# Supplementary material for: The ambrosial mycobiota of Treptoplatypus oxyurus (Coleoptera, Platypodidae): a unique island of fungal diversity revealing Wilhelmdebeerea oxyuri gen. et sp. nov. (Ophiostomatales), and two new yeast species Blastobotrys sasensis sp. nov., and Sugiyamaella casensis sp. nov. (Dipodascales)
Source: IMA Fungus. 2026 Feb 16;17:e177075. doi: 10.3897/imafungus.17.177075 (PMC12930180; doi:10.3897/imafungus.17.177075)
Supplement: XML Treatment for Wilhelmdebeerea [file imafungus.17.177075-treatment1.xml]

<!DOCTYPE tp:taxon-treatment
  PUBLIC "-//TaxonX//DTD Taxonomic Treatment Publishing DTD v0 20100105//EN" "tax-treatment-NSO.dtd">
<tp:taxon-treatment xmlns:tp="http://www.plazi.org/taxpub"><tp:treatment-meta><kwd-group><label>Taxon classification</label><kwd>
                <named-content content-type="kingdom">Animalia</named-content>
              </kwd></kwd-group><mixed-citation publication-type="journal"><person-group><name><surname>Kolařík</surname><given-names>Miroslav</given-names></name><name><surname>Vadkertiová</surname><given-names>Renata</given-names></name><name><surname>Knížek</surname><given-names>Miloš</given-names></name><name><surname>Sklenář</surname><given-names>František</given-names></name><name><surname>Vakula</surname><given-names>Jozef</given-names></name><name><surname>Zúbrik</surname><given-names>Milan</given-names></name><name><surname>Kolář</surname><given-names>Michal</given-names></name><name><surname>Hulcr</surname><given-names>Jiří</given-names></name></person-group><article-title>The ambrosial mycobiota of <italic><tp:taxon-name><tp:taxon-name-part taxon-name-part-type="genus" reg="Treptoplatypus">Treptoplatypus</tp:taxon-name-part> <tp:taxon-name-part taxon-name-part-type="species" reg="oxyurus">oxyurus</tp:taxon-name-part></tp:taxon-name></italic> (<italic><tp:taxon-name><tp:taxon-name-part taxon-name-part-type="order" reg="Coleoptera">Coleoptera</tp:taxon-name-part></tp:taxon-name></italic>, <italic><tp:taxon-name><tp:taxon-name-part taxon-name-part-type="family" reg="Platypodidae">Platypodidae</tp:taxon-name-part></tp:taxon-name></italic>): a unique island of fungal diversity revealing <italic><tp:taxon-name><tp:taxon-name-part taxon-name-part-type="genus" reg="Wilhelmdebeerea">Wilhelmdebeerea</tp:taxon-name-part> <tp:taxon-name-part taxon-name-part-type="species" reg="oxyuri">oxyuri</tp:taxon-name-part></tp:taxon-name></italic> gen. et sp. nov. (<italic><tp:taxon-name><tp:taxon-name-part taxon-name-part-type="order" reg="Ophiostomatales">Ophiostomatales</tp:taxon-name-part></tp:taxon-name></italic>), and two new yeast species <italic><tp:taxon-name><tp:taxon-name-part taxon-name-part-type="genus" reg="Blastobotrys">Blastobotrys</tp:taxon-name-part> <tp:taxon-name-part taxon-name-part-type="species" reg="sasensis">sasensis</tp:taxon-name-part></tp:taxon-name></italic> sp. nov., and <italic><tp:taxon-name><tp:taxon-name-part taxon-name-part-type="genus" reg="Sugiyamaella">Sugiyamaella</tp:taxon-name-part> <tp:taxon-name-part taxon-name-part-type="species" reg="casensis">casensis</tp:taxon-name-part></tp:taxon-name></italic> sp. nov. (<italic><tp:taxon-name><tp:taxon-name-part taxon-name-part-type="order" reg="Dipodascales">Dipodascales</tp:taxon-name-part></tp:taxon-name></italic>)</article-title><source>IMA Fungus</source><day>16</day><month>02</month><year>2026</year><volume>17</volume><pub-id pub-id-type="doi">10.3897/imafungus.17.177075</pub-id></mixed-citation></tp:treatment-meta><tp:nomenclature><tp:taxon-name><object-id xmlns:xlink="http://www.w3.org/1999/xlink" content-type="arpha" xlink:type="simple">64628AFC-8FA1-5D7E-A44C-68C81570884D</object-id>
                    		<tp:taxon-name-part taxon-name-part-type="genus" reg="Wilhelmdebeerea">Wilhelmdebeerea</tp:taxon-name-part>
                    	
                    		<object-id xmlns:xlink="http://www.w3.org/1999/xlink" content-type="mycobank" xlink:type="simple">861308</object-id>
                    	</tp:taxon-name><tp:taxon-authority>M. Kolařík</tp:taxon-authority><tp:taxon-status xmlns:xlink="http://www.w3.org/1999/xlink" xlink:type="simple">gen. nov.</tp:taxon-status></tp:nomenclature><tp:treatment-sec sec-type="Etymology"><title>Etymology.</title><p>In honour of Wilhelm de Beer, for his contributions to mycology.</p></tp:treatment-sec><tp:treatment-sec sec-type="Type species"><title>Type species.</title><p><italic><tp:taxon-name><tp:taxon-name-part taxon-name-part-type="genus" reg="Wilhelmdebeerea">Wilhelmdebeerea</tp:taxon-name-part> <tp:taxon-name-part taxon-name-part-type="species" reg="oxyuri">oxyuri</tp:taxon-name-part></tp:taxon-name></italic> M. Kolařík.</p></tp:treatment-sec><tp:treatment-sec sec-type="Diagnosis"><title>Diagnosis.</title><p>Known from the asexual state only. It produces both hyalorhinocladiella-like and leptographium-like asexual states. Such a combination of characteristics is rare in <italic><tp:taxon-name><tp:taxon-name-part taxon-name-part-type="order" reg="Ophiostomatales">Ophiostomatales</tp:taxon-name-part></tp:taxon-name></italic> and is known only in several phylogenetically unrelated species.</p></tp:treatment-sec></tp:taxon-treatment>
