# Supplementary material for: The ambrosial mycobiota of Treptoplatypus oxyurus (Coleoptera, Platypodidae): a unique island of fungal diversity revealing Wilhelmdebeerea oxyuri gen. et sp. nov. (Ophiostomatales), and two new yeast species Blastobotrys sasensis sp. nov., and Sugiyamaella casensis sp. nov. (Dipodascales)
Source: IMA Fungus. 2026 Feb 16;17:e177075. doi: 10.3897/imafungus.17.177075 (PMC12930180; doi:10.3897/imafungus.17.177075)
Supplement: XML Treatment for Wilhelmdebeerea oxyuri [file imafungus.17.177075-treatment2.xml]

<!DOCTYPE tp:taxon-treatment
  PUBLIC "-//TaxonX//DTD Taxonomic Treatment Publishing DTD v0 20100105//EN" "tax-treatment-NSO.dtd">
<tp:taxon-treatment xmlns:tp="http://www.plazi.org/taxpub"><tp:treatment-meta><kwd-group><label>Taxon classification</label><kwd>
                <named-content content-type="kingdom">Animalia</named-content>
              </kwd></kwd-group><mixed-citation publication-type="journal"><person-group><name><surname>Kolařík</surname><given-names>Miroslav</given-names></name><name><surname>Vadkertiová</surname><given-names>Renata</given-names></name><name><surname>Knížek</surname><given-names>Miloš</given-names></name><name><surname>Sklenář</surname><given-names>František</given-names></name><name><surname>Vakula</surname><given-names>Jozef</given-names></name><name><surname>Zúbrik</surname><given-names>Milan</given-names></name><name><surname>Kolář</surname><given-names>Michal</given-names></name><name><surname>Hulcr</surname><given-names>Jiří</given-names></name></person-group><article-title>The ambrosial mycobiota of <italic><tp:taxon-name><tp:taxon-name-part taxon-name-part-type="genus" reg="Treptoplatypus">Treptoplatypus</tp:taxon-name-part> <tp:taxon-name-part taxon-name-part-type="species" reg="oxyurus">oxyurus</tp:taxon-name-part></tp:taxon-name></italic> (<italic><tp:taxon-name><tp:taxon-name-part taxon-name-part-type="order" reg="Coleoptera">Coleoptera</tp:taxon-name-part></tp:taxon-name></italic>, <italic><tp:taxon-name><tp:taxon-name-part taxon-name-part-type="family" reg="Platypodidae">Platypodidae</tp:taxon-name-part></tp:taxon-name></italic>): a unique island of fungal diversity revealing <italic><tp:taxon-name><tp:taxon-name-part taxon-name-part-type="genus" reg="Wilhelmdebeerea">Wilhelmdebeerea</tp:taxon-name-part> <tp:taxon-name-part taxon-name-part-type="species" reg="oxyuri">oxyuri</tp:taxon-name-part></tp:taxon-name></italic> gen. et sp. nov. (<italic><tp:taxon-name><tp:taxon-name-part taxon-name-part-type="order" reg="Ophiostomatales">Ophiostomatales</tp:taxon-name-part></tp:taxon-name></italic>), and two new yeast species <italic><tp:taxon-name><tp:taxon-name-part taxon-name-part-type="genus" reg="Blastobotrys">Blastobotrys</tp:taxon-name-part> <tp:taxon-name-part taxon-name-part-type="species" reg="sasensis">sasensis</tp:taxon-name-part></tp:taxon-name></italic> sp. nov., and <italic><tp:taxon-name><tp:taxon-name-part taxon-name-part-type="genus" reg="Sugiyamaella">Sugiyamaella</tp:taxon-name-part> <tp:taxon-name-part taxon-name-part-type="species" reg="casensis">casensis</tp:taxon-name-part></tp:taxon-name></italic> sp. nov. (<italic><tp:taxon-name><tp:taxon-name-part taxon-name-part-type="order" reg="Dipodascales">Dipodascales</tp:taxon-name-part></tp:taxon-name></italic>)</article-title><source>IMA Fungus</source><day>16</day><month>02</month><year>2026</year><volume>17</volume><pub-id pub-id-type="doi">10.3897/imafungus.17.177075</pub-id></mixed-citation></tp:treatment-meta><tp:nomenclature><tp:taxon-name><object-id xmlns:xlink="http://www.w3.org/1999/xlink" content-type="arpha" xlink:type="simple">B85B9A0A-AACF-51B6-8AC8-07748CED13D0</object-id>
                    		<tp:taxon-name-part taxon-name-part-type="genus" reg="Wilhelmdebeerea">Wilhelmdebeerea</tp:taxon-name-part> <tp:taxon-name-part taxon-name-part-type="species" reg="oxyuri">oxyuri</tp:taxon-name-part>
                    	
                    		<object-id xmlns:xlink="http://www.w3.org/1999/xlink" content-type="mycobank" xlink:type="simple">861309</object-id>
                    	</tp:taxon-name><tp:taxon-authority>M. Kolařík</tp:taxon-authority><tp:taxon-status xmlns:xlink="http://www.w3.org/1999/xlink" xlink:type="simple">sp. nov.</tp:taxon-status><xref ref-type="fig" rid="F7">Fig. 7</xref></tp:nomenclature><tp:treatment-sec sec-type="Etymology"><title>Etymology.</title><p>The epithet <italic>oxyuri</italic> refers to the specific beetle associated with this fungus.</p></tp:treatment-sec><tp:treatment-sec sec-type="Diagnosis"><title>Diagnosis.</title><p><italic><tp:taxon-name><tp:taxon-name-part taxon-name-part-type="genus" reg="Wilhelmdebeerea">Wilhelmdebeerea</tp:taxon-name-part></tp:taxon-name></italic> is a monotypic genus and the species and genus diagnoses are identical until additional species are found.</p></tp:treatment-sec><tp:treatment-sec sec-type="Type"><title>Type.</title><p>SLOVAKIA • Zvolen region, Tŕnie, <named-content xmlns:xlink="http://www.w3.org/1999/xlink" content-type="dwc:verbatimCoordinates" xlink:type="simple">48.627397°N, 19.029675°E</named-content>; alt. 665 m.; from larva of <italic><tp:taxon-name><tp:taxon-name-part taxon-name-part-type="genus" reg="Treptoplatypus">Treptoplatypus</tp:taxon-name-part> <tp:taxon-name-part taxon-name-part-type="species" reg="oxyurus">oxyurus</tp:taxon-name-part></tp:taxon-name></italic> feeding in the base (40 cm diam) of a decaying <italic><tp:taxon-name><tp:taxon-name-part taxon-name-part-type="genus" reg="Abies">Abies</tp:taxon-name-part> <tp:taxon-name-part taxon-name-part-type="species" reg="alba">alba</tp:taxon-name-part></tp:taxon-name></italic>; 10. June 2024; leg. M. Knížek, J. Vakula, M. Zúbrik, isol. M. Kolařík Tox-2 (<bold><italic>holotype</italic></bold> PRM 963297 dried culture <abbrev xmlns:xlink="http://www.w3.org/1999/xlink" xlink:title="Culture Collection of Fungi" xlink:type="simple">CCF</abbrev> 6802 on <abbrev xmlns:xlink="http://www.w3.org/1999/xlink" xlink:title="Malt Extract Agar" xlink:type="simple">MEA</abbrev>, <bold><italic>isotypes</italic></bold> PRM 963298, 963299, dried culture <abbrev xmlns:xlink="http://www.w3.org/1999/xlink" xlink:title="Culture Collection of Fungi" xlink:type="simple">CCF</abbrev> 6802 on <abbrev xmlns:xlink="http://www.w3.org/1999/xlink" xlink:title="Malt Extract Agar" xlink:type="simple">MEA</abbrev> with cycloheximide, culture ex type <abbrev xmlns:xlink="http://www.w3.org/1999/xlink" xlink:title="Culture Collection of Fungi" xlink:type="simple">CCF</abbrev> 6802). Another representative strain – <abbrev xmlns:xlink="http://www.w3.org/1999/xlink" xlink:title="Culture Collection of Fungi" xlink:type="simple">CCF</abbrev> 6803, the same source as <abbrev xmlns:xlink="http://www.w3.org/1999/xlink" xlink:title="Culture Collection of Fungi" xlink:type="simple">CCF</abbrev> 6802, but isolated from mycangia of a female adult. Sequence accessions: ITS - <ext-link xmlns:xlink="http://www.w3.org/1999/xlink" xlink:href="PX523832" ext-link-type="gen" xlink:type="simple">PX523832</ext-link>, <abbrev xmlns:xlink="http://www.w3.org/1999/xlink" xlink:title="large-subunit rDNA" xlink:type="simple">LSU</abbrev> - <ext-link xmlns:xlink="http://www.w3.org/1999/xlink" xlink:href="PV061845" ext-link-type="gen" xlink:type="simple">PV061845</ext-link>, , rpb2 - <ext-link xmlns:xlink="http://www.w3.org/1999/xlink" xlink:href="PV067587" ext-link-type="gen" xlink:type="simple">PV067587</ext-link>, tef1-α - <ext-link xmlns:xlink="http://www.w3.org/1999/xlink" xlink:href="PV067588" ext-link-type="gen" xlink:type="simple">PV067588</ext-link>, tub2 - <ext-link xmlns:xlink="http://www.w3.org/1999/xlink" xlink:href="PV067589" ext-link-type="gen" xlink:type="simple">PV067589</ext-link>, <abbrev xmlns:xlink="http://www.w3.org/1999/xlink" xlink:title="whole-genome sequence" xlink:type="simple">WGS</abbrev> - ERZ28561635.</p><fig id="F7" position="float" orientation="portrait"><object-id xmlns:xlink="http://www.w3.org/1999/xlink" content-type="doi" xlink:type="simple">10.3897/imafungus.17.177075.figure7</object-id><object-id xmlns:xlink="http://www.w3.org/1999/xlink" content-type="arpha" xlink:type="simple">EA3F45FF-17C2-58CD-8048-42B678178931</object-id><label>Figure 7.</label><caption><p>Morphology of <italic><tp:taxon-name><tp:taxon-name-part taxon-name-part-type="genus" reg="Wilhelmdebeerea">Wilhelmdebeerea</tp:taxon-name-part> <tp:taxon-name-part taxon-name-part-type="species" reg="oxyuri">oxyuri</tp:taxon-name-part></tp:taxon-name></italic>. <bold>A</bold>. <abbrev xmlns:xlink="http://www.w3.org/1999/xlink" xlink:title="Malt Extract Agar" xlink:type="simple">MEA</abbrev>, 14 d, 25 °C. <bold>B</bold>. <abbrev xmlns:xlink="http://www.w3.org/1999/xlink" xlink:title="Malt Extract Agar" xlink:type="simple">MEA</abbrev>, 14 d. 5 °C. <bold>C</bold>. <abbrev xmlns:xlink="http://www.w3.org/1999/xlink" xlink:title="Malt Extract Agar" xlink:type="simple">MEA</abbrev> with 500 mg/L cycloheximide, 25 °C. 14 d. <bold>D</bold>. <tp:taxon-name><tp:taxon-name-part taxon-name-part-type="genus" reg="Leptographium">Leptographium</tp:taxon-name-part></tp:taxon-name>-like anamorph. <bold>E</bold>. <tp:taxon-name><tp:taxon-name-part taxon-name-part-type="genus" reg="Hyalorhinocladiella">Hyalorhinocladiella</tp:taxon-name-part></tp:taxon-name>-like anamorph, taken from the <abbrev xmlns:xlink="http://www.w3.org/1999/xlink" xlink:title="Malt Extract Agar" xlink:type="simple">MEA</abbrev> agar plate. <bold>F–H</bold>. <tp:taxon-name><tp:taxon-name-part taxon-name-part-type="genus" reg="Hyalorhinocladiella">Hyalorhinocladiella</tp:taxon-name-part></tp:taxon-name>-like anamorph taken from slide culture. <bold>K</bold>. Conidia of hyalorhinocladiella-like anamorph, taken from the <abbrev xmlns:xlink="http://www.w3.org/1999/xlink" xlink:title="Malt Extract Agar" xlink:type="simple">MEA</abbrev> agar plate. <bold>L</bold>. <tp:taxon-name><tp:taxon-name-part taxon-name-part-type="genus" reg="Hyalorhinocladiella">Hyalorhinocladiella</tp:taxon-name-part></tp:taxon-name>-like anamorph taken from slide culture. <bold>M</bold>. Conidia of leptographium-like anamorph. Scale bars: 20 µm (<bold>D</bold>); 10 µm (<bold>E–M</bold>).</p></caption><graphic xmlns:xlink="http://www.w3.org/1999/xlink" xlink:href="imafungus-17-e177075-g007.jpg" id="oo_1542060.jpg" position="float" orientation="portrait" xlink:type="simple"><uri content-type="original_file" xlink:type="simple">https://binary.pensoft.net/fig/1542060</uri></graphic></fig></tp:treatment-sec><tp:treatment-sec sec-type="Description"><title>Description.</title><p>The species description is based on the type strain. The strain <abbrev xmlns:xlink="http://www.w3.org/1999/xlink" xlink:title="Culture Collection of Fungi" xlink:type="simple">CCF</abbrev> 6803 has the same morphology. Cultural characteristics after 14 d: Colonies with optimal growth at 25 °C (33 mm, 14 d). Growth at 5 °C 8.5 mm, no growth at 35 °C. Colonies at 25 °C are cream with light brown zones, and the margin is narrow. Hyphae are hyaline to olive brown in colour, smooth, submerged in the medium; aerial mycelium is sparse, cream coloured. The strain grows well (32 mm in 14 d) on <abbrev xmlns:xlink="http://www.w3.org/1999/xlink" xlink:title="Malt Extract Agar" xlink:type="simple">MEA</abbrev> with 500 mg/L of cycloheximide. <bold><italic>Sexual morph</italic></bold> is not observed. <bold><italic>Asexual morph</italic></bold> on <abbrev xmlns:xlink="http://www.w3.org/1999/xlink" xlink:title="Malt Extract Agar" xlink:type="simple">MEA</abbrev> is mononematous, of the hyalorhinocladiella-like and leptographium-like type. <bold><italic><tp:taxon-name><tp:taxon-name-part taxon-name-part-type="genus" reg="Hyalorhinocladiella">Hyalorhinocladiella</tp:taxon-name-part></tp:taxon-name></italic>-<italic>like conidiophores</italic></bold>, arising directly from submerged or aerial mycelium, are smooth, hyaline, micronematous or semimicronematous, 5.0–45.0 × 1.0–3.0 µm; <bold><italic>conidia</italic></bold> are variable in shape, hyaline, cylindrical, allantoid to broadly ellipsoidal, or clavate (1.5–) 2.7–3.9 ± 0.66 (–4.8) × (0.8–) 1.0–2.0 ± 0.30 (–3.0) µm. <bold><italic><tp:taxon-name><tp:taxon-name-part taxon-name-part-type="genus" reg="Leptographium">Leptographium</tp:taxon-name-part></tp:taxon-name></italic>-<italic>like anamorph</italic>. <italic>Conidiophores</italic></bold> are macronematous, light olivaceous or olivaceous, smooth, arising from substrate hyphae, solitary or loosely compacted, resembling cream sporodochia, (100–) 120–230 (–450) μm in length. Stipe erect, olivaceous, 3–5 septate, (60–) 80.0–180.0 (–280.0) μm long and (3.0–) 4.8–5.2 (–6.2) μm wide at the base; basal cell is often swollen with a foot-like cell. Conidiogenous apparatus is (50.0–) 55.0–65.0 (–200.0) μm long (excluding conidial mass), consisting of 3–5 (mostly 3) series of branches-type B (more than two branches) (<xref ref-type="bibr" rid="B40">Jacobs and Wingfield 2001</xref>). Primary branches are (14.0–)15.5–+18.5(–24.0) × (4.0–) 4.4 (–5.0) μm in size. <bold><italic>Conidiogenous cells</italic></bold> are hyaline, tapering from base to apex, (6.0–) 9.0 (–15.0) × (0.7–)1.2(–1.3) μm in size. <bold><italic>Conidia</italic></bold> are hyaline, clavate (2.6–) 3.3–5.9 ± 0.68 (–7.5) × (1.1–) 1.5–2.3 ± 0.25 (–2.9) μm in size, accumulating around the conidiogenous apparatus as a creamy mucilaginous mass. <bold><italic>Chlamydospores</italic></bold> are absent.</p></tp:treatment-sec><tp:treatment-sec sec-type="Distribution"><title>Distribution.</title><p><italic><tp:taxon-name><tp:taxon-name-part taxon-name-part-type="genus" reg="Wilhelmdebeerea">Wilhelmdebeerea</tp:taxon-name-part> <tp:taxon-name-part taxon-name-part-type="species" reg="oxyuri">oxyuri</tp:taxon-name-part></tp:taxon-name></italic> was cultured from a single locality in Slovakia. Further investigations are required to determine the strength of its association with <italic><tp:taxon-name><tp:taxon-name-part taxon-name-part-type="genus" reg="Treptoplatypus">T.</tp:taxon-name-part> <tp:taxon-name-part taxon-name-part-type="species" reg="oxyurus">oxyurus</tp:taxon-name-part></tp:taxon-name></italic>. Based on GlobalFungi data, the species has been detected in 45 deadwood substrate samples from boreal forest ecosystems in Finland and Russia (<xref ref-type="bibr" rid="B71">Mikryukov et al. 2021</xref>; <xref ref-type="bibr" rid="B54">Korhonen et al. 2022</xref>) (see Biogeography section, Suppl. material <xref ref-type="supplementary-material" rid="S12">12</xref>). The host records suggest that <italic><tp:taxon-name><tp:taxon-name-part taxon-name-part-type="genus" reg="Wilhelmdebeerea">W.</tp:taxon-name-part> <tp:taxon-name-part taxon-name-part-type="species" reg="oxyuri">oxyuri</tp:taxon-name-part></tp:taxon-name></italic> may be common, but poorly sampled, in coniferous wood in boreal Eurasia, not only in <italic><tp:taxon-name><tp:taxon-name-part taxon-name-part-type="genus" reg="Abies">Abies</tp:taxon-name-part></tp:taxon-name></italic>, the exclusive host of <italic><tp:taxon-name><tp:taxon-name-part taxon-name-part-type="genus" reg="Treptoplatypus">T.</tp:taxon-name-part> <tp:taxon-name-part taxon-name-part-type="species" reg="oxyurus">oxyurus</tp:taxon-name-part></tp:taxon-name></italic>. Its distribution overlaps with <italic><tp:taxon-name><tp:taxon-name-part taxon-name-part-type="genus" reg="Blastobotrys">B.</tp:taxon-name-part> <tp:taxon-name-part taxon-name-part-type="species" reg="sasensis">sasensis</tp:taxon-name-part></tp:taxon-name></italic> and <italic><tp:taxon-name><tp:taxon-name-part taxon-name-part-type="genus" reg="Candida">C.</tp:taxon-name-part> <tp:taxon-name-part taxon-name-part-type="species" reg="schatavii">schatavii</tp:taxon-name-part></tp:taxon-name></italic>.</p></tp:treatment-sec><tp:treatment-sec sec-type="Notes"><title>Notes.</title><p>The genomic sequence of monosporic ex-type strains contains both MAT gene idiomorphs, and the species can be considered homothallic. In particular, it possesses the MAT1-1 gene sequence, which has an 83% identity, and the MAT1-2 gene, which has an 84% identity, to the reference sequences of <italic><tp:taxon-name><tp:taxon-name-part taxon-name-part-type="genus" reg="Ophiostoma">Ophiostoma</tp:taxon-name-part> <tp:taxon-name-part taxon-name-part-type="species" reg="montium">montium</tp:taxon-name-part></tp:taxon-name></italic>.</p></tp:treatment-sec><tp:treatment-sec><!--Section generated to contain objects referenced in tp:taxon-treatment.--><supplementary-material xmlns:xlink="http://www.w3.org/1999/xlink" id="S12" position="float" orientation="portrait" xlink:type="simple"><object-id content-type="arpha" xlink:type="simple">14A3C5B1-5CD9-5146-B46D-72380DA1EA35</object-id><label>Supplementary material 12</label><caption><p>Geography of main mycangial symbionts, studied using GlobalFungi database</p></caption><statement content-type="dataType"><label>Data type</label><p>docx</p></statement><media xlink:href="imafungus-17-e177075-s012.docx" mimetype="application" mime-subtype="vnd.openxmlformats-officedocument.wordprocessingml.document" position="float" orientation="portrait" id="oo_1542073.docx" xlink:type="simple"><uri content-type="original_file" xlink:type="simple">https://binary.pensoft.net/file/1542073</uri></media><permissions><license xlink:type="simple"><license-p>This dataset is made available under the Open Database License (<ext-link ext-link-type="uri" xlink:href="http://opendatacommons.org/licenses/odbl/1.0/" xlink:type="simple">http://opendatacommons.org/licenses/odbl/1.0/</ext-link>). The Open Database License (ODbL) is a license agreement intended to allow users to freely share, modify, and use this Dataset while maintaining this same freedom for others, provided that the original source and author(s) are credited.</license-p></license></permissions><attrib specific-use="authors"> Miroslav Kolařík, Renata Vadkertiová, Miloš Knížek, František Sklenář, Jozef Vakula, Milan Zúbrik, Michal Kolář, Jiří Hulcr</attrib></supplementary-material></tp:treatment-sec><ref-list><ref id="B40"><mixed-citation xmlns:xlink="http://www.w3.org/1999/xlink" xlink:type="simple">Jacobs K, Wingfield MJ (2001) <italic><tp:taxon-name><tp:taxon-name-part taxon-name-part-type="genus">Leptographium</tp:taxon-name-part></tp:taxon-name></italic> species: tree pathogens, insect associates and agents of blue-stain, 224 pp.</mixed-citation></ref><ref id="B71"><mixed-citation xmlns:xlink="http://www.w3.org/1999/xlink" xlink:type="simple">Mikryukov VS, Dulya OV, Bergman IE et al. (2021) Sheltering role of well-decayed conifer logs for forest floor fungi in long-term polluted boreal forests. Frontiers in Microbiology 12: 729244. <ext-link xlink:href="10.3389/fmicb.2021.729244" ext-link-type="doi" xlink:type="simple">https://doi.org/10.3389/fmicb.2021.729244</ext-link></mixed-citation></ref><ref id="B54"><mixed-citation xmlns:xlink="http://www.w3.org/1999/xlink" xlink:type="simple">Korhonen A, Miettinen O, Kotze JD et al. (2022) Landscape context and substrate characteristics shape fungal communities of dead spruce in urban and semi‐natural forests. Environmental Microbiology 24: 3451–3462. <ext-link xlink:href="10.1111/1462-2920.15903" ext-link-type="doi" xlink:type="simple">https://doi.org/10.1111/1462-2920.15903</ext-link></mixed-citation></ref></ref-list></tp:taxon-treatment>
