# Supplementary material for: The ambrosial mycobiota of Treptoplatypus oxyurus (Coleoptera, Platypodidae): a unique island of fungal diversity revealing Wilhelmdebeerea oxyuri gen. et sp. nov. (Ophiostomatales), and two new yeast species Blastobotrys sasensis sp. nov., and Sugiyamaella casensis sp. nov. (Dipodascales)
Source: IMA Fungus. 2026 Feb 16;17:e177075. doi: 10.3897/imafungus.17.177075 (PMC12930180; doi:10.3897/imafungus.17.177075)
Supplement: XML Treatment for Blastobotrys sasensis [file imafungus.17.177075-treatment3.xml]

<!DOCTYPE tp:taxon-treatment
  PUBLIC "-//TaxonX//DTD Taxonomic Treatment Publishing DTD v0 20100105//EN" "tax-treatment-NSO.dtd">
<tp:taxon-treatment xmlns:tp="http://www.plazi.org/taxpub"><tp:treatment-meta><kwd-group><label>Taxon classification</label><kwd>
                <named-content content-type="kingdom">Animalia</named-content>
              </kwd><kwd>
                <named-content content-type="order">Saccharomycetales</named-content>
              </kwd><kwd>
                <named-content content-type="family">Trichomonascaceae</named-content>
              </kwd></kwd-group><mixed-citation publication-type="journal"><person-group><name><surname>Kolařík</surname><given-names>Miroslav</given-names></name><name><surname>Vadkertiová</surname><given-names>Renata</given-names></name><name><surname>Knížek</surname><given-names>Miloš</given-names></name><name><surname>Sklenář</surname><given-names>František</given-names></name><name><surname>Vakula</surname><given-names>Jozef</given-names></name><name><surname>Zúbrik</surname><given-names>Milan</given-names></name><name><surname>Kolář</surname><given-names>Michal</given-names></name><name><surname>Hulcr</surname><given-names>Jiří</given-names></name></person-group><article-title>The ambrosial mycobiota of <italic><tp:taxon-name><tp:taxon-name-part taxon-name-part-type="genus" reg="Treptoplatypus">Treptoplatypus</tp:taxon-name-part> <tp:taxon-name-part taxon-name-part-type="species" reg="oxyurus">oxyurus</tp:taxon-name-part></tp:taxon-name></italic> (<italic><tp:taxon-name><tp:taxon-name-part taxon-name-part-type="order" reg="Coleoptera">Coleoptera</tp:taxon-name-part></tp:taxon-name></italic>, <italic><tp:taxon-name><tp:taxon-name-part taxon-name-part-type="family" reg="Platypodidae">Platypodidae</tp:taxon-name-part></tp:taxon-name></italic>): a unique island of fungal diversity revealing <italic><tp:taxon-name><tp:taxon-name-part taxon-name-part-type="genus" reg="Wilhelmdebeerea">Wilhelmdebeerea</tp:taxon-name-part> <tp:taxon-name-part taxon-name-part-type="species" reg="oxyuri">oxyuri</tp:taxon-name-part></tp:taxon-name></italic> gen. et sp. nov. (<italic><tp:taxon-name><tp:taxon-name-part taxon-name-part-type="order" reg="Ophiostomatales">Ophiostomatales</tp:taxon-name-part></tp:taxon-name></italic>), and two new yeast species <italic><tp:taxon-name><tp:taxon-name-part taxon-name-part-type="genus" reg="Blastobotrys">Blastobotrys</tp:taxon-name-part> <tp:taxon-name-part taxon-name-part-type="species" reg="sasensis">sasensis</tp:taxon-name-part></tp:taxon-name></italic> sp. nov., and <italic><tp:taxon-name><tp:taxon-name-part taxon-name-part-type="genus" reg="Sugiyamaella">Sugiyamaella</tp:taxon-name-part> <tp:taxon-name-part taxon-name-part-type="species" reg="casensis">casensis</tp:taxon-name-part></tp:taxon-name></italic> sp. nov. (<italic><tp:taxon-name><tp:taxon-name-part taxon-name-part-type="order" reg="Dipodascales">Dipodascales</tp:taxon-name-part></tp:taxon-name></italic>)</article-title><source>IMA Fungus</source><day>16</day><month>02</month><year>2026</year><volume>17</volume><pub-id pub-id-type="doi">10.3897/imafungus.17.177075</pub-id></mixed-citation></tp:treatment-meta><tp:nomenclature><tp:taxon-name><object-id xmlns:xlink="http://www.w3.org/1999/xlink" content-type="arpha" xlink:type="simple">669D9355-CC79-5394-BBFC-366804C49C57</object-id>
                    		<tp:taxon-name-part taxon-name-part-type="genus" reg="Blastobotrys">Blastobotrys</tp:taxon-name-part> <tp:taxon-name-part taxon-name-part-type="species" reg="sasensis">sasensis</tp:taxon-name-part>
                    	
                    		<object-id xmlns:xlink="http://www.w3.org/1999/xlink" content-type="mycobank" xlink:type="simple">861310</object-id>
                    	</tp:taxon-name><tp:taxon-authority>M. Kolařík &amp; R. Vadkertiová</tp:taxon-authority><tp:taxon-status xmlns:xlink="http://www.w3.org/1999/xlink" xlink:type="simple">sp. nov.</tp:taxon-status><xref ref-type="fig" rid="F8">Fig. 8</xref></tp:nomenclature><tp:treatment-sec sec-type="Etymology"><title>Etymology.</title><p>The epithet sasensis is derived from the acronym SAS (Slovak Academy of Sciences) combined with the Latin suffix -<italic>ensis</italic> (i.e., originating from). The name honours the institution’s role in advancing scientific research in Slovakia.</p></tp:treatment-sec><tp:treatment-sec sec-type="Diagnosis"><title>Diagnosis.</title><p><italic><tp:taxon-name><tp:taxon-name-part taxon-name-part-type="genus" reg="Blastobotrys">Blastobotrys</tp:taxon-name-part> <tp:taxon-name-part taxon-name-part-type="species" reg="sasensis">sasensis</tp:taxon-name-part></tp:taxon-name></italic> differs from the closely related species <italic><tp:taxon-name><tp:taxon-name-part taxon-name-part-type="genus" reg="Blastobotrys">B.</tp:taxon-name-part> <tp:taxon-name-part taxon-name-part-type="species" reg="muscicola">muscicola</tp:taxon-name-part></tp:taxon-name></italic> by its ability to utilise d-xylose, erythritol, sorbose, glucitol, and ribitol. Another related species, <italic><tp:taxon-name><tp:taxon-name-part taxon-name-part-type="genus" reg="Blastobotrys">B.</tp:taxon-name-part> <tp:taxon-name-part taxon-name-part-type="species" reg="robertii">robertii</tp:taxon-name-part></tp:taxon-name></italic>, differs by its ability to assimilate glycerol (Suppl. material <xref ref-type="supplementary-material" rid="S13">13</xref>: table SS1). It also differs from both closely related species in its origin. <italic><tp:taxon-name><tp:taxon-name-part taxon-name-part-type="genus" reg="Blastobotrys">B.</tp:taxon-name-part> <tp:taxon-name-part taxon-name-part-type="species" reg="muscicola">muscicola</tp:taxon-name-part></tp:taxon-name></italic> was isolated from a moss growing on a fallen log in USA (<xref ref-type="bibr" rid="B57">Kurtzman 2007</xref>) and <italic><tp:taxon-name><tp:taxon-name-part taxon-name-part-type="genus" reg="Blastobotrys">B.</tp:taxon-name-part> <tp:taxon-name-part taxon-name-part-type="species" reg="robertii">robertii</tp:taxon-name-part></tp:taxon-name></italic> was isolated from rotten pine wood (<italic><tp:taxon-name><tp:taxon-name-part taxon-name-part-type="genus" reg="Pinus">Pinus</tp:taxon-name-part> <tp:taxon-name-part taxon-name-part-type="species" reg="sylvestris">sylvestris</tp:taxon-name-part></tp:taxon-name></italic>) in the Netherlands (<xref ref-type="bibr" rid="B70">Middelhoven and Kurtzman 2007</xref>).</p><fig id="F8" position="float" orientation="portrait"><object-id xmlns:xlink="http://www.w3.org/1999/xlink" content-type="doi" xlink:type="simple">10.3897/imafungus.17.177075.figure8</object-id><object-id xmlns:xlink="http://www.w3.org/1999/xlink" content-type="arpha" xlink:type="simple">1DE56FAA-FECF-53B8-A405-DDE9EC4097CA</object-id><label>Figure 8.</label><caption><p>Morphology of two new yeast species. <italic><tp:taxon-name><tp:taxon-name-part taxon-name-part-type="genus" reg="Blastobotrys">Blastobotrys</tp:taxon-name-part> <tp:taxon-name-part taxon-name-part-type="species" reg="sasensis">sasensis</tp:taxon-name-part></tp:taxon-name></italic>. <bold>A</bold>. Budding cells, 24 h., 28 °C. <bold>B</bold>. Spindle-shaped cells YM, 5 d 28 °C. <bold>C</bold>. Mycelia with blastoconidia, <abbrev xmlns:xlink="http://www.w3.org/1999/xlink" xlink:title="Malt Extract Agar" xlink:type="simple">MEA</abbrev> 7 d, 28 °C. <bold>D</bold>. Multiple budding of mother cell, <abbrev xmlns:xlink="http://www.w3.org/1999/xlink" xlink:title="Malt Extract Agar" xlink:type="simple">MEA</abbrev> 8 d, 28 °C. <bold>E</bold>. Colony morphology on YMA cultivated for 21 d, 22 °C (diameter is 22 mm). <bold>F</bold>. colony morphology on <abbrev xmlns:xlink="http://www.w3.org/1999/xlink" xlink:title="Malt Extract Agar" xlink:type="simple">MEA</abbrev> cultivated for 21 days (diameter is 24 mm). <italic><tp:taxon-name><tp:taxon-name-part taxon-name-part-type="genus" reg="Sugiyamaella">Sugiyamaella</tp:taxon-name-part> <tp:taxon-name-part taxon-name-part-type="species" reg="casensis">casensis</tp:taxon-name-part></tp:taxon-name></italic>. <bold>G</bold>. budding cells, 7 d., ME medium, 28 °C. <bold>H</bold>. short chains of mycelia with blastoconidia, YM medium, 7 d 28 °C. <bold>I</bold>. mycelium with blastoconidia, <abbrev xmlns:xlink="http://www.w3.org/1999/xlink" xlink:title="Malt Extract Agar" xlink:type="simple">MEA</abbrev> 8 d, 28 °C. <bold>J</bold>. yeast cells with different shapes and sizes of lipid particles, <abbrev xmlns:xlink="http://www.w3.org/1999/xlink" xlink:title="Malt Extract Agar" xlink:type="simple">MEA</abbrev> 21 d, 28 °C. <bold>K</bold>. colony morphology on <abbrev xmlns:xlink="http://www.w3.org/1999/xlink" xlink:title="Malt Extract Agar" xlink:type="simple">MEA</abbrev> cultivated for 21 d, 22 °C (diameter is 30 mm). The surface of the <abbrev xmlns:xlink="http://www.w3.org/1999/xlink" xlink:title="Malt Extract Agar" xlink:type="simple">MEA</abbrev> is dotted with blastoconidia that are ejected upon maturity. <bold>L</bold>. colony morphology on YMA cultivated for 21 days (diameter is 27 mm). Scale bars: 10 µm.</p></caption><graphic xmlns:xlink="http://www.w3.org/1999/xlink" xlink:href="imafungus-17-e177075-g008.jpg" id="oo_1542061.jpg" position="float" orientation="portrait" xlink:type="simple"><uri content-type="original_file" xlink:type="simple">https://binary.pensoft.net/fig/1542061</uri></graphic></fig></tp:treatment-sec><tp:treatment-sec sec-type="Type"><title>Type.</title><p>SLOVAKIA • Zvolen region, Tŕnie, <named-content xmlns:xlink="http://www.w3.org/1999/xlink" content-type="dwc:verbatimCoordinates" xlink:type="simple">48.627397°N, 19.029675°E</named-content>; alt. 665 m.; from thorax of <italic><tp:taxon-name><tp:taxon-name-part taxon-name-part-type="genus" reg="Treptoplatypus">Treptoplatypus</tp:taxon-name-part> <tp:taxon-name-part taxon-name-part-type="species" reg="oxyurus">oxyurus</tp:taxon-name-part></tp:taxon-name></italic> feeding in the base (40 cm diam) of a decaying <italic><tp:taxon-name><tp:taxon-name-part taxon-name-part-type="genus" reg="Abies">Abies</tp:taxon-name-part> <tp:taxon-name-part taxon-name-part-type="species" reg="alba">alba</tp:taxon-name-part></tp:taxon-name></italic>; 10. June 2024; leg. M. Knížek, J. Vakula, M. Zúbrik, isol. M. Kolařík Tox-13 (<bold><italic>holotype</italic></bold><abbrev xmlns:xlink="http://www.w3.org/1999/xlink" xlink:title="Culture Collection of Yeasts" xlink:type="simple">CCY</abbrev> 100-1-1, culture preserved in a metabolically inactive state in the Culture Collection of Yeasts, Bratislava, Slovakia, ex-type culture <abbrev xmlns:xlink="http://www.w3.org/1999/xlink" xlink:title="Culture Collection of Fungi" xlink:type="simple">CCF</abbrev> 6841). Sequence Accessions: ITS – <ext-link xmlns:xlink="http://www.w3.org/1999/xlink" xlink:href="PX523827" ext-link-type="gen" xlink:type="simple">PX523827</ext-link>, <abbrev xmlns:xlink="http://www.w3.org/1999/xlink" xlink:title="large-subunit rDNA" xlink:type="simple">LSU</abbrev> - <ext-link xmlns:xlink="http://www.w3.org/1999/xlink" xlink:href="PX591253" ext-link-type="gen" xlink:type="simple">PX591253</ext-link>, <abbrev xmlns:xlink="http://www.w3.org/1999/xlink" xlink:title="whole-genome sequence" xlink:type="simple">WGS</abbrev> - ERZ28669457.</p></tp:treatment-sec><tp:treatment-sec sec-type="Description"><title>Description.</title><p>On YMA, after 7 days of incubation at 28 °C, the culture is slightly beige, dry and wrinkled. On <abbrev xmlns:xlink="http://www.w3.org/1999/xlink" xlink:title="Malt Extract Agar" xlink:type="simple">MEA</abbrev> under the same incubation conditions, the culture is white, dry and powdery. On YMA, after 21 days of cultivation, the colony is raised, crateriform, cerebriform, with an undulate margin and a cream-coloured centre. On <abbrev xmlns:xlink="http://www.w3.org/1999/xlink" xlink:title="Malt Extract Agar" xlink:type="simple">MEA</abbrev>, after 21 days of cultivation, the colony is raised, filamentous, and fluffy, with an undulate margin and a cream-coloured centre (Fig. <xref ref-type="fig" rid="F8">8E, F</xref>). In both ME medium and YM, after 7 days of incubation at 28 °C, the <bold><italic>cells</italic></bold> are oval to elongate, often spindle-shaped, 1.5–3 × 2.5–17 µm (Fig. <xref ref-type="fig" rid="F8">8A, B</xref>). A sediment and a thick pellicle are formed in both media after 7 days of incubation at 28 °C. <bold><italic>Conidiophores</italic></bold> with primary and secondary conidia are formed on <abbrev xmlns:xlink="http://www.w3.org/1999/xlink" xlink:title="Malt Extract Agar" xlink:type="simple">MEA</abbrev> after 7 days, abundant hyphae are present. Multiple budding of mother cells occurs (Fig. <xref ref-type="fig" rid="F8">8C, D</xref>). No sexual reproduction is observed.</p><p>Physiological and biochemical characteristics. Fermentation of glucose and d-xylose is absent. The following carbon compounds are assimilated: glucose, fructose, mannose, galactose, maltose, saccharose, lactose, raffinose, d-xylose, cellobiose, trehalose, soluble starch, melibiose, l-sorbose, salicin, ribitol, d-mannitol, d-glucitol, erythritol, glycerol, n-acetyl-d-glucosamine (w), succinic acid, and citrate. The other compounds- melezitose, l-arabinose, inulin, l-rhamnose, d-arabinose, d-ribose, xylitol, <italic>myo</italic>-inositol, ethanol, methanol, glycerol and dl-lactate - are not assimilated. The nitrogen compounds - ethylamine, l-lysine, cadaverine and n-acetyl-d-glucosamine are assimilated, whereas nitrate, nitrite, and creatinine are not assimilated. The urease reaction is negative. Starch-like polysaccharides are not produced. Growth in a vitamin-free medium (w), 10% NaCl+ 5% glucose and 50% glucose is positive. Growth at a temperature range from 5 °C to 30 °C is positive, growth at 35 °C is negative.</p></tp:treatment-sec><tp:treatment-sec sec-type="Distribution"><title>Distribution.</title><p>The species is currently known only from a culture at the type locality in Slovakia. The NCBI GenBank contains the <abbrev xmlns:xlink="http://www.w3.org/1999/xlink" xlink:title="large-subunit rDNA" xlink:type="simple">LSU</abbrev> sequence <ext-link xmlns:xlink="http://www.w3.org/1999/xlink" xlink:href="KF617761" ext-link-type="gen" xlink:type="simple">KF617761</ext-link>, which has a 99.4% identity and may represent our species. It is a sequence of an uncultured fungus obtained from <italic><tp:taxon-name><tp:taxon-name-part taxon-name-part-type="genus" reg="Picea">Picea</tp:taxon-name-part> <tp:taxon-name-part taxon-name-part-type="species" reg="mariana">mariana</tp:taxon-name-part></tp:taxon-name></italic> forest soil in Alaska by <xref ref-type="bibr" rid="B91">Taylor et al. (2014)</xref>. Based on the GlobalFungi exact hit, it was found in 54 samples, all originating from deadwood of <italic><tp:taxon-name><tp:taxon-name-part taxon-name-part-type="genus" reg="Picea">Picea</tp:taxon-name-part> <tp:taxon-name-part taxon-name-part-type="species" reg="abies">abies</tp:taxon-name-part></tp:taxon-name></italic> (53 samples) or an undetermined tree (one sample) collected in Finland (53 samples) by Ovaskainen (2010) and Korhonen (2022) and in the Asian part of Russia (<xref ref-type="bibr" rid="B71">Mikryukov et al. 2021</xref>). This suggests that it is associated with conifers in temperate and boreal Eurasia, not necessarily with <italic><tp:taxon-name><tp:taxon-name-part taxon-name-part-type="genus" reg="Treptoplatypus">T.</tp:taxon-name-part> <tp:taxon-name-part taxon-name-part-type="species" reg="oxyurus">oxyurus</tp:taxon-name-part></tp:taxon-name></italic>, which is specific to <italic><tp:taxon-name><tp:taxon-name-part taxon-name-part-type="genus" reg="Abies">Abies</tp:taxon-name-part> <tp:taxon-name-part taxon-name-part-type="species" reg="alba">alba</tp:taxon-name-part></tp:taxon-name></italic>.</p></tp:treatment-sec><tp:treatment-sec sec-type="Notes"><title>Notes.</title><p>Based on the phylogenomic and ITS-<abbrev xmlns:xlink="http://www.w3.org/1999/xlink" xlink:title="large-subunit rDNA" xlink:type="simple">LSU</abbrev> rDNA analyses, it forms a lineage sister to <italic><tp:taxon-name><tp:taxon-name-part taxon-name-part-type="genus" reg="Blastobotrys">B.</tp:taxon-name-part> <tp:taxon-name-part taxon-name-part-type="species" reg="muscicola">muscicola</tp:taxon-name-part></tp:taxon-name></italic> and <italic><tp:taxon-name><tp:taxon-name-part taxon-name-part-type="genus" reg="Blastobotrys">B.</tp:taxon-name-part> <tp:taxon-name-part taxon-name-part-type="species" reg="robertii">robertii</tp:taxon-name-part></tp:taxon-name></italic> (Figs <xref ref-type="fig" rid="F4">4</xref>, <xref ref-type="fig" rid="F5">5</xref>).</p></tp:treatment-sec><tp:treatment-sec><!--Section generated to contain objects referenced in tp:taxon-treatment.--><supplementary-material xmlns:xlink="http://www.w3.org/1999/xlink" id="S13" position="float" orientation="portrait" xlink:type="simple"><object-id content-type="arpha" xlink:type="simple">D560FABC-602F-5C64-A423-C62285534274</object-id><label>Supplementary material 13</label><caption><p>Physiological characteristic of the new yeast species</p></caption><statement content-type="dataType"><label>Data type</label><p>docx</p></statement><statement content-type="notes"><label>Explanation note</label><p><bold>table SS1</bold>. Physiological and biochemical properties of new species. <bold>table SS2</bold>. Comparison of physiological and biochemical properties of two new species with their closely related species. Physiological and biochemical characteristics of new yeast species and comparison with closely related taxa.</p></statement><media xlink:href="imafungus-17-e177075-s013.docx" mimetype="application" mime-subtype="vnd.openxmlformats-officedocument.wordprocessingml.document" position="float" orientation="portrait" id="oo_1542074.docx" xlink:type="simple"><uri content-type="original_file" xlink:type="simple">https://binary.pensoft.net/file/1542074</uri></media><permissions><license xlink:type="simple"><license-p>This dataset is made available under the Open Database License (<ext-link ext-link-type="uri" xlink:href="http://opendatacommons.org/licenses/odbl/1.0/" xlink:type="simple">http://opendatacommons.org/licenses/odbl/1.0/</ext-link>). The Open Database License (ODbL) is a license agreement intended to allow users to freely share, modify, and use this Dataset while maintaining this same freedom for others, provided that the original source and author(s) are credited.</license-p></license></permissions><attrib specific-use="authors"> Miroslav Kolařík, Renata Vadkertiová, Miloš Knížek, František Sklenář, Jozef Vakula, Milan Zúbrik, Michal Kolář, Jiří Hulcr</attrib></supplementary-material><fig id="F4" position="float" orientation="portrait"><object-id xmlns:xlink="http://www.w3.org/1999/xlink" content-type="doi" xlink:type="simple">10.3897/imafungus.17.177075.figure4</object-id><object-id xmlns:xlink="http://www.w3.org/1999/xlink" content-type="arpha" xlink:type="simple">89E4C967-9E22-5F19-828D-14A8C1612EAF</object-id><label>Figure 4.</label><caption><p>Phylogenetic position of <italic><tp:taxon-name><tp:taxon-name-part taxon-name-part-type="genus" reg="Blastobotrys">Blastobotrys</tp:taxon-name-part> <tp:taxon-name-part taxon-name-part-type="species" reg="sasensis">sasensis</tp:taxon-name-part></tp:taxon-name></italic> and <italic><tp:taxon-name><tp:taxon-name-part taxon-name-part-type="genus" reg="Sugiyamaella">Sugiyamaella</tp:taxon-name-part> <tp:taxon-name-part taxon-name-part-type="species" reg="casensis">casensis</tp:taxon-name-part></tp:taxon-name></italic> was resolved using 1399 BUSCO genes and 195 genomes representing <italic><tp:taxon-name><tp:taxon-name-part taxon-name-part-type="class" reg="Dipodascomycetes">Dipodascomycetes</tp:taxon-name-part></tp:taxon-name></italic> and related lineages. The tree was obtained using the Maximum-likelihood method in IQ-TREE2. Node support is reported as GFC/SCF. <italic><tp:taxon-name><tp:taxon-name-part taxon-name-part-type="genus" reg="Lipomyces">Lipomyces</tp:taxon-name-part> <tp:taxon-name-part taxon-name-part-type="species" reg="kockii">kockii</tp:taxon-name-part></tp:taxon-name></italic> was included as the outgroup.</p></caption><graphic xmlns:xlink="http://www.w3.org/1999/xlink" xlink:href="imafungus-17-e177075-g004.jpg" id="oo_1542057.jpg" position="float" orientation="portrait" xlink:type="simple"><uri content-type="original_file" xlink:type="simple">https://binary.pensoft.net/fig/1542057</uri></graphic></fig><fig id="F5" position="float" orientation="portrait"><object-id xmlns:xlink="http://www.w3.org/1999/xlink" content-type="doi" xlink:type="simple">10.3897/imafungus.17.177075.figure5</object-id><object-id xmlns:xlink="http://www.w3.org/1999/xlink" content-type="arpha" xlink:type="simple">59EFC829-53A3-5433-8604-B71D555BA2DD</object-id><label>Figure 5.</label><caption><p>Phylogenetic position of <italic><tp:taxon-name><tp:taxon-name-part taxon-name-part-type="genus" reg="Blastobotrys">Blastobotrys</tp:taxon-name-part> <tp:taxon-name-part taxon-name-part-type="species" reg="sasensis">sasensis</tp:taxon-name-part></tp:taxon-name></italic> was resolved using the ITS-<abbrev xmlns:xlink="http://www.w3.org/1999/xlink" xlink:title="large-subunit rDNA" xlink:type="simple">LSU</abbrev> rDNA dataset. The tree was obtained using the Maximum likelihood method in IQ-TREE2. The statistical support for nodes is given as Maximum likelihood bootstrap/Bayesian posterior probability; values ≥ 50/0.5 are shown. The branch marked with “+” was shortened twice. An asterisk denotes disagreement in the topology between two phylogenetic methods. The branches with full statistical support (100/1.00) are shown in bold. <italic><tp:taxon-name><tp:taxon-name-part taxon-name-part-type="genus" reg="Wickerhamiella">Wickerhamiella</tp:taxon-name-part> <tp:taxon-name-part taxon-name-part-type="species" reg="domercqiae">domercqiae</tp:taxon-name-part></tp:taxon-name></italic> was used as the outgroup.</p></caption><graphic xmlns:xlink="http://www.w3.org/1999/xlink" xlink:href="imafungus-17-e177075-g005.jpg" id="oo_1542058.jpg" position="float" orientation="portrait" xlink:type="simple"><uri content-type="original_file" xlink:type="simple">https://binary.pensoft.net/fig/1542058</uri></graphic></fig></tp:treatment-sec><ref-list><ref id="B57"><mixed-citation xmlns:xlink="http://www.w3.org/1999/xlink" xlink:type="simple">Kurtzman CP (2007) Eleven new species of <italic><tp:taxon-name><tp:taxon-name-part taxon-name-part-type="genus">Sugiyamaella</tp:taxon-name-part></tp:taxon-name></italic> and <italic><tp:taxon-name><tp:taxon-name-part taxon-name-part-type="genus">Candida</tp:taxon-name-part></tp:taxon-name></italic> from forest habitats. FEMS yeast research 7: 1046–1063. <ext-link xlink:href="10.1111/j.1567-1364.2007.00224.x" ext-link-type="doi" xlink:type="simple">https://doi.org/10.1111/j.1567-1364.2007.00224.x</ext-link>.</mixed-citation></ref><ref id="B70"><mixed-citation xmlns:xlink="http://www.w3.org/1999/xlink" xlink:type="simple">Middelhoven WJ, Kurtzman CP (2007) Four novel yeasts from decaying organic matter: <italic><tp:taxon-name><tp:taxon-name-part taxon-name-part-type="genus">Blastobotrys</tp:taxon-name-part> <tp:taxon-name-part taxon-name-part-type="species">robertii</tp:taxon-name-part></tp:taxon-name></italic> sp. nov., <italic><tp:taxon-name><tp:taxon-name-part taxon-name-part-type="genus">Candida</tp:taxon-name-part> <tp:taxon-name-part taxon-name-part-type="species">cretensis</tp:taxon-name-part></tp:taxon-name></italic> sp. nov., <italic><tp:taxon-name><tp:taxon-name-part taxon-name-part-type="genus">Candida</tp:taxon-name-part> <tp:taxon-name-part taxon-name-part-type="species">scorzettiae</tp:taxon-name-part></tp:taxon-name></italic> sp. nov. and <italic><tp:taxon-name><tp:taxon-name-part taxon-name-part-type="genus">Candida</tp:taxon-name-part> <tp:taxon-name-part taxon-name-part-type="species">vadensis</tp:taxon-name-part></tp:taxon-name></italic> sp. nov. Antonie Van Leeuwenhoek 92: 233–244. <ext-link xlink:href="10.1007/s10482-007-9159-1" ext-link-type="doi" xlink:type="simple">https://doi.org/10.1007/s10482-007-9159-1</ext-link></mixed-citation></ref><ref id="B91"><mixed-citation xmlns:xlink="http://www.w3.org/1999/xlink" xlink:type="simple">Taylor DL, Hollingsworth TN, McFarland JW et al. (2014) A first comprehensive census of fungi in soil reveals both hyperdiversity and fine-scale niche partitioning. Ecological Monographs 84: 3e20. <ext-link xlink:href="10.1890/12-1693.1" ext-link-type="doi" xlink:type="simple">https://doi.org/10.1890/12-1693.1</ext-link></mixed-citation></ref><ref id="B71"><mixed-citation xmlns:xlink="http://www.w3.org/1999/xlink" xlink:type="simple">Mikryukov VS, Dulya OV, Bergman IE et al. (2021) Sheltering role of well-decayed conifer logs for forest floor fungi in long-term polluted boreal forests. Frontiers in Microbiology 12: 729244. <ext-link xlink:href="10.3389/fmicb.2021.729244" ext-link-type="doi" xlink:type="simple">https://doi.org/10.3389/fmicb.2021.729244</ext-link></mixed-citation></ref></ref-list></tp:taxon-treatment>
