# Supplementary material for: The ambrosial mycobiota of Treptoplatypus oxyurus (Coleoptera, Platypodidae): a unique island of fungal diversity revealing Wilhelmdebeerea oxyuri gen. et sp. nov. (Ophiostomatales), and two new yeast species Blastobotrys sasensis sp. nov., and Sugiyamaella casensis sp. nov. (Dipodascales)
Source: IMA Fungus. 2026 Feb 16;17:e177075. doi: 10.3897/imafungus.17.177075 (PMC12930180; doi:10.3897/imafungus.17.177075)
Supplement: XML Treatment for Sugiyamaella casensis [file imafungus.17.177075-treatment4.xml]

<!DOCTYPE tp:taxon-treatment
  PUBLIC "-//TaxonX//DTD Taxonomic Treatment Publishing DTD v0 20100105//EN" "tax-treatment-NSO.dtd">
<tp:taxon-treatment xmlns:tp="http://www.plazi.org/taxpub"><tp:treatment-meta><kwd-group><label>Taxon classification</label><kwd>
                <named-content content-type="kingdom">Animalia</named-content>
              </kwd><kwd>
                <named-content content-type="order">Saccharomycetales</named-content>
              </kwd><kwd>
                <named-content content-type="family">Trichomonascaceae</named-content>
              </kwd></kwd-group><mixed-citation publication-type="journal"><person-group><name><surname>Kolařík</surname><given-names>Miroslav</given-names></name><name><surname>Vadkertiová</surname><given-names>Renata</given-names></name><name><surname>Knížek</surname><given-names>Miloš</given-names></name><name><surname>Sklenář</surname><given-names>František</given-names></name><name><surname>Vakula</surname><given-names>Jozef</given-names></name><name><surname>Zúbrik</surname><given-names>Milan</given-names></name><name><surname>Kolář</surname><given-names>Michal</given-names></name><name><surname>Hulcr</surname><given-names>Jiří</given-names></name></person-group><article-title>The ambrosial mycobiota of <italic><tp:taxon-name><tp:taxon-name-part taxon-name-part-type="genus" reg="Treptoplatypus">Treptoplatypus</tp:taxon-name-part> <tp:taxon-name-part taxon-name-part-type="species" reg="oxyurus">oxyurus</tp:taxon-name-part></tp:taxon-name></italic> (<italic><tp:taxon-name><tp:taxon-name-part taxon-name-part-type="order" reg="Coleoptera">Coleoptera</tp:taxon-name-part></tp:taxon-name></italic>, <italic><tp:taxon-name><tp:taxon-name-part taxon-name-part-type="family" reg="Platypodidae">Platypodidae</tp:taxon-name-part></tp:taxon-name></italic>): a unique island of fungal diversity revealing <italic><tp:taxon-name><tp:taxon-name-part taxon-name-part-type="genus" reg="Wilhelmdebeerea">Wilhelmdebeerea</tp:taxon-name-part> <tp:taxon-name-part taxon-name-part-type="species" reg="oxyuri">oxyuri</tp:taxon-name-part></tp:taxon-name></italic> gen. et sp. nov. (<italic><tp:taxon-name><tp:taxon-name-part taxon-name-part-type="order" reg="Ophiostomatales">Ophiostomatales</tp:taxon-name-part></tp:taxon-name></italic>), and two new yeast species <italic><tp:taxon-name><tp:taxon-name-part taxon-name-part-type="genus" reg="Blastobotrys">Blastobotrys</tp:taxon-name-part> <tp:taxon-name-part taxon-name-part-type="species" reg="sasensis">sasensis</tp:taxon-name-part></tp:taxon-name></italic> sp. nov., and <italic><tp:taxon-name><tp:taxon-name-part taxon-name-part-type="genus" reg="Sugiyamaella">Sugiyamaella</tp:taxon-name-part> <tp:taxon-name-part taxon-name-part-type="species" reg="casensis">casensis</tp:taxon-name-part></tp:taxon-name></italic> sp. nov. (<italic><tp:taxon-name><tp:taxon-name-part taxon-name-part-type="order" reg="Dipodascales">Dipodascales</tp:taxon-name-part></tp:taxon-name></italic>)</article-title><source>IMA Fungus</source><day>16</day><month>02</month><year>2026</year><volume>17</volume><pub-id pub-id-type="doi">10.3897/imafungus.17.177075</pub-id></mixed-citation></tp:treatment-meta><tp:nomenclature><tp:taxon-name><object-id xmlns:xlink="http://www.w3.org/1999/xlink" content-type="arpha" xlink:type="simple">7C291BBF-AB6A-5C34-B321-2612CB9A89BE</object-id>
                    		<tp:taxon-name-part taxon-name-part-type="genus" reg="Sugiyamaella">Sugiyamaella</tp:taxon-name-part> <tp:taxon-name-part taxon-name-part-type="species" reg="casensis">casensis</tp:taxon-name-part>
                    	
                    		<object-id xmlns:xlink="http://www.w3.org/1999/xlink" content-type="mycobank" xlink:type="simple">861311</object-id>
                    	</tp:taxon-name><tp:taxon-authority>M. Kolařík &amp; R. Vadkertiová</tp:taxon-authority><tp:taxon-status xmlns:xlink="http://www.w3.org/1999/xlink" xlink:type="simple">sp. nov.</tp:taxon-status><xref ref-type="fig" rid="F8">Fig. 8</xref></tp:nomenclature><tp:treatment-sec sec-type="Etymology"><title>Etymology.</title><p>The epithet casensis is derived from the acronym CAS (Czech Academy of Sciences) combined with the Latin suffix -ensis (i.e., originating from). The name honours the institution’s role in advancing scientific research in the Czech Republic.</p></tp:treatment-sec><tp:treatment-sec sec-type="Diagnosis"><title>Diagnosis.</title><p><italic><tp:taxon-name><tp:taxon-name-part taxon-name-part-type="genus" reg="Sugiyamaella">Sugiyamaella</tp:taxon-name-part> <tp:taxon-name-part taxon-name-part-type="species" reg="casensis">casensis</tp:taxon-name-part></tp:taxon-name></italic> differs from the closely related species <italic><tp:taxon-name><tp:taxon-name-part taxon-name-part-type="genus" reg="Sugiyamaella">Sugiyamaella</tp:taxon-name-part> <tp:taxon-name-part taxon-name-part-type="species" reg="mastotermitis">mastotermitis</tp:taxon-name-part></tp:taxon-name></italic> in its inability to ferment saccharides and to grow at 40 °C. Moreover, unlike <italic><tp:taxon-name><tp:taxon-name-part taxon-name-part-type="genus" reg="Sugiyamaella">S.</tp:taxon-name-part> <tp:taxon-name-part taxon-name-part-type="species" reg="mastotermitis">mastotermitis</tp:taxon-name-part></tp:taxon-name></italic>, it assimilates d-ribose, ribitol and glycerol (Suppl. material <xref ref-type="supplementary-material" rid="S13">13</xref>). The strain of <italic><tp:taxon-name><tp:taxon-name-part taxon-name-part-type="genus" reg="Sugiyamaella">S.</tp:taxon-name-part> <tp:taxon-name-part taxon-name-part-type="species" reg="mastotermitis">mastotermitis</tp:taxon-name-part></tp:taxon-name></italic> was isolated from the gut contents of the termite <italic><tp:taxon-name><tp:taxon-name-part taxon-name-part-type="genus" reg="Mastotermes">Mastotermes</tp:taxon-name-part> <tp:taxon-name-part taxon-name-part-type="species" reg="darwiniensis">darwiniensis</tp:taxon-name-part></tp:taxon-name></italic> (laboratory culture) in Germany (<xref ref-type="bibr" rid="B32">Handel et al. 2016</xref>), whereas <italic><tp:taxon-name><tp:taxon-name-part taxon-name-part-type="genus" reg="Sugiyamaella">S.</tp:taxon-name-part> <tp:taxon-name-part taxon-name-part-type="species" reg="casensis">casensis</tp:taxon-name-part></tp:taxon-name></italic> was isolated from the larvae of <italic><tp:taxon-name><tp:taxon-name-part taxon-name-part-type="genus" reg="Treptoplatypus">Treptoplatypus</tp:taxon-name-part> <tp:taxon-name-part taxon-name-part-type="species" reg="oxyurus">oxyurus</tp:taxon-name-part></tp:taxon-name></italic> in Slovakia.</p></tp:treatment-sec><tp:treatment-sec sec-type="Type"><title>Type.</title><p>SLOVAKIA • Zvolen region, Tŕnie, <named-content xmlns:xlink="http://www.w3.org/1999/xlink" content-type="dwc:verbatimCoordinates" xlink:type="simple">48.627397°N, 19.029675°E</named-content>; alt. 665 m.; from thorax of <italic><tp:taxon-name><tp:taxon-name-part taxon-name-part-type="genus" reg="Treptoplatypus">Treptoplatypus</tp:taxon-name-part> <tp:taxon-name-part taxon-name-part-type="species" reg="oxyurus">oxyurus</tp:taxon-name-part></tp:taxon-name></italic> feeding in the base (40 cm diam) of a decaying <italic><tp:taxon-name><tp:taxon-name-part taxon-name-part-type="genus" reg="Abies">Abies</tp:taxon-name-part> <tp:taxon-name-part taxon-name-part-type="species" reg="alba">alba</tp:taxon-name-part></tp:taxon-name></italic>; 10. June 2024; leg. M. Knížek, J. Vakula, M. Zúbrik, isol. M. Kolařík Tox-17 (<bold><italic>holotype</italic></bold><abbrev xmlns:xlink="http://www.w3.org/1999/xlink" xlink:title="Culture Collection of Yeasts" xlink:type="simple">CCY</abbrev> 101-1-1, culture preserved in a metabolically inactive state in the Culture Collection of Yeasts, Bratislava, Slovakia, ex-type culture <abbrev xmlns:xlink="http://www.w3.org/1999/xlink" xlink:title="Culture Collection of Fungi" xlink:type="simple">CCF</abbrev> 6842). Sequence accessions: ITS – <ext-link xmlns:xlink="http://www.w3.org/1999/xlink" xlink:href="PX523828" ext-link-type="gen" xlink:type="simple">PX523828</ext-link>, <abbrev xmlns:xlink="http://www.w3.org/1999/xlink" xlink:title="large-subunit rDNA" xlink:type="simple">LSU</abbrev> - <ext-link xmlns:xlink="http://www.w3.org/1999/xlink" xlink:href="PX591254" ext-link-type="gen" xlink:type="simple">PX591254</ext-link>, <abbrev xmlns:xlink="http://www.w3.org/1999/xlink" xlink:title="whole-genome sequence" xlink:type="simple">WGS</abbrev> - ERZ28669458.</p></tp:treatment-sec><tp:treatment-sec sec-type="Description"><title>Description.</title><p>On YMA, after 7 days of incubation at 28 °C, the culture is white, soft and slightly wrinkled. On <abbrev xmlns:xlink="http://www.w3.org/1999/xlink" xlink:title="Malt Extract Agar" xlink:type="simple">MEA</abbrev>, under the same incubation conditions, the culture is white, dry and powdery. On YMA, after 21 days of cultivation, the colony is soft, with a flat undulate margin and a raised, rugose centre, cream in colour. On <abbrev xmlns:xlink="http://www.w3.org/1999/xlink" xlink:title="Malt Extract Agar" xlink:type="simple">MEA</abbrev>, after 21 days of cultivation, the colony is cream-coloured, raised, with a flat, undulate margin and an elevated centre, slightly wrinkled, with a filamentous growth in the upper layer (Fig. <xref ref-type="fig" rid="F8">8K</xref>). In both ME and YM media, after 7 days of incubation at 28 °C, the <bold><italic>cells</italic></bold> are globose, oval to ovoidal (1.1–4.2 × 2.7–12 µm), some of them with a blunt end, and occur singly or in pairs. Short hyphae with <bold><italic>blastoconidia</italic></bold> occur (Figs <xref ref-type="fig" rid="F8">8G</xref>, <xref ref-type="fig" rid="F8">8H</xref>). Sediment and slight cloudiness are formed in both media. True hyphae with blastoconidia, arising from denticles, are formed on <abbrev xmlns:xlink="http://www.w3.org/1999/xlink" xlink:title="Malt Extract Agar" xlink:type="simple">MEA</abbrev> after 7 days at 28 °C (Fig. <xref ref-type="fig" rid="F6">6I</xref>). Lipid particles of various shapes and sizes are formed after 21 days at 25 °C (Fig. <xref ref-type="fig" rid="F6">6J</xref>). No sexual reproduction is observed.</p><p>Physiological and biochemical characteristics. Fermentation of glucose and d-xylose is absent. The following carbon compounds are assimilated: glucose, fructose, mannose, galactose, maltose, saccharose, raffinose, melezitose, d -xylose, l -arabinose, cellobiose, trehalose, soluble starch, melibiose, l-rhamnose, d -sorbose, d -ribose, salicin, xylitol, ribitol, d -mannitol, d -glucitol, erythritol, <italic>myo</italic>-inositol, ethanol, glycerol, n-acetyl- d -glucosamine, succinic acid, and citrate. The other carbon compounds - lactose, inulin, d -arabinose, methanol and dl-lactate- are not assimilated. The nitrogen compounds: ethylamine and n-acetyl- d -glucosamine are assimilated, whereas nitrate, nitrite, l-lysine, cadaverine, and creatinine are not assimilated. The urease reaction is negative. Starch-like polysaccharides are not produced. Growth in a vitamin-free medium, 10% NaCl+ 5% glucose (w) and 50% glucose is positive. Growth at 5 and 10 °C is weak. Growth at a range from 20 °C to 30 °C is positive. Growth at 35 °C is negative.</p></tp:treatment-sec><tp:treatment-sec sec-type="Distribution"><title>Distribution.</title><p>It is currently documented solely from the type locality in Slovakia. Further investigations are required to determine whether its distribution corresponds to the range of its insect vector, <italic><tp:taxon-name><tp:taxon-name-part taxon-name-part-type="genus" reg="Treptoplatypus">T.</tp:taxon-name-part> <tp:taxon-name-part taxon-name-part-type="species" reg="oxyurus">oxyurus</tp:taxon-name-part></tp:taxon-name></italic>. No identical or similar (≥ 90%) sequences were found in the GlobalFungi database.</p></tp:treatment-sec><tp:treatment-sec sec-type="Notes"><title>Notes.</title><p>Based on the phylogenomic and ITS-<abbrev xmlns:xlink="http://www.w3.org/1999/xlink" xlink:title="large-subunit rDNA" xlink:type="simple">LSU</abbrev> rDNA analyses, it forms a lineage sister to <italic><tp:taxon-name><tp:taxon-name-part taxon-name-part-type="genus" reg="Sugiyamaella">S.</tp:taxon-name-part> <tp:taxon-name-part taxon-name-part-type="species" reg="mastotermitis">mastotermitis</tp:taxon-name-part></tp:taxon-name></italic> (Fig. <xref ref-type="fig" rid="F4">4</xref>, 6).</p></tp:treatment-sec><tp:treatment-sec><!--Section generated to contain objects referenced in tp:taxon-treatment.--><fig id="F8" position="float" orientation="portrait"><object-id xmlns:xlink="http://www.w3.org/1999/xlink" content-type="doi" xlink:type="simple">10.3897/imafungus.17.177075.figure8</object-id><object-id xmlns:xlink="http://www.w3.org/1999/xlink" content-type="arpha" xlink:type="simple">1DE56FAA-FECF-53B8-A405-DDE9EC4097CA</object-id><label>Figure 8.</label><caption><p>Morphology of two new yeast species. <italic><tp:taxon-name><tp:taxon-name-part taxon-name-part-type="genus" reg="Blastobotrys">Blastobotrys</tp:taxon-name-part> <tp:taxon-name-part taxon-name-part-type="species" reg="sasensis">sasensis</tp:taxon-name-part></tp:taxon-name></italic>. <bold>A</bold>. Budding cells, 24 h., 28 °C. <bold>B</bold>. Spindle-shaped cells YM, 5 d 28 °C. <bold>C</bold>. Mycelia with blastoconidia, <abbrev xmlns:xlink="http://www.w3.org/1999/xlink" xlink:title="Malt Extract Agar" xlink:type="simple">MEA</abbrev> 7 d, 28 °C. <bold>D</bold>. Multiple budding of mother cell, <abbrev xmlns:xlink="http://www.w3.org/1999/xlink" xlink:title="Malt Extract Agar" xlink:type="simple">MEA</abbrev> 8 d, 28 °C. <bold>E</bold>. Colony morphology on YMA cultivated for 21 d, 22 °C (diameter is 22 mm). <bold>F</bold>. colony morphology on <abbrev xmlns:xlink="http://www.w3.org/1999/xlink" xlink:title="Malt Extract Agar" xlink:type="simple">MEA</abbrev> cultivated for 21 days (diameter is 24 mm). <italic><tp:taxon-name><tp:taxon-name-part taxon-name-part-type="genus" reg="Sugiyamaella">Sugiyamaella</tp:taxon-name-part> <tp:taxon-name-part taxon-name-part-type="species" reg="casensis">casensis</tp:taxon-name-part></tp:taxon-name></italic>. <bold>G</bold>. budding cells, 7 d., ME medium, 28 °C. <bold>H</bold>. short chains of mycelia with blastoconidia, YM medium, 7 d 28 °C. <bold>I</bold>. mycelium with blastoconidia, <abbrev xmlns:xlink="http://www.w3.org/1999/xlink" xlink:title="Malt Extract Agar" xlink:type="simple">MEA</abbrev> 8 d, 28 °C. <bold>J</bold>. yeast cells with different shapes and sizes of lipid particles, <abbrev xmlns:xlink="http://www.w3.org/1999/xlink" xlink:title="Malt Extract Agar" xlink:type="simple">MEA</abbrev> 21 d, 28 °C. <bold>K</bold>. colony morphology on <abbrev xmlns:xlink="http://www.w3.org/1999/xlink" xlink:title="Malt Extract Agar" xlink:type="simple">MEA</abbrev> cultivated for 21 d, 22 °C (diameter is 30 mm). The surface of the <abbrev xmlns:xlink="http://www.w3.org/1999/xlink" xlink:title="Malt Extract Agar" xlink:type="simple">MEA</abbrev> is dotted with blastoconidia that are ejected upon maturity. <bold>L</bold>. colony morphology on YMA cultivated for 21 days (diameter is 27 mm). Scale bars: 10 µm.</p></caption><graphic xmlns:xlink="http://www.w3.org/1999/xlink" xlink:href="imafungus-17-e177075-g008.jpg" id="oo_1542061.jpg" position="float" orientation="portrait" xlink:type="simple"><uri content-type="original_file" xlink:type="simple">https://binary.pensoft.net/fig/1542061</uri></graphic></fig><supplementary-material xmlns:xlink="http://www.w3.org/1999/xlink" id="S13" position="float" orientation="portrait" xlink:type="simple"><object-id content-type="arpha" xlink:type="simple">D560FABC-602F-5C64-A423-C62285534274</object-id><label>Supplementary material 13</label><caption><p>Physiological characteristic of the new yeast species</p></caption><statement content-type="dataType"><label>Data type</label><p>docx</p></statement><statement content-type="notes"><label>Explanation note</label><p><bold>table SS1</bold>. Physiological and biochemical properties of new species. <bold>table SS2</bold>. Comparison of physiological and biochemical properties of two new species with their closely related species. Physiological and biochemical characteristics of new yeast species and comparison with closely related taxa.</p></statement><media xlink:href="imafungus-17-e177075-s013.docx" mimetype="application" mime-subtype="vnd.openxmlformats-officedocument.wordprocessingml.document" position="float" orientation="portrait" id="oo_1542074.docx" xlink:type="simple"><uri content-type="original_file" xlink:type="simple">https://binary.pensoft.net/file/1542074</uri></media><permissions><license xlink:type="simple"><license-p>This dataset is made available under the Open Database License (<ext-link ext-link-type="uri" xlink:href="http://opendatacommons.org/licenses/odbl/1.0/" xlink:type="simple">http://opendatacommons.org/licenses/odbl/1.0/</ext-link>). The Open Database License (ODbL) is a license agreement intended to allow users to freely share, modify, and use this Dataset while maintaining this same freedom for others, provided that the original source and author(s) are credited.</license-p></license></permissions><attrib specific-use="authors"> Miroslav Kolařík, Renata Vadkertiová, Miloš Knížek, František Sklenář, Jozef Vakula, Milan Zúbrik, Michal Kolář, Jiří Hulcr</attrib></supplementary-material><fig id="F6" position="float" orientation="portrait"><object-id xmlns:xlink="http://www.w3.org/1999/xlink" content-type="doi" xlink:type="simple">10.3897/imafungus.17.177075.figure6</object-id><object-id xmlns:xlink="http://www.w3.org/1999/xlink" content-type="arpha" xlink:type="simple">0D77C465-AC33-554C-BF5A-0E911712B1FC</object-id><label>Figure 6.</label><caption><p>Phylogenetic position of <italic><tp:taxon-name><tp:taxon-name-part taxon-name-part-type="genus" reg="Sugiyamaella">Sugiyamaella</tp:taxon-name-part> <tp:taxon-name-part taxon-name-part-type="species" reg="casensis">casensis</tp:taxon-name-part></tp:taxon-name></italic> was resolved using the ITS-<abbrev xmlns:xlink="http://www.w3.org/1999/xlink" xlink:title="large-subunit rDNA" xlink:type="simple">LSU</abbrev> rDNA dataset. The tree was obtained using the Maximum-likelihood method in IQ-TREE2, and node support is provided as maximum-likelihood bootstrap/Bayesian posterior probability. The values ≥ 50/0.5 are shown. The branch marked with “+” was shortened twice. An asterisk denotes disagreement in the topology between two phylogenetic methods. The branches with full statistical support (100/1.00) are shown in bold. <italic><tp:taxon-name><tp:taxon-name-part taxon-name-part-type="genus" reg="Tortispora">Tortispora</tp:taxon-name-part></tp:taxon-name></italic> spp. were used as the outgroup.</p></caption><graphic xmlns:xlink="http://www.w3.org/1999/xlink" xlink:href="imafungus-17-e177075-g006.jpg" id="oo_1542059.jpg" position="float" orientation="portrait" xlink:type="simple"><uri content-type="original_file" xlink:type="simple">https://binary.pensoft.net/fig/1542059</uri></graphic></fig><fig id="F4" position="float" orientation="portrait"><object-id xmlns:xlink="http://www.w3.org/1999/xlink" content-type="doi" xlink:type="simple">10.3897/imafungus.17.177075.figure4</object-id><object-id xmlns:xlink="http://www.w3.org/1999/xlink" content-type="arpha" xlink:type="simple">89E4C967-9E22-5F19-828D-14A8C1612EAF</object-id><label>Figure 4.</label><caption><p>Phylogenetic position of <italic><tp:taxon-name><tp:taxon-name-part taxon-name-part-type="genus" reg="Blastobotrys">Blastobotrys</tp:taxon-name-part> <tp:taxon-name-part taxon-name-part-type="species" reg="sasensis">sasensis</tp:taxon-name-part></tp:taxon-name></italic> and <italic><tp:taxon-name><tp:taxon-name-part taxon-name-part-type="genus" reg="Sugiyamaella">Sugiyamaella</tp:taxon-name-part> <tp:taxon-name-part taxon-name-part-type="species" reg="casensis">casensis</tp:taxon-name-part></tp:taxon-name></italic> was resolved using 1399 BUSCO genes and 195 genomes representing <italic><tp:taxon-name><tp:taxon-name-part taxon-name-part-type="class" reg="Dipodascomycetes">Dipodascomycetes</tp:taxon-name-part></tp:taxon-name></italic> and related lineages. The tree was obtained using the Maximum-likelihood method in IQ-TREE2. Node support is reported as GFC/SCF. <italic><tp:taxon-name><tp:taxon-name-part taxon-name-part-type="genus" reg="Lipomyces">Lipomyces</tp:taxon-name-part> <tp:taxon-name-part taxon-name-part-type="species" reg="kockii">kockii</tp:taxon-name-part></tp:taxon-name></italic> was included as the outgroup.</p></caption><graphic xmlns:xlink="http://www.w3.org/1999/xlink" xlink:href="imafungus-17-e177075-g004.jpg" id="oo_1542057.jpg" position="float" orientation="portrait" xlink:type="simple"><uri content-type="original_file" xlink:type="simple">https://binary.pensoft.net/fig/1542057</uri></graphic></fig></tp:treatment-sec><ref-list><ref id="B32"><mixed-citation xmlns:xlink="http://www.w3.org/1999/xlink" xlink:type="simple">Handel S, Wang T, Yurkov AM et al. (2016) <italic><tp:taxon-name><tp:taxon-name-part taxon-name-part-type="genus">Sugiyamaella</tp:taxon-name-part> <tp:taxon-name-part taxon-name-part-type="species">mastotermitis</tp:taxon-name-part></tp:taxon-name></italic> sp. nov. and <italic><tp:taxon-name><tp:taxon-name-part taxon-name-part-type="genus">Papiliotrema</tp:taxon-name-part> <tp:taxon-name-part taxon-name-part-type="species">odontotermitis</tp:taxon-name-part></tp:taxon-name></italic> fa, sp. nov. from the gut of the termites <italic><tp:taxon-name><tp:taxon-name-part taxon-name-part-type="genus">Mastotermes</tp:taxon-name-part> <tp:taxon-name-part taxon-name-part-type="species">darwiniensis</tp:taxon-name-part></tp:taxon-name></italic> and <italic><tp:taxon-name><tp:taxon-name-part taxon-name-part-type="genus">Odontotermes</tp:taxon-name-part> <tp:taxon-name-part taxon-name-part-type="species">obesus</tp:taxon-name-part></tp:taxon-name></italic>. International Journal of Systematic and Evolutionary Microbiology 66: 4600–4608. <ext-link xlink:href="10.1099/ijsem.0.001397" ext-link-type="doi" xlink:type="simple">https://doi.org/10.1099/ijsem.0.001397</ext-link></mixed-citation></ref></ref-list></tp:taxon-treatment>
