# Supplementary material for: The ambrosial mycobiota of Treptoplatypus oxyurus (Coleoptera, Platypodidae): a unique island of fungal diversity revealing Wilhelmdebeerea oxyuri gen. et sp. nov. (Ophiostomatales), and two new yeast species Blastobotrys sasensis sp. nov., and Sugiyamaella casensis sp. nov. (Dipodascales)
Source: IMA Fungus. 2026 Feb 16;17:e177075. doi: 10.3897/imafungus.17.177075 (PMC12930180; doi:10.3897/imafungus.17.177075)
Supplement: Supplementary material 6 — Full alignment of ITS, LSU rDNA, TEF1α and RPB2 sequences used for phylogenetic analysis of Wilhelmdebeerea [file imafungus-17-e177075-s006.fasta]

>D._sulphureus_CBS380.68
tcattagcgagt-----tc-----------------gaga---aactcccacccctgcga
acc--taccgcct------cccccgcc----------aggggag-cc-cgctgccaccg-
-cggcgggcggc-----------------gcctccccc----------------------
------------------------------------------------------------
--------------------------------------ggggg-----------------
--gcccgcccgc--cgggcgg----ccgcgc-gcg-cc--------ccggg-cgcccc-g
aacc--ttccgca-----------------------gcgc----gagcacg-ccgtctga
gc----------ggaccact---gaatcgtcaaaactttcaacaacggatctcttggctc
cggcatcgatgaagaacgcagcgaactgcgatacgtaatgcgaattgcagaactcagcga
gccatcgaatctttgaacgcacattgcgcccgccagcaccctggcgggcatgcctgtccg
agcgccattt-cccacc-ctc---gccg--gcc-ccc---------gggccg---gcggc
gttgggggcctg--------ccc---------------cctcccccc-------------
-------gggg--------------gggcgcagc-ccccgaaaggcag-tggcgggccgg
c-----ggaggccccgagcgcagtagcaact-------------------cccgctc-gc
gcgg-cccccgccg--gcgcccagcca-----gcaagg------cacg------------
-------------------------------------------aaccccca-ccgaggtt
ggcctcggatcaggcaggactacccgctgaacttaagcatatcacc--------------
------cgctgaacttaagcatat-caataa--------gcggaggaaaagaaaccaaca
gggattgccccagta-acggcgagtncggcgagttccctggaacgggacgccagagaggg
tgagagccccgtacggcgggacgccgcgcctctgcgaagctccttcgacgagtcgagtag
tttgggaatgctgctccaaacgggaggtaaatttctcctaaagctaaataccggccggag
accgatagcgcacaagtagagtgatcgaaagatgaaaagcactttgaaaagagggtcaaa
cagtacgtgaaattgttgaaagggaagcgcccgtggccagactcgcgcccc-gcgg-acc
ac-ccggcgga--ctc--cgccggggcacgcc-gcggg-gcgcgggccagcatcggcccc
c-gcagggggacaagggcgg-cgggaacgtggctcctct-------gggagtgttacagc
ccgccgcgccatgcccctgggggggccgagga-ccgcgc--ttc-----ggcaa-ggatg
ctggcgtaatggccaccggcgacccgtcttgaaacacggaccaaggagtcaagcattggg
gcgagtgtccgggtggcaaacccgcacgcgcaatgaaagtgaacgtaggtgggagcttc-
-------------------ggcgcaccaccgaccgatcctgatgtcctcggatggatttg
agtaagagccccaccgcttggacccgaaagatggtgaactatgcctgaatagggtgaagc
cagaggaaactctggtggaggctcgcagcggttctgacgtgcaaatcgatcgtcaaatat
-ggaggaagccgctgagctgggcaagggctctttcaagtatgcctgggtgctggacaagc
tcaaggccgagcgtgagcgtggtatcacgattgatatcgctctctggaagttcgagacgc
ccaagtactacgtcaccgtcatt-------------------------------------
---------------------------gacgccccgggccatcgtgacttcatcaagaac
atgatcacgggcacgtcgcaggccgactgcgccatcctgatcattgccgcgggcacgggc
gagttcgaggctggtatctccaaggatggccagacccgcgagcacgctctgctggcctac
acgctcggtgtccggcagctcattgtcgccatcaacaagatggacaccactaagtggtcg
gaggaccgctacaacgaaatcatcaaggagacgtcgaacttcatcaagaaggtcggctac
aaccccaatgttccgcggcatcattcgcaaaatgtaccaggaactcatgaaccacctgaa
acgctgtgtggatacggggaagcactttgacctgcgtgtgggcatccggcatcagaccct
gacgaacgggctcaagtactcgctggcgacgggcaactggggtgaccagaagaaggcgat
gagttcgacggcgggcgtgtcccaggtgctgaaccgctatacgttttcgtcgacgctgtc
gcatctgcggcggaccaacacgcccattggacgcgacggcaagctggccaagccgcggca
gcttcacaacacgcactggggtctcgtgtgcccagccgagacgcccgaggggcaggcctg
tggcctggtgaagaacttatcgctgatgtgctatgtcagcgtgggtacgccggcggatcc
gattgtggaatttatgattgcgcggaacatggaagtgctggaggagtacgagccgctgcg
gtacccgaacgcgaccaagatctttgtcaacggcagctgggtgggcgtgcaccaggaccc
gaagcatctggtcagcctggtccagggactgcggcgcaagggcgtcatccagtcggaggt
gtcgctggtgcgcgacattcgcgaccgcgagttcaagattttctcggatgctggccgggt
gatgagaccgctctttgccattgagcaggaggacaatgccgagtcgggcgtggagaaggg
aatgttggtgctgaccaaggagcacatccagcggctggacgcggacgaggggct------
---------cagcaaggacgacccgcggtactttggctgggacggcatctgcgaggccgg
cgcgattgagtatctggatgcggaggaggaggagacggccatgatctgcatgacgccgga
ggacctggacaactaccggatgcaaaagg---------cgggatacacgctgccggagga
------gacgggcgacgaggacatcaaccggcgtgtcaagaccaagatgaacccgacgac
acacatgtacacgcactgcgagatccaccccagcatgcttctaggcatctgcgcgagcat
cattccgttccccgaccacaaccag
>D._amasae_CBS116694
------------------------------------------------------------
------------------------------------------------------------
------------------------------------------------------------
------------------------------------------------------------
------------------------------------------------------------
------------------------------------------------------------
------------------------------------------------------------
------------------------------------------------------------
------------------------------------------------------------
------------------------------------------------------------
------------------------------------------------------------
------------------------------------------------------------
------------------------------------------------------------
------------------------------------------------------------
------------------------------------------------------------
------------------------------------------------------------
-----nnnnnnnnnnnnnnnnnnnnnnnnnnnnnnnnnnnnnnaacggcgagtgaagcgg
caacagctcagatttggaatccgg-ccccccccc-cggggggcccgagttgtaatctgga
gaggacgcttctggc-gcggcgcccgg--cgagttccctgggacgggacgccagagaggg
tgagagccccgtacggcgggacgccgcgcctctgcgaagctccttcgacgagtcgagtag
tttgggaatgctgctccaaacgggaggtaaatttctcctaaagctaaataccggccggag
accgatagcgcacaagtagagtgatcgaaagatgaaaagcactttgaaaagagggtcaaa
cagtacgtgaaattgttgaaagggaagcgcccgtggccagactcgggcccc-gcgg-acc
ac-ccggcgga--cgc--cgccggggcacgcc-gcggg-gcgcgggccagcatcggcccc
c-gcggggggacaagggcgg-cggggacgtggctcccac-------gggagtgttacagc
ccgccgcgccatgcccccgggggggccgagga-ccgcgc--ttc-----ggcaa-ggatg
ctggcgtaatggccaccggcgacccgtcttgaaacacggaccaaggagtcaagcattggg
gcgagtgtccgggtggcaaacccgcacgcgcaatgaaagtgaacgcaggtgggagcttc-
-------------------ggcgcaccaccgaccgatcctgatgtcctcggatggatttg
agtaagagccccgccgcttggacccgaaagatggtgaactatgcctggatagggtgaagc
cagaggaaactctggtggaggctcgcagcggttctgacgtgcaaatcgatcgtcgaatat
-ggaggaagccgctgagctgggcaagggctctttcaagtatgcctgggtgctggacaagc
tcaaggccgagcgtgagcgtggtatcacgattgatatcgctctctggaagttcgagacgc
ccaagtactacgtcaccgtcatt-------------------------------------
---------------------------gacgccccgggccatcgtgacttcatcaagaac
atgatcacgggcacgtcgcaggccgactgcgccatcctgatcattgctgccggtacgggt
gagttcgaggctggtatctccaaggatggccagacccgcgagcacgctctgctggcctac
acgctcggtgtccggcagctcattgtcgccatcaacaagatggacaccaccaagtggtcg
gaggaccgctacaacgaaatcatcaaggagacgtccaacttcatcaagaaggtcggcta-
--------------------------------------------------------tgaa
gcgctgtgtggacacggggaagcactttgatctgcgggtgggcatccgacaccagacgct
gacaaacgggctcaagtactcgctggccacgggcaactggggcgaccagaagaaggcgat
gagctcgacggcgggtgtgtcgcaggtgctgaaccggtacacgttttcgtcgacactgtc
gcatctgcggcggaccaacacgcccattgggcgcgacggcaagctggcgaagccgcggca
gctgcacaacacgcactggggtctcgtgtgtccggcagagacaccagagggccaggcgtg
tgggctggtgaagaacctgtcgctgatgtgctacgtcagcgtgggcacgcctgcggatcc
gattgtggagtttatgattgcgcggaacatggaggtgctagaagagtacgagccgctgcg
gtatccgaacgcgaccaagatctttgtcaacggcagctgggtgggcgtgcaccaggaccc
gaagcatctggtcagcctggtgcaggggctgcggcgcaagggcgtgatccagtcggaggt
gtcgcttgtgcgggacattcgcgaccgggagttcaagatcttttcggacgccggacgtgt
gatgcggccgctctttgccattgagcaggatgataatgcggagtcgggggtcgagaaggg
gatgctggtgctgaccaaggagcacatccagcggctggacgcagatgaaggact------
---------gagcaaggacgacccgcggtactttggctgggacgggatctgcgaggccgg
ggcgattgagtacctggacgcagaagaggaggagacggccatgatctgcatgacgcccga
ggacctggacaactaccggatgcaaaagg---------ccggatacacgctgccagagga
------gacgggcgacgaggacattaaccggcgggtcaagaccaagatgaacccgacgac
gcacatgtacacgcactgcgagatccatccgagcatgctcctgggcatctgcgcgagcat
cattc--------------------
>L._olivaceapini_CBS504.86
tcattagcgagt-----tcac--------------aagtg---actcccaacccgtgcca
act--taccgcgc--------cctggtctc----c--cagggcgcac-tgttgcctcc--
-tggcgggcgcc-----------------gtcggcacc----------------------
---------------------ttg------------------------------------
-----------------------------------cggtgcgg-----------------
--gcgtgcctgc--cggg-gg-------------------------------cgcacc-g
aacc--ttctttgca----------------------------gtattgta-ccgtctga
ga---------aaaaccaca---gaatcgtaaaaactttcaacaacggatctcttggttc
tggcatcgatgaagaacgcagcgaactgcgataagtaatgcgaattgcagaattcagcga
gccatcgaatctttgaacgcacattgcgcccgccagtattctggcgggcatgcctgtccg
agcgtcattt-cctccc-tca---cgcg--gcc-ct----------tcgc-----gtggt
gttggggcg-----------atctgcgaccggtcgccgcagcgatgc-------------
-----ggcgtc--------------cggcgcagc-ccctcaaagcaag-tggcgggccgg
c--ag--cggtctccgagcgcagtaagcatt-----------cttgc-ctctcgctc-tg
gacg-atgctgcct--gcgccctgccc-----ccaatg------cagacgcaagtcta--
------------------------------------------------------------
---------------------------------------tctcaacggcgagtg-agcgg
caacagctcagatttggaatctggtcnnttg--------gggcccgagttgtaatctgga
gaggatgcttctggc-gcggcgccgtc--cgagttccctggaacgggacgccggagaggg
tgagagccccgtacggtcggacgcctagcctgtgtgaagctccttcgacgagtcgagtag
tttgggaatgctgctcaaaatgggaggtaaatttcttctaaagctaaataccggccagag
accgatagcgcacaagtagagtgatcgaaagatgaaaagcactttgaaaagagggtcaaa
cagtacgtgaaattgttgaaagggaagcgcccgtggccagacttgtgcccg-gcag-acc
at-ccggcgcc--ccc-gcgccggtgcactct-gccgg-gcgcaggccagcatcggtttt
c-ctagggggataaaggcgg-cgggaacgtggctccctc-------gggagcgttatagc
ccgccgtgtcatgcctctggggggaccgagga-ccgcgcattta-----tgcaa-ggatg
ctggcgtaatggccaccggcgacccgtcttgaaacacggaccaaggagtcaagcattggg
gcgagtgtctgggtgttaaacccgcacgcgaaatgaaagtgaacgcaggtgagagcttc-
-------------------ggcgcatcatcgaccgatcctgatgttttcggatggatttg
agtaagagccttaacgcttggacccgaaagatggtgaactatgcctgtatagggtgaagc
cagaggaaactctggtgnnggntcgcagcggttctgacgtgcaaatcgatcgtcaaatat
-ggaggaagccgctgagctgggcaagggctccttcaagtacgcatgggtgcttgacaagc
tcaaggccgagcgcgagcgcggtatcaccattgatattgctctgtggaagttcgagaccc
cgcggtactacgtcaccgtcatt-------------------------------------
---------------------------gacgccccgggccatcgtgatttcatcaagaac
atgatcacgggcacgtcgcaggccgactgcgctatcctgatcattgccgccggtacgggc
gagttcgaggctggtatctccaaggatggccagacccgcgagcacgctctgctggccttc
accctgggtgtccggcagctgattgtcgccatcaacaagatggacaccaccaagtggtcg
gaggagcgctacctcgagatcatcaaggagacgtcc------------------------
------------------------------gatgtaccaggagctgatgaaccacctgaa
gcgctgcgtggacacgggcaagcactttgacctgcgggtgggcatccggcaccagacgtt
gaccaacgggctcaagtactcgctggcgacgggcaactggggcgaccagaagaaagcgat
gagctcgacggcgggcgtgtcgcaggtgctgaaccgctacacgttttcgtcgacgctgtc
gcatctgcggcggaccaacacgcccattggacgggacggcaagctggccaagccgcggca
gctgcacaacacgcactggggcctggtgtgtccggccgagacgcccgagggccaggcgtg
cgggctggtcaagaacctgtcgctcatgtgctacgtgagcgtgggcacgccggcggagcc
gattgtggagttcatgacggcgcgcaacatggaggtgctggaggagtacgagccgctgcg
gtaccccaacgcgaccaagatctttgtcaacggcagctgggtgggcgtgcaccaggaccc
caagcacctggtcagcctggtgcagggcctgcggcgcaagggcgtgatccagtccgaggt
gtcgctggtgcgggacatccgggaccgggagttcaagatcttctccgacgccggacgggt
gatgcggccgctctttgccattgagcaggacgaccacggcgagtcgggcgtggacaaggg
gatgctgatcctgaccaaggagcacgtgcagcggctggacgcggacgagggcct------
---------gagcaaggacgacccgcagtactttgggtgggacgggatctgcgacgcggg
cgcgattgagtacctggacgcggaggaggaggagacggcgatgatctgcatgacgcccga
ggacctggacaactaccggctgcaaaagg---------cgggctatgcgctgccggagga
------gacggcggacgaggacatcaacaagcgggtcaagacgcggatgaacccgacgac
gcacatgtacacgcactgcgagatccatccgagcatgctgctgggcatctgcg-------
-------------------------
>L._cucullatum_CBS218.83
tcattagcgagt-----tcac--------------aagtg---actcccaacccgtgcca
act--taccgcgc--------cctggtctc-------cagggcgcac-cgttgcctcc--
-tggcgggcgcc-----------------gtcggcacc----------------------
---------------------ttg------------------------------------
-----------------------------------cggtgcgg-----------------
--gcgtgcctgc--cggg-gg-------------------------------cgcacc-g
aacc--ttctttgcc----------------------------gtattata-ccgtctga
ga---------aaaaccaca---gaatcgtaaaaactttcaacaacggatctcttggttc
tggcatcgatgaagaacgcagcgaactgcgataagtaatgcgaattgcagaattcagcga
gccatcgaatctttgaacgcacattgcgcccgccagtattctggcgggcatgcctgtccg
agcgtcattt-cctccc-tca---cgcg--gcc-tt----------tcgc-----gtggt
gttggggcg-----------atctgcgaccggtcgctgcagcgatgc-------------
-----ggcgtc--------------cggcgcagc-ccctcaaagcaag-tggcgggccgg
c--ag--cggtctccgagcgcagtaagcatt-----------tttgc-ctctcgccc-tg
gacg-atgctgcct--gcgccctgccc-----ccaatg------cagacgcaagtcta--
------------------------------------------------tct-caaaggtt
gacctcggatcaggtaggattacccgctgaacttaagcatatcaacggcgagtgaagcgg
caacagctcagatttggaatctggtcctttg--------gggcccgagttgtaatctgga
gaggatgcttctggc-gcggcgccgtc--cgagttccctggaacgggacgccggagaggg
tgagagccccgtacggtcggacgcctagcctgtgtgaagctccttcgacgagtcgagtag
tttgggaatgctgctcaaaatgggaggtaaatttcttctaaagctaaataccggccagag
accgatagcgcacaagtagagtgatcgaaagatgaaaagcactttgaaaagagggtcaaa
cagtacgtgaaattgttgaaagggaagcgcccgtggccagacttgtgcccg-gcag-acc
at-ccggcgcc--ccc-gcgccggtgcactct-gccgg-gcgcaggccagcatcggtttt
c-ctagggggataaaggcgg-cgggaacgtggctccctc-------gggagcgttatagc
ccgccgtgtcatgcctctggggggaccgagga-ccgcgcattta-----tgcaa-ggatg
ctggcgtaatggccaccggcgacccgtcttgaaacacggaccaaggagtcaagcattggg
gcgagtgtctgggtgttaaacccgcacgcgaaatgaaagtgaacgcaggtgagagcttc-
-------------------ggcgcatcatcgaccgatcctgatgttttcggatggatttg
agtaagagccttaacgcttggacccgaaagatggtgaactatgcctgtatagggtgaagc
cagaggaaactctggtggaggctcgcagcggttctgacgtgcaaatcgatcgtcaaatat
-ggaggaagccgctgagctgggcaagggctccttcaagtacgcatgggtgcttgacaagc
tcaaggccgagcgcgagcgcggtatcaccattgatattgctctgtggaagttcgagaccc
cgcggtactacgtcaccgtcatt-------------------------------------
---------------------------gacgccccgggccatcgtgatttcatcaagaac
atgatcacgggcacgtcgcaggccgactgcgctatcctgatcattgccgccggtacgggc
gagttcgaggctggtatctccaaggatggccagacccgcgagcacgctctgctggccttc
accctgggtgtccggcagctgattgtggccatcaacaagatggacaccaccaagtggtcg
gaggaccgctacctcgagatcatcaaggagacgtccaacttcatcaagaaggtcggctac
aaccccaatgttccgcggcatcatccgcaagatgtaccaggagctgatgaaccacctgaa
gcgctgcgtggacacgggcaagcactttgacctgcgggtcggcatccggcaccagacgct
gaccaacgggctcaagtactcgctggcgacgggcaactggggcgaccagaaaaaggccat
gagttcgacggcgggcgtgtcgcaggtgctgaaccgctacacgttctcgtcgacgctgtc
gcatttgcggcggaccaacacgcccattggacgggacggcaagctggccaagccgcggca
gctgcacaacacgcactggggcctggtgtgtccggctgagacgcccgagggccaggcgtg
cgggctggtcaagaacctgtcgctcatgtgctacgtgagcgtgggcacgccggcggagcc
gattgtcgagttcatgacggcgcgcaacatggaggtgctggaggagtacgagccgctgcg
gtaccccaacgcgaccaagatctttgtcaacggcagctgggtgggcgtgcaccaggaccc
caagcacctggtcagcctggtgcagggcttgcggcgcaagggcgtgatccagagcgaggt
gtcgctggtgcgggacattcgggaccgggagttcaagatcttttcggacgcgggacgggt
gatgcggccgctctttgccattgagcaggacgaccacggcgagtcgggcgtggacaaggg
gatgctgatcctgaccaaggagcacgtgcagcggctggacgcggacgagggcct------
---------gagcaaggacgacccgcagtactttgggtgggacgggatctgcgacgcggg
cgcgatcgagtacttggacgcggaggaggaggagacggcgatgatctgcatgacgcccga
ggacctggacaactaccggctgcaaaagg---------cgggctatgcgttgccggaaga
------gacggcggacgaggacatcaacaagcgggtcaagacgcggatgaacccgacgac
gcacatgtacacgcactgcgagatccatccgagcatgctgctgggcatctgcgcgagcat
catcccgttcccggaccacaaccag
>L._aureum_CBS438.69
------------------------------------------------------------
------------------------------------------------------------
------------------------------------------------------------
------------------------------------------------------------
------------------------------------------------------------
-----------------------------------ctc--------cctct-cgccgc-g
aacc--ttctttgca---------------------gtat----aattgta-tcgtctga
gc---------aaaaccaca---gaatcgttaaaactttcaacaacggatctcttggttc
tggcatcgatgaagaacgcagcgaactgcgataagtaatgcgaattgcagaattcagcga
gccatcgaatctttgaacgcacattgcgcccgccagcattctggcgggcatgcctgtccg
agcgtcattt-cctccc-tca---cgca--gcg-cgc---------ctgc-----gtggt
gttggggtg-----------ttctgcggccag--gcctgcgcccagc-------------
-----gcaggc--------------cgccgcagc-ccccgaaagcca--tggcgggccgg
c--ag--cgggctcc---------------------------------------------
------------------------------------------------------------
------------------------------------------------------------
-------------------------------------------aacggcgagtgaagcgg
caacagctcagatttggaatctgg-ccccca--------gggcccgagttgtaatctgga
gaggatgcttctggc-gcggcgccttc--cgagttccctggaacgggacgccggagaggg
tgagagccccgtacggttggacgcctagcctttgtgaagctccttcgacgagtcgagtag
tttgggaatgctgctcaaaatgggaggtaaatttcttctaaagctaaataccggccagag
accgatagcgcacaagtagagtgatcgaaagatgaaaagcactttgaaaagagggtcaaa
cagtacgtgaaattgttgaaagggaagcgcccgtggccagacttgtgcccc-gcgg-acc
ac-ccggcgcc--ctcagcgccggtgcactcc-gcggg-gcgcaggccagcatcggtttt
c-ctagggggataaaggcgg-cgggaacgtggctccctc-------gggagtgttatagc
ccgccgcgccatgcccctggggggaccgagga-ccgcgc--ttc-----ggcaa-ggatg
ctggcgtaatggccaccggcgacccgtcttgaaacacggaccaaggagtcaagcattggg
gcgagtgtctgggtgttaaacccgcacgcgaaatgaaagtaaacgcaggtgagagcttc-
-------------------ggcgcatcatcgaccgatcctgatgttctcggatggatttg
agtaagagccttaccgcttggacccgaaagatggtgaactatgcctgtatagggtgaagc
cagaggaaactctggtggaggctcgcagcggttctgacgtgcaaatcgatcgtcaaatat
-ggaggaagccgctgagctgggcaagggctccttcaagtacgcatgggttcttgacaagc
tcaaggccgagcgtgagcgcggtatcaccatcgatatcgctctctggaagttcgagaccc
ccaagtactacgtcaccgtcatt-------------------------------------
---------------------------gacgctcccggtcaccgtgacttcatcaagaac
atgatcacgggcacgtcgcaggccgactgcgccatcctgatcattgccgctggtacgggt
gagttcgaggctggtatctccaaggatggccagacccgcgagcacgccctgctggcctac
acccttggtgtccggcagctcattgtcgccatcaacaagatggacaccaccaagtggtcc
gaggcccgttaccaggagatcatcaaggagacctccaacttcatcaa-------------
--------tgttccgtggcatcatccgcgcgatgtaccaggagctgatgaaccacctgaa
gcgctgcgtggacacgggcaagcactttgacttgcgggtgggcatccggcaccagacgct
gacgaacgggctcaagtactcgctggcgacgggcaactggggcgaccagaagaaggcgat
gagctcgacggccggcgtgtcgcaggtgctgaaccgctacacgttctcgtcgacgctgtc
gcatctgcggcgcaccaacacgccgatcgggcgcgacggcgagctggcgaagccacggca
gctgcacaacacgcactgggggctggtgtgtccggccgagacgcccgagggccaggcgtg
tggactggtcaagaatttgtcgttgatgtgctacgtcagcgtgggcacgccggccgagcc
gattgtggaattcatgattgcacgcaacatggaggtgctggaggagtacgagccgctgcg
gtatccgaacgcgaccaagatctttgtcaacggcagctgggtgggcgtgcaccaggaccc
gaagcacctggtcagtctggtgcaagggctgcgacgcaagggcgtgatccagtcggaggt
gtcgctggtgcgcgacatccgcgaccgcgagttcaagatcttttcggacgctggacgggt
gatgcggccgctctttgccattgagcaggaggacaacgcggactcgggcgtggagaaggg
catgttggtgctgaccaaggagcatntgcagcgnntggacgcggacgagggcct------
---------cagcaaggacnaccncaagtactttggntgngncggaatttgngacgcggg
cgcgatagagtacctggnngnngaggaggaggagacaacgatgatctgcatgacgccaga
agacctggacaactaccggatgcaaaagg---------ccggatacgtgatgccggacga
------gacgaacgacgaggacatcaacaagcgggtcaagacgaagatgaacccgacgac
gcacatgtatacgcagtgcgagatccatccgagcatgctgctgggcatctgcgcgagcat
catcccgttcccggaccac------
>L._pyrinum_CBS120181
tcattagcgagt-----tcac---------------agtg---actcccaacccgtgcaa
acc-ttaccgcat--------cctttctga-----gagagagcg-cc-cgttgcttcc--
-tgccgggcggc-----------------gtgccctcc------------tcccccccac
cccctctgcggggtgggggtggtt------------------------------------
-----------------------------------ggacgggc-----------------
--gcccgcccgc--cggg-ggtgcggcgcgg-ccgctc--------cctct-cgccgc-g
aacc--ttctttgca---------------------gtat----aattgta-tcgtctga
gc---------aaaaccaca---gaatcgttaaaactttcaacaacggatctcttggttc
tggcatcgatgaagaacgcagcgaactgcgataagtaatgcgaattgcagaattcagcga
gccatcgaatctttgaacgcacattgcgcccgccagcattctggcgggcatgcctgtccg
agcgtcattt-cctccc-tca---cgca--gcg-cgc---------ctgc-----gtggt
gttggggcg-----------ttctgcggccag--gcctgcgcccagt-------------
-----gcaggc--------------cgccgcagc-ccccgaaagccag-tggcgggccgg
c--ag--cgggctccgagcgcagtaagcatc-----------a-cgc-c-ctcgctc-tg
gacg-ctcccgcct--gcgccctgccc-----cacaga--ccggcagacgcgagtctg--
-------------------------------------------cctccttc-tcaaggtt
gacctcggatcaggtaggactacccgctgaacttaagc-----ataggcgagtgaagcgg
caacagctcagatttggaatctgg-ccccca--------gggcccgagttgtaatctgga
gaggatgcttctggc-gcggcgccttc--cgagttccctggaacgggacgccggagaggg
tgagagccccgtacggttggacgcctagcctttgtgaagctccttcgacgagtcgagtag
tttgggaatgctgctcaaaatgggaggtaaatttcttctaaagctaaataccggccagag
accgatagcgcacaagtagagtgatcgaaagatgaaaagcactttgaaaagagggtcaaa
cagtacgtgaaattgttgaaagggaagcgcccgtggccagacttgtgcccc-gcgg-acc
ac-ccggcgcc--ctcagcgccggtgcactcc-gcggg-gcgcaggccagcatcggtttt
c-ctagggggataaaggcgg-cgggaacgtggctccctc-------gggagtgttatagc
ccgccgcgccatgcccctggggggaccgagga-ccgcgc--ttc-----ggcaa-ggatg
ctggcgtaatggccaccggcgacccgtcttgaaacacggaccaaggagtcaagcattggg
gcgagtgtctgggtgttaaacccgcacgcgaaatgaaagtaaacgcaggtgagagcttc-
-------------------ggcgcatcatcgaccgatcctgatgttctcggatggatttg
agtaagagccttaccgcttggacccgaaagatggtgaactatgcctgtatagggtgaagc
cagaggaaactctggtggaggctcgcagcggttctgacgtgcaaatcgatcgtcaa----
---aggaagccgctgagctgggcaagggctccttcaagtacgcatgggttcttgacaagc
tcaaggccgagcgtgagcgcggtatcaccatcgatatcgctctttggaagttcgagaccc
ccaagtactacgtcaccgtcatt-------------------------------------
---------------------------gacgctcccggtcaccgtgacttcatcaagaac
atgatcacgggcacgtcgcaggccgactgcgctatcctgatcattgccgctggtacgggt
gagttcgaggctggtatctccaaggatggccagacccgcgagcacgccctgctggcctac
acccttggtgtccggcagctcattgtcgccatcaacaagatggacaccaccaagtggtct
gaggcccgttaccaggagatcatcaaggagacctccaacttcatcaagaaggtcggctac
aacccc-----------------------------accaggagctgatgaaccacctgaa
gcgctgcgtggacacgggcaagcactttgacttgcgggtgggcatccggcaccagacgct
gacgaacgggctcaagtactcgctggcgacaggcaactggggcgaccagaagaaggcgat
gagctcgacggccggcgtgtcgcaggtgctgaaccgctacacgttctcgtcgacgctgtc
gcatctgcggcgcaccaacacgccgatcgggcgcgacggcaagctggcgaagccacggca
gctgcacaacacgcactgggggctggtgtgtccggccgagacgcccgagggccaggcgtg
tgggctggtcaagaacctgtcgttgatgtgctacgtcagcgtgggcacgccggccgagcc
gattgtggagtttatgattgcacggaacatggaggtgctggaggagtacgagccgctgcg
gtatccgaacgcgaccaagatctttgtcaacggcagctgggtgggcgtgcaccaggactc
gaagcacctggtcagtctggtgcaagggctgcgacgcaagggcgtgatccagtcggaggt
gtcgctggtgcgcgacattcgcgaccgcgagttcaagatcttttcggatgctggacgggt
gatgcggccgctctttgccattgagcaggaggacaacgcggactcgggcgtggagaaggg
catgttggtgctgaccaaggagcatgtgcagcggctggacgcggacgagggcct------
---------cagcaaggacgaccccaagtactttgggtgggacggaatctgcgacgcggg
cgcgatcgagtacctggacgccgaggaggaggagacagcgatgatctgcatgacgccaga
agacctggacaactaccggatgcaaaagg---------ccggatacgtgctgccggacga
------gacgaacgacgaggacatcaacaagcgggtcaagacgaagatgaacccgacgac
gcacatgtatacgcactgcgagatccatccgagcatgctgttggg---------------
-------------------------
>L._koreanumKUC2078
----------------------------------------------------ccgtgaga
acc-ttaccgcat--------cctttctga-----gagagagcg-cc-cgttgcctcc--
-tgccgggcggc-----------------gtgccctcc------------cccccccctc
-------------tgcggggggcg------------------------------------
-----------------------------------ggacgggc-----------------
--gcccgcccgc--cggg-ggcgcggcgcgg-ccgctc--------cctcc-caccgc-g
aacc--ttctttgca---------------------gtat----atttgta-tcgtctga
gc----------aaaccaca---gaatcgttaaaactttcaacaacggatctcttggttc
tggcatcgatgaagaacgcagcgaactgcgataagtaatgcgaattgcagaattcagcga
gccatcgaatctttgaacgcacattgcgcccgccagcattctggcgggcatgcctgtccg
agcgtcattt-cctccc-tca---cgca--gcg-cgc---------ctgc-----gtggt
gttggggcg-----------ttctgcggtcag--gcctgcgcccagc-------------
-----gtaggc--------------cgccgcagc-ccccgaaagccag-tggcgggccgg
c--ag--cgggctccgagcgcagtcagcatc-----------a-cgc-c-ctcgctc-tg
gacg-ccccc--------------------------------------------------
------------------------------------------------------------
-------------------------------------------aacggcgagtgaagcgg
caacagctcagatttggaatctgg-ccccca--------gggcccgagttgtaatctgga
gaggatgcttctggc-gcggcgccttc--cgagttccctggaacgggacgccggagaggg
tgagagccccgtacggttggacgcctagcctttgtgaagctccttcgacgagtcgagtag
tttgggaatgctgctcaaaatgggaggtaaatttcttctaaagctaaataccggccagag
accgatagcgcacaagtagagtgatcgaaagatgaaaagcactttgaaaagagggtcaaa
cagtacgtgaaattgttgaaagggaagcgcccgtggccagacttgtgcccc-gcgg-acc
ac-ccggcgcc--ctcagcgccggtgcactcc-gcggg-gcgcaggccagcatcggtttt
c-ctagggggataaaggcgg-cgggaacgtggctccctc-------gggagtgttatagc
ccgccgcgccatgcccctggggggaccgagga-ccgcgc--ttc-----ggcaa-ggatg
ctggcgtaatggccaccggcgacccgtcttgaaacacggaccaaggagtcaagcattggg
gcgagtgtctgggtgccaaacccgcacgcgaaatgaaagtgaacgcaggtgagagcttc-
-------------------ggcgcatcatcgaccgatcctgatgttctcggatggatttg
agtaagagccttaccgcttggacccgaaagatggtgaactatgcctgtatagggtgaagc
cagaggaaactctggtggaggctcgcagcggttctgacgtgcaaatcgatcgtcaaatat
-ggaggaagccgctgagctgggcaagggctccttcaagtacgcatgggttcttgacaagc
tcaaggccgagcgtgagcgcggtatcaccatcgatatcgccctctggaagttcgagaccc
ccaagtactacgtcaccgtcatt-------------------------------------
---------------------------gacgccccgggtcatcgtgatttcatcaagaac
atgatcacgggcacgtcgcaggccgactgcgctatcctgatcattgccgctggtacgggt
gagttcgaggctggtatctccaaggatggccagacccgcgagcacgccctgctggcctac
accctcggtgtccggcagctcattgtcgccatcaacaagatggacaccaccaagtggtct
gaggcccgttaccaggagatcatcaaggagacgtccaacttcatcaagaaggtcggctac
aaccccaa------------------------------aggagctgatgaaccacctgaa
gcgctgcgtggacacgggcaagcactttgacttgcgggtgggcatccggcaccagacgct
gacaaacgggctcaagtactcgctcgcgacgggcaactggggcgaccagaagaaggcgat
gagctcgacggccggcgtgtcacaggtgctgaaccgctacacgttctcgtcgacgctgtc
gcatctgcggcgcaccaacacgccaatcggacgcgacggcaagctggcaaagccgcggca
gctgcacaacacgcactgggggctggtgtgtccggccgagacgcccgagggccaggcgtg
cgggctggtcaagaacctgtcgctgatgtgctacgtcagtgtgggaacgccggccgagcc
gattgtggagtttatgattgcgcgcaacatggaggtgttggaggagtacgagccgctgcg
gtaccccaacgcgaccaagatctttgtcaacggcagctgggtgggcgtgcaccaagaccc
gaagcatctggtcagcctggtgcaagggctgcggcgcaagggtgtgatccagtcggaggt
gtcgctggtgcgcgacatccgcgaccgcgagttcaagatcttctccgacgccgggcgagt
gatgcggccgctctttgccattgagcaggaggacaattcagactcgggcgtggagaaggg
catgctggtgctgaccaaggagcacgtgcagcggctggacgcagacgaaggcct------
---------cagcaaggacgaccccaagtactttgggtgggatgggatctgcgacgcggg
cgcgattgagtacctggacgcggaggaggaggagacggcgatgatttgcatgacgccgga
agacctggacaactaccggatgcaaaagg---------ccggatacgtgctgccggatga
------gatgaacgacgaggacatcaacaagcgggtcaagacgaagatgaacccgacaac
gcacatgtacacacactgcgaaatc-----------------------------------
-------------------------
>L._piceiperdum_CBS138719
tcattagcgagt-----tcac---------------agtg---actcccaacccgtgcaa
acc-ttaccgcat--------actttccga-----gagagagcg-cc-tgttgcctcc--
-tgtcgggcggc-----------------gtgccttcc------------cctccttccg
act---------acggaaggggtg------------------------------------
-----------------------------------ggacgggc-----------------
--acccgcccgc--cggg-ggcgcggcatggcccgctc--------cctct-cgtctt-g
aacc--ttctttaca---------------------gtat----acctata-atgtctga
gt---------aaaaccaca---gaatcgttaaaactttcaacaacggatctcttggttc
tggcatcgatgaagaacgcagcgaactgcgataagtaatgcgaattgcagaattcagcga
gccatcgaatctttgaacgcacattgcgcccgccagcattctggcgggcatgcctgtccg
agcgtcattt-cctccc-tca---cgca--gca-cgc---------ctgc-----gtggt
gttggggcg-----------ttctgcggcccg--gcttgcgcctagc-------------
-----gtatgc--------------cgccgcagc-ccccgaaagccag-tggcgggccgg
c--ag--cgggctccgagcgcagtaagcagc-----------agtgc-c-ctcgctt-tg
gacg-cccccgcct--gcgccctgccc-----ctattc---tggcagacgtaagtctg--
-------------------------------------------cctccttc-tcaaggtt
gacctcggatcaggtaggactacccgctgaacttaagcatatcaacggcgagtgaagcgg
caacagctcagatttggaatctgg-ccccta--------gggcccgagttgtaatctgga
gaggatgtttctggc-gcggcgccttc--cgagttccctggaacgggacgccggagaggg
tgagagccccgtacggttggacgcctagcctttgtgaaactccttcgacgagtcgagtag
tttgggaatgctgctcaaaatgggaggtaaatttcttctaaagctaaataccggccagag
accgatagcgcacaagtagagtgatcgaaagatgaaaagcactttgaaaagagggtcaaa
cagtacgtgaaattgttgaaagggaagcgcccgtggccagacttgtacccc-gcgg-acc
at-ccggcgcc--ctcagcgccggtgcactcc-gtggg-gcgcaggccagcatcggtttt
c-ctagggggataaaggcgg-cgggaacgtagctccctc-------gggagtgttatagc
ccgccgtgccatgcccctggggggaccgagga-ccgcgc--ttc-----ggcaa-ggatg
ctggcgtaatggccaccggcgacccgtcttgaaacacggaccaaggagtcaagcattggg
gcgagtgtctgggtgccaaacccgcacgcgaaatgaaagtgaacgcaggtgagagcttc-
-------------------ggcgcatcatcgaccgatcctgatgttctcggatggatttg
agtaagagccttaccgcttggacccgaaagatggtgaactatgcctgtatagggtgaagc
cagaggaaactctggtggaggctcgcagcggttctgacgtgcaaatcgatcgtcaaatat
-ggaggaagctgctgagctgggcaagggctccttcaagtacgcatgggttcttgacaagc
tcaaggccgagcgcgagcgcggtatcaccatcgatatcgctctctggaagttcgagaccc
ccaagtactacgtcacggtcatt-------------------------------------
---------------------------gacgccccgggccatcgtgacttcatcaagaac
atgatcacgggcacgtcgcaggccgactgcgctatcctgatcattgccgctggtacgggt
gagttcgaggctggtatctccaaggatggccagacccgcgagcacgccctgctggcctac
accctcggtgtccggcagctcattgtcgccatcaacaagatggacaccaccaagtggtct
gaggcccgttaccaggagatcatcaaggagacgtccaacttcatcaagaaggtcggctac
aaccccaatgttccgcggcatcatccgcaagatgtaccaggagctgatgaaccacctgaa
gcgctgcgtggacacgggcaagcactttgacctgcgggtgggcatccggcaccagacgct
gaccaacgggctcaagtactcgttggcgacgggtaactggggcgaccagaaaaaggccat
gagctcgacggccggcgtgtcgcaggtgctgaaccgctacacgttctcgtcgacgctgtc
gcatctgcggcgcaccaacacaccgattgggcgcgacggcaagctggcaaagccgcggca
gctgcacaacacgcactgggggctggtgtgcccggccgagacccccgagggccaggcctg
cgggctggtcaagaacctgtcgctgatgtgctacgtcagcgtgggcacgccggccgagcc
gattgtggagtttatgattgcgcgcaacatggaggtgctggaggagtacgagccgctgcg
gtaccccaacgcgaccaagatctttgtcaacggcagctgggtgggcgtgcaccaggaccc
gaagcacctggtcagcctggttcaggggctgcggcgcaagggtgtgatccagtccgaggt
gtcgctggtgcgcgacattcgcgaccgcgagttcaagatcttttcggacgccgggcgcgt
gatgcggccgctctttgccattgagcaggaggacaatgcagagtcgggcgtcgaaaaggg
catgctggtgttgaccaaggagcacgtgcagcggctggacgcggacgagggcct------
---------cagcaaggacgaccccaagtactttggctgggacgggatctgcgacgcggg
cgcgatcgagtacctggacgcggaagaagaggagacggcaatgatctgcatgacgcctga
ggacctggacaactaccggatgcaaaagg---------ccggctacgtgctgccagagga
------gacgagcgacgaggacattaacaagcgggtcaagaccaagatgaacccgacgac
gcacatgtacacgcactgcgagatccatccgagcatgctgttgggcatctgcgcgagcat
cattccgttcccggaccacaaccag
>L._alacre_CBS128830
tcattagcgagt-----tcac---------------agcg---actcccaacccgtgcaa
acc-ttaccgcgt--------ccttct----------gagagcg-cc-cgttgcctcc--
-tggcgggcggc-----------------gcggccctc------------ccccccttcc
ct---------------gggggtg------------------------------------
-----------------------------------ggggctgc-----------------
--gaccgcccgc--cggg-ggcgcggcgcgg-----cc--------gccct-ctcccc-g
aacc--ttctttgca---------------------gtat----accatta-ccgtctga
gc---------aaaaccact---gaatcgttaaaactttcaacaacggatctcttggttc
tggcatcgatgaagaacgcagcgaactgcgataagtaatgcgaattgcagaattcagcga
gccatcgaatctttgaacgcacattgcgcccgccagtattctggcgggcatgcctgtccg
agcgtcattt-cctccc-tca---cgca--gcg-cgc---------ctgc-----gtggt
gttggggcg-----------ttctgcggccag--gcctgcgactagc-------------
-------aggc--------------cgccgcagc-ccccgaaagccag-tggcgggccgg
c--ag--cgggctccgagcgcagtaagcagc-----------agtgc-c-ctcgctc-tg
gacg-cccccgcct--gcgccctgccc-----caaaga---cggcagacgcgagtctc--
-------------------------------------------cctccttc-tcaag---
-------------------------------------------aacggcgagtgaagcgg
caacagctcagatttggaatctgg-ccccca--------gggcccgagttgtaatctgga
gaggatgcttctggc-gcggcgccttc--cgagttccctggaacgggacgccggagaggg
tgagagccccgtacggtcggacgcctagcctttgtgaagctccttcgacgagtcgagtag
tttgggaatgctgctcaaaatgggaggtaaatttcttctaaagctaaatattggccagag
accgatagcgcacaagtagagtgatcgaaagatgaaaagcactttgaaaagagggttaaa
cagtacgtgaaattgttgaaagggaagcgcccgtggccagacttgtgcccc-gcgg-acc
ac-ccggcgcc--ctcagcgccggtgcactcc-gcggg-gcgcaggccagcatcggtttt
t-ccagggggacaaaggcgg-cgggaacgtggctccctc-------gggagtgttatagc
ccgccgcgccatgcccctggggggaccgagga-ccgcgc--ttc-----ggcaa-ggatg
ctggcgtaatggccaccggcgacccgtcttgaaacacggaccaaggagtcaagcattggg
gcgagtgtctgggtgccaaacccgcacgcgaaatgaaagtgaacgcaggtgagagcttc-
-------------------ggcgcatcatcgaccgatcctgatgttctcggatggatttg
agtaagagccttaccgcttggacccgaaagatggtgaactatgcctgtatagggtgaagc
cagaggaaactctggtggaggctcgcagcggttctgacgtgcaaatcgatcgtcaaatat
-ggaggaagccgctgagctgggcaagggctccttcaagtacgcatgggttcttgacaagc
tcaaggccgagcgcgagcgcggtatcaccatcgatattgccctctggaagttcgagaccc
ccaagtactacgtgaccgtcatt-------------------------------------
---------------------------gacgcccccggtcaccgtgacttcatcaagaac
atgatcacgggcacgtcgcaggccgactgcgctatcctgatcatcgccgccggtacgggt
gagttcgaggctggtatctccaaggatggccagacccgcgagcacgccctgctggcctac
accctcggtgtccggcagctcatcgtcgccatcaacaagatggacaccaccaagtggtcc
gaggcccggtaccaggagatcatcaaggagacctccaacttcatcaagaaggtcggctac
aac-----tgttccgcggcatcatccgcaagatgtaccaggagctgatgaaccacctgaa
gcgctgcgtggacacgggcaagcactttgacctgcgggtgggcatccgccaccagacgct
gaccaacgggctcaagtactcgctggcgacgggcaactggggcgaccagaagaaggccat
gagctcgacggcgggcgtgtcgcaggtgctgaaccgctacaccttctcgtcgacgctgtc
gcacctgcggcgcaccaacacgcccatcggccgcgacggcaagctggccaagccgcggca
gctgcacaacacgcactggggcctggtgtgcccggccgagacgcccgagggccaggcgtg
cgggctggtcaagaacctgtcgctgatgtgctatgtcagcgtgggcacgccggcggagcc
gatcgtcgagtttatgattgcgcgcaacatggaggtgctggaggagtacgagccgctgcg
gtacccgaacgcgaccaagatctttgtcaacggcagctgggtgggcgtgcaccaggaccc
gaagcacctggtcggcctggtgcaggggctgcggcgcaagggcgtgatccagtcggaggt
gtcgctggtgcgcgacatccgcgaccgcgagttcaagatcttctcggacgccggccgcgt
gatgcggccgctctttgccatcgagcaggaggacaacgccgagtcgggcgtggagaaggg
cacgctggtgctgaccaaggagcacgtgcagcggctggacgcggacgagggcct------
---------cagcaaggacgaccccaagtactttggctgggacgggatctgcgacgcggg
ggcgatcgagtacctggacgcggaggaggaggagacggccatgatctgcatgacgccgga
ggacctggacaactaccgcatgcagaagg---------cgggctacgcgctgccggagga
------gaacagcgacgaggacatcaacaagcgggtcaagaccaagatgaacccgacgac
gcacatgtacacgcactgcgagatccatccgagcatgctgctgggcatctgcgcga----
-------------------------
>L._wageneri_var._ponderosum_CMW279
tcattagcgagt-----tcac---------------agcg---actcccaacccgtgcaa
acc-ttaccgcat--------ccttct----------gagagcg-cc-cgttgcctcc--
-tggcgggcggc-----------------gcgaccccc------------ccccccttcc
ct----------------ggggag------------------------------------
-----------------------------------ggggctgc-----------------
--gaccgcccgc--cggg-ggcgcggcgcgg-----cc--------gctct-ctcccc-g
aacc--ttctttaca---------------------gt-t----accatga-ccgtctga
gc---------aaaaccact---gaatcgttaaaactttcaacaacggatctcttggttc
tggcatcgatgaagaacgcagcgaactgcgataagtaatgcgaattgcagaattcagcga
gccatcgaatctttgaacgcacattgcgcccgccagcattctggcgggcatgcctgtccg
agcgtcattt-cctccc-tca---cgca--gcg-cgc---------ctgc-----gtggt
gttggggcg-----------ttctgcggccag--gcctgcgcctagc-------------
-------aggc--------------cgccgcagc-ccccgaaagccag-tggcgggccgg
c--ag--cgggctccgagcgcagtaagcagc-----------agtgc-c-ctcgctc-tg
gacg-cccccgcct--gcgccctgccc-----caaaga---cggcagacgcgagtctc--
-------------------------------------------cctccttc-tcaaggtt
gacctcggatcaggtaggactacccgctgaacttaagcatatcaacggcgagtgaagcgg
caacagctcagatttggaatctgg-ccccca--------gggcccgagttgtaatctgga
gaggatgcttctggc-gcggcgccttc--cgagttccctggaacgggacgccggagaggg
tgagagccccgtacggtcggacgcccagcctttgtgaagctccttcgacgagtcgagtag
tttgggaatgctgctcaaaatgggaggtaaatttcttctaaagctaaatattggccagag
accgatagcgcacaagtagagtgatcgaaagatgaaaagcactttgaaaagagggttaaa
cagtacgtgaaattgttgaaagggaagcgcccgtggccagacttgcgcctc-gcgg-acc
ac-ccggcgcc--ctcagcgccggtgcactcc-gcggg-gcgcaggccagcatcggttct
c-ccagggggataaaggcgg-cgggaacgtggctccctc-------gggagtgttatagc
ccgccgcgccatgcccctggggggaccgagga-ccgcgc--ttc-----ggcaa-ggatg
ctggcgtaatggccaccggcgacccgtcttgaaacacggaccaaggagtcaagcattggg
gcgagtgtctgggtgccaaacccgcacgcgaaatgaaagtgaacgcaggtgagagcttc-
-------------------ggcgcatcatcgaccgatcctgatgttctcggatggatttg
agtaagagccttaccgcttggacccgaaagatggtgaactatgcctgtatagggtgaagc
cagaggaaactctggtggaggctcgcagcggttctgacgtgcaaatcgatcgtcaaatat
-ggaggaagccgctgagctgggcaagggctccttcaagtacgcatgggttcttgacaagc
tcaaggccgagcgtgagcgcggtatcaccatcgacattgccctctggaagttcgagaccc
ccaagtactacgtgaccgtcatt-------------------------------------
---------------------------gacgcccccggtcaccgtgacttcatcaagaac
atgatcacgggcacgtcgcaggccgactgcgctatcctgatcatcgccgccggtacgggt
gagttcgaggctggtatctccaaggatggccagacccgcgagcacgccctgctggcctac
accctgggtgtccggcagctcattgttgctatcaacaagatggacaccaccaagtggtcc
gagtcccggtaccaggagatcatcaaggagacctccaacttcatcaagaaggtcggctac
a-------tgttccgcggcatcatccgcaagatgtaccaggagctgatgaaccacctgaa
gcgctgcgtggacacgggcaagcacttcgacctgcgcgtgggcatccggcaccagacgct
gaccaacgggctcaagtactcgctggcgacgggcaactggggcgaccagaagaaggccat
gagctcgacggcgggcgtgtcgcaggtgctgaaccgctacaccttctcgtcgacgctgtc
gcatctgcggcgcaccaacacgcccatcggccgcgacggcaagctggccaagccgcggca
gctgcacaacacgcactggggcctggtgtgtccggccgagacgcccgagggccaggcgtg
cgggctggtcaagaacctgtcgctgatgtgttatgtcagcgtgggcacgccggccgagcc
gatcgtcgagttcatgattgcgcgcaacatggaggtgctggaggagtacgagccgctgcg
gtacccgaacgcgaccaagatctttgtcaacggcagctgggtgggcgtgcaccaggaccc
gaagcacctggtcagcctggtgcagggcctgcggcgcaagggcgtgatccagtcggaggt
gtcgctggtgcgcgacatccgcgaccgcgagttcaagatcttctcggacgccggccgggt
catgcggccgctctttgccatcgagcaggaggacaacgccgagtcgggcgtggagaaggg
cacgctggtgctgaccaaggagcacgtgcagcggctggatgcggacgagggcct------
---------cagcaaggacgaccccaagtatttcggctgggacgggatctgcgacgccgg
cgcgatcgagtacctggacgcggaggaggaggagacggcgatgatctgcatgacgccgga
ggacctggacaactaccggatgcagaagg---------cgggctacacgctgccggagga
------gatcagcgacgaggacatcaacaagcgggtcaagaccaagatgaacccgacgac
gcacatgtacacgcactgcgagatccacccgagcatgctgctgggcatctgcgcgagcat
catcccgttcccggaccacaaccag
>L._procerum_CBS138288
-cattagcgagt-----tcac---------------agcg---actcccaacccgtgcat
acc-ttaccgcat--------cttct-----------gagagcg-cc-cgttgcctcc--
-tggcgggcggc-----------------gcgccctccctaa--------gcccctct--
--------------gcggggtgcg------------------------------------
-----------------------------------gggggggc-----------------
--gcccgcccgc--cggg-ggcgcggcgcgg-----cc--------gctct-cccacc-g
aacc--ttctat-ta---------------------gtat----accttta-ccgtctga
gc---------aaaaccact---gaatcgttaaaactttcaacaacggatctcttggttc
tggcatcgatgaagaacgcagcgaactgcgataagtaatgcgaattgcagaattcagcga
gccatcgaatctttgaacgcacattgcgcccgccagcattctggcgggcatgcctgtccg
agcgtcattt-cctccc-tca---cgca--gcg-cgc---------ctgc-----gtggt
gttggggcg----------tttctgcggccag--gcctgcgcctagc-------------
-------aggc--------------ctccgcagc-ccccgaaagccag-tggcgggccgg
c--ag--cgggctccgagcgcagtaagcagc-----------agtgc-c-ctcgctc-tg
gacg-cctccgcct--gcgccctgccc-----caaatg-accggcagacgcaagtctgcc
-------------------------------------------cctccttc-tcaaggtt
-------------------------------------------aacggcgagtgaagcgg
caacagctcagatttggaatctgg-ccccca--------gggcccgagttgtaatctgga
gaggatgcttctggc-gcggcgccttc--cgagttccctggaacgggacgccggagaggg
tgagagccccgtacggttggacgcctagcctttgtgaagctccttcgacgagtcgagtag
tttgggaatgctgctcaaaatgggaggtaaatttcttctaaagctaaataccggccagag
accgatagcgcacaagtagagtgatcgaaagatgaaaagcactttgaaaaga--------
------------------------------------------------------------
------------------------------------------------------------
------------------------------------------------------------
------------------------------------------------------------
------------------------------------------------------------
------------------------------------------------------------
------------------------------------------------------------
------------------------------------------------------------
------------------------------------------------------------
-ggaggaagccgctgagctgggcaagggctccttcaagtatgcctgggttctggacaagc
tcaaggctgagcgtgagcgtggtatcaccattgatatcgccctctggaagttcgagaccc
ccaagtactacgtcaccgtcatt-------------------------------------
---------------------------gacgccccgggccatcgtgacttcatcaagaac
atgatcacgggcacgtcgcaggccgactgcgctatcctgatcattgccgctggtacgggt
gagttcgaggctggtatctccaaggatggccagacccgcgagcacgccctgctggcctac
acccttggtgtccggcagctcattgttgccatcaacaagatggacaccaccaagtggtct
gaggcccgttaccaggagatcatcaaggagacctccaacttcatcaagaaggtc------
--------tgttccgcggcatcatccgcaagatgtaccaggagctgatgaaccacctgaa
gcgctgcgtggacacgggcaagcactttgacctgcgggtgggcatccggcaccagacgct
caccaacgggctcaagtactcgctggcgacgggcaactggggcgaccagaagaaggcgat
gagctcgacggccggcgtgtcgcaggtgctgaaccgctacacgttctcgtcaacgctgtc
gcatctgcggcgcaccaacacgcccatcgggcgcgacggcaagctggccaagccgcggca
gctgcacaacacgcactggggcctggtgtgcccggccgagacgcccgagggccaggcgtg
cgggctggtcaagaacctgtcgctgatgtgctacgtcagcgtgggcacgccggcggagcc
gattgtagagtttatgattgcgcgcaacatggaggtgctggaggagtacgagccgctgcg
gtacccgaacgcgaccaagatctttgtcaacggcagctgggtgggcgtgcaccaggaccc
gaagcacctggtcagcctggtgcagggcctgcggcgcaagggcgtgatccagtcggaggt
gtcgctggtgcgcgacatccgcgaccgcgagttcaagatcttctcggacgcgggccgcgt
gatgcggccgctctttgccatcgagcaggaggacaatgcggaatcgggagtggagaaggg
catgctggtgctgaccaaagagcacgtgcagcggctggacgcggacgagggcct------
---------cagcaaggacgaccccaagtactttggctgggacgggatctgcgacgcggg
cgcgatcgagtacctggacgcggaagaagaagaaacggcgatgatctgcatgacaccaga
ggacctggacaactatcggatgcagaagg---------caggctatgcgctgccggagga
------gacgggcgacgaggacatcaacaagcgggtcaagacgcggatgaacccgacgac
gcacatgtacacgcactgcgagatccacccgagcatgctgctgggcatctgcgcgagcat
catcccgttcccagaccacaaccag
>L._cainii_CMW24907
------gcgagt-----tcac---------------aaag---actcccaacccgtgcaa
aca-ttaccgcat--------ccttcc--------gagagagcgccc-cgttgcctcc--
-tggcgggcggc-----------------gtctgcccc------------ggcccacccc
cgt---tcgcgggtgt-gggcagg------------------------------------
-----------------------------------tggtgggc-----------------
--gcccgcccgc--cggg-ggcgcggcgcgg----ccg--------cttct-ctccac-g
aacc--ttctatgca---------------------gtct----accttta-ccgtctga
gc---------aaaaccact---gaatcgttaaaactttcaacaacggatctcttggttc
tggcatcgatgaagaacgcagcgaactgcgataagtaatgcgaattgcagaattcagcga
gccatcgaatctttgaacgcacattgcgcccgccagcattctggcgggcatgcctgtccg
agcgtcattt-cctccc-tca---cgca--gca-cgc---------ctgc-----gtggt
gttggggcg-----------ttctgcggccaa--gcgcccgcgcgag-------------
-----cgggcc--------------ggccgcagc-ccccgaaagccag-tggcgggccgg
c--ag--cgggctccgagcgcagtaagcagc-----------agtgc-c-ctcgctc-tg
g-----------------------------------------------------------
------------------------------------------------------------
-------------------------------------------aacggcgagtgaagcgg
caacagctcagatttggaatctgg-ccccca--------gggcccgagttgtaatctgga
gaggatgcttctggc-gcggcgccttc--cgagttccctggaacgggacgccggagaggg
tgagagccccgtacggtcggacgcctagcctttgtgaagctccttcgacgagtcgagtag
tttgggaatgctgctcaaaatgggaggtaaatttcttctaaagctaaatattggccagag
accgatagcgcacaagtagagtgatcgaaagatgaaaagcactttgaaaagagggttaaa
aagtacgtgaaattgttgaaagggaagcgcccgtggccagacttgtgcccc-gtgg-acc
ac-ccagcgcc--ctcagcgctggtgcactcc-gcggg-gcgcaggccagcatcggtttt
t-ccagggggacaaaggcgg-cgggaacgtggctccctc-------gggagtgttatagc
ccgccgcgccatgcccctggggggaccgagga-ccgcgc--ttc-----ggcaa-ggatg
ctggcgtaatggccaccggcgacccgtcttgaaacacggaccaaggagtcaagcattggg
gcgagtgtctgggtgccaaacccgcacgcgaaatgaaagtgaacgcaggtgagagcttc-
-------------------ggcgcatcatcgaccgatcctgatgttctcggatggatttg
agtaagagccttaccgcttggacccgaaagatggtgaactatgcctgtatagggtgaagc
cagaggaaactctggtggaggctcgcagcggttctgacgtgcaaatcgatcgtcaaatat
-ggaggaagctgctgagctgggcaagggctccttcaagtatgcctgggttctggacaagc
tcaaggctgagcgtgagcgcggtatcaccatcgatattgctctgtggaagttcgagaccc
ccaagtactacgtcaccgtcatt-------------------------------------
---------------------------gacgccccgggccatcgtgatttcatcaagaac
atgatcacgggcacgtcgcaggccgactgcgccatcctgatcatcgccgctggtacgggt
gagttcgaggctggtatctccaaggatggccagacccgcgagcacgctctgctggcctac
acccttggtgtgcggcagctcattgtcgccatcaacaagatggacaccgccaagtggtcg
gaggcncgnnnccaggagatcatcaaggagacgtccaacttcatcaagaaggtcg-----
-----------------------------------accaggagctgatgaaccacctgaa
gcgctgcgtcgatacgggcaagcactttgacctgcgggtgggcatccggcaccagacgct
gacaaacgggctcaagtactcgctggcgacgggcaactggggcgaccagaagaaggcgat
gagctcgacggcaggcgtgtcgcaggtgctgaaccgctacacgttttcgtcgacgctgtc
gcatctgcggcgcaccaacacgcccatcggtcgtgatggcaagctggccaagccgcggca
gctgcacaacacgcactggggcctggtgtgtccggccgagacgcccgaggggcaggcctg
cgggctggtcaagaacctgtcgctgatgtgctacgtgagcgtgggcacgccggcggagcc
gattgtggagtttatgattgcgcggaacatggaggtgctggaggagtacgagccgctgcg
gtacccgaacgcgaccaagatctttgtcaacggcagctgggtgggcgtgcaccaggaccc
gaagcacctggtcagcctggtgcagggcttgcggcgtaagggtgtgatccagtcagaggt
gtcgctggtgcgtgacatccgcgaccgcgagttcaagattttctcggacgcgggtcgggt
gatgcggccgctctttgccattgagcaggaggacaatgcagagtccggggtggaaaaggg
catgttggtgatgaccaaggagcacgtgcagcggctggacgcagacgagggcct------
---------aagcaaggacgatcccaaatactttggctgggacggaatctgcgacgcggg
ggcgatcgagtacctggacgcggaggaggaggagacggcgatgatctgcatgacacccga
ggacctggacaactaccggatgcaaaagg---------ccggctacgtgctgccggagga
------gacaaacgacgaggacatcaacaagcgggtcaagaccaagatgaacccgacgac
gcacatgtacacgcactgcgagattcacccgagcatgctgttggg---------------
-------------------------
>L._galeiforme_CBS115711
tcattagcgagt-----tcac---------------agcg---actcccaacccgtgcat
acc--taccgcgc--------cctccg------------gggcg-cc-cgttgcctcc--
-tggcgggccgc------------------------------------------------
------------------cgcgcc------------------------------------
-----------------------------------cagcgcgc-----------------
--gcgcgcccgc--cggg-gg-------------------------------ctcacc-g
aacc--tc---------------------------agcag----taacagt-acgtctga
gc---------aaaaccact---gaatcgttaaaactttcaacaacggatctcttggttc
tggcatcgatgaagaacgcagcgaactgcgataagtaatgcgaattgcagaattcagcga
gccatcgaatctttgaacgcacattgcgcccgccagcattctggcgggcatgcctgtccg
agcgtcattt-cctccc-tca---cgcg--gcc-ccc---------ccgc-----gtggt
gttggggcg-----------ttctgcg-----------gcggcctca-------------
-------cggc--------------cggcgcagc-ccccgaaagccag-tggcgggccgg
c--gg---cggctccgagcgcagtaagcatc-----------agtgc-c-ctcgctc-cg
gacgaccaccgcct--gcgccctgccc-----agaacg------cggacgcgagtct---
-------------------------------------------cgcacctc-acaaggtt
gacctcggatcaggtaggactacccgctgaacttaagcatatcaacggcgagtgaagcgg
caacagctcagatttggaatctgg-ccccca--------gggcccgagttgtaatctgga
gaggatgcttctggc-gcggcgccttc--cgagttccctggaacgggacgccggagaggg
tgagagccccgtacggtcggacgcccagcctgtgtgaagctccttcgacgagtcgagtag
tttgggaatgctgctcaaaatgggaggtaaatttcttctaaagctaaatattggccagag
accgatagcgcacaagtagagtgatcgaaagatgaaaagcactttgaaaagagggtcaaa
cagtacgtgaaattgttgaaagggaagcgcccgtggccagacttgcgcccg-gcgg-acc
ac-ccggcgcc--atcagcgccggggcactcc-gccgg-gcgcaggccagcatcggtttt
c-ccagggggacaaaggtgg-cgggaacgtagctcctcc-------gggagtgttatagc
ccgccgcgccatgcccctggggggaccgagga-ccgcgc--ctt----gtgcaa-ggatg
ctggcgtaatggccaccggcgacccgtcttgaaacacggaccaaggagtcaagcattggg
gcgagtgtctgggtgtcaaacccgcacgcgaaatgaaagtgaacgcaggtgagagcttc-
-------------------ggcgcatcatcgaccgatcctgatgttctcggatggatttg
agtaagagcctcaccgcttggacccgaaagatggtgaactatgcctgtatagggtgaagc
cagaggaaactctggtggaggctcgcagcggttctgacgtgcaaatcgatcgtcaaatat
-ggaggaagccgctgagctgggcaagggctcgttcaagtacgcatgggttcttgacaagc
tcaaggccgagcgtgagcgcggtatcaccatcgatattgctctgtggaagttcgagaccc
cccggtactacgtcaccgtcatt-------------------------------------
---------------------------gacgccccgggccatcgtgacttcatcaagaac
atgatcacgggcacgtcgcaggccgactgcgctatcctgatcattgctgccggtacgggc
gagttcgaggctggtatctccaaggatggccagacccgcgagcacgctctgctggcctac
accctcggtgtccggcagctcattgtcgccatcaacaagatggacaccaccaagtggtcc
gaggaccgctacaacgagatcatcaaggagacgtccaacttcatcaagaaggtcggctac
aaccccaatgttccgcggcatcatccgcaagatgtaccaggagctgatgaaccacctgaa
gcgctgcgtggacacgggcaagcattttgacctgcgggtcgggatccggcaccagacgct
gaccaacgggctcaagtactcgctggcgacgggcaactggggcgaccagaagaaggcgat
gagctcgacggcgggcgtgtcgcaggtgctgaaccggtacacgttctcgtcgacgctgtc
gcatctgcggcggaccaacacgcccattgggcgggacggcaagctggcgaagccgcggca
gctgcacaacacgcactgggggctggtgtgtccggccgagacgcccgaggggcaggcgtg
cgggctggtcaagaacctgtcgctgatgtgctacgtcagcgtgggcacgccggcggaccc
gattgtggagtttatgattgcgcgcaacatggaggtgctggaggagtacgagccgctgcg
gtacccgaacgcgaccaagatctttgtcaacggcagctgggtgggcgtgcaccaggaccc
gaagcacctggtcagcctggtgcaggggctgcggcgcaagggcgtgatccagtcggaggt
gtcgctggtgcgggacatccgggaccgggagttcaagatcttctcggacgcgggacgggt
gatgcggccgctgtttgcgattgagcaggaggacaatgccgagtcgggggtggaaaaggg
cacgctggtgatgaccaaggagcacgtgcagcggctggatgcggacgaggggct------
---------gagcaaggacgaccccaactactttgggtgggacgggatctgcgacgcggg
ggcgatcgagtacctggacgcggaggaggaggagacggcgatgatctgcatgacgccgga
ggacctggacaactaccggctgcaaaagg---------cgggctacgtgctgccggacga
------gacggcggacgaggacattaacaagcgggtcaagaccaagatgaacccgacgac
gcacatgtacacgcactgcgagatccacccgagcatgctgctgggcatctgcgcgagcat
catcccgttcccggaccacaaccag
>L._radiaticola_CMW9482
tcattagcgagt-----tcac---------------agcg---actcccaacccgtgcat
acc--taccgcgc--------cctccg------------gggcg-cc-cgttgcctcc--
-tggcgggccgc------------------------------------------------
------------------cgcgcc------------------------------------
-----------------------------------cagcgcgc-----------------
--gcgcgcccgc--cggg-gg-------------------------------ctctcc-g
aacc--tc---------------------------agcag----taacagt-acgtctga
gc---------aaaaccact---gaatcgttaaaactttcaacaacggatctcttggttc
tggcatcgatgaagaacgcagcgaactgcgataagtaatgcgaattgcagaattcagcga
gccatcgaatctttgaacgcacattgcgcccgccagcattctggcgggcatgcctgtccg
agcgtcattt-cctccc-tca---cgcg--gcc-ccc---------ccgc-----gtggt
gttggggcg-----------ttctgcg-----------gcggcctcg-------------
-------cggc--------------cggcgcagc-ccccgaaagccag-tggcgggccgg
c--gg---cggctccgagcgcagtaagcacc-----------agtgc-c-ctcgctc-cg
gacgaccaccgcct--gcgccctgccc-----agaacg------cggacgcgagtct---
-------------------------------------------cgcacctc-acaaggtt
gacctcggatcaggtaggactacccgctgaacttaagcatatcaacggcgagtgaagcgg
caacagctcagatttggaatctgg-ccccca--------gggcccgagttgtaatctgga
gaggatgcttctggc-gcggcgccttc--cgagttccctggaacgggacgccggagaggg
tgagagccccgtacggtcggacgcccagcctgtgtgaagctccttcgacgagtcgagtag
tttgggaatgctgctcaaaatgggaggtaaatttcttctaaagctaaatattggccagag
accgatagcgcacaagtagagtgatcgaaagatgaaaagcactttgaaaagagggtcaaa
cagtacgtgaaattgttgaaagggaagcgcccgtggccagacttgcgcccg-gcggtacc
ac-ccggcgcc--a-cagcgccggggcattcc-gccgg-gcgcaggccagcatcggtttt
c-ccagggggacaaaggtgg-cgggaacgtagctcctcc-------gggagtgttatagc
ccgccgcgccatgcccctggggggaccgagga-ccgcgc--ctt----gtgcaa-ggatg
ctggcgtaatggccaccggcgacccgtcttgaaacacggaccaaggagtcaagcattggg
gcgagtgtctgggtgtcaaacccgcacgcgaaatgaaagtgaacgcaggtgagagcttc-
-------------------ggcgcatcatcgaccgatcctgatgttctcggatggatttg
agtaagagcctcaccgcttggacccgaaagatggtgaactatgcctgtatagggtgaagc
cagaggaaactctggtggaggctcgcagcggttctgacgtgcaaatcgatcgtcaaatat
-ggaggaagccgctgagctgggcaagggctcgttcaagtacgcatgggttcttgacaagc
ttaaggccgagcgcgagcgcggtatcaccatcgatattgctctgtggaagttcgagaccc
cccggtactacgtcaccgtcatt-------------------------------------
---------------------------gacgccccgggccatcgtgacttcatcaagaac
atgatcacgggcacgtcgcaggccgactgcgctatcctgatcattgctgccggtacgggt
gagttcgaggctggtatctccaaggatggccagacccgcgagcacgctctgctggcctac
acccttggtgtccggcagctcattgtcgccatcaacaagatggacaccaccaagtggtcg
gaggaccgctacaacgagatcatcaaggagacgtccaacttcatcaagaaggtcggctac
aacc--------------------------------------------------cctgaa
gcgctgcgtggacacgggcaagcactttgacctgcgggtcgggatccggcaccagacgct
gaccaacgggctcaagtactcgctggcgacgggcaactggggcgaccagaagaaggcgat
gagctcgacggcgggcgtgtcgcaggtgctgaaccggtacacgttctcgtcgacgctgtc
gcatctgcggcggaccaatacgcccattgggcgtgacggcaagctggcgaagccgcggca
gctgcacaacacgcactgggggctggtgtgtccggccgagacgcccgaggggcaggcgtg
tgggctggtcaagaacctgtcgctgatgtgctacgtcagcgtgggcacgccggcggaccc
gattgtggagtttatgattgctcgcaacatggaggtgctggaggagtacgagccgctgcg
gtacccgaacgcgaccaagatctttgtcaacggcagctgggtgggcgtgcaccaggaccc
gaagcacctggtcagcctggtgcaggggctgcggcgcaagggcgtgatccagtccgaggt
gtcgctggtgcgggacattcgggaccgcgagttcaagatcttctcggacgcgggccgggt
gatgcggccgctgtttgcgattgagcaggaggacaatgccgagtcgggggtggaaaaggg
catgttggtgatgaccaaggagcacgtgcagcggctggatgcggacgaggggct------
---------gagcaaggacgaccccaactactttgggtgggacgggatctgcgacgcggg
ggcgatcgagtacctggacgcggaggaggaggagacggcgatgatctgcatgacgccgga
ggacctggacaactaccggctgcaaaagg---------cgggctacgtgctgccggacga
------gacgggcgacgaggacattaacaagcgggtcaagaccaagatgaacccgacgac
gcacatgtacacgcactgcgagatccacccgagcatgctgctgggcatctgcgcg-----
-------------------------
>L._verrucosum_CBS112420
----------------ttcac---------------agca---actcccaacccgtgcaa
act--taccgcga--------gccccccgagaggggggcgagcgccc-cgttgcctct--
-ctgggggggcc-----------------gcggcagac----------------------
------------------------------------------------------------
------------------------------------------------------------
--tcccgaccgc--cgagcgggacgccgcgg-ccc-ct--------ccgggggccccc-a
aacc--ttct--------------------------gtat--ctcacgcta-ccgtctga
gca-------aaaaaccact---gaatc-ttaaaactttcaacaacggatctcttggctc
tggcatcgatgaagaacgcagcgaactgcgataagtaatgcgaattgcagaattcagcga
gtcatcgaatctttgaacgcacattgcgcccgccagcattctggcgggcatgcctgtccg
agcgtcattt-cctccc-tcg---cgca--gct-cgc---------ctgc-----gcggt
gttggggcg-----------cct---------------ctgccctgggccc---------
-----agcgcc--------------cggggcagg-ccccgaaatccag-tggcgggccgt
c--ag--cgggctccgagcgcagtaagcagc-----------agtgc-c-ctcgctc-cg
gacg-cccctgcca--gcgccctgccc-----caacaa------gacgcgggggggcc--
------------------gccgcccccc-------------ctcccttctc-gcaagg--
-------------------------------------------aacggcgagtgaagcgg
caacagctcagatttggaatctgg-ccccca--------gggcccgagttgtaatctgga
gaggatgcttctggc-gcggcgccgtc--cgagttccctggaacgggacgccggagaggg
tgagagccccgtacggtcggacgcctagccgatgtgaagctccttcgacgagtcgagtag
tttgggaatgctgctcaaaatgggaggtaaatttcttctaaagctaaataccggccagag
accgatagcgcacaagtagagtgatcgaaagatgaaaagcactttgaaaagagagtcaaa
cagtacgtgaaattgttgaaagggaagcgcccgtgaccagacttgcgcccc-gcgg-acc
at-ctggcgct--ct--gcgccggtgcactcc-gcggg-gcgtgggccagcatcggttct
c-ccagggggacaaaggcgg-cgggaacgtggctcccac-------gggagtgttatagc
ccgccgcgccatgcccctggggggaccgagga-ccgcgc--ttc-----ggcaa-ggatg
ctggcgtaatggccaccggcgacccgtcttgaaacacggaccaaggagtcaagcattggg
gcgagtgtctgggtgccaaacccgcacgcgaaatgaaagtaaacgcaggtgagagcttc-
-------------------ggcgcatcatcgaccgatcctgatgttctcggatggatttg
agtaagagccttaccgcttggacccgaaagatggtgaactatgcctgtatagggtgaagc
cagaggaaactctggtggaggctcgcagcggttctgacgtgcaaatcgatcgtcaaatat
-ggaggaagccgctgagctgggcaagggctccttcaagtacgcatgggttcttgacaagc
tcaaggccgagcgcgagcgcggtatcaccatcgacattgctctgtggaagttcgagaccc
ccaagtactacgtcaccgtcatt-------------------------------------
---------------------------gacgccccgggtcaccgtgacttcatcaagaac
atgatcactggcacgtcgcaggccgactgcgccattctcatcattgccgccggcactggt
gagttcgaggctggtatctccaaggatggccagacccgtgagcacgctctgctcgcctac
acccttggtgtccggcagctcattgtcgccatcaacaagatggacaccaccaagtggtcc
gaggaccgctacaacgagatcatcaaggagacctccaacttcatc---------------
-----------tccgcggcatcatccgcaagatgtaccaggagctaatgaaccatctaaa
gcgctgcgtcgacacgggcaagcacttcgatttgcgcgtcggcattcggcaccagacgct
gaccaacggactcaagtactcgctggcgacgggcaactggggcgaccagaagaaggccat
gagctcgacggccggcgtgtcgcaggtgctgaaccgctacaccttctcgtcgacgctgtc
gcatctgcggcgcaccaacacgcccatcggccgcgacggcaagctggccaagccgcggca
gctgcacaacacgcactggggcctcgtgtgtccggccgagacgcccgagggccaggcctg
tggtctggtcaagaacctgtcgctgatgtgctacgtgagcgtgggcacgccggcggaccc
gatcgtcgagtttatgattgcgcgcaacatggaggtgctggaggagtacgagccgctgcg
ctacccgaacgcgaccaagatctttgtcaacggcagctgggtgggcgtgcaccaggaccc
caagcacctggtcaacctggtgcagggcctgcggcgcaagggcgtcatccagtccgaggt
gtcgcttgtgcgcgacatccgcgaccgcgagttcaagatcttctcggacgccggccgtgt
catgcggccgctctttgccattgagcaggaggacaaccccgagacaggcgcggagaaggg
cacgctggtgctgaccaaggagcacgtgtcgcggctggacgcggacgagggcct------
---------cagcagggacgacgaaaactacttcggctgggacggcatctgcaaggcggg
cgcgatcgagtacctggacgcggaggaggaggagacggccatgatctgcatgacgcccga
ggacctggacaactaccggatgcagaagg---------caggttacgtgctgccggagga
------gcacggcgacgaggacatcaacaagcgggtcaagaccaagatgaacccgacgac
gcacatgtacacgcactgcgagatccacccgagcatgctgctgggcatctgtgcgagcat
-------------------------
>Har._AguacateRaff._sp._272
tcattaccgagt-----tc-t---------------cgca---actcccaacccgtgccg
acc-ctacccgcct----gtgtgcgcc------------------cg-cgttgcctcc--
-ggcggcgcggg-----------------ggggggggg----------------------
------------------------------------------------------------
----gggcc-------ccgccccccccccccc---------cc-----------------
--cgccccccgc--cggc-gg---------------cc--------gcggc-gcctgc-g
aacc--cgcc--------------------------gcgt----accgtgc-ccgtctga
gca------gacaaaaacag---aaccagtcaaaactttcagcaacggatctcttggctc
tggcatcgatgaagaacgcagcgaaatgcgatacgtaatgtgaattgcagaattcagcga
accatcgaatctttgaacgcacattgcgcccgccagcattctggcgggcatgcctgtccg
agcgtcattt-cccccc-tca---ggcc--gcc-cc----------cggcgc---ctggt
gttggggccctgcgcgcc-gcct---------------cccctg----------------
-------------------------gcgcgcagg-ccccgaaagcgag-tggcgggccgg
cc--g--cgggctccgagcgcagtacacgctga---------------c-cacgctc-ag
ggcg-ccccggccgc-gtgcccggccg-----tgaaac------cccccctgggccc---
--------------------ctcgcg------------------ggccctc-ctcaggtt
gacctcggatcaggtaggactacccgctgaacttaagcatatcaacggcgagtgaagcgg
caacagctcaaatttgaaatctgg-ccccc------cgcgggcccgagttgtactttgga
gaggacgcttctggc-gcggcgccggc--cgagtgccctggaacgggccgccggagaggg
tgagagccccgtacggccggccgcctagcctctgcgaagctccttcgacgagtcgagtag
tttgggaatgctgctcaaaatgggaggtaaatttcttctaaagctaaataccggccagag
accgatagcgcacaagtagagtgatcgaaagatgaaaagcactttgaaaagagggttaaa
cagtacgtgaaattgctgaaagggaagcgcctgtggccagacttgcgcccc-gcgg-acc
ac-ccggcgcc--cg---cgccggggcacgcc-gcggg-gcgcaggccagcatcggctct
c-ccagggggacaaaggccg-cgggaacgtagcgccctc-------gggcgtgttacagc
ccgcggcgccatgcccctgggggggccgagga-ccgcgc--tcc-----ggcaa-ggatg
ctggcgtaatggccaccggcgacccgtcttgaaacacggaccaaggagtcaagcagtggg
gcgagtgtctgggtggcaaacccgcacgcggaatgaaagtgaacgcaggtgggagcttc-
-------------------ggcgcaccaccgaccgatcctgatgtcttcggatggatttg
agtaggagccttgccgcttggacccgaaagatggtgaactatgcctgtatagggtgaagc
cagaggaaactctggtggaggctcgcagcggttctgacgtgcaaatcgatcgtcaaatat
-ggaggaagccgctgagctgggcaagggctctttcaagtatgcctgggttcttgacaagc
tcaaggccgagcgtgagcgtggtatcaccattgatatcgccctctggaagttcgagaccc
ccaagtactacgtcaccgtcatt-------------------------------------
---------------------------gacgccccgggccatcgtgacttcatcaagaac
atgatcactggcacgtcgcaggccgactgcgccattctcatcattgccgctggcactggt
gagttcgaggctggtatctccaaggatggccagactcgtgagcacgctctgctcgcctac
actcttggtgtgcggcagctcattgtcgccatcaacaagatggacaccaccaagtggtct
gagagccgttaccaggagatcatcaaggagacctccaacttcatcaagaaggttggctac
aaccccaatgttccgcggcatcatccgcaagatgtaccaggagctgatgaaccacctgaa
gcgctgcgtcgacacgggcaagcactttgacctgcgcgtcggcatccgccaccagaccct
gaccaacggcctcaagtactcgctcgccaccggcaactggggcgaccagaaaaaggccat
gagctccaccgccggcgtctcgcaggtgctgaaccgctacaccttttcctccaccctgtc
ccatctgcggcgcaccaacacgcccatcggccgcgacggcaagctggccaagccgcgcca
gctgcacaacacccactggggcctggtgtgcccggccgagacgcccgagggccaggcctg
cggcctcgtcaagaacctgtcgctgatgtgctacgtcagcgtgggcacgccggccgagcc
cattgtcgagttcatgattgcgcgcaacatggaggtgctcgaggagtacgagccgctgcg
ctaccccaacgccaccaagatctttgtcaacggcagctgggtcggcgtgcaccaggaccc
caagcacctcgtgaacctggtgcagggcctgcggcgcaagggcgtcatccagtccgaggt
gtcgctggtgcgcgacatccgcgaccgcgagttcaagatcttttccgacgccggccgcgt
catgcgtccgctttttgctatcgagcaggaggacaacgcggagacgggcgccgaaaaggg
gacgctggtgctgaccaaggagcacgtgcagcggctcgatgcggacgagaacct------
---------gagcaaggacgacccgcgctacttcggctgggacggcatctgcgaggccgg
tgccatcgagtacctagacgccgaggaggaggagacggccatgatctgcatgacgcccga
ggacctggagaactaccggctgcaaaagg---------ccggctacaccatccccgagga
------gatgggcgacgaggacatcaacaagcgtgtcaagaccaagatgaacccgaccac
gcacatgtacacgcactgcgagatccaccccagcatgctgctgggcatctgcgccagcat
catcccgttccccgaccacaaccag
>Har._lauricolaRaff._sp._570
tcattaccgagt-----tcac---------------cgca---actcccaacccgtgtgc
acc-ctaccgccc------gtcgcggc------------------cg-cgttgccgcc--
-ggcggcgcggg-----------------gggggggggggggg-----------------
-------------gggggggcgcgg---------------------------------gg
gaggcttct-------ctcccccgggcccccc---------gc-----------------
--ccccccccgc--cggc-gg---------------cc--------gcggc-ccctga-a
aacc--actggc-------------------------------gtctgctg-ccgtctga
gc---------gaacacaca---aaccagtcaaaactttcaacaacggatctcttggctc
tggcatcgatgaagaacgcagcgaaatgcgatacgtaatgtgaattgcagaattcagcga
accatcgaatctttgaacgcacattgcgcccgccagcattctggcgggcatgcctgtccg
agcgtcatat-cccccc-tcag--cgcg--ccc------------ccggcgc---ctggc
gttggggcc-----------ctgc--------------gcgccctcc-------------
--------ggc--------------gcgcgcagg-ccccgaaagcgag-tggcgggccgg
cc--g--cgggccccgagcgcagtagc------------------ct-c-tccgctc-cg
ggcg-cccccggcc--gcgcctggccg-----cgaaac------cccc------------
-------------------------------------------caccgcct-ttcaggtt
gacctcggatcaggtaggactacccgctgaacttaagcatatcaacggcgagtgaagcgg
caacagctcaaatttgaaatctgg-ccccc------cgcgggcccgagttgtactttgga
gaggacgcttctggc-gcggcgccgtc--cgagttccctggaacgggacgccggagaggg
tgagagccccgtacgggcggccgcctagcctctgcgaagctccttcgacgagtcgagtag
tttgggaatgctgctcaaaatgggaggtaaatttcttctaaagctaaataccggccagag
accgatagcgcacaagtagagtgatcgaaagatgaaaagcactttgaaaagagggtcaaa
cagtacgtgaaattgttgaaagggaagcgcctgtggccagacttgcgcccc-gcgg-acc
ac-ccggcgcc--tcgcgcgccggggcacgccagcggg-gcgcaggccagcatcggctct
c-tcggggggacaaaggccg-cgggaacgtagcgccctc------gcggcgtattatagc
ccgcggcgccatgcccccgggggggccgagga-ccgcgc--tcc-----ggcaa-ggatg
ctggcgtaatggccaccggcgacccgtcttgaaacacggaccaaggagtcaagcattggg
gcgagtgtctgggtggcaagcccgcacgcggaatgaaagtgaacgcaggtgggagcttc-
-------------------ggcgcaccaccgaccgatcctgatgtcctcggatggatttg
agtaggagccccgccgcttggacccgaaagatggtgaactatgcctgtatagggtgaagc
cagaggaaactctggtggaggcccgcagcggttctgacgtgcaaatcgatcgtcaaatat
-ggaggaagctgctgagctcggcaagggttccttcaagtatgcctgggttcttgacaagc
tcaaggccgagcgtgagcgtggtatcaccattgatatcgccctctggaagttcgagaccc
ccaagtactacgtcactgtcatt-------------------------------------
---------------------------gacgccccgggccatcgtgacttcatcaagaac
atgatcacgggtacgtcgcaggccgactgcgccattctcatcattgccgctggtacgggt
gagttcgaggctggtatctccaaggatggccagacccgcgagcacgccctgctgtcctac
accctgggtgtccggcagctcattgtcgccatcaacaagatggacactgccaagtgggcc
gagagccgctaccaggagatcatcaaggagacctccaacttcatcaagaaggtcggctac
aaccccaatgttccgcggcatcatccgcaagatgtaccaggagctgatgaaccacctgaa
gcgctgcgtcgacacgggcaagcactttgacctgcgggtgggcatccgccaccagacgct
gaccaacgggctcaagtactcgctggccacgggcaactggggcgaccagaaaaaggcgat
gagctcgacagccggcgtgtcgcaggtgctgaaccgctacaccttctcgtcgacgctgtc
ccacctgcggcgcaccaacacgcccatcggccgcgacggcaagctggccaagccgcggca
gctgcacaacacgcactggggcctggtgtgtccggccgagacgcccgaggggcaggcctg
cggcctggtcaagaacctgtcgctgatgtgctacgtcagcgtgggcacgccggccgatcc
catcgtcgagttcatgatcgcgcgcaacatggaggtgctggaggagtacgagccgctgcg
ctaccccaacgcgaccaagatctttgtcaacggcagctgggtgggcgtgcaccaggaccc
caagcacctggtcagcctggtgcagggcctgcggcgcaagggcgtgatccagtccgaggt
gtcgctggtgcgcgacatccgcgaccgcgagttcaagatcttctccgacgccggccgcgt
catgcggccgctctttgccattgagcaggaggacaatgcggagacgggggcggagaaggg
cacgctggtgctgaccaaggagcacattgcccggctggacgcggacgagaacct------
---------gagcaaggacgacccgcgctactttggctgggacggcatctgcgaggccgg
tgcgatcgagtacctggacgcggaggaggaggagacggccatgatctgcatgacgcccga
ggacctggagaactaccggctgcagaagg---------cgggctacacgctgccggacga
------gaccaacgacgaggacatcaacaagcgggtcaagaccaagatgaacccgacgac
gcacatgtacacgcactgcgagatccatccgagcatgctgctgggcatctgcgccagcat
cattccgttcccggaccacaaccag
>R._ambrosiae_CBS185.64
------------------------------------------------------------
------------------------------------------------------------
------------------------------------------------------------
------------------------------------------------------------
------------------------------------------------------------
------------------------------------------------------------
------------------------------------------------------------
-----------------------------tcaaaactttcaacaacggatctcttggttc
tggcatcgatgaagaacgcagcgaaatgcgataagtaatgcgaattgcagaattcagcga
gtcatcgaatctttgaacgcacattgcgcccgccagcactctggcgggcatgcctgtccg
agcgtcactc-ccacccctcaggccgcg--gct-cg----------ccgcgc---ctggt
gctggg------------------------------------------------------
------------------------------------------------------------
------------------------------------------------------------
------------------------------------------------------------
------------------------------------------------------------
-------------------------------------------aacggcgagtgaagcgg
caacagctcaaatttgaaatctgg-cccccttc----gggagcccgagttgtaatttgga
gaggatgctttgggc-gcggcgccttc--cgagttccttggaacaggacgccagagaggg
tgagagccccgtacggttggacgcctagcccgtgtaaagctccttcgacgagtcgagtag
tttgggaatgctgctcaaaatgggaggtaaatttcttctaaagctaaatactggccagag
accgatagcgcacaagtagagtgatcgaaagatgaaaagcactttgaaaagagggttaaa
cagcacgtgaaattgttgaaagggaagcgcctgtggccagacgcgccgccc-acgg-acc
ac-ctggcgcctccg---cgccagggcacgcc-gcggg-cggcgggccagcatcggcttc
t-ccagggggacaaaggtcg-cgggaaggtagctcctcc-------gggagtgttatagc
ccgcggcgccatgcctctgggggggccgagga-ccgcgc--ccttc-ggggcaa-ggatg
ctggcgtaatggccaccagcgacccgtcttgaaacacggaccaaggagtcaagcattggg
gcgagtgtttgggtgaaaaacccgcacgcgaaatgaaagtaaacgcaggtgggagcccct
---------------cgcgggcgcaccaccgaccgatcctgatgtcctcggatggatttg
agtaggagccttaccgcttggacccgaaagatggtgaactatgcctgtatagggtgaagc
cagaggaaactctggtggaggctcgcagcggttctgacgtgcaaatcgatcgtcaaatat
-ggaggaagctgctgagctcggcaagggttccttcaagtatgcctgggttcttgacaagc
tcaaggccgagcgtgagcgtggtatcaccattgatatcgccctctggaagttcgagaccc
ccaagtactacgtcaccgtcatt-------------------------------------
---------------------------gacgccccgggccatcgtgacttcatcaagaac
atgatcactggtacctcccaggccgactgcgctattctcattatcgctgccggcactggt
gagttcgaggctggtatctccaaggatggccagactcgtgagcacgctctgctcgcctac
accctgggcgtgcggcagctgatcgtcgccatcaacaagatggacactgccaagtgggcc
gaggcccgttaccaggagatcatcaaggagacctccaacttcatcaagaaggt-------
--------tgttccgcggcatcatccgcaagatgtaccaggagctgatgaaccatctgaa
gcgctgcgtcgacaccggcaagcactttgacctgcgcgtcggcatccgccaccagactct
gaccaacggcctcaagtactcgctggcgacgggcaactggggcgaccagaagaaggccat
gagctcgacggccggcgtgtcgcaggtgctgaaccgctacaccttctcgtcgacgctgtc
ccatctgcggcgcaccaacacgcccattggccgcgacggaaagctggccaagcctcggca
gctgcacaacacccactggggcctggtgtgtccggccgagacgcccgaaggccaggcctg
tggtctggtgaagaacctgtccctgatgtgctacgtgtccgtgggcacgccggcggaccc
tattgtggagtttatgattgcgcggaacatggaggtgctggaagagtacgagccgctgcg
ctaccccaacgccaccaagatctttgtcaacggcagctgggtcggcgtgcaccaggaccc
caagcacctggtcagcctggtgcagggcctgcggcgcaagggcgtgatccagtcagaggt
gtcgctggtgcgcgacatccgcgaccgcgagttcaagatcttctcggatgccggccgagt
catgcgcccgctctttgccattgagcaggacgacaatgccgagtcgggcgtcgagaaggg
ctcgctgatcctgaccaaggagcacattgctcgtctggacgccgacgagcattt------
---------gaactcggaggaccccaactactttggctgggacggcatctgcgaggccgg
tgccatcgagtacctggacgccgaggaagaggagacggccatgatctgcatgacgcccga
agacctcgataactaccgcctgcaaaagg---------ctggctaccagctccccgacga
------gggtggcgacgagaacctcaacaagcgtctcaagaccaagatgaacccgaccac
gcacatgtacacccactgcgagatccacccgagtatgctgctgggcatctgcgccagtat
tattccattccccgatcacaaccaa
>M._ambrosius_CBS210.64
-cattaccgagt-----tc-t---------------agca---actcccaacccttgtgt
acc-ataccaaac--------actgtt------------------ct-cgttgcctcc--
-tggcggcgggg-----------------gcgcagccc------------ctccct----
--------------cgcgggggt-------------------------------------
-------------------------------------ggcggc-----------------
--gcccccccgc--cagg-gg---------------cg--------gcgag-cacccc-g
aacc--ttttctaaaaca------------------gcac---aagagcgc-ccgtctga
gca-------aacaaaaaac---aaattatcaaaactttcaacaatggatctcttggctc
tggcatcgatgaagaacgcagcgaaatgcgatacgtaatgtgaattgcagaattcagcga
accatcgaatctttgaacgcacattgcgcctgccagcactctggcaggcatgcctgtccg
agcgtcattt-ctcccc-tcag--cgcg--ccc-------------tgtcgcg--ctggt
gttggggca-----------cct---------------ccgcct----------------
-------------------------ggcggaggg-cccccaaagccag-tggcggacccg
gctg---tcggctccgagcgcagtactgaacccagc--gt-tctcct-c-ttcgct--ct
gcag-ccccggccg--gtgccctgccg-----ttaaac------cccc------------
-------------------------------------------cctttttt-acaaggtt
gacctcggatcaggtaggactacccgctgaacttaagcatatcaacggcgagtgaagcgg
caacagctcaaatttgaaatctgg-cccccc--------gggcccgagttgtaatttgga
gaggatgcttctggc-gcggcgccgtc--cgagttccttggaacaggacgccggagaggg
tgagagccccgtacggacggacgcctagcctctacgaagctccttcgacgagtcgagtag
tttgggaatgctgctcaaaatgggaggtaaatttcttctaaagctaaataccggccagag
accgatagcgcacaagtagagtgatcgaaagatgaaaagcactttgaaaagagggttaaa
aagtacgtgaaattgttgaaagggaagcgcctgtgaccagacttgcgcccc-gcgg-acc
at-ccggcgtt--ct---cgccggtgcactcc-gcggg-gtgcaggccagcatcggttct
g-ccagggggataaaggccg-cgggaacgtagctcctcc-------gggagtgttatagc
ccgcggcggcatgcccttggcgggaccgagga-ccgcgc--ttc-----ggcaa-ggatg
ctggcgtaatggtcatcggcgacccgtcttgaaacacggaccaaggagtcaagcattggg
gcgagtgtctgggtgtcaaacccgcacgcgaaatgaaagtaaacgcaggtgagagcttc-
-------------------ggcgcatcaccgaccgatcctgatgtcttcggatggatttg
agtaagagccttaccgcttggacccgaaagatggtgaactatgcctgtatagggtgaagc
cagaggaaactctggtggaggctcgcagcggttctgacgtgcaaatcgatcgtcaaatat
-ggaggaagccgctgagctgggcaagggctccttcaagtatgcgtgggttcttgacaagc
tcaaggccgagcgtgagcgcggtatcaccatcgatatcgccctctggaagttcgagacgc
ccaagtactacgtcaccgtcatt-------------------------------------
---------------------------gacgcccccggccatcgtgacttcatcaagaac
atgatcactggtacctcgcaggccgactgcgccatcctcatcattgccgctggtactggt
gagttcgaggccggtatctccaaggacggccagacccgtgagcacgccctgctcgcctac
accctgggcgtgcggcagctcattgtcgccatcaacaagatggacactgccaagtgggcc
gaggctcgctacaacgagatcatcaaggagacgtccaacttcatcaagaaggtcggctac
aaccc-------------------------aaggtaccaggagctgatgaaccacctgaa
gcgctgcgtcgacacgggcaagcactttgatctgcgcgtcggcatccgccaccagaccct
gaccaacgggctcaagtactcgctcgccacgggcaactggggcgaccagaagaaggcgat
gagctcgacggccggtgtgtcgcaggtgctgaaccgttacaccttctcctccacgctctc
ccacttgcggcgaaccaacacgcccatcggccgcgacggcaagctggccaagcctcgcca
gctgcacaacacgcactggggcctcgtgtgcccggcagaaacgccggaaggtcaggcttg
cgggctggtgaagaacctgtctctgatgtgctacgtcagcgtgggcacgccggcggaccc
gattgtcgagtttatgattgcgcgcaacatggaggtgctggaagagtacgagccgctgcg
gtacccgaacgcgaccaagatctttgtcaacggcagctgggtcggtgtgcaccaggaccc
aaagcacctggtcagcctcgtgcaagggctgcggcgcaagggcatcatccagtcggaggt
gtcgctggtgcgcgacatccgcgaccgcgagttcaagatcttctcggacgcgggccgggt
gatgcgaccgctctttgccattgagcaggaggacaacccggagacgggcctggagaaggg
catgctggtgctgaccaaggagcacattgagcggctggatgcggacgaaggcct------
---------gagccgagacgaccccaagttcttcggctgggagggcatctgcgaggcggg
cgccatcgagtacctggacgcagaggaagaggagacggccatgatctgcatgacgcctga
agacctggacaactaccggctgcaaaagg---------ccggctacccgctgcccgaaga
------ggcgggcgacgaggacctcaacaagcgcgtcaagaccaagatgaatcccacgac
gcacatgtacacgcactgcgagatccatcccagcatgctgctgggcatttgcgccagcat
catccccttcccagaccacaaccag
>M._saponiodorus_CBS128302
-cattaccgagt-----tc-t---------------agca---actcccaacccttgtgt
acc-ataccaaac--------actgtt------------------ct-cgttgcctcc--
-tggcggcgggg-----------------gcgcagccc------------ctccct----
--------------cgcgggggt-------------------------------------
-------------------------------------ggcggc-----------------
--gcccccccgc--cagg-gg---------------cg--------gcgag-cacccc-g
aacc--ttttctaaaaca------------------gcac---aagagcgc-ccgtctga
gca-------aacaaaaaac---aaattatcaaaactttcaacaatggatctcttggctc
tggcatcgatgaagaacgcagcgaaatgcgatacgtaatgtgaattgcagaattcagcga
accatcgaatctttgaacgcacattgcgcctgccagcactctggcaggcatgcctgtccg
agcgtcattt-ctcccc-tcag--cgcg--ccc-------------tgtcgcg--ctggt
gttggggca-----------cct---------------ccgcct----------------
-------------------------ggcggaggg-cccccaaagccag-tggcggacccg
gctg---tcggctccgagcgcagtactgaacccagc--gt-tctcct-c-ttcgct--ct
gcag-ccccggccg--gtgccctgccg-----ttaaac------cccc------------
-------------------------------------------cctttttt-acaaggtt
gacctcggatcaggtaggactacccgctgaacttaa-------aacggcgagtgaagcgg
caacagctcaaatttgaaatctgg-cccccc--------gggcccgagttgtaatttgga
gaggatgcttctggc-gcggcgccgtc--cgagttccttggaacaggacgccggagaggg
tgagagccccgtacggacggacgcctagcctctacgaagctccttcgacgagtcgagtag
tttgggaatgctgctcaaaatgggaggtaaatttcttctaaagctaaataccggccagag
accgatagcgcacaagtagagtgatcgaaagatgaaaagcactttgaaaagagggttaaa
aagtacgtgaaattgttgaaagggaagcgcctgtgaccagacttgcgcccc-gcgg-acc
at-ccggcgtt--ct---cgccggtgcactcc-gcggg-gtgcaggccagcatcggttct
g-ccagggggataaaggccg-cgggaacgtagctcctcc-------gggagtgttatagc
ccgcggcggcatgcccttggcgggaccgagga-ccgcgc--ttc-----ggcaa-ggatg
ctggcgtaatggtcatcggcgacccgtcttgaaacacggaccaaggagtcaagcattggg
gcgagtgtctgggtgtcaaacccgcacgcgaaatgaaagtaaacgcaggtgagagcttc-
-------------------ggcgcatcaccgaccgatcctgatgtcttcggatggatttg
agtaagagccttaccgcttggacccgaaagatggtgaactatgcctgtatagggtgaagc
cagaggaaactctggtggaggctcgcagcggttctgacgtgcaaatcgatcgtcaaatat
-ggaggaagccgctgagctgggcaagggctccttcaagtatgcgtgggttcttgacaagc
tcaaggccgagcgtgagcgcggtatcaccatcgatatcgctctctggaagttcgagacgc
ccaagtactacgtcaccgtcatt-------------------------------------
---------------------------gacgcccccggccatcgtgacttcatcaagaac
atgatcactggtacctcgcaggccgactgcgccatcctcatcattgccgctggtactggt
gagttcgaggccggtatctccaaggacggccagacccgtgagcacgccctgctcgcctac
accctgggcgtgcggcagctcattgtcgccatcaacaagatggacactgccaagtgggcc
gaggctcgctacaacgagatcatcaaggagacgtccaacttcatcaagaaggtcggctac
aaccc---tgttccgcggcatcatccgcaagatgtaccaggagctgatgaaccacctgaa
gcgctgcgtcgacacgggcaagcactttgatctgcgcgtcggcatccgccaccagaccct
gaccaacgggctcaagtactcgctcgccacgggcaactggggcgaccagaagaaggcgat
gagctcgacggccggtgtgtcgcaggtgctgaaccgttacaccttctcctccacgctctc
ccacttgcggcgaaccaacacgcccatcggccgcgacggcaagctggccaagcctcgcca
gctgcacaacacgcactggggcctcgtgtgcccggcagaaacgccggaaggtcaggcttg
cgggctggtgaagaacctgtctctgatgtgctacgtcagcgtgggcacgccggcggaccc
gattgtcgagtttatgattgcgcgcaacatggaggtgctggaagagtacgagccgctgcg
gtacccgaacgcgaccaagatctttgtcaacggcagctgggtcggtgtgcaccaggaccc
aaagcacctggtcagtctcgtgcaagggctgcggcgcaagggcatcatccagtcggaggt
gtcgctggtgcgcgacatccgcgaccgcgagttcaagatcttctcggacgcgggccgggt
gatgcggccgctctttgccattgagcaggaggacaacccggagacgggcctggagaaggg
catgctggtgctgaccaaggagcacattgagcggctggatgcggacgaaggcct------
---------gagccgagacgaccccaagttctttggctgggagggcatctgcgaggcagg
cgccatcgagtacctggacgcagaggaagaggagacggccatgatctgcatgacgcctga
agacctggacaactaccggctgcaaaagg---------ccggntacccgctgcccgaaga
------ggcgggcgacgaggacctcaacaagcgcgtcaagaccaagatgaatcccacgac
gcacatgtacacgcactgcgagatccatcccagcatgctgctgggcatttgcgccagcat
cattcccttcccagaccacaaccag
>S._aemulophila_CBS140087
tcattacagagt-----ta-c--------------------acaactccaacccttgcga
acc-gtacccaaa---------tcgtt------------------ct-cgttgcttcc--
-ggcggggggga-----------------cgggggggc------------ctg-------
--------------aaaacg----------------------------------------
-------------------------gcctccc---------cg-----------------
--ccccgcccgc--cggg-gg---------------cg--------gcggg-ccctac-g
aacc--tttcaatctcaa------------------ccac----tag-aac-cagtctga
g----------aaacaaaca---aaataataaaaactttcaacaacggatctcttggctc
tggcatcgatgaagaacgcagcgaaatgcgatacgtaatgtgaattgcagaattcagcga
accatcgaatctttgaacgcacattgcgcccgccagtattctggcgggcatgcctgtccg
agcgtcattt-cccccc-tca---cgcg--ccc-cg----------ttgcgcg--ctggt
gttggggct-----------ccc---------------ccgcct----------------
-------------------------ggcgggggg-ccccgaaagcgag-tggcgggcccg
gctgg--ttggctccgagcgcagtactggacgcaa---gttctctcc-c-ctcgcc--cg
gac--gccccgccg--gcgccctgccg-----tcaaaa------cgcgcatga-------
--------------------cgtgcaa----------------cttctacc--caaggtt
gacctcggatcaggtaggactacccgctgaacttaagcat-ataacggcgagtgaagcgg
caacagctcaaatttgaaatctgg-ccccc---------cggcccgagttgtaatttgga
gaggatgcttttggc-gcggcgccgtc--cgagttccttggaacaggacgccacagaggg
tgagagccccgtacggacggacgcctagcctctacaaagctccttcgacgagtcgagtag
tttgggaatgctgctcaaaatgggaggtaaatttcttctaaagctaaataccggccagag
accgatagcgcacaagtagagtgatcgaaagatgaaaagcactttgaaaagagggttaaa
cagtacgtgaaattgttgaaagggaagcgcctgtgaccagacttgcgcccc-gcgg-acc
ac-ccggcgtt--ct---cgccggtgcactcc-gcggg-gtgcaggccagcatcggttct
c-ccagggggacaaaggctg-cgggaacgtagctccttc-------gggagtgctatagc
ccgcggcggcatgcccctggggggaccgagga-ccgcgc--ttc-----ggcaa-ggatg
ctggcgtaatggtcaccagcgacccgtcttgaaacacggaccaaggagtcaagcattggg
gcgagtgtatgggtgccaaacccgcacgcgaaatgaaagtaaacgcaggtgagagcttc-
-------------------ggcgcatcatcgaccgatcctgatgtcttcggatggatttg
agtaagagccttaccgcttggacccgaaagatggtgaactatgcctgaatagggtgaagc
cagaggaaactctggtggaggctcgcagcggttctgacgtgcaaatcgatcgtcaaattt
-ggaggaggctgctgagctcggcaagggctcgttcaagtatgcctgggttctggacaaac
tcaaggccgagcgtgagcgcggtatcaccatcgatattgccctgtggaagttcgagaccc
ccaagtactacgtcaccgtcatt-------------------------------------
---------------------------gacgcccccggtcatcgcgatttcatcaagaac
atgatcactggtacctcgcaggccgactgcgccattctcatcattgccgccggtactggt
gagttcgaggctggtatttccaaggatggccagactcgtgagcacgctctgctcgcctac
accctcggtgtccggcagctgattgtcgccatcaacaagatggacactgccaagtgggcc
gagagccgttaccaggagatcatcaaggagacctccaacttcatcaagaaggtcggctac
aaccccaannnnnnnnnnnnnnnnnnnnnnnnnnnnnnnnnnnnnnnnnnnnnnnnnnnn
nnnnnnnnnnnnnnnnnnnnnnnnnnnnnnnnnnnnnnnnnnnnnnnnnnnnnnnnnnnn
nnnnnnnnnnnnnnnnnnnnnnnnnnnnnnnnnnnnnnnnnnnnnnnnnnnnnnnnnnnn
nnnnnnnnnnnnnnnnnnnnnnnnnnnnnnnnnnnnnnnnnnnnnnnnnnnnnnnnnnnn
nnnnnnnnnnnnnnnnnnnnnnnnnnnnnnnnnnnnnnnnnnnnnnnnnnnnnnnnnnnn
nnnnnnnnnnnnnnnnnnnnnnnnnnnnnnnnnnnnnnnnnnnnnnnnnnnnnnnnnnnn
nnnnnnnnnnnnnnnnnnnnnnnnnnnnnnnnnnnnnnnnnnnnnnnnnnnnnnnnnnnn
nnnnnnnnnnnnnnnnnnnnnnnnnnnnnnnnnnnnnnnnnnnnnnnnnnnnnnnnnnnn
nnnnnnnnnnnnnnnnnnnnnnnnnnnnnnnnnnnnnnnnnnnnnnnnnnnnnnnnnnnn
nnnnnnnnnnnnnnnnnnnnnnnnnnnnnnnnnnnnnnnnnnnnnnnnnnnnnnnnnnnn
nnnnnnnnnnnnnnnnnnnnnnnnnnnnnnnnnnnnnnnnnnnnnnnnnnnnnnnnnnnn
nnnnnnnnnnnnnnnnnnnnnnnnnnnnnnnnnnnnnnnnnnnnnnnnnnnnnnnnnnnn
nnnnnnnnnnnnnnnnnnnnnnnnnnnnnnnnnnnnnnnnnnnnnnnnnnnnnn------
---------nnnnnnnnnnnnnnnnnnnnnnnnnnnnnnnnnnnnnnnnnnnnnnnnnnn
nnnnnnnnnnnnnnnnnnnnnnnnnnnnnnnnnnnnnnnnnnnnnnnnnnnnnnnnnnnn
nnnnnnnnnnnnnnnnnnnnnnnnnnnnn---------nnnnnnnnnnnnnnn-------
------------------------------------------------------------
------------------------------------------------------------
-------------------------
>S._curviconia_CBS959.73
------------------------------------------------------------
------------------------------------------------------------
------------------------------------------------------------
------------------------------------------------------------
------------------------------------------------------------
---------------ggg-gg---------------cg--------gcggg-ctctcc-g
aacc--tttt--tttccg------------------caac----tag----accttctga
g----------gagcatacagataatgtatcaaaactttcaacaacggatctcttggctc
tggcatcgatgaagaacgcagcgaaatgcgatacgtaatgtgaattgcagaattcagcga
accatcgaatctttgaacgcacattgcgcccgccagcattctggcgggcatgcctgtccg
agcgtcattt-cccccc-tca---cgcg--ccc-cg----------ttgcgcg--ctggt
gttggggct----------ccct---------------ccgcct----------------
-------------------------ggcggaggg-ccccgaaagcgag-tggcgggcccg
gctgg--ctggctccgagcgcagtaccgaacgcaac--gttctctcc-c-ctcgct--cg
cga--gccccgccg--gcgccc-gccg-----tcaaga------cgcgcatga-------
--------------------cgtgcaa----------------cttttctc-acaag---
-----------------------------------------gtaacggcgagtgaagcgg
caacagctcaaatttgaaatctgg-ccccc---------cggcccgagttgtaatttgga
gaggatgcttctggc-gcggcgccgtc--cgagttccttggaacaggacgccacagaggg
tgagagccccgtacggacggacgcctaaccgatgcgaagctccttcgacgagtcgagtag
tttgggaatgctgctcaaaatgggaggtaaatttcttctaaagctaaataccggccagag
accgatagcgcacaagtagagtgatcgaaagatgaaaagcactttgaaaagagggttaaa
aagtacgtgaaattgttgaaagggaagcgcctgtgaccagacttgcgcccc-gcgg-acc
ac-ccggcgtt--ct---cgccggtgcactcc-gcggg-gcgcaggccagcatcggttct
c-ccagggggacaaaggccg-cgggaacgtagctccttc-------gggagtgttatagc
ccgcggcggcatgcccctggggggaccgagga-ccgcgc--ttc-----ggcaa-ggatg
ctggcgtaatggtcaccagcgacccgtcttgaaacacggaccaaggagtcaagcattggg
gcgagtgtatgggtgccaaacccgcacgcgaaatgaaagtaaacgcaggtgagagcttc-
-------------------ggcgcatcatcgaccgatcctgatgtcttcggatggatttg
agtaagagccttaccgcttggacccgaaagatggtgaactatgcctgaatagggtgaagc
cagaggaaactctggtggaggctcgcagcggttctgacgtgcaaatcgatcgtcaaattt
-ggaggaggctgctgagctcggcaagggctctttcaagtatgcctgggttctggacaagc
tcaaggccgagcgtgagcgcggtatcaccatcgatatcgctctctggaagttcgagaccc
ccaagtactacgtcaccgtcatt-------------------------------------
---------------------------gacgcccccggccatcgcgatttcatcaagaac
atgatcactggtacctcgcaggccgactgcgccattctcatcattgccgctggtactggt
gagttcgaggctggtatctccaaggatggccagacccgtgagcacgctctgctcgcctac
accctgggtgtgcggcagctgatcgtcgccatcaacaagatggacactgccaagtgggcc
gagagccgttaccaggagatcatcaaggagacctccaacttcatcaagaaggtcggctac
aannnnnnnnnnnnnnnnnnnnnnnnnnnnnnnnnnnnnnnnnnnnnnnnnnnnnnnnnn
nnnnnnnnnnnnnnnnnnnnnnnnnnnnnnnnnnnnnnnnnnnnnnnnnnnnnnnnnnnn
nnnnnnnnnnnnnnnnnnnnnnnnnnnnnnnnnnnnnnnnnnnnnnnnnnnnnnnnnnnn
nnnnnnnnnnnnnnnnnnnnnnnnnnnnnnnnnnnnnnnnnnnnnnnnnnnnnnnnnnnn
nnnnnnnnnnnnnnnnnnnnnnnnnnnnnnnnnnnnnnnnnnnnnnnnnnnnnnnnnnnn
nnnnnnnnnnnnnnnnnnnnnnnnnnnnnnnnnnnnnnnnnnnnnnnnnnnnnnnnnnnn
nnnnnnnnnnnnnnnnnnnnnnnnnnnnnnnnnnnnnnnnnnnnnnnnnnnnnnnnnnnn
nnnnnnnnnnnnnnnnnnnnnnnnnnnnnnnnnnnnnnnnnnnnnnnnnnnnnnnnnnnn
nnnnnnnnnnnnnnnnnnnnnnnnnnnnnnnnnnnnnnnnnnnnnnnnnnnnnnnnnnnn
nnnnnnnnnnnnnnnnnnnnnnnnnnnnnnnnnnnnnnnnnnnnnnnnnnnnnnnnnnnn
nnnnnnnnnnnnnnnnnnnnnnnnnnnnnnnnnnnnnnnnnnnnnnnnnnnnnnnnnnnn
nnnnnnnnnnnnnnnnnnnnnnnnnnnnnnnnnnnnnnnnnnnnnnnnnnnnnnnnnnnn
nnnnnnnnnnnnnnnnnnnnnnnnnnnnnnnnnnnnnnnnnnnnnnnnnnnnnn------
---------nnnnnnnnnnnnnnnnnnnnnnnnnnnnnnnnnnnnnnnnnnnnnnnnnnn
nnnnnnnnnnnnnnnnnnnnnnnnnnnnnnnnnnnnnnnnnnnnnnnnnnnnnnnnnnnn
nnnnnnnnnnnnnnnnnnnnnnnnnnnnn---------nnnnnnnnnnnnnnn-------
------------------------------------------------------------
------------------------------------------------------------
-------------------------
>S._hypoxyli_CBS141569
------------------------------------------------------------
------------------------------------------------------------
------------------------------------------------------------
------------------------------------------------------------
------------------------------------------------------------
-------cccgc--cggg-gg---------------cg--------gcggg-cccta--g
aacc--tttccatctcaa------------------ccac----ctg-aac-ccgtctga
gc---------aaacaaaga---taataatcaaaactttcaacaacggatctcttggctc
tggcatcgatgaagaacgcagcgaaatgcgatacgtaatgtgaattgcagaattcagcga
accatcgaatctttgaacgcacattgcgcccgccagtactctggcgggcatgcctgtccg
agcgtcattt-cccccc-tca---cgcg--ccc-cg----------ttgcgcg--ctggt
gttggggct-----------cct---------------ccgcct----------------
-------------------------ggcggaggg-cccccaaagcgag-tggcgggcccg
gctgg--ctggctccgagcgcagtaccgaacgcaa---gt--tctcc-c-ctcgcc--cg
gac--gccccgccg--gcgccc-gccg-----tcaaaa------cgcgcatga-------
--------------------cgtgcaa----------------ctctttcttacaaggt-
------------------------------------------------------------
-----------------------------------------------------atttgga
gaggatgcttttggc-gcggcgccgtc--cgagttccttggaacaggacgccacagaggg
tgagagccccgtacggacggacgcctagcctctacaaagctccttcgacgagtcgagtag
tttgggaatgctgctcaaaatgggaggtaaatttcttctaaagctaaataccggccagag
accgatagcgcacaagtagagtgatcgaaagatgaaaagcactttgaaaagagggttaaa
aagtacgtgaaattgttgaaagggaagcgcctgtgaccagacttgcgcccc-gtgg-acc
ac-ccggcgtt--ct---cgccggtgcactcc-gcggg-gcgcaggccagcatcggttct
c-ccagggggacaaaggccg-cgggaacgtagctccttc-------gggagtgttatagc
ccgcggcggcatgcccctggggggaccgagga-ccgcgc--ttc-----ggcaa-ggatg
ctggcgtaatggtcaccagcgacccgtcttgaaacacggaccaaggagtcaagcattggg
gcgagtgtatgggtgccaaacccgcacgcgaaatgaaagtaaacgcaggtgagagcttc-
-------------------ggcgcatcatcgaccgatcctgatgtcttcggatggatttg
agtaagagccttaccgcttggacccgaaagatggtgaactatgcctgaatagggtgaagc
cagaggaaactctggtggaggnnnnnnnnnnnnnnnnnnnnnnnnnnnnnnnnnnnnn--
------------------------------------------------------------
------------------------------------------------------------
------------------------------------------------------------
------------------------------------------------------------
------------------------------------------------------------
------------------------------------------------------------
------------------------------------------------------------
------------------------------------------------------------
------------------------------------------------------------
------------------------------------------------------------
------------------------------------------------------------
------------------------------------------------------------
------------------------------------------------------------
------------------------------------------------------------
------------------------------------------------------------
------------------------------------------------------------
------------------------------------------------------------
------------------------------------------------------------
------------------------------------------------------------
------------------------------------------------------------
------------------------------------------------------------
------------------------------------------------------------
------------------------------------------------------------
------------------------------------------------------------
------------------------------------------------------------
------------------------------------------------------------
-------------------------
>S._dentifunda_CBS115790
tcattacagagt-----tt-t---------------caca---actcccaacccttgcga
acc-gtacccatt---------ctgtt------------------ct-cgttgcttcc--
-ggcgcgggggg-----------------acggggggg------------cctccg----
------------------gg----------------------------------------
-------------------------ctctccc---------cg-----------------
--tcccgcccgc--cggg-gg---------------cg--------gcggg-ccctac-g
aacc--tttatatctcaa------------------ccac----tgg-aaa-ctgtctga
gc---------aaacaaaca---aaataatcaaaactttcaacaacggatctcttggctc
tggcatcgatgaagaacgcagcgaaatgcgatacgtaatgtgaattgcagaattcagcga
accatcgaatctttgaacgcacattgcgcccgccagtattctggcgggcatgcctgtccg
agcgtcattt-cccccc-tca---cgcg--ccc-cg----------ttgcgcg--ctggt
gttggggcc-----------cct---------------ccgcct----------------
-------------------------ggcggaggg-ccccgaaagcgag-tggcgggcccg
gctgg--ttggctccgagcgcagtaccgaacgcaa---gt--tctcc-c-ctcgct--cg
gac--gccccgccg--gcgccctgccg-----tcaaaa------cgcgcatga-------
--------------------cgtgcaa----------------ctctttt--acaagg--
---------------------------------------tgacaacggcgagtgaagcgg
caacagctcaaatttgaaatctggcccccc---------cggcccgagttgtaatttgga
gaggatgcttttggc-gcggcgccgtc--cgagttccttggaacaggacgccacagaggg
tgagagccccgtacggacggacgcctagcctttacaaagctccttcgacgagtcgagtag
tttgggaatgctgctcaaaatgggaggtaaatttcttctaaagctaaataccggccagag
accgatagcgcacaagtagagtgatcgaaagatgaaaagcactttgaaaagagggttaaa
aagtacgtgaaattgttgaaagggaagcgcctgtgaccagacttgcgcccc-gcgg-acc
ac-ccggcgtt--ct---cgccggtgcactcc-gcggg-gcgcaggccagcatcggttct
c-ctagggggacaaaggccg-cgggaacgtagctccttc-------gggagtgttatagc
ccgtggcggcatgcccctggggggaccgagga-ccgcgc--ttc-----ggcaa-ggatg
ctggcgtaatggtcaccagcgacccgtcttgaaacacggaccaaggagtcaagcattggg
gcgagtgtatgggtgccaaacccgcacgcgaaatgaaagtaaacgcaggtgagagcttc-
-------------------ggcgcatcatcgaccgatcctgatgtcttcggatggatttg
agtaagagccttaccgcttggacccgaaagatggtgaactatgcctgaatagggtgaagc
cagaggaaactctggtggaggctcgcagcggttctgacgtgcaaatcgatcgtcaaattt
-ggaggaggctgctgagctcggcaagggctccttcaagtatgcctgggttctggacaaac
ttaaggccgagcgtgagcgcggtatcaccatcgatattgctctgtggaagttcgagaccc
ccaagtactacgtcaccgtcatt-------------------------------------
---------------------------gacgcccccggtcatcgcgatttcatcaagaac
atgatcactggtacctcgcaggccgactgcgccattctcatcattgccgctggtactggt
gagttcgaggctggtatctccaaggatggccagactcgtgagcacgctctgctcgcctac
accctgggtgtgcggcagctgatcgtcgccatcaacaagatggacaccgccaagtgggct
gagagccgttaccaggagatcatcaaggagacctccaacttcatcaagaaggtcggctac
aacccc---------------------------------agagctgatgaaccacttgaa
gcgctgcgtcgacacgggcaaggactttgacctgcgcgtgggcatccgccaccagacgtt
gaccaacggcctcaagtactcgctggccacgggcaactggggcgaccagaagaaggccat
gagctcgacggccggcgtgtcgcaggtgctgaaccgctacacgtttgcctcgaccctgtc
ccatttgcggcgaaccaacacccccattggccgcgacggcaagctggccaagccgcgcca
gctgcacaacacccattggggcctggtatgcccggccgagacgcccgaaggccaggcctg
tggtctggtcaagaatttgtcgctgatgtgctacgtcagcgtgggcacgcctgccgaccc
cattgtggagtttatgattgcgcggaacatggaggtgctcgaggagtacgagccgctgcg
ctaccccaacgcgaccaagatctttgtcaacggcagctgggtcggcgtgcaccaggaccc
caagcacctggtcagtctagtgcaagggctgcgccgcaagggcgtcatccagtccgaggt
gtcgctggtgcgcgacatccgcgaccgcgagttcaagatcttttcggacgccggccgcgt
catgcgtccgctctttgccattgagcaggacgacaacgccgagtccggtctggaaaaggg
ccagctcgtcctcaccaaggaacacatccagcggctggacgccgacgatgcgct------
---------gccgcgtgacgatcccaagttctttggctgggagggcatctgcgaggcggg
tgcgatcgagtacctggacgccgaggaagaggagacggccatgatctgcatgacacccga
ggatctggacaactaccgcttgcaaaagg---------ccggctaccagatcccggacga
------ggtcggtgacgaagacatcaacaagcgtgtcaagaccaagatgaatccgaccac
gcacatgtatacgcactgcgagatccaccccagcatgttgttgggcatctgcgccagcat
c------------------------
>S._dimorphospora_CBS553.74
tcattacagagt-----tt-t---------------caca---actcccaacccttgcga
acc-gtacccatt---------ctgtt------------------ct-cgttgcttcc--
-ggcggggggga-----------------cgggggggg------------ccc-------
--------------gaaacg----------------------------------------
-------------------------gcctccc---------cg-----------------
--ccccgcccgc--cggg-gg---------------cg--------gcggg-ccctac-g
aacc--tttatatctcaa------------------ccac----tag-aaa-ccgtctga
g----------aaacaaaca---aaataatcaaaactttcaacaacggatctcttggctc
tggcatcgatgaagaacgcagcgaaatgcgatacgtaatgtgaattgcagaattcagcga
accatcgaatctttgaacgcacattgcgcccgccagtattctggcgggcatgcctgtccg
agcgtcattt-cccccc-tca---cgcg--ccc-cg----------ttgcgcg--ctggt
gttggggct-----------cct---------------ccgcct----------------
-------------------------ggcggaggg-ccccgaaagcgag-tggcgggcccg
gctgg--ttggctccgagcgcagtaccgaacgcaa---gt--tctcc-c-ctcgct--ca
gac--gccccgccg--gcgccctgccg-----tcaaaa------cgcgcatga-------
--------------------cgtgcaa----------------ctcttttt-acaaggtt
gacctcggatcaggtaggactacccgctgaacttaagcatatcaacggcgagtgaagcgg
caacagctcaaatttgaaatctgg-ccccc---------cggcccgagttgtaatttgga
gaggatgcttttggc-gcggcgccgtc--cgagttccttggaacaggacgccacagaggg
tgagagccccgtacggacggacgcctagcctctacaaagctccttcgacgagtcgagtag
tttgggaatgctgctcaaaatgggaggtaaatttcttctaaagctaaataccggccagag
accgatagcgcacaagtagagtgatcgaaagatgaaaagcactttgaaaagagggttaaa
aagtacgtgaaattgttgaaagggaagcgcctgtgaccagacttgcgcccc-gcgg-acc
ac-ccggcgtt--ct---cgccggtgcactcc-gcggg-gcgcaggccagcatcggttct
c-ctagggggacaaaggccg-cgggaacgtagctccttc-------gggagtgttatagc
ccgcggcggcatgcccctggggggaccgagga-ccgcgc--ttc-----ggcaa-ggatg
ctggcgtaatggtcaccagcgacccgtcttgaaacacggaccaaggagtcaagcattggg
gcgagtgtatgggtgccaaacccgcacgcgaaatgaaagtaaacgcaggtgagagcttc-
-------------------ggcgcatcatcgaccgatcctgatgtcttcggatggatttg
agtaagagccttaccgcttggacccgaaagatggtgaactatgcctgaatagggtgaagc
cagaggaaactctggtggaggctcgcagcggttctgacgtgcaaatcgatcgtcaaattt
-ggaggaggctgctgagctcggcaagggctccttcaagtatgcctgggttctggacaaac
ttaaggccgagcgtgagcgcggtatcaccatcgatattgctctgtggaagttcgagaccc
ccaagtactacgtcaccgtcatt-------------------------------------
---------------------------gacgcccccggtcatcgcgatttcatcaagaac
atgatcactggtacctcgcaggccgactgcgccattctcatcattgccgctggtactggt
gagttcgaggctggtatctccaaggatggccagactcgtgagcacgctctgctcgcctac
accctgggtgtgcggcagctgatcgtcgccatcaacaagatggacaccgccaagtgggct
gagagccgttaccaggagatcatcaaggagacctccaacttcatcaagaaggtcggctac
aaccc----------------------------gtaccaggagctgatgaaccacctcaa
gcgctgcgtcgacaccgggaagcactttgacctgcgcgtcggcatccgccaccagacttt
gaccaacggcctcaagtactcgctggccacgggcaactggggcgaccagaagaaggccat
gagctcgacggccggcgtgtcgcaggtgctgaaccgctacacatttgcgtcgaccctgtc
ccatttgcggcgaactaacacccccattggccgcgacggcnagctggccaagccgcgcca
gctgcacaacacgcattggggcctggtgtgcccggccgagacgcccgagggccaggcttg
tggcctcgtcaagaacctgtcgctcatgtgctatgtcagcgtgggcacacccgccgaccc
tattgtggagtttatgattgcgcggaacatggaggtgctcgaggagtacgagccgctgcg
gtaccccaacgcgaccaagattttcgtcaacggaagctgggtcggcgtgcaccaggaccc
caagcacctggtgagcctggtgcagggcctgcgccgcaagggcgtcatccagtccgaggt
gtcgctggtgcgcgacatccgcgaccgcgagttcaaaattttctcggacgccggccgcgt
catgagaccgctctttgccattgagcaggacgacaacgccgagtccggtctggaaaaggg
ccagctcatcctgaccaaggaacacatccagcggctggacgctgacgacacgct------
---------gccgcgcgacgacccgaagttctttggctgggagggcatctgcgaggcggg
cgcgattgagtacctggacgccgaggaagaggagacggcgatgatctgcatgacgcccga
ggatcttgataattaccgcctgcaaaagg---------ccggctaccagatccccgacga
------agtgggcgacgaggacatcaacaagcgtgtcaagaccaagatgaacccgactac
ccacatgtatacacattgcgagattcaccccagcatgttgttgggtatctgcgccagc--
-------------------------
>S._phasma_CBS119722
tcattacagagt-----tt-t---------------ccaa---actcccaacccttgcga
acc-gtacccaat---------ttgtt------------------ct-cgttgcttcc--
-ggcggcggggg-----------------gccgaaagg----------------------
------------------------------------------------------------
------------------------------------------------------------
--ctctccctgc--cggg-gg---------------cg--------gcggg-ccctat-g
aacc--tttatatctcaa------------------ccac----tag-aaa-ccgtctga
g----------aaacaaaac---aaataataaaaactttcaacaacggatctcttggctc
tggcatcgatgaagaacgcagcgaaatgcgatacgtaatgtgaattgcagaattcagcga
accatcgaatctttgaacgcacattgcgcccgccagtattctggcgggcatgcctgtccg
agcgtcattt-cccccc-tca---cgcg--ccc-cg----------ttgcgcg--ctggt
gttggggct-----------cct---------------ccgcct----------------
-------------------------ggcggaggg-ccccgaaagcgag-tggcgggccct
g-tgg--aaggctccgagcgcagtaccgaacgcaa---gt--tctcc-c-ctcgct--ca
gact-gccccccag--gcgccctgccg-----tcaaaa------cgcgcatga-------
--------------------cgtgcaa------------------cttctt-acaaggtt
gacctcggatcaggtaggactacccgctgaacttaagcatatcaacggcgagtgaagcgg
caacagctcaaatttgaaatctgg-ccccc---------cggcccgagttgtaatttgga
gaggatgcttttggc-acggcgccgtc--cgagttccttggaacaggacgccatagaggg
tgagagccccgtacggacggacgcctagcctttacaaagctccttcgacgagtcgagtag
tttgggaatgctgctcaaaatgggaggtaaatttcttctaaagctaaataccggccagag
accgatagcgcacaagtagagtgatcgaaagatgaaaagcactttgaaaagagggttaaa
aagtacgtgaaattgttgaaagggaagcgcctgtgaccagacttgcgcccc-gcgg-acc
ac-ccggcgtt--ct---cgccggtgcactcc-gcggg-gcgcaggccagcatcggtttt
c-ctagggggacaaaggtcg-cgggaacgtagctccttc-------gggagtgttatagc
ccgcttcggcatgcccctggggagaccgagga-ccgcgc--ttc-----ggcaa-ggatg
ctggcgtaatggtcaccagcgacccgtcttgaaacacggaccaaggagtcaagcattggg
gcgagtgtatgggtgccaaacccgcacgcgaaatgaaagtaaacgcaggtgagagcttc-
-------------------ggcgcatcatcgaccgatcctgatgtcttcggatggatttg
agtaagagccttaccgcttggacccgaaagatggtgaactatgcctgaatagggtgaagc
cagaggaaactctggtggaggctcgcagcggttctgacgtgcaaatcgatcgtcaaattt
-ggaggaggctgctgagctcggcaagggctccttcaagtatgcctgggttctggacaaac
ttaaggccgagcgtgagcgcggtatcaccatcgatattgctctgtggaagttcgagaccc
ccaagtactacgtcaccgtcatt-------------------------------------
---------------------------gacgcccccggtcatcgcgatttcatcaagaac
atgatcactggtacctcgcaggccgactgcgccattctcatcattgccgctggtactggt
gagttcgaggctggtatctccaaggatggccagactcgtgagcacgctctgctcgcctac
accctgggtgtgcgccagctgattgttgccatcaacaagatggacaccgccaagtgggct
gagagccgttaccaggagatcatcaaggagacctccaacttcatcaagaaggtcggctac
aaccccaatgttccgcggcatcatccgcaagatgtaccaggaactgatgaaccacctgaa
gcgctgcgtcgacacgggcaagcactttgacctgcgcgtcggcatccgccaccagacgct
gaccaacggcctcaagtactcgctggccacgggcaactggggcgaccagaagaaggccat
gagctcgacggccggcgtgtcgcaggtgctgaaccgctacacctttgcctcgaccttgtc
gcacttgcggcgaaccaacacgcccattggccgtgacggcaagctggccaagccgcgcca
gctgcacaacacgcattggggtctcgtgtgcccggccgagacgcccgaaggccaggcctg
tggcttggtcaagaacctgtcgctcatgtgctacgtcagcgtgggcacgccctccgagcc
cattgtggagttcatgattgcgcgcaacatggaggtgctcgaggagtacgagccgctgcg
gtacccgaacgcgaccaagatctttgtcaatggcagctgggtcggtgtgcaccaggaccc
caagcacctggtgagtctggtgcagggcctgcgccgccggggcgtgatccagtccgaggt
gtcgctggtgcgcgacatccgtgaccgcgagttcaaggtcttttcggacgccggccgcgt
catgcggccgctctttgccattgagcaggaggacaatgccgagtcgggcctggaaaaggg
ccagctcgtgctgaccaaggagcacattgcgcggctggacgccgacgactcgct------
---------gccgcgggacgaccccgacttctttggctgggagggcatctgcaaggcggg
agccattgagtacctggatgccgaggaggaggagacggcgatgatttgcatgacgcccga
agatttggacaactaccgcttacaaaagg---------cgggctaccagatccccgagga
------cgacggcgacgaggacatcaacaagcgggtcaagaccaagttgaacccgacgac
gcacatgtacacgcattgcgagatccacccgagtatgctgctgggcatctgcgccagcat
cattcccttccccgaccacaaccag
>S._cabraliiCIEFAP456
tcattacagagt-----ta-c---------------acaa-----ctccaacccttgcga
acc-gtacccaaa---------ttgtt------------------ct-cgttgcttcc--
-ggcggggggga-----------------cgggggggc------------ctg-------
--------------aaacgg----------------------------------------
-------------------------cc---------------------------------
---gcccgccgc--cggg-gg---------------cg--------gcggg-ccctac-g
aacc--tttcaatctcaa------------------ccac----tag-aac-ctttctga
g----------aaacaaaca---aaataataaaaactttcaacaacggatctcttggctc
tggcatcgatgaagaacgcagcgaaatgcgatacgtaatgtgaattgcagaattcagcga
accatcgaatctttgaacgcacattgcgcccgccagtattctggcgggcatgcctgtccg
agcgtcattt-cccccc-tca---cgcg--ccc-cg----------ttgcgcg--ctggt
gttggggct-----------cct---------------ccgcct----------------
-------------------------ggcggaggg-ccccgaaagcgag-tggcgggcccg
gctgg--ttggctccgagcgcagtactggacgcaa---gttctctcc-c-ctcgct--tg
gac--gccccgccg--gcgccc-gccg-----tcaaaa------cgcgcatga-------
--------------------cgtgca----------------------------------
-----------------------------------------acaacggcgagtgaagcgg
caacagctcaaatttgaaatctgg-ccccc---------cggcccgagttgtaatttgga
gaggatgcttttggc-gcggcgccgtc--cgagttccttggaacaggacgccacagaggg
tgagagccccgtacggacggacgcctagcctttacaaagctccttcgacgagtcgagtag
tttgggaatgctgctcaaaatgggaggtaaatttcttctaaagctaaataccggccagag
accgatagcgcacaagtagagtgatcgaaagatgaaaagcactttgaaaagagggttaaa
aagtacgtgaaattgttgaaagggaagcgcctgtgaccagacttgcgcccc-gcgg-acc
ac-ccggcgtt--ct---cgccggtgcactcc-gcggg-gcgcaggccagcatcggttct
c-cgagggggacaaaggctg-cgggaacgtaactccttc-------gggagtgttatagc
ccgcggcggcatgccccttgggggaccgagga-ccgcgc--ttc-----ggcaa-ggatg
ctggcgtaatggtcaccagcgacccgtcttgaaacacggaccaaggagtcaagcattggg
gcgagtgtatgggtgccaaacccgcacgcgaaatgaaagtaaacgcaggtgagagcttc-
-------------------ggcgcatcatcgaccgatcctgatgtcttcggatggatttg
agtaagagccttaccgcttggacccgaaagatggtgaactatgcctgaatagggtgaagc
cagaggaaactctggtggaggctcgcagcggttctgacgtgcaaatcgatcgtcaaa---
---aggaggctgctgagctcggcaagggctcgttcaagtatgcctgggttctggacaaac
ttaaggccgagcgtgagcgcggtatcaccatcgatattgctctgtggaagttcgagaccc
ccaagtactacgtcaccgtcatt-------------------------------------
---------------------------gacgcccccggtcatcgcgatttcatcaagaac
atgatcactggtacctcgcaggccgactgcgccattctcatcattgccgccggtactggt
gagttcgaggctggtatctccaaggatggccagactcgtgagcacgctctgctcgcctac
accctnggtgtccggcanntga-nntcnccatcaacaagatngacactgncaantgggcc
ganagccg-naccaggagatcnncnngnagncctccaacttcatcannnnggtcggnnac
nacncc-----tccgtggtatcatccgcaagatgtaccaagagctcatgaaccacctgaa
gcgctgcgtcgacacgggcaagcactttgacctgcgcgtcggtatccggcaccagacgct
gaccaacggcctcaagtactcgctggccacgggcaactggggcgaccagaagaaggccat
gagctcgacggccggcgtgtcgcaggtgctgaaccgctacacgtttgcctcgacactgtc
gcatttgcggcgaacgaacacgcctattggccgcgacggcaaaatcgccaagccgcgcca
gctgcacaacacgcactggggcctcgtgtgtccggccgagacgcccgagggccaggcctg
tggtctggtcaagaacttgtcgctcatgtgctacgtcagtgtgggcacgcccgccgaccc
cattgtggagttcatgattgcgcgcaacatggaagtcctcgaagagtacgagccgctgcg
gtaccccaacgccaccaagatctttgtcaacggcagctgggtcggcgtgcaccaggaccc
caagcacctggtgagtctggtgcagggcctgcgtcgcaagggcgtgatccagtccgaggt
gtcgctggtgcgcgatatccgtgaccgcgagttcaagatcttctcggacgccggccgtgt
catgagaccgctgtttgctattgagcaggacgacaatgccgaatcggggctggaaaaggg
cacgctcgtgctgaccaaggagcacgttggccggctcgacgcggacgactcgct------
---------gccgcgcgacgatcccaagttctttggctgggagggcatctgcgaggccgg
cgcgatcgagtacttggacgccgaggaggaggaaacgtcgatgatctgcatgacgcccga
ggatctcgacaactaccggctgcaaaagg---------cgggctaccagcttcccgagga
------cgacggcgacgaagacatcaacaagcgtgtcaagacgaggatgaacccgacgac
acacatgtacacgcactgcgagatccacccgagtatgctgctgggtatctgcgccag---
-------------------------
>S._rapaneae_CBS141060
------------------------------------------------------------
------------------------------------------------------------
------------------------------------------------------------
------------------------------------------------------------
------------------------------------------------------------
-----------c--cggg-gg---------------cg--------gcggg-ccctac-g
aacc--tttcaatctcaa------------------ccac----tagaaac-cagtctga
g----------aaacaaaca---aaataataaaaactttcaacaacggatctcttggctc
tggcatcgatgaagaacgcagcgaaatgcgatacgtaatgtgaattgcagaattcagcga
accatcgaatctttgaacgcacattgcgcccgccagtattctggcgggcatgcctgtccg
agcgtcattt-cccccc-tca---cgcg--ccc-cg----------ttgcgcg--ctggt
gttggggct-----------ccc---------------ccgcct----------------
-------------------------ggcgggggg-ccccgaaagcgag-tggcgggcccg
gctgg--ttggctccgagcgcagtactggacgcaa---gttctctcc-c-ctcgcc--cg
gac--gccccgccg--gcgccctgccg-----tcaaaa------cgcgcatga-------
--------------------cgtgcaa----------------cttct------------
-----------------------------------------acaacggcgagtgaagcgg
caacagctcaaatttgaaatctgg-ccccc---------cggcccgagttgtaatttgga
gaggatgcttttggc-gcggcgccgtc--cgagttccttggaacaggacgccacagaggg
tgagagccccgtacggacggacgcctagcctctacaaagctccttcgacgagtcgagtag
tttgggaatgctgctcaaaatgggaggtaaatttcttctaaagctaaataccggccagag
accgatagcgcacaagtagagtgatcgaaagatgaaaagcactttgaaaagagggttaaa
cagtacgtgaaattgttgaaagggaagcgcctgtgaccagacttgcgcccc-gcgg-acc
ac-ccggcgtt--ct---cgccggtgcactcc-gcggg-gtgcaggccagcatcggttct
c-ccagggggacaaaggctg-cgggaacgtagctccttc-------gggagtgttatagc
ccgcggcggcatgcccctggggggaccgagga-ccgcgc--ttc-----ggcaa-ggatg
ctggcgtaatggtcaccagcgacccgtcttgaaacacggaccaaggagtcaagcattggg
gcgagtgtatgggtgccaaacccgcacgcgaaatgaaagtaaacgcaggtgagagcttc-
-------------------ggcgcatcatcgaccgatcctgatgtcttcggatggatttg
agtaagagccttaccgcttggacccgaaagatggtgaactatgcctgaatagggtgaagc
cagaggaaactctggtggaggctcgcagcggttctgacgtgcaaatcgatcgtca-----
---aggaggctgctgagctcggcaagggctcgttcaagtatgcctgggttctggacaaac
tcaaggccgagcgtgagcgcggtatcaccatcgatattgctctgtggaagttcgagaccc
ccaagtactacgtcaccgtcatt-------------------------------------
---------------------------gacgcccccggtcatcgcgatttcatcaagaac
atgatcactggtacctcgcaggccgactgcgccattctcatcattgccgccggtactggt
gagttcgaggctggtatctccaaggatggccagactcgtgagcacgctctgctcgcctac
accctcggtgtccggcagctgattgtcgccatcaacaagatggacactgccaagtgggcc
gagagccgttaccaggagatcatcaaggagacctccaacttcatcaagaaggtcggctac
aacccc--------------------------------aagagctcatgaaccacctgaa
gcgctgcgtcgacacgggcaagcactttgacctgcgcgtcggcatccggcaccagacgct
gaccaacggcctcaagtactcgctggccacgggcaactggggcgaccagaagaaggccat
gagctcgacggccggcgtgtcgcaggtgctgaaccgctacacgtttgcctcgacgctctc
gcatctgcggcgaaccaacacgcctattggccgtgacggcaaaatcgccaagccgcgcca
gctgcacaacacgcactggggcctcgtgtgcccggccgagacgcccgagggccaggcctg
tggcctggtcaagaacctgtcgctcatgtgctacgtcagcgtgggcacgcccgccgaccc
cattgtggagtttatgattgcgcgcaacatggaagtgctcgaagagtacgagccgctgcg
gtaccccaacgccaccaagatctttgtcaacggcagctgggtcggcgtgcaccaggaccc
caagcacctggtgagtctggtgcagggcctgcgccgcaagggcgtgatccagtccgaggt
gtcgctggtgcgcgatatccgcgaccgcgagttcaagatcttctcggacgccggccgcgt
catgcggccgctgtttgccattgagcaggacgacaacgccgagtcggggctggaaaaggg
catgctcgtgctgaccaaggagcacgtcggccggctcgacgcggacgactcgct------
---------gccgcgcgacgatcccaagttctttggctgggagggcatctgcgaggccgg
cgcgatcgagtacctggacgccgaggaggaggagacggcgatgatctgcatgacgcccga
ggatctggacaactaccggctgcaaaagg---------cgggctaccagatccccgagga
------cgacggcgacgaagacatcaacaagcgtgtcaagaccaagatgaacccgacgac
gcacatgtacacgcactgcgagat------------------------------------
-------------------------
>S._globosa_CBS120340
----tacagagt-----tt-t---------------caca---actcccaacccttgcga
acc-gtacccaat--------ctcgtt------------------ct-cgttgcttct--
-ggcggggggga------------------cggggggg------------cgcccg----
--------------agacgg----------------------------------------
-------------------------ccccctc---------cg-----------------
--ccccgcccgc--cagg-gg---------------cg--------gcggg-ccctac-g
aacc--tttgtatctcaa------------------ccac----tagaaaa-ccgtctga
gga--------aaacaaaca---aaataatcaaaactttcaacaacggatctcttggctc
tggcatcgatgaagaacgcagcgaaatgcgatacgtaatgtgaattgcagaattcagcga
accatcgaatctttgaacgcacattgcgcccgccagcattctggcgggcatgcctgtccg
agcgtcattt-cccccc-tca---cgcg--ccc-cg----------ttgcgcg--ctggt
gttggggcg-----------cct---------------ccgcct----------------
-------------------------ggcggaggc-ccccgaaagcgag-tggcgggccct
g-tgg--atggctccgagcgcagtaccgaacgcaa---cg--ttctc-c-ctcgctc-cg
gac--gccccccag--gtgccctgccg-----tgaaaa------cgcgcatga-------
--------------------cgtgcaa----------------ctctt------------
-----------------------------------------acaacggcgagtgaagcgg
caacagctcaaatttgaaatctgg-ccccc---------cggcccgagttgtaatttgga
gaggatgcttctggc-gcggcgccgtc--cgagttccttggaacaggacgccacagaggg
tgagagccccgtacggacggacgcctagcctctacgaagctccttcgacgagtcgagtag
tttgggaatgctgctcaaaatgggaggtaaatttcttctaaagctaaataccggccagag
accgatagcgcacaagtagagtgatcgaaagatgaaaagcactttgaaaagagggttaaa
aagtacgtgaaattgttgaaagggaagcgcctgtgaccagacttgcgcctc-gcgg-acc
ac-ccggcgtt--ct---cgccggtgcactct-gcgtg-gcgcaggccagcatcggttct
c-ccagggggacaaaggccg-cgggaacgtagctccttc-------gggagtgttatagc
ccgcggcggcatgcccctggggggaccgagga-ccgcgc--ttc-----ggcaa-ggatg
ctggcgtaatggtcaccagcgacccgtcttgaaacacggaccaaggagtcaagcattggg
gcgagtgtatgggtgccaaacccgcacgcgaaatgaaagtaaacgcaggtgagagcttc-
-------------------ggcgcatcatcgaccgatcctgatgtcttcggatggatttg
agtaagagccttaccgcttggacccgaaagatggtgaactatgcctgaatagggtgaagc
cagaggaaactctggtggaggctcgcagcggttctgacgtgcaaatcgatcgtcaaattt
-ggaggaggctgctgagctcggcaagggctctttcaagtatgcctgggttctggacaagc
tcaaggccgagcgtgagcgcggtatcaccatcgatattgctctgtggaagttcgagaccc
ccaagtactacgtcaccgtcatt-------------------------------------
---------------------------gacgcccccggtcatcgcgatttcatcaagaac
atgatcactggtacctcgcangccgactgcgccattctcatcattgccgctggtactggt
gagttcgaggctggtatctccaaggatggccagactcgtgagcacgctctgctcgcctac
accctgggtgtgcggcagctgatcgtcgccatcaacaagatggacactgccaagtgggct
gaggnncnnnnnnnnnagatcatcaaggagacctccaacttcatcaagaaggtcggctac
aacccca---------------atccgcaagatgtaccaggagctgatgaaccacctgaa
gcgctgcgtcgacacgggcaagcactttgacctgcgcgtcggcatccgccaccagacgct
gaccaacggcctcaagtactcgctggcgacgggcaactggggcgaccagaagaaggccat
gagctcgacggccggcgtgtcgcaggtgctgaaccgctacacgtttgcatcgaccctgtc
gcatctgcggcgcaccaacacgcccattggccgcgacggcaagctggccaagccgcgcca
gctgcacaacacgcactggggtcttgtgtgcccggccgagacgcccgagggccaggcctg
tggtctcgtcaagaacctgtcgctcatgtgctacgtcagtgtgggcacgcccgccgaccc
cattgtggagtttatgattgcgcgcaacatggaggtgctcgaggagtacgagccgatccg
gtaccccaacgcgaccaagatctttgtcaacggcagctgggtcggcgtgcaccaggaccc
caagcacctggtgagtctggtgcaggggctgcgccgcaagggtgtgatccagtcggaggt
gtcgctggtgcgcgacattcgcgaccgcgagttcaagatcttctcggacgccggccgcgt
catgcggccgctgtttgcgattgagcaggaggacaatgccgagtccggcctggaaaaggg
ccagctcgtgctgaccaaggagcacatccagcggctggacgcggacgactcgct------
---------gccgcgcgacgaccccaagttctttggctgggagggcatctgcgaggcggg
tgcgattgagtacctggacgccgaggaggaggagacggcgatgatctgcatgacgccgga
ggacctggacaactaccggctgcagaaag---------cgggctaccagatccccgagga
------cgtgggcgacgaggacatcaacaagcgggtcaagaccaagatgaacccgacgac
gcaca-------------------------------------------------------
-------------------------
>S._schenckii_CBS138723
tcattacagagt-----tt-t---------------caca---actcccaacccttgcga
acc-gtacccaat--------ctcgtt------------------ct-cgttgcttct--
-ggcggggggga-----------------gcggggggg------------cgcccg----
--------------acacgg----------------------------------------
-------------------------ccccctc---------cgc----------------
--ccccgcccgc--cagg-gg---------------cg--------gcggg-ccctac-g
aacc--tctgtatctcaa------------------ccac----tagaaaa-ccgtctga
gg---------aaaaaaaca---aaataatcaaaactttcaacaacggatctcttggctc
tggcatcgatgaagaacgcagcgaaatgcgatacgtaatgtgaattgcagaattcagcga
accatcgaatctttgaacgcacattgcgcccgccagcattctggcgggcatgcctgtccg
agcgtcattt-cccccc-tca---cgcg--ccc-cg----------ttgcgcg--ctggt
gttggggcg----------ccct---------------ccgcct----------------
-------------------------ggcggggggcccccgaaagcgag-tggcgggccct
g-tgg--atggctccgagcgcagtaccgaacgcat---gt--tctcc-c-ctcgctc-cg
gac--gccccccag--gcgccctgccg-----tgaaaa------cgcgcatga-------
--------------------cgcgcag----------------ctcttttt-acaaggtt
gacctcggatcaggtaggactacccgctgaacttaagcatatcaacggcgagtgaagcgg
caacagctcaaatttgaaatctgg-ccccc---------cggcccgagttgtaatttgga
gaggatgcttctggc-gcggcgccgtc--cgagttccttggaacaggacgccacagaggg
tgagagccccgtacggacggacgcctagcctctacgaagctccttcgacgagtcgagtag
tttgggaatgctgctcaaaatgggaggtaaatttcttctaaagctaaataccggccagag
accgatagcgcacaagtagagtgatcgaaagatgaaaagcactttgaaaagagggttaaa
aagtacgtgaaattgttgaaagggaagcgcctgtgaccagacttgcgcccc-gcgg-acc
ac-ccggcgtt--ct---cgccggtgcactct-gcggt-gcgcaggccagcatcggttct
c-ccagggggacaaaggccg-cgggaacgtagctccttc-------gggagtgttatagc
ccgcggcggcatgcccctggggggaccgagga-ccgcgc--ttc-----ggcaa-ggatg
ctggcgtaatggtcaccagcgacccgtcttgaaacacggaccaaggagtcaagcattggg
gcgagtgtatgggtgccaaacccgcacgcgaaatgaaagtaaacgcaggtgagagcttc-
-------------------ggcgcatcatcgaccgatcctgatgtcttcggatggatttg
agtaagagccttaccgcttggacccgaaagatggtgaactatgcctgaatagggtgaagc
cagaggaaactctggtggaggctcgcagcggttctgacgtgcaaatcgatcgtcaaattt
-ggaggaggctgctgagctcggcaagggctctttcaagtatgcctgggttctggacaagc
tcaaggccgagcgtgagcgcggtatcaccatcgatattgctctgtggaagttcgagaccc
ccaagtactacgtcaccgtcatt-------------------------------------
---------------------------gacgcccccggtcatcgcgatttcatcaagaac
atgatcactggtacctcgcaggccgactgcgctattctcatcattgccgctggtactggt
gagttcgaggctggtatctccaaggatggccagactcgtgagcacgctctgctcgcctac
accctgggtgtgcggcagctgatcgtcgccatcaacaagatggacacggccaagtgggct
gaggctcgttaccaggagatcatcaaggagacctccaacttcatcaagaaggtcggctac
aaccccaatgttccggggcatcatccgcaagatgtaccaggagctgatgaaccacctgaa
gcgctgcgtcgacacgggcaagcactttgacctgcgcgtcggcatccgccaccagacgct
gaccaacggcctcaagtactcgctcgccacgggcaactggggcgaccagaagaaggccat
gagctcgacggccggcgtgtcgcaggtgctgaaccgctacacgtttgcctcgaccctgtc
gcatctgcgccgcaccaacacgcccatcggccgcgacggcaagctggccaagccgcgcca
gctgcacaacacgcactggggtctcgtgtgcccggccgagacgcccgagggccaggcctg
cggcctcgtcaagaacctgtcgctcatgtgctacgtcagcgtgggcacgcccgccgaccc
cattgtggagtttatgattgcgcgcaacatggaggtgctcgaggagtacgagccggtgcg
ctaccccaacgcgaccaaggtctttgtcaacggcagctgggtcggcgtgcaccaggaccc
caagcacctggtgagtctggtgcagggcctgcgccgcaagggcgtgatccagtcggaggt
gtcgctggtgcgcgacattcgcgaccgcgagttcaagatcttctcggacgccggccgggt
catgcggccgctgtttgcgattgagcaggaggaaaaagccgagtccggccgggaaaaggg
ccagctgctgctgaccaaggagcacatccagcggctggacgaggacgacgcgct------
---------gccgcgcgacgacccccggttctttggctgggacggcatctgcgaggcggg
tgcgattgagtacctggacgccgaggaggaggagacggcgatgatctgcatgacgccgga
ggacctggacaactaccggctgcagaagg---------cgggctacgagatccccgagga
------cgtcaccgacgaggacatcaacaagcgggtcaagaccaaggtgaatccgacgac
gcacatgtacacgcactgcgagatccacccgagcatgctgctgggcatctgcgccagcat
catccccttccccgaccacaaccag
>S._abietina_CBS125.89
tcattacagagt-----tt-t---------------ctaa---actcccaacccttgcga
acc-atacccata---------ctgtt------------------ct-cgttgcttcc--
-ggcgggggacg-----------------ggtgggggg------------ctgccc----
--------------tcgggc----------------------------------------
-------------------------tgcccct---------cc-----------------
--cctcccgcgc--cggg-gg---------------cg--------gcggg-ccctat-g
aacc--tttacatctcaa------------------ccac----aagaaaa-ccgtctga
g----------ctaaaaaac---aaataatcaaaactttcaacaacggatctcttggctc
tggcatcgatgaagaacgcagcgaaatgcgatacgtaatgtgaattgcagaattcagcga
accatcgaatctttgaacgcacattgcgcccgccagtattctggcgggcatgcctgtccg
agcgtcattt-cccccc-tca---cgcg--ccc-cg----------ttgcgcg--ctggt
gttggggct-----------cct---------------ccgcct----------------
-------------------------ggcggaggg-cccctaaagcgag-tggcgggcccg
tctgg---cggctccgagcgcagtaccgaacgcaa---gt--tctcc-c-ctcgcc--cg
gac--gccccgtcg--gcgccttgccag---cccaaat------cgcgcatga-------
--------------------cgtgcaa----------------ctcttctt-acaaggtt
gacctcggatcaggtaggactacccgctgaacttaagcatatcaacggcgagtgaagcgg
caacagctcaaatttgaaatctgg-ccccc---------cggcccgagttgtaatttgga
gaggatgcttttggc-gcggcgccgtc--cgagttccttggaacaggacgccacagaggg
tgagagccccgtacggacggacgcctagcctctacaaagctccttcgacgagtcgagtag
tttgggaatgctgctcaaaatgggaggtaaatttcttctaaagctaaataccggccagag
accgatagcgcacaagtagagtgatcgaaagatgaaaagcactttgaaaagagggttaaa
aagtacgtgaaattgttgaaagggaagcgcctgtgaccagacttgcgcccc-gtgg-acc
at-ccggcgtt--ct---cgccggtgcactct-gcggg-gcgcaggccagcatcggttct
c-ctagggggataaaggccg-cgggaacgtagctccttc-------gggagtgttatagc
ccgcggtggcatgcccctggggggaccgagga-ccgcgc--ttc-----ggcaa-ggatg
ctggcgtaatggtcaccagcgacccgtcttgaaacacggaccaaggagtcaagcattggg
gcgagtgtatgggtgccaaacccgcacgcgaaatgaaagtaaacgcaggtgagagcttc-
-------------------ggcgcatcatcgaccgatcctgatgtcttcggatggatttg
agtaagagccttaccgcttggacccgaaagatggtgaactatgcctgaatagggtgaagc
cagaggaaactctggtggaggctcgcagcggttctgacgtgcaaatcgatcgtcaaattt
-ggaggaggctgctgagctcggtaagggttccttcaagtacgcctgggttcttgacaaac
tcaaggccgagcgtgagcgcggtatcaccatcgatattgctctgtggaagttcgagaccc
ccaagtactacgtcaccgtcatt-------------------------------------
---------------------------gacgcccccggtcatcgcgatttcatcaagaac
atgatcactggtacctcgcaggccgactgcgccattctcatcattgccgctggtactggt
gagttcgaggctggtatctccaaggatggccagactcgtgagcacgctctgctcgccttc
accctgggtgtgcgccagctgattgtggccatcaacaagatggacactgccaagtgggcc
gaggcccgttaccaggagatcatcaaggagacctccaacttcatcaagaaggtcggctac
aaccccaatgttccgtggtatcatccgcaagatgtaccaggagctgatgaaccacctgaa
gcgctgcgtcgacacgggcaagcactttgatctgcgtgtcggtatccgccaccagacgct
gaccaacggtctcaagtactcgctggccacgggcaactggggcgaccagaagaaggccat
gagttcgacggccggtgtgtcgcaggtgctgaaccgttacacgttcgcgtcgaccctatc
ccatttgcggcgaaccaacacgcccatcggccgtgacggcaagctggccaagccgcggca
gctgcacaacacccattggggcctcgtgtgtccggccgagacgcccgaaggccaggcttg
tggtctggtcaagaacctgtcgctcatgtgctacgtcagtgtgggtacgcctgccgaccc
tattgtcgagttcatgattgcgcgcaacatggaagtgctcgaggagtacgagccgctgcg
gtaccccaacgccaccaagatctttgtcaacggcagctgggtcggtgtgcaccaggaccc
caagcacctggtgagcctggtgcagggcctgcgccgcaagggtgtgatccagtccgaggt
gtcgctggtgcgggatatccgtgaccgtgagttcaagatcttctcggatgccggccgtgt
catgagaccgctgtttgccattgagcaggacgacaatgccgagtcgggcctggagaaggg
cacgcttgtcctgaccaaggagcacattgcgcgtctcgacgccgacgactcgct------
---------gccgcgcgacgaccccaactttttcggctggcagggcatctgcgaggccgg
tgcgatcgagtacctggacgccgaggaggaggagacggccatgatctgcatgacgcctga
agacctggacaactaccgtctgcagaagg---------cgggctaccagattcccgagga
------cactggtgatgaggacatcaacaagcgtgtcaagacgcgtatgaacccgacgac
acacatgtacacgcactgcgagatccacccgagtatgctgctgggtatctgcgccagtat
cattcccttccctgaccacaaccag
>S._eucastaneae_CBS424.77
tcattacagag------tt-t---------------aaaa---actcccaacccttgcga
acc-atacccata---------ctgtt------------------ct-cgttgcttcc--
-ggcggggggcg-----------------ggcggggg-------------ctgcct----
--------------ccgggc----------------------------------------
-------------------------ggtctcc---------tc-----------------
--ccccccgcgc--cggg-gg---------------cg--------gcggg-ccctat-g
aacc--tttacatctcaa------------------ccac----aag-aac-ccttctga
g------------aaaaaaa---aaatagtcaaaactttcaacaacggatctcttggctc
tggcatcgatgaagaacgcagcgaaatgcgatacgtaatgtgaattgcagaattccgcga
accatcgaatctttgaacgcacattgcgcccgccagtattctggcgggcatgcctgtccg
agcgtcattt-cccccc-tca---cgcg--cct-cg----------ttgcgcg--ctggt
gttggggct-----------cct---------------ccgcct----------------
-------------------------ggcggaggg-cccctaaagcgag-tggcgggcccg
tctgg---cggctccgagcgcagtaccgaacgcaa---gt--tctct-t-ctcgcc--cg
gac--gccccttcg--gcgccctgccag---cccaaat------cgcgcatga-------
--------------------cgcgcaa----------------ctctt-tt-acaaggtt
gacctcggatcaggtaggactacccgctgaacttaagcatatcaacggcgagtgaagcgg
caacagctcaaatttgaaatctgg-ccccc---------cggcccgagttgtaatttgga
gaggatgcttttggc-gcggcgccgtc--cgagttccttggaacaggacgccacagaggg
tgagagccccgtacggtcggacgcctagcctatacaaagctccttcgacgagtcgagtag
tttgggaatgctgctcaaaatgggaggtaaatttcttctaaagctaaataccggccagag
accgatagcgcacaagtagagtgatcgaaagatgaaaagcactttgaaaagagggttaaa
aagtacgtgaaattgttgaaagggaagcgcctgtgaccagacttgcgcccc-gtgg-acc
at-ccggcgtt--ct---cgccggtgcactct-gcggg-gcgcaggccagcatcggttct
c-ctagggggataaaggccg-cgggaacgtagctccttc-------gggagtgttatagc
ccgtggtggcatgcccctggggggaccgagga-ccgcgc--ttc-----ggcaa-ggatg
ctggcgtaatggtcaccagcgacccgtcttgaaacacggaccaaggagtcaagcattggg
gcgagtgtatgggtgccaaacccgcacgcgaaatgaaagtaaacgcaggtgagagcttc-
-------------------ggcgcatcatcgaccgatcctgatgtcttcggatggatttg
agtaagagccttaccgcttggacccgaaagatggtgaactatgcctgaatagggtgaagc
cagaggaaactctggtggaggctcgcagcggttctgacgtgcaaatcgatcgtcaaattt
-ggaggaggctgctgagctcggtaagggttccttcaagtacgcctgggttcttgacaagc
tcaaggccgagcgtgagcgcggtatcaccatcgatattgccctgtggaagttcgagaccc
ccaagtactacgtcaccgtcatt-------------------------------------
---------------------------gacgcccccggtcatcgcgatttcatcaagaac
atgatcactggtacctcgcaggccgactgcgccattctcatcattgccgccggtactggt
gagttcgaggctggtatctccaaggatggccagactcgtgagcacgctctgctcgccttc
accctgggtgtgcgccagctgattgtggccatcaacaagatggacactgccaagtgggcc
gaggcccgttaccaggagatcatcaaggagacctccaacttcatcaagaaggtcgg----
---------------------------------gtaccaggagctgatgaaccacctgaa
gcgctgcgtcgacacgggcaagcactttgatctgcgtgtcggtatccgccaccagacgct
gaccaacggcctcaagtactcgctggccacgggcaactggggcgaccagaagaaggccat
gagctcgacggccggtgtgtcgcaggtgctgaaccgctatacctttgcgtcgacgctgtc
ccatctgcggcgaaccaacacgcccattggccgtgacggcaagctggccaagccgcggca
gctgcacaacacgcattggggtctcgtgtgtccggccgagacgcccgagggccaggcttg
tggtctggtcaagaacctgtcgctcatgtgctacgtcagtgtgggtacgcctgccgaccc
cattgtggaattcatgattgcgcgcaacatggaggtgctcgaggagtacgagccgctgcg
gtaccccaacgcgaccaagatctttgtcaacggcagctgggtcggtgtgcaccaggaccc
caagcacctggtgagcctggtgcagggcctgcgccgcaagggtgtgatccagtccgaggt
gtcgctggtgcgcgatatccgtgaccgtgagttcaagatcttttcggatgccggccgtgt
catgcgaccgctctttgctattgagcaggacgacaatgccgagtccggactggaaaaggg
cacactggtcctgaccaaggagcacattgggcgtctggacgccgacgactcgct------
---------gccgcgcgacgaccccaacttctttggctggcagggcatttgcgaggctgg
tgcgattgagtacctggacgccgaggaggaggagacggccatgatctgcatgacgcccga
ggacctggacaactaccgtctgcagaaag---------caggctaccagatccccgagga
------cactggtgacgaggacatcaacaagcgtgtcaagacgcgtatgaacccgacgac
acacatgtacacgcactgcgagatccacccgagtatgctgctgggtatctgcgccagtat
c------------------------
>S._protearum_CBS116654
tcattacagagt-----tt-t---------------ccaa---actcccaacccttgcga
acc-atacccata---------ctgtt------------------ct-cgttgcttcc--
-ggcggggggcg-----------------gggcagggg------------tgctcg----
--------------agagag----------------------------------------
-------------------------cgcccct---------gcc----------------
--ccccccgcgc--cggg-gg---------------cg--------gcggg-ccctac-g
aacc--tatccatctcaa------------------acac----aagaaac-cattctga
gg---------aaacaaaca---aaataatcaaaactttcaacaacggatctcttggctc
tggcatcgatgaagaacgcagcgaaatgcgatacgtaatgtgaattgcagaattcagcga
accatcgaatctttgaacgcacattgcgcccgccagtattctggcgggcatgcctgtccg
agcgtcattt-cccccc-tca---cgcg--ccc-cg----------ttgcgcg--ctggt
gttggggcc-----------cct---------------ccgcct----------------
-------------------------ggcggaggg-cccctaaagcgag-tggcgggcccg
gctgg---tggctccgagcgcagtaccgaacgcaa---gt--tccccat-ctcgcc--cg
gac--gccccgtcg--gcgccttgccag---cccaaat------cgcgcttga-------
--------------------cgtgcaa----------------ctcttttt-acaaggtt
gacctcggatcaggtaggactacccgctgaacttaagcata--aacggcgagtgaagcgg
caacagctcaaatttgaaatctgg-ccccc---------cggcccgagttgtaatttgga
gaggatgcttttggc-gcggcgccgtc--cgagttccttggaacaggacgccacagaggg
tgagagccccgtacggacggacgcctagcctctacaaagctccttcgacgagtcgagtag
tttgggaatgctgctctaaatgggaggtaaatttcttctaaagctaaataccggccagag
accgatagcgcacaagtagagtgatcgaaagatgaaaagcactttgaaaagagggttaaa
aagtacgtgaaattgttgaaagggaagcgcctgtgaccagacttgcgcccc-gtgg-acc
ac-ccggcgtt--ct---cgccggtgcactcc-gcggg-gcgcaggccagcatcggttct
c-ctagggggacaaagaccg-cgggaacgtagctccttc-------gggagtgttatagc
ccgcggtggcatgcccctggggggaccgagga-ccgcgc--ttc-----ggcaa-ggatg
ctggcgtaatggtcaccagcgacccgtcttgaaacacggaccaaggagtcaagcattggg
gcgagtgtatgggtgccaaacccgcacgcgaaatgaaagtaaacgcaggtgagagcttc-
-------------------ggcgcatcatcgaccgatcctgatgtcttcggatggatttg
agtaagagccttaccgcttggacccgaaagatggtgaactatgcctgaatagggtgaagc
cagaggaaactctggtggaggctcgcagcggttctgacgtgcaaatcgatcgtcaaattt
-ggaggaggctgctgagctcggcaagggttccttcaagtacgcctgggttcttgacaagc
tcaaggccgagcgtgagcgcggtatcaccatcgatattgccctgtggaagttcgagaccc
ccaagtactacgtcaccgtcatt-------------------------------------
---------------------------gacgcccccggtcatcgcgatttcatcaagaac
atgatcactggtacctcgcaggccgactgcgccattctcatcattgccgctggtactggt
gagttcgaggctggtatctccaaggatggccagactcgtgagcacgctctgctcgccttc
accctgggtgtgcgccagctgattgtggccatcaacaagatggacactgccaagtgggcc
gagagccgttaccaggagatcatcaaggagacctccaacttcatcaagaaggtcgg----
------------------------------------ccaggagctgatgaaccatctgaa
gcgctgcgtcgacacgggcaagcactttgacttgcgcgtcggcatccgccaccagacgct
gaccaacggtctcaagtactcgctggccacgggcaactggggcgaccagaagaaggccat
gagctcgacggccggtgtctcgcaggtgctgaaccgctacaccttctcgtcgaccctgtc
gcatttgcggcgcaccaacacacccattggccgcgacggcaagctggccaagccgcgcca
gctgcacaacacgcattggggtcttgtgtgcccggccgagacgcccgagggccaggcgtg
tggcctggtcaagaacctgtcgctgatgtgctacgtcagtgtgggcacgcccgccgaccc
cattgtggagtttatgattgcgcgcaacatggaggtgctcgaggagtacgagccgctccg
gtaccccaacgccaccaagatctttgtcaacggcagctgggtcggcgtgcaccaggaccc
caagcacctggtgagcctggtgcagggtctgcgccgcaagggcgtgatccagtcggaggt
gtcgctggtgcgcgacatccgcgaccgcgagttcaagatcttttccgatgccggccgcgt
catgcgaccgttgtttgcgatcgagcaagacgacaatgccgagtcgggcctggaaaaggg
ccagctcgtcctgaccaaggagcacattgcgcgcctcgacgccgacgatgcgct------
---------gccgcgcgacgaccccaacttttttggctggcagggcatctgcgaggccgg
tgccattgagtacctggacgccgaggaggaggagacggcgatgatttgcatgacgcccga
ggacctggacaactaccggctgcaaaagg---------cgggctaccagatccccgagga
------cgtgggcgacgaggacatcaacaagcgcgtcaagacgcggatgaacccgacgac
gcacatgtacacgcactgcgagatccacccgagcatgctgctgggcatctgtgccagcat
ca-----------------------
>S._zambiensis_CBS124914
--attacagagt-----tt-t---------------ccaa---actcccaacccttgcga
acc-atacccata---------ctgtt------------------ct-cgttgcttcc--
-ggcggggggcg------------------ggcagggg------------tgctcg----
--------------agagag----------------------------------------
-------------------------cgcccct---------gc-----------------
--ccccccgcgc--cggg-gg---------------cg--------gcggg-ccctac-g
aacc--tatccatctcaa------------------acac----aagaaac-cattctga
gg---------aaacaaaca---aaataatcaaaactttcaacaacggatctcttggctc
tggcatcgatgaagaacgcagcgaaatgcgatacgtaatgtgaattgcagaattcagcga
accatcgaatctttgaacgcacattgcgcccgccagtattctggcgggcatgcctgtccg
agcgtcattt-cccccc-tca---cgcg--ccc-cg----------ttgcgcg--ctggt
gttggggcc-----------cct---------------ccgcct----------------
-------------------------ggcggaggg-cccctaaagcgag-tggcgggcccg
gctgg---tggctccgagcgcagtaccgaacgcaa---gt--tccccat-ctcgcc--cg
gac--gccccgtcg--gcgccttgccag---cccaaat------cgcgcttga-------
--------------------cgtgcaa----------------ctcttttt---------
---------------------------------------------------tacaagcgg
caacagctcaaatttgaaatctgg-ccccc---------cggcccgagttgtaatttgga
gaggatgcttttggc-gcggcgccgtc--cgagttccttggaacaggacgccacagaggg
tgagagccccgtacggacggacgcctagcctctacaaagctccttcgacgagtcgagtag
tttgggaatgctgctctaaatgggaggtaaatttcttctaaagctaaataccggccagag
accgatagcgcacaagtagagtgatcgaaagatgaaaagcactttgaaaagagggttaaa
aagtacgtgaaattgttgaaagggaagcgcctgtgaccagacttgcgcccc-gtgg-acc
ac-ccggcgtt--ct---cgccggtgcactcc-gcggg-gcgcaggccagcatcggttct
c-ctagggggataaagaccg-cgggaacgtagctccttc-------gggagtgttatagc
ccgcggtggcatgcccctggggggaccgagga-ccgcgc--ttc-----ggcaa-ggatg
ctggcgtaatggtcaccagcgacccgtcttgaaacacggaccaaggagtcaagcattggg
gcgagtgtatgggtgccaaacccgcacgcgaaatgaaagtaaacgcaggtgagagcttc-
-------------------ggcgcatcatcgaccgatcctgatgtcttcggatggatttg
agtaagagccttaccgcttggacccgaaagatggtgaactatgcctgaatagggtgaagc
cagaggaaactctggtggaggctcgcagcggttctgacgtgcaaatcgatcgtcaaattt
-ggaggaggctgctgagctcggcaagggctccttcaagtacgcctgggttcttgacaaac
tcaaggctgagcgtgagcgcggtatcaccatcgatattgccctgtggaagttcgagaccc
ccaagtactacgtcaccgtcatt-------------------------------------
---------------------------gacgcccccggtcatcgcgatttcatcaagaac
atgatcactggtacctcgcaggccgactgcgccattctcatcattgccgctggtactggt
gagttcgaggctggtatctccaaggatggccagactcgtgagcacgctctgctcgccttc
accctgggtgtgcgccagctgattgtggccatcaacaagatggacactgccaagtgggcc
gagagccgttaccaggagatcatcaaggagacctccaacttcatcacgaaggtcgg----
---------gttccgcggcatcatccgcaagatgtaccaggagctgatgaaccatctgaa
gcgctgcgtcgacacgggcaagcactttgacctgcgcgtcggcatccgccaccagacgct
gaccaacggtctcaagtactcgctggccacgggcaactggggcgaccagaagaaggccat
gagctcgacggccggtgtctcgcaggtgctgaaccgctacaccttctcgtcgaccctgtc
gcatttgcggcgcaccaacacgcccattggccgcgacggcaagctggccaagccgcgcca
gctgcacaacacgcactggggtcttgtgtgcccggccgagacgcccgagggccaggcgtg
tggcctggtcaagaacctgtcgctcatgtgctacgtcagtgtgggcacgcccgccgaccc
catcgtggagtttatgattgcgcgcaacatggaggtgctcgaggagtacgagccgctgcg
gtaccccaacgccaccaagatctttgtcaacggcagctgggtcggcgtgcaccaggaccc
gaagcacctggtgagcctggtgcagggtctgcgccgcaagggcgtgatccagtcggaggt
gtcgctggtgcgcgacatccgcgaccgcgagttcaagatcttttccgatgccggccgcgt
catgcgaccgctgtttgcgattgagcaagacgacaatgccgagtcgggcctggaaaaggg
ccagctcgtcctgaccaaggagcacattgcgcgcctcgacgccgacgacgcgct------
---------gccgcgcgacgaccccaactttttcggctggcagggcatctgcgaggccgg
tgccattgagtacctggacgccgaggaggaggagacggcgatgatttgcatgacgcccga
ggacctggacaactaccggctgcaaaagg---------cgggctaccagatccccgagga
------cgtgggcgacgaggacatcaacaagcgcgtcaagacgcggatgaacccgacaac
gcacatgtacacgcactgcgagatccacccgagcatgctgctgggcatctgtgccagcat
catcc--------------------
>S._pallida_CBS131.56
-----------------------------------------------------cttgtga
acc-gtacccaaa---------tcgtt------------------ct-cgttgcttct--
-ggcgggggggg-----------------acggggggg------------cct--g----
--------------aaaacg----------------------------------------
-------------------------gcccccc---------cg-----------------
--ccctgcccgc--cggg-gg---------------cg--------gcggg-ccctac-g
aacc--tttatatctcaa------------------ccac----tag-aaa-cagtctga
gg---------attaaaaac---aaataatcaaaactttcaacaacggatctcttggctc
tggcatcgatgaagaacgcagcgaaatgcgatacgtaatgtgaattgcagaattcagcga
accatcgaatctttgaacgcacattgcgcccgccagtattctggcgggcatgcctgtccg
agcgtcattt-cccccc-tca---cgcg--ccc-cg----------ttgcgcg--ctggt
gttggggct-----------cct---------------ccgcct----------------
-------------------------ggcggaggg-ccccgaaagcgag-tggcgggcccg
gctgg--ttggctccgagcgcagtactggacg----------------------------
------------------------------------------------------------
------------------------------------------------------------
-------------------------------------------aacggcgagtgaagcgg
caacagctcaaatttgaaatctgg-ccccc---------cggcccgagttgtaatttgga
gaggatgcttttggc-gcggcgccgtc--cgagttccttggaacaggacgccacagaggg
tgagagccccgtacggacggacgcctagcctctacaaagctccttcgacgagtcgagtag
tttgggaatgctgctcaaaatgggaggtaaatttcttctaaagctaaataccggccagag
accgatagcgcacaagtagagtgatcgaaagatgaaaagcactttgaaaagagggttaaa
aagtacgtgaaattgttgaaagggaagcgcctgtgaccagacttgcgcccc-gtgg-acc
ac-ccggcgtt--ct---cgccggtgcactcc-gcggg-gcgcaggccagcatcggtttt
c-ctagggggacaaaggccg-cgggaacgtagctccttc-------gggagtgttatagc
ccgcggcggcatgcccctggggggaccgagga-ccgcgc--ttc-----ggcaa-ggatg
ctggcgtaatggtcaccagcgacccgtcttgaaacacggaccaaggagtcaagcattggg
gcgagtgtatgggtgccaaacccgcacgcgaaatgaaagtaaacgcaggtgagagcttc-
-------------------ggcgcatcatcgaccgatcctgatgtcttcggatggatttg
agtaagagccttaccgcttggacccgaaagatggtgaactatgcctgaatagggtgaagc
cagaggaaactctggtggaggctcgcagcggttctgacgtgcaaatcgatcgtcaaattt
-ggaggaggctgctgagctcggcaagggctctttcaagtatgcctgggttctggacaagc
tcaaggccgagcgtgagcgcggtatcaccatcgatattgccctctggaagttcgagaccc
ccaagtactacgtcaccgtcatt-------------------------------------
---------------------------gacgcccccggccaccgcgatttcatcaagaac
atgatcactggtacctcgcaggccgactgcgccattctcatcattgccgccggtactggt
gagttcgaggctggtatctccaaggatggccagactcgtgagcacgctctgctcgcctac
accctcggtgtccggcagctgatcgtcgccatcaacaagatggacactgccaagtgggct
gaggctcgtnaccaggagatcatcaaggagacctccaacttcatcaagaaggtcggctac
aaccc-------------------caacaagatgtaccaggaactgatgcacagcctcaa
gcgcagtgtcgaccagggcacgcgctttgacctgcgcctcggcatccgtcaccagacgct
gaccaacggcctcaagtactcgctggccacgggcaactggggcgaccagaagaaggccat
gagctcgacggccggtgtgtcgcaggtgttgaaccgctacacgtttgcctcgacgctctc
ccatttgcggcgaaccaatacgcctatcggccgtgacggcaagcttgccaagccgcgcca
gctgcacaacacgcactggggtctcgtgtgtccggccgaaacgcccgagggccaggcttg
tggtctggtcaagaacctgtcgctcatgtgctacgtcagtgtgggcacgcccgccgaccc
cattgtggagttcatgattgcgcgcaacatggaggtattggaagagtacgagccgctgcg
gtaccccaacgccaccaagatctttgtcaacggcagctgggtcggcgtgcaccaggaccc
caagcacctggtgagtctggtgcagggtctgcgccgcaagggcgtgatccagtcggaggt
gtcgctggtgcgcgatatccgtgaccgtgagttcaagatcttttcggacgccggccgtgt
catgagaccgctgtttgccattgagcaggatgacaatgccgagtcgggcctcgaaaaggg
ccagctggtcctgaacaaggagcacattgcacgactggacgcagacgactcgct------
---------gtcccgcgacgaccccaggttctttggctgggacggtgtctgcgaggccgg
tgcgatcgagtacctggacgccgaagaggaggagacggccatgatctgcatgacgcccga
ggacctggacaactaccgtctgcaaaagg---------cgggctaccagatccccgagga
------cgacggcgacgaggacatcaacaagcgtgtcaagaccaagatgaacccgacgac
gcacatgtacacgcactgtgagatc-----------------------------------
-------------------------
>S._palmiculminata_CBS119590
------------------------------------------------------------
------------------------------------------------------------
------------------------------------------------------------
------------------------------------------------------------
------------------------------------------------------------
-----------------g-gg---------------cg--------gcggg-ccccac-g
aacc--tctgtatctcaa------------------ccac----tagaaaa-tcgtctga
g----------gataaaaac---aaacagtcaaaactttcaacaacggatctcttggctc
tggcatcgatgaagaacgcagcgaaatgcgatacgtaatgtgaattgcagaattcagcga
accatcgaatctttgaacgcacattgcgcccgccagtattctggcgggcatgcctgtccg
agcgtcattt-cccccc-tca---cgcg--ccc-cg----------ttgcgcg--ctggt
gttggggct-----------cct---------------ccgcct----------------
-------------------------ggcggaggg-ccccgaaagcgag-tggcgggcccg
gctgg--ttggctccgagcgcagtactggacgcaa---gttctctcc-c-ctcgct--cg
gac--gccccgccg--gcgccc-gccg-----tcaaaa------cgcgcatga-------
--------------------cgtgcag----------------ctcttt---acaaggt-
------------------------------------------------------------
------------------------------------------------------------
------------------------------------------------------------
--------------------------------------gacctttcgacgagtcgagtag
tttgggaatgctgctcaaaatgggaggtaaatttcttctaaagctaaataccggccagag
accgatagcgcacaagtagagtgatcgaaagatgaaaagcactttgaaaagagggttaaa
aagtacgtgaaattgttgaaagggaagcgcctgtgaccagacttgcgcccc-gtgg-acc
ac-ccggcgtt--ct---cgccggtgcactcc-gcggg-gcgcaggccagcatcggttct
c-ctagggggacaaaggccg-cgggaacgtagctccttc-------gggagtgttatagc
ccgcggcggcatgcccctggggggaccgagga-ccgcgc--ttc-----ggcaa-ggatg
ctggcgtaatggtcaccagcgacccgtcttgaaacacggaccaaggagtcaagcattggg
gcgagtgtatgggtgccaaacccgcacgcgaaatgaaagtaaacgcaggtgagagcttc-
-------------------ggcgcatcatcgaccgatcctgatgtcttcggatggatttg
agtaagagccttaccgcttggacccgaaagatggtgaactatgcctgaatagggtgaagc
cagaggaaactctggtggaggctcgcagcggttctgacgtgcaaatcgatcgtcaa----
---aggaggctgctgagctcggcaagggctctttcaagtatgcctgggttctggacaagc
tcaaggccgagcgtgagcgcggtatcaccatcgatattgccctctggaagttcgagaccc
ccaagtactacgtcaccgtcatt-------------------------------------
---------------------------gacgcccccggccaccgcgatttcatcaagaac
atgatcactggtacctcgcaggccgactgcgccattctcatcattgccgctggtactggt
gagttcgaggctggtatctccaaggatggccagactcgtgagcacgctctgctcgcctac
accctgggtgtccggcagctgatcgtcgccatcaacaagatggacactgccaagtgggct
gaggctcgttaccaggagatcatcaaggagacctccaa----------------------
--------tgttccgtggtatcatccgcaagatgtaccaggagctgatgcacagcctcaa
gcgcagtgtcgaccagggcacgcgctttgacctgcgcctcggcatccgccaccagacgct
gaccaacggtctcaagtactcgctggccacgggcaactggggcgaccagaagaaggccat
gagctcgacggccggtgtgtcgcaggtgctgaaccgctacacgtttgcctcgacgctctc
ccatttgcggcgaaccaatacgcctatcggccgtgacggcaagctcgccaagccgcgcca
gctgcacaacacgcactggggtctcgtgtgtccggccgagacgcccgagggccaggcctg
tggtctggtcaagaacctgtcgctcatgtgctacgtcagtgtgggcacgcccgccgaccc
cattgtggagttcatgattgcgcgcaacatggaggtgctggaggagtacgagccgctgcg
gtaccccaacgccaccaagatctttgtcaacggcagctgggtcggcgtgcaccaggatcc
caagcacctggtgagtctggtgcagggcctgcgccgcaaaggcgtgatccagtcggaggt
gtcgctggtgcgcgatatccgtgaccgcgagttcaagatcttttcggacgccggccgtgt
catgagaccgctgtttgctattgagcaggatgacaatgccgagtcgggcctggaaaaggg
ccagctgatcttgaacaaggagcacattgcacgactggacgccgacgactcgct------
---------gtcccgtgacgaccccaggttctttggctgggacggtgtctgcgaggccgg
tgcgatcgagtacctggatgccgaagaggaggagacggccatgatctgcatgacgcccga
ggacttggacaactaccgtctgcaaaagg---------ccggctaccagatccccgagga
------cgacggcgacgaggacatcaacaagcgtgtcaagaccaagatgaacccgacgac
gcacatgtacacgcactgtgagatccacccgagtatgctgctgggcatctgcgccagtat
-------------------------
>S._fumea_CBS129712
tcattaccgagt-----tc-c---------------agca---actcccaacccttgcga
acc-gtaccccag--------tctgtt------------------ct-cgttgcttcc--
-ggcggggccgg-----------------gcaggcggg------------cgcggg----
--------------aggcggggggg-----------------------------cctaaa
cgccccgcc-------gccttcctctcccctc---------ct-----------------
--gcccgcccgc--cggg-gg---------------cg--------gcggg-ccctct-g
aacctttttttatctcaa------------------ccac------cgaag-ccttctga
gca-------aaaacacaaa---aatgaatcaaaactttcaacaacggatctcttggttc
tggcatcgatgaagaacgcagcgaaatgcgatacgtaatgtgaattgcagaattcagcga
accatcgaatctttgaacgcacattgcgcctgccagtattctggcaggcatgcctgtccg
agcgtcattt-cccccc-tca---cgcg--ccc-cg----------ttgcgcg--ctggt
gttggggct-----------cct---------------ccgcct----------------
-------------------------ggcggaggg-ccccgaaagcgag-tggcgggcccg
gctgg--ttggctccgagcgcagtaccgaacgcacc--gt--tctcc-c-ctcgct--ca
gca--gccccgccg--gcgccctgcca-----gcaaag------cagagacaagctctc-
-------------------------------------------gttttttt-acaaggtt
gacctcggatcaggtaggactacccgctgaacttaagcatatcaacggcgagtgaagcgg
caacagctcaaatttgaaatctgg-cccccc--------gggcccgagttgtaatttgga
gaggatgcttctggc-gcggcgccgtc--cgagttccttggaacaggacgccacagaggg
tgagagccccgtacggacggacgcctagcctctacgaagctccttcgacgagtcgagtag
tttgggaatgctgctcaaaatgggaggtaaatttcttctaaagctaaataccggccagag
accgatagcgcacaagtagagtgatcgaaagatgaaaagcactttgaaaagagggttaaa
aagtacgtgaaattgttgaaagggaagcgcctgtgaccagacttgcgcccc-gtgg-acc
ac-ccggcgtt--ct---cgccggtgcactcc-gcggg-gcgcaggccagcatcggtttt
c-ccagggggacaaaggccg-cgggaacgtagctccctc-------gggagtgttatagc
ccgcggcggcatgcccctggggggaccgagga-ccgcgc--ttc-----ggcaa-ggatg
ctggcgtaatggtcaccagcgacccgtcttgaaacacggaccaaggagtcaagcattggg
gcgagtgtttgggtgtcaaacccgcacgcgaaatgaaagtaaacgcaggtgagagcttc-
-------------------ggcgcatcatcgaccgatcctgaagttttcggatggatttg
agtaagagccttgccgcttggacccgaaagatggtgaactatgcctgtatagggtgaagc
cagaggaaactctggtggaggctcgcagcggttctgacgtgcaaatcgatcgtcaaatat
-ggaggaggctgctgagctcggcaagggctccttcaagtatgcctgggttcttgacaagc
tcaaggccgagcgtgagcgcggtatcaccatcgacatcgctctctggaagttcgagaccc
ccaagtactacgtcaccgtcatt-------------------------------------
---------------------------gacgcccccggtcaccgtgacttcatcaagaac
atgatcactggtacttcccaggccgactgcgccattctcatcattgctgccggcactggt
gagttcgaggctggtatctccaaggatggccagactcgtgagcacgctctgctcgcctac
accctgggtgtgcggcagctcattgtcgccatcaacaagatggacaccaccaagtggtcc
gaggaccgctaccaggagatcatcaaggagacctccaacttcatcaagaaggtcggctac
aaccccaatgttccgcggcatcatccgcaagatgtaccaggagctgatgaaccacctcaa
gcgctgcgtcgacacgggcaagcactttgacctgcgcgtcggcatccgccaccagacgct
gaccaacggcctcaagtactcgctggccacgggcaactggggcgaccagaagaaggccat
gagctcgacggccggcgtgtcgcaggtgctgaaccgctacaccttcgcgtcgacgctgtc
tcacttgcggcgaaccaacacgcccatcggccgcgacggcaagctggccaagccgcggca
gctgcacaacacgcattggggcctcgtgtgcccggcagagacgcccgagggccaggcctg
tggcctggtcaagaacctgtcgctgatgtgctacgtgagtgtgggcacgccggcggaccc
gattgtggagtttatgattgcgcggaacatggaggtgctggaggagtacgagccgctgcg
ctacccgaacgcgaccaagatttttgtcaacggcagctgggtgggcgtgcaccaggaccc
aaagcacctggtcggcctggtgcagggcctgcggcgaaagggcgtcatccagtcggaggt
gtcgctggtgcgcgacatccgcgaccgcgagttcaagatcttctccgacgctggccgcgt
catgaggccgctctttgctatcgagcaggaggacaatgccgagtcgggcctggagaaggg
catgctggtgctgaccaaggagcacatccaacggctggacgccgacgagtcgct------
---------gagccggcacgatccaaagttcttcggctgggagggcatctgcgaggcggg
tgccattgagtacctggacgccgaggaggaggagacggccatgatctgcatgacgccgga
agacctggacaactaccggctgcagaagg---------ccggctaccagattcccgacga
------cgccggtgacgaggacctcaacaagcgcgtgcgcaccaagatgaacccaacgac
gcacatgtacacgcactgcgagatccatcccagtatgcttctcggtatctgcgccagcat
cattcccttccccgatcacaaccag
>Haw._CrousiiMUCL55928
tcattacagagt-----tctt---------------tgca---actcccaaccc-tgtga
acc-ataccaaat--------tttgtt----------------------gttgcttct--
-ggcaggcgggc-----------------ctcag--------------------------
------------------------------------------------------------
------------------------------------------------------------
--ggcctcctgc--cagc-gg---------------cg--------gcctg-ctccaa--
--cc--ttctttttt---------------------tttt----ttagcag-tcgtctga
gta--------attaaaaaa---aataaatcaaaactttcaacaacggatctcttggctc
tggcatcgatgaagaacgcagcgaaatgcgataagtaatgtgaattgcagaattcagtga
atcatcgaatctttgaacgcacattgcgcctgctagcattctggcaggcatgcctgtccg
agcgtcattt-ccaccc-tca---cgcg--ccg----c-----------------gtggt
gttggggct-----------ctc---------------tccgc-----------------
-------------------------agcgagagg-ccccgaaagcgag-tggcggaccgc
ctggt--ttggctccgagcgcagtaactcac-----------------t-ctcgctc-tg
gacg---gccagcg----gccctgccg-----tgaaac------cgtgttcgcaa-----
-------------------------ga-------------gcacaccccac-caaaggtt
gacctcggatcaggtagg-------------------------aacggcgagtgaagcgg
caacagctcaaatttgaaagctgg-ctctc---------gggcccgcattgtaatttgga
gaggatgcttttggc-acggcgccttc--cgagtgccttggaacaggccgccacagaggg
tgagagccccgtacggtcggacgcctagcctatacaaagctccttcgacgagtcgagtag
tttgggaatgctgctcaaaatgggaggtaaatttcttctaaagctaaataccggccagag
accgatagcgcacaagtagagtgatcgaaagatgaaaagcactttgaaaagagggttaaa
cagtacgtgaaattgttgaaagggaagcgcctgtgaccagacttgcgccct-gcag-acc
ac-ccggcgtt--ct---cgccggtgcactct-gcagg-atgcaggccagcatcggtttt
c-ctagggggacaaaggccg-caggaacgtagctcctcc-------gggagtgttatagc
ctgcggcgccatgcctctggggggaccgagga-ccgcgc--ttc-----ggcaa-ggatg
ctggcgtaatggtcaccagcgacccgtcttgaaacacggaccaaggagtcaagcattggg
gcgagtgtttgggtgccaaacccgcacgcgaaatgaaagtaaacgtaggtgcgagcttc-
-------------------ggcgcagcaccgaccgatcctgatgtattcggatggatttg
agtaagagccttaccgcttggacccgaaagatggtgaactatgcctgaatagggtgaagc
cagaggaaactctggtggaggctcgcagcggttctgacgtgcaaatcgatcgtcaaattt
-ggaggaagccgctgagctgggcaagggctccttcaagtatgcctgggttcttgacaagc
tcaaggccgagcgtgagcgtggtatcaccattgatatcgccctctggaagttcgagaccc
ccaagtactacgtcaccgtcatt-------------------------------------
---------------------------gacgccccgggccatcgtgacttcatcaagaac
atgatcactggtacctcgcaggccgactgcgccattctcatcattgccgctggtactggt
gagttcgaggctggtatctccaaggatggccagactcgcgagcacgctctgctcgcctac
actctgggtgtgcggcagctcattgtcgccatcaacaagatggacaccgccaagtggtcc
gagagccgctaccaggagatcatcaaggagacctccaac---------------------
----------------ggtatcattcgcaagatgtaccaagaactgatgaatcacctcaa
gcggtgcgtcgacacgggcaagcacttcgatttgcgtgtcggcatccggcaccagaccct
gaccaatggtctgaagtactcgctggcgacgggtaactggggcgaccagaagaaggcaat
gagctcgacggccggtgtatctcaggtgctgaatcgctacactttcgcgtcgaccctctc
ccatttgcggcggaccaacacacccattggcagagacggcaagctcgccaagccccggca
gctgcacaacacacattggggcttggtgtgtccggcggagacgccagaaggacaggcttg
cggcctggtgaagaatctgtcgctgatgtgctatgtcagcgtgggtacgcctgccgatcc
aatcgtggagttcatgatagcaagaaacatggaagtgttggaagagtacgagcctctgcg
gtaccctaacgctaccaagatctttgtcaacggcagctgggttggtgtgcaccaagaccc
aaagcacctcgtcagcctagtgcagggattgcggcgaaaaggtgtgatccagtcggaagt
gtcgctggtccgcgacattcgcgaccgagaattcaagatcttctctgacgctggccgcgt
gatgagaccgctctttgctattgagcaggaagacaatgccgaatcgggtctggagaaggg
cgcgcttgtgctgacgaaaaagcacatccaaagactggacgccgatgaatccct------
---------aagtcgagacgatcccaagtactttggctgggacggcatctgcgaggctgg
tgcgattgagtacttngaccctgaggaggaggagaccgccatgatctgtatgactcccga
ggacttggagaactacaggctgcagaagg---------ccggctaccagattcctgatga
------gatgggtgacgaggaccttaacaagcgtgttaagaccaagatgaacccaacaac
gcacacgtacacacactgtgagattcatcccagcatgctgttgggtatctgcgccagcat
cattcccttcccagaccacaaccag
>Haw._hibbettiiMUCL55929
tcattaccgagt-----tctt---------------tgca---actcccaaccc-tgtga
acc-ataccaaagt-----tttttgtt------------------ct-cgttgcttct--
-ggcaggcggcc-----------------ctccggggc------------acgcag----
------------------------------------------------------------
-----------------gctccggtgccacgt---------cc-----------------
--gggtgcctgc--caga-gg---------------cg--------gcttg-ctccaa--
---c--ttct---attct------------------ttct----tacctga-ccgtctga
gaa-----cgattttcacaa---atcaaatcaaaactttcaacaacggatctcttggctc
tggcatcgatgaagaacgcagcgaaatgcgatacgtaatgtgaattgcagaattcagtga
atcatcgaatctttgaacgcacattgcgcctgccagcattctggcaggcatgcctgtccg
agcgtcattt-ccaccc-tca---tgcg--ccc-cgt---------ttgcgc---gtggt
gttggggct-----------ctg---------------ctctcccgc-------------
----cctggcg--------------cgggagagg-ccctgaaagcgag-tggcgggccgc
ctggt--ttggctccgagcgcagtagaaacgcatc---gt--ttttt-t-cccgctc-tg
gacg-ctgccggcg--gcgccctgccg-----tcaaaa------cgcacagatga-----
--------------------cgtgc-------------------aactttt-ttaaggtt
gacctcggatcaggtaggactacccgctgaacttaag-----caacggcgagtgaagcgg
caacagctcaaatttgaaatctgg-ctctc---------gggcccgagttgtaatttgga
gaggatgcttttggc-gcggcgccttc--cgagttccttggaacaggacgccacagaggg
tgagagccccgtacggtcggacgcctagcctatacaaagctccttcgacgagtcgagtag
tttgggaatgctgctcaaaatgggaggtaaatttcttctaaagctaaataccggccagag
accgatagcgcacaagtagagtgatcgaaagatgaaaagcactttgaaaagagggttaaa
cagtacgtgaaattgttgaaagggaagcgcctgtgaccagacttgcgcccc-gcag-acc
at-ctggcgtt--ct---cgccggtgcactct-gcggg-atgcaggccagcatcggttct
c-ccagggggacaaaggccg-caggaacgtagctccctc-------gggagtgttatagc
ctgcggtgccatgcccctggggggaccgagga-ccgcgc--ttc-----ggcaa-ggatg
ctggcgtaatggttactagcgacccgtcttgaaacacggaccaaggagtcaagcattggg
gcgagtgtttgggtgccaaacccgcacgcgaaatgaaagtaaacgtaggtgagagcttc-
-------------------ggcgcatcatcgaccgatcctgatgtcttcggatggatttg
agtaagagccttaccgcttggacccgaaagatggtgaactatgcctgtatagggtgaagc
cagaggaaactctggtggaggctcgcagcggttctgacgtgcaaatcgatcgtcaaatat
-ggaggaagccgccgagctgggcaagggctccttcaagtatgcctgggttcttgacaagc
tcaaggccgagcgtgagcgaggtatcaccattgatattgccctctggaagttcgagaccc
ccaagtactacgtcaccgtcatt-------------------------------------
---------------------------gacgcccccggccatcgtgacttcatcaagaac
atgatcactggtacctcgcaggccgactgcgccattctcatcattgccgctggtactggt
gagttcgaggctggtatctccaaggatggccagactcgcgagcacgctctgctcgcctac
actctgggtgtgcggcagctcattgtcgccatcaacaagatggacaccaccaagtggtct
gaggaccgttaccaggagatcatcaaggagacctccaacttcatcaag------------
--------tgttccgtggtatcattcgcaagatgtaccaggaactgatgaaccacctcaa
gcggtgtgttgacacgggcaagcacttcgatctgcgtgtcggcatccggcatcagacctt
gactaatggtctgaagtactcgctagccacgggtaactggggcgaccagaagaaggccat
gagctcgacggctggtgtgtcgcaagtgctgaatcgctacacattcgcgtcgacgctgtc
ccatttgcggcggaccaacacacctattggcagagatggcaagcttgccaagccccgcca
gctgcacaacactcactggggtttggtgtgtcccgcagagacgccagaaggacaggcttg
tggtctggtgaagaatctctccctgatgtgctatgtcagcgtgggtacgccagccgatcc
aatcgtagagttcatgatcgcaagaaacatggaagtgctggaagagtacgagccgctgcg
gtaccccaatgccaccaagattttcgtcaacggcagttgggttggtgtacaccaggaccc
gaagcatcttgtcagcctggtgcaaggtttacgacggaaaggcgttatccagtcagaagt
atccctggtccgcgacattcgtgaccgggaattcaagatcttctctgacgcgggtcgcgt
gatgaggccgctctttgctattgagcaggaggataacgctgagtctggtctggagaaggg
cacgcttgtgctgaccaaggagcacattgcaagactggatgcggatgagtcgct------
---------tagccgagacgaccccaagttctttggctgggatggtatctgcgaggctgg
tgcgatcgagtacttggatgctgaggaagaggagactgccatgatctgtatgactcccga
agatctggagaattccaggttgcaaaaag---------ctggctaccagattccggatga
------gatgggcgatgaggatcttaacaagcgcgttaagaccaagatgaacccaaccac
gcacatgtacacacattgcgagattcatcccagtatgctcttgggcatctgcgccagcat
catccccttccctgaccacaatcag
>Haw._tayloriiMUCL55927
tcattaacgagt-----tctc---------------tgca---actcccaaccc-tgtga
acc-atacccaag--------tctgtt------------------ct-cgttgctttc--
tggcgggcggcc----------------------------gctc---cccctctcg----
--------------cggggggg--------------------------------------
----------------g--------------------tgccgg-----------------
--acctgcccgc--cagg-gg---------------cggcctg--cacgaa-ccttct-a
aacc--tttct---------------------------------tacctaa-ccgtctga
gca-----tacgatttttaa---atcaaatcacaactttcaacaacggatctcttggctc
tggcatcgatgaagaacgcagcgaaatgcgataagtaatgcgaattgcagaattcagcga
gtcatcgaatctttgaacgcacattgcgcctgccagcattctggcaggcatgcctgtccg
agcgtcattt-ccaccc-tca---cgcg--ccc------------tgtgcgc---gtggt
gttggggct-----------cgc---------------tctccctgc-------------
----cctggcg--------------cgggagagg-ccctgaaagcgag-tggcgggccgc
ctggt--ctggctccgagcgcagtagaaacgcacc---gt--ttttc-c-ctcgctc-tg
gacg-ccgccggc---gcgccctgccg-----tcaaaa------cccgcacgcgcg----
-------------------acgtgc-------------------acacctc-acaaggtt
gacctcggatcaggtaggactacccgctgaacttaag-----caacggcgagtgaagcgg
caacagctcaaatttgaaatctgg-ccctc---------gggcccgagttgtaatttgga
gaggatgcttttggc-gcggcgccttc--cgagttccttggaacaggacgccacagaggg
tgagagccccgtacggtcggacgcctagcctatacaaagctccttcgacgagtcgagtag
tttgggaatgctgctcaaaatgggaggtaaatttcttctaaagctaaataccggccagag
accgatagcgcacaagtagagtgatcgaaagatgaaaagcactttgaaaagagagttaaa
cagtacgtgaaattgttgaaagggaagcgcctgtgaccagacttgcgccct-gcgg-acc
ac-ccggcgtt--ct---cgccggtgcactcc-gcagg-atgcaggccagcatcggttct
c-ccagggggacaaaggccg-cgggaacgtagctctttc-------gggagtgttatagc
ccgcggcgccatgcctctagggggaccgagga-ccgcgc--ttc-----ggcaa-ggatg
ctggcgtaatggtcactagcgacccgtcttgaaacacggaccaaggagtcaagcattggg
gcgagtgtccgggtgccaaacccgcacgcgaaatgaaagtaaacgtaggtgagagcttc-
-------------------ggcgcatcaccgaccgatcctgatgtattcggatggatttg
agtaagagccttaccgcttggacccgaaagatggtgaactatgcctgtatagggtgaagc
cagaggaaactctggtggaggctcgcagcggttctgacgtgcaaatcgatcgtcaaatat
-ggaggaagccgccgagctgggcaagggttctttcaagtatgcttgggttcttgacaagc
tcaaggccgagcgtgagcgtggtattaccattgatatcgccctctggaagttcgagaccc
ccaagtactacgtcaccgtcatt-------------------------------------
---------------------------gacgctcccggccatcgtgacttcatcaagaac
atgatcactggtacctcgcaggccgactgcgccattctcatcattgccgctggtactggt
gagttcgaggctggtatctccaaggatggccagactcgtgagcacgctctgctcgcctac
accctgggtgtgcggcagctcatcgtcgccatcaacaagatggacaccaccaagtggtcc
gaggaccgctaccaggagatcatcaaggagacctccaacttcatcaagaagg--------
--------------------tcattcgcaagatgtaccaagagctgatgaaccacctcaa
gcggtgcgtcgacacgggcaagcacttcgatctgcgcgtcggcatccggcatcagaccct
gaccaacggcctgaagtattcgctggccacgggcaactggggcgatcagaagaaggccat
gagctcgacagccggtgtgtcgcaggtgctgaatcggtacacattcgcgtcaacgctttc
ccatttgcggcggactaacacgcccattggcagagacggcaagcttgccaagccgcgcca
gctgcacaacacgcactggggtttggtgtgtccggcagaaacgccagaaggacaggcttg
cggtctggtgaagaatctctccctgatgtgctatgtcagcgtgggcacgccggcggagcc
gatcgtggagtttatgattgcgcgaaacatggaggtgctggaagagtacgagccgctgcg
gtatcccaacgccaccaagatctttgtcaacggcagctgggtcggtgtgcaccaggatcc
aaagcatctagtcagcctggtgcaggggctgcggcgcaagggcgtcattcagtcagaagt
gtccctggtccgcgacatccgcgaccgagagttcaagatcttctccgacgccggccgtgt
gatgaggccgctctttgctattgagcaggaggataacgccgagtctggcctcgagaaggg
tacgctcgtgctgaccaaggagcacgtccagagattggacgccgacgagtctct------
---------gagtcgggacgaccccaggttctttggctgggacggcatctgcgaggctgg
cgctatcgaatacttggacgccgaggaggaggaaacagctatgatctgcatgactcccga
ggacttggagaactaccggttgcaaaagg---------ctggctaccagcttccggacga
------cacgggcgatgaggatctcaacaagcgtgtcaagaccaagatgaacccgaccac
gcacatgtacacccattgtgagatccatcccagcatgctcttgggtatctgcgccagcat
cattcccttccccgatcacaaccag
>He._Grandicarpa_CBS250.88
tcattaccgagt-----tctc---------------agca---gctcccaacccgtgtga
acc-gtacccctc---------ttgtt------------------ct-cgttgcttcc--
-ggcgggggcct-----------------ccaggcgtc------------ttctcg----
------------------------------------------------------------
---------------------------------------cctg-----------------
--gggcgcccgc--cggg-gg---------------cg--------gcctg-cccct--g
aacc--ttctaacgaaac------------------ccgt----ccctgga-ccgtctga
gtg-----gatttctagcaa---atcaaatcaaaactttcaacaacggatctcttggctc
tggcatcgatgaagaacgcagcgaaatgcgataagtaatgtgaattgcagaactcagtga
atcatcgaatctttgaacgcacattgcgcctgccagcattctggcaggcatgcctgtccg
agcgtcattt-cccccc-tcac--agcg--ccc-cg----------ccgcgcct-gtggt
gttggggct-----------ctc---------------ggccgcccc-------------
-------cgcg--------------cggccgagt-cccctaaagcgat-tggcgggccgg
ccggtc-ttggctccgagcgcagtacaag-------------------c-ttcgccc-tg
gacg-ccgccggcgt-gcgccctgccg-----tcaaaa------cgacagcgctg-----
-------------------acgcgcg------------------acctcac-acaaggtt
gacctcggatcaggtaggactacccgctgaacttaagcatatcaacggcgagtgaagcgg
caacagctcaaatttgaaatctgg-ccctct--------gggcccgagttgtaatttgga
gaggatgcttctggc-gcggcgccgtc--caagttccctagaacgggacgccacagaggg
tgagagccccgtacggtcggacgcccagccagtgtgaagctccttcgacgagtcgagtag
tttgggaatgctgctcaaaatgggaggtaaatttcttctaaagctaaataccggccagag
accgatagcgcacaagtagagtgatcgaaagatgaaaagcaccttgaaaagagggttaaa
cagtacgtgaaattgttgaaagggaagcgcctgcgaccagacttgcgcccc-gcgg-acc
ac-ccggcgtt--ct---cgccggtgcactcc-gcggg-gcgcaggccagcatcggcttc
c-ccagggggacaaaggtcg-cgggaacgtagctcctcc-------gggagtgttatagc
ccgcggcgccatgcccctgggggggccgagga-ccgcgc--ttc-----ggcaa-ggatg
ctggcgtaatggtcgtcggcgacccgtcttgaaacacggaccaaggagtcaagcattggg
gcgagtgtctgggtgccaaacccgcacgcgaaatgaaagtaaacgcaggtgagagcttc-
-------------------ggcgcatcatcgaccgatcctgatgtcttcggatggatttg
agtaagagccttaccgcttggacccgaaagatggtgaactatgcctgtatagggtgaagc
cagaggaaactctggtggaggctcgcagcggttctgacgtgcaaatcgatcgtcaaatat
-ggaggaggctgctgagctgggcaagggttccttcaagtatgcttgggttcttgacaagc
tcaaggccgagcgtgagcgcggtatcaccattgacatcgccctctggaagttcgagaccc
ccaagtactacgtcaccgtcatt-------------------------------------
---------------------------gacgcccccggccaccgtgacttcatcaagaac
atgatcactggtacctcccaggctgactgcgccattctcatcattgccgctggtactggt
gagttcgaggctggtatctccaaggatggccagactcgtgagcacgctctgctcgcctac
accctgggtgtgcggcagctcatcgtcgccatcaacaagatggacaccaccaagtggtcc
gaggaccgttaccaggagatcatcaaggagacctccaacttcatcaagaaggtcggctac
aaccc-------------------------------------------------------
acgctgcgtcgacaccggcaagcattttgacttgcgcgtcggcattcggcaccagacctt
gaccaacggcctgaagtactctctggccacgggtaattggggcgatcagaaaaaggccat
gagctcgacggctggcgtgtcgcaggtgctgaatcgttacacgtttgcatcgaccctatc
ccatctgcggcgaaccaacacgcctatcggcagagatggcaagcttgcgaagccgcgcca
gctgcacaatacgcattggggcttggtgtgccctgcagagacaccagaaggacaagcttg
tggtctggtgaagaatctgtccttgatgtgttacgtcagcgtgggtacgccagcagaccc
gattgttgagtttatgattgctagaaacatggaggtgctcgaagagtacgagccactgcg
gtacccgaacgccaccaagatctttgtcaacggcagctgggttggcgtacaccaagaccc
aaaacaccttgtcgggctggtgcaaggtctgcgccgaaagggcgtcatccagtcagaagt
ctcccttgtacgcgatattcgtgatcgcgagtttaaaatcttctccgacgcaggtcgcgt
catgagaccgctctttgctgttgagcaggaagataatgccgagtctggcttggagaaagg
cactcttgtgctgaccaaggagcatattcagaggctggatgctgatgagggcct------
---------gagcaaagatgatcctaactactttggctgggacggtatttgtgaggcggg
tgccatcgagtatctggacgccgaggaagaggagacggctatgatctgcatgacccccga
ggacttggacaactacaggctgcaaaagg---------ccggctatcagatccccgatga
------gatgggagatgaggacctcaacaagcgtgtcaagaccaagatgaatccgacgac
gcacatgtacacccactgcgaaattcatcccagtatgttgttgggcatttgtgccagcat
cattcccttc---------------
>He._microspora_CBS440.69
------------------------------------------------------------
------------------------------------------------------------
------------------------------------------------------------
------------------------------------------------------------
------------------------------------------------------------
------------------------------------------------------------
------------------------------------------------------------
------------------------------------------------------------
------------------------------------------------------------
------------------------------------------------------------
------------------------------------------------------------
------------------------------------------------------------
------------------------------------------------------------
------------------------------------------------------------
------------------------------------------------------------
------------------------------------------------------------
-------------------------------------------aacggcgagtgaagcgg
cagcagctcaaatttgaaatctgg-ccctc---------gggcccgagttgtaatttgga
gaggatgcttttggc-gcggcgccgtc--cgagttccctggaacgggacgccacagaggg
tgagagccccgtacggtcggacgcccagccagtgtaaagctccttcgacgagtcgagtag
tttgggaatgctgctcaaaatgggaggtaaatttcttctaaagctaaataccggccagag
accgatagcgcacaagtagagtgatcgaaagatgaaaagcaccttgaaaagagggttaaa
cagtacgtgaaattgttgaaagggaagcgcctgcgaccagacttgcgccca-gcgg-acc
ac-ccggcgtt--ct---cgccggtgcactcc-gcggg-gcgcaggccagcatcggcttc
c-ccagggggacaaaggccg-cgggaacgtagctcctcc-------gggagtgttatagc
ccgcggcgccatgcccctgggggggccgagga-ccgcgc--ttc-----ggcaa-ggatg
ctggcgtaatggtcgtcggcgacccgtcttgaaacacggaccaaggagtcaagcattggg
gcgagtgtctgggtgccaaacccgcacgcgaaatgaaagtaaacgcaggtgagagcttc-
-------------------ggcgcatcatcgaccgatcctgatgtcttcggatggatttg
agtaagagccttaccgcttggacccgaaagatggtgaactatgcctgtatagggtgaagc
cagaggaaactctggtggaggctcgcagcggttctgacgtgcaaatcgatcgtcaaatat
-ggaggaggctgctgagctgggcaagggttccttcaagtatgcttgggttcttgacaagc
tcaaggccgagcgtgagcgcggtatcaccattgacatcgccctctggaagttcgagaccc
ccaagtactacgtcaccgtcatt-------------------------------------
---------------------------gacgcccccggtcaccgtgacttcatcaagaac
atgattactggtacctcgcaggccgactgcgccattctcatcattgccgccggtactggt
gagtttgaggctggtatctccaaggatggccagactcgtgagcacgctctgctcgcctac
accctgggtgtgcggcagctcattgtcgccatcaacaagatggacaccaccaagtggtct
gaggaccgttaccaggagatcatcaaggagacctcc------------------------
--------tgttccgtggtattatccgcaagatgtaccaagagctgatgaatcatctcaa
acgctgcgtcgacactggcaagcattttgacttgcgcgtcggtattcgacaccagacgtt
aaccaacggcttgaaatactcgctggccacgggtaattggggtgatcaaaagaaggctat
gagctcgacagccggcgtgtcgcaggtgctgaatcgctacacatttgcatcgactctgtc
ccacttgcgccgaaccaatacgcccatcggcagagatggcaagcttgcgaagccgcgcca
gctgcacaacacacattggggtttggtatgccctgcggagacaccagaaggacaagcttg
tggtctggtgaagaatttgtccttgatgtgctatgtcagcgtgggcacaccagcagaccc
gattgttgagttcatgattgcaagaaatatggaggtgctggaagagtacgagccgttgcg
ctaccccaacgccaccaagatctttgtgaacggcagttgggtcggcgtacatcaagaccc
aaaacaccttgttggactagtgcaaggtcttcgccgaaagggcgtcatccagtcagaagt
ctcgcttgtacgcgacattcgtgaccgagagttcaagattttctccgacgccggccgtgt
gatgaggccgctcttcgctgttgagcaggaagacaatgccgagtctggcttggagaaagg
cactcttgtgctgaccaaagagcacatccagaggctagatgccgatgagggctt------
---------aggcaaggacgaccccaactactttggctgggatggtatttgcgaggctgg
tgcaatcgagtacctagacgccgaagaagaggagacagctatgatctgtatgacccccga
ggatttggacaactacaggttgcagaaag---------ccggctatcagatacccgatga
------gatgggagatgaggatctcaacaagcgtgtcaagaccaaaatgaacccaacgac
gcatatgtacacgcactgcgagattcatcccagtatgctgttggggatttgcgcaagcat
cattcccttccctgatcacaaccag
>R._albimanens_CBS271.7
--------------------t---------------------------------------
------------------------------------------------------------
------------------------------------------------------------
------------------------------------------------------------
------------------------------------------------------------
--------------cagc-gg---------------------------------------
----------------------------------------------------ccgtctga
gcaaaacaaaacttttttaa---aaacagtcaaaactttcaacaacggatctcttggctc
tggcatcgatgaagaacgcagcgaaatgcgatacgtaatgtgaattgcagaattcagcga
accatcgaatctttgaacgcacattgcgcccgccagcactctggcgggcatgcctgtccg
agcgtcactc-ccaccc-ctca--ggcc--ccc---------------gggc---ctggt
gctggggct-----------ccc---------------ctgcg-----------------
------------------------------------------------------------
-------ccgcccccgcgcgc---------------------------------------
------------------------------------------------------------
------------------------------------------------------------
------------------------------------gcgcaggaacggcgagtgaagcgg
caacagctcaaatttgaaatctgg-ccctcccct--ggggggcccgagttgtactttgga
gaggatgctttgggc-gcggcgccttc--cgagttccttggaacaggacgccagagaggg
tgagagccccgtacggtcggacgcctagcccgtgtaaagctccttcgacgagtcgagtag
tttgggaatgctgctcaaaatgggaggtaaatttcttctaaagctaaataccggccagag
accgatagcgcacaagtagagtgatcgaaagatgaaaagcactttgaaaagagggttaaa
cagcacgtgaaattgttgaaagggaagcgcctgtggccagacgtgcgcccc-gcgg-acc
ac-ccgccggtt-tc---cggcggggcacgcc-gcgggtgcgcaggccagcatcggcttc
c-ccagggggacaaaggccg-cgggaacgtagctccttc-------gggagtgttatagc
ccgcggcgtcatgcccctgggggggccgagga-ccgcgc--cct-c-gtggcaa-ggatg
ctggcgtaatggccaccagcgacccgtcttgaaacacggaccaaggagtcaagcattggg
gcgagtgtttgggtgacaaacccgcacgcgaaatgaaagtgaacgcaggtgggagccct-
-----------------cgggcgcaccaccgaccgatccagatgttctcggatggatttg
agtaggagccttaccgcttggacccgaaagatggtgaactatgcctgtatagggtgaagc
cagaggaaactctggtggaggctcgcagcggttctgacgtgcaaatcgatcgtcaaatat
-ggaggaagctgctgagctgggcaagggttccttcaagtatgcctgggttcttgacaagc
tcaaggccgagcgtgagcgtggtatcactatcgatatcgccctctggaagttcgagaccc
ccaagtactacgtcaccgtcatt-------------------------------------
---------------------------gacgcccctggccatcgtgatttcatcaagaac
atgatcactggtacctcccaggccgactgcgctatcctgattatcgctgccggtactggt
gagttcgaggctggtatctccaaggatggccagacccgtgagcacgctctgctctcctac
accctgggtgtgcggcagctcattgtcgccatcaacaagatggacactgccaagtggtcg
gaggatcgctacaacgaaatcatcaaggagacctccaacttcatcaagaaggtcg-----
--------tgttccgtggcatcatccgcaagatgtaccaggagctgatgaaccatctcaa
gcgctgcgtggacactggcaagcactttgacttgcgtgtcggtatccggcaccagactct
gaccaacggtctcaaatactcgctggccacgggtaactggggtgaccagaagaaggccat
gagctccacggccggtgtgtcgcaggtgctgaatcgctacaccttctcgtcgacgctgtc
ccatttgcggcgaaccaacacacctattggtcgtgacggcaagctggccaagccgcgaca
gctgcacaacacccattggggtctcgtgtgtcctgccgagacgcctgagggacaggcttg
tggtctggtgaagaatttgtctctcatgtgctacgtcagtgtgggtacgccggccgaccc
cattgtcgagttcatgattgcacgaaacatggaggttctggaggagtacgagccgctgcg
ctaccccaacgccaccaagattttcgtcaacggtagctgggtcggtgtccaccaggaccc
gaagcacctggtgagcctggtgcagggtctgcggcggaagggtgtcatccagtccgaggt
ttcgctggttcgcgacattcgtgaccgggagttcaagatcttctccgacgccggccgtgt
catgcgtcctctatttgctatcgaacaggaggacaactcagagtcgggcgtggagaaggg
ccagctgatcctgaccaaggagcacattcagcgcctggatgccgatgagcaatt------
---------gagtcgcgacgaccccaactactttggctgggacggcatctgcgaagccgg
tgccattgagtacctggacgcggaggaagaggagacggccatgatctgtatgacgcccga
ggatctggagaactaccgcctgaaaaagg---------ctggtatcgacgtccagaacta
---------cgacgaggaggacttgaacaagcgtgtcaagaccaagatgaatctgtcaac
gcacatgtacacacattgcgagattcatcccagtatgcttctgggtatttg---------
-------------------------
>W.oxyuriCCF
tcattatcgagt-----tt-t---------------caca---actcccaacccttgcgc
acc-gtaccccag--------tttgtt------------------ct-cgttgcttcc--
-tggcgggacgc-----------------ccggggggg------------ccccca----
------------------------------------------------------------
-aaggccccccca-ggctcccaaatgccccgtc------cgcgg----------------
--ggcgccccgc--cagg-gg---------------cg--------gcgag-ccgcct-g
aacc--tttttttttaca----------------aacagc---acacgagc-ctgtctga
gc---------aaaacacac---aatgaatcaaaactttcaacaacggatctcttggttc
tggcatcgatgaagaacgcagcgaaatgcgatacgtaatgtgaattgcagaattcagcga
accatcgaatctttgaacgcacattgcgcctgccagcattctggcaggcatgcctgtccg
agcgtcattt-cccccc-tcag--cgcg--cct-cg----------ttgcgccg-ctggt
gttggggca-----------cctcgagac-------gccctcccccc-----------ct
ggggggttggc--------------ggccgaggg-cccccaaagcgag-tggcgggcctg
gctgg--ttggctccgagcgcagtaccgaacgcat---gt--tctcc-t-ctcgct--ct
gcag-ccccggccg--gcgccctgccg-----tcaacg------cgcacagtga------
--------------------cgtgcag--------------cctcattttt-acaaggtt
gacctcggatcaggtaggactacccgctgaacttaagcata--aacggcgagtgaagcgg
caacagctcaaatttgaaatctgg-ccctc---------gggtccgagttgtaatttgga
gaggatgcttctggc-gcggcgccgtc--cgagttccttggaacaggacgccacagaggg
tgagagccccgtacggacggacgcctggcctttgcgaagctccttcgacgagtcgagtag
tttgggaatgctgctcaaaatgggaggtaaatttcttctaaagctaaatattggccagag
accgatagcgcacaagtagagtgatcgaaagatgaaaagcactttgaaaagagggttaaa
cagtacgtgaaattgttgaaagggaagcgcctgtgaccagacttgcgcccc-acgg-acc
at-ccggcgtt--ct---cgccggtgcactcc-gcggg-gcgcaggccagcatcggttct
c-ctagggggacaaaggccg-cgggaacgtagcaccttc-------gggtgtgttatagc
ccgcggcgccatgcccctggggggaccgagga-ccgcgc--ttc-----ggcaa-ggatg
ctggcgtaatggtcaccagcgacccgtcttgaaacacggaccaaggagtcaagcattggg
gcgagtgtttgggtgctaaacccgcacgcgaaatgaaagtaaacgcaggtgagagcttc-
-------------------ggcgcatcatcgaccgatcctgatgtcttcggatggatttg
agtaagagccttaccgcttggacccgaaagatggtgaactatgcctgtatagggtgaagc
cagaggaaactctggtggaggctcgcagcggttctgacgtgcaaatcgatcgtcaaatat
-ggaggaggctgctgagctcggcaagggttctttcaagtatgcctgggttctggacaagc
tcaaggccgagcgtgagcgcggtatcaccatcgatatcgctctctggaagttcgagaccc
cccgctactacgtcaccgtcatt-------------------------------------
---------------------------gacgcccccggtcatcgtgacttcatcaagaac
atgatcactggtacctcgcaggccgactgcgccattctcatcattgccgctggtactggt
gagttcgaggctggtatctccaaggatggccagactcgtgagcacgctctgctcgcctac
acccttggtgtgcggcagcttattgtcgccatcaacaagatggacaccaccaagtggtct
gaggaccgttaccaggagatcatcaaggagacctccaacttcatcaagaaggtcggctac
aaccccaattttccgtggtatcattcgcaagatgtcgcaagagcttatgaaccacctcaa
gcggtgtgtggatactggcaagcatttcgatctgcgtgtgggcatccgccaccagacctt
gaccaatggcctgaagtactctctggctaccggcaactggggcgaccagaagaaggccat
gagctcgaccgctggtgtctcgcaggtgttgaatcggtatacctttgcatcaacgctttc
tcacttgcggagaacaaacacgcccattggccgtgacggcaagctcgccaagcctcgcca
gcttcacaacacacattggggcctggtgtgcccggcagaaacgccggaaggacaggcttg
tggtctcgtgaagaatctatctctgatgtgctatgtcagtgttggtacgcctgcggaccc
cattgtggagttcatgattgcgagaaatatggaggtgctcgaggaatacgaaccactacg
ctacccgaacgcgacaaagatcttcgttaacggaagctgggtgggtgtgcaccaagaccc
aaagcacttggtcagccttgtgcagggtctgcggcgaaagggcattatccagtcggaggt
gtctcttgtccgagatatccgtgatcgtgagttcaagattttctccgacgccggccgtgt
gatgaggccgctctttgctatcgagcaagacgacaacgcggagtcaggcttagagaaggg
aacgctggttcttaccaaagaacacattcaaagattggatgcggatgagtcttt------
---------gagtcgagacgaccccaagttctttggctgggaaggcatttgtgaagcggg
tgccatcgagtacttggacgctgaggaagaggaaactgccatgatctgcatgacccctga
ggacctcgacaactacagactgcaaaagg---------ctggctaccaaattcctgatga
------aatcggtgacgaagacctcaacaagcgtctaaagacgaagatgaatccgactac
gcacatgtacactcattgcgagatccatcctagtatgctgctgggtatttgcgccagcat
cattccgttccccgaccacaaccag
>Hausneria_geniculata_N2016-0563/2/1/2
tcattaccgagt-----tc-c---------------tgca---actcccaacccttgcga
acc-ctaccag----------accgtt------------------ct-cgttgcttcc--
-ggcgggggccg-----------------gggggggca------------acccct----
------------------------------------------------------------
------------------------------------------------------------
--cccagcccgc--cggg-gg---------------cc--------gcggg-ccctct-g
aacc--tctccaacagcc----------------ccccgcgggcagaccga-ccgtctga
gcgc--tgaaaagcaaagaa---aacgaatcaaaactttcaacaacggatctcttggctc
tggcatcgatgaagaacgcagcgaaatgcgatacgtaatgcgaattgcagaactcagcga
gtcatcgaatctttgaacgcacattgcgcctgccagcattctggcaggcatgcctgtccg
agcgtcattt-ctcccc-tcag--cgcgcgcccgcccccgggcgggccgcgcg--ctggc
gttggggct-----------gcc---------------ccgtgccct-------------
-----agaggc--------------tgtgcggcg-ccccgaaagcgag-tggcgggcctg
gctgg--ctggtcccgagcgcagtactgaacgcac---gt--tctcc-c-ctcgct--ct
gcgg-ccgccgccg--gcgccctgcca-----tcaaac------ccccaagcaaaaca--
----------------------------------------------------caaggctt
gacctcggatcaggtaggactacccgctgaacttaagcatagtaacggcgagtgaagcgg
caacagctcaaatttgaaatctgg-ccctct--------gggcccgagttgtactttgga
gaggatgcttctggc-gcggcgccgtc--ccagttccttggaacaggacgccacagaggg
tgagagccccgtacgggcggccgcctagcctttgtgaagctccttcgacgagtcgagtag
tttgggaatgctgctcaaaatgggaggtaaatttcttctaaagctaaataccggccagag
accgatagcgcacaagtagagtgatcgaaagatgaaaagcactttgaaaagagggttaaa
cagtacgtgaaattgttgaaagggaagcgcctgtgaccagacctgcgcccc-gcgg-acc
ac-ccggcgtt--ct---cgccggggcacgtc-gcggg-gtgcaggccagcatcggttct
c-ctggggggacaaggaccg-ctggaacgtagcaccttc-------gggtgtgttatagc
ctgcggcgccatgcctccggggggaccgagga-ccgcgc--ttc-----ggcaa-ggatg
ctggcgtaatggtcaccggcgacccgtcttgaaacacggaccaaggagtcaagcattggg
gcgagtgtctgggtgccaaacccgcacgcgaaatgaaagtgaacgcaggtgagagcctt-
-----------------cgggcgcatcaccgaccgatcctgatgtcttcggatggatttg
agtacgagccccgccgcttggacccgaaagatggtgaactatgcctgtatagggtgaagc
cagaggaaactctggtggaggctcgcagcggttctgacgtgcaaatcgatcgtcaaatat
--gaggaggccgctgagctgggcaagggctctttcaagtatgcctgggtgctggacaagc
tcaaggccgagcgtgagcgcggcatcaccatcgacatcgccctgtggaagttcgagaccc
cccggtactacgtcactgtcatc-------------------------------------
---------------------------gacgcccccggccatcgtgacttcatcaagaac
atgatcactggtacctcgcaggccgactgcgccattctcatcattgccgctggcactggt
gagttcgaggccggtatctccaaggatggccagactcgtgagcacgccctgctcgcgtac
accctgggcgtgcggcagctcattgtcgccatcaacaagatggacaccaccaagtggtcc
gaggaccgctaccaggagatcatcaaggagacgtccaacttcatcaagaaggtcggctac
aacccca-----------------------------------------------------
------------------------------------------------------------
------------------------------------------------------------
------------------------------------------------------------
------------------------------------------------------------
------------------------------------------------------------
------------------------------------------------------------
------------------------------------------------------------
------------------------------------------------------------
------------------------------------------------------------
------------------------------------------------------------
------------------------------------------------------------
------------------------------------------------------------
------------------------------------------------------------
------------------------------------------------------------
------------------------------------------------------------
------------------------------------------------------------
------------------------------------------------------------
-------------------------
>Hausneria_geniculata_CBS151303
tcattaccgagt-----tc-c---------------tgca---actcccaacccttgcga
acc-ctaccag----------accgtt------------------ct-cgttgcttcc--
-ggcgggggccg-----------------gggggggca------------acccct----
------------------------------------------------------------
------------------------------------------------------------
--cccagcccgc--cggg-gg---------------cc--------gcggg-ccctct-g
aacc--tctccaacagcc----------------ccccgcgggcagaccga-ccgtctga
gcgc--tgaaaagcaaagaa---aacgaatcaaaactttcaacaacggatctcttggctc
tggcatcgatgaagaacgcagcgaaatgcgatacgtaatgcgaattgcagaactcagcga
gtcatcgaatctttgaacgcacattgcgcctgccagcattctggcaggcatgcctgtccg
agcgtcattt-ctcccc-tcag--cgcgcgcccgcccccgggcgggccgcgcg--ctggc
gttggggct-----------gcc---------------ccgtgccct-------------
-----agaggc--------------tgtgcggcg-ccccgaaagcgag-tggcgggcctg
gctgg--ctggtcccgagcgcagtactgaacgcac---gt--tctcc-c-ctcgct--ct
gcgg-ccgccgccg--gcgccctgcca-----tcaaac------ccccaagcaaaaca--
----------------------------------------------------caaggctt
gacctcggatcaggtaggactacccgctgaacttaagcatagtaacggcgagtgaagcgg
caacagctcaaatttgaaatctgg-ccctct--------gggcccgagttgtactttgga
gaggatgcttctggc-gcggcgccgtc--ccagttccttggaacaggacgccacagaggg
tgagagccccgtacgggcggccgcctagcctttgtgaagctccttcgacgagtcgagtag
tttgggaatgctgctcaaaatgggaggtaaatttcttctaaagctaaataccggccagag
accgatagcgcacaagtagagtgatcgaaagatgaaaagcactttgaaaagagggttaaa
cagtacgtgaaattgttgaaagggaagcgcctgtgaccagacctgcgcccc-gcgg-acc
ac-ccggcgtt--ct---cgccggggcacgtc-gcggg-gtgcaggccagcatcggttct
c-ctggggggacaaggaccg-ctggaacgtagcaccttc-------gggtgtgttatagc
ctgcggcgccatgcctccggggggaccgagga-ccgcgc--ttc-----ggcaa-ggatg
ctggcgtaatggtcaccggcgacccgtcttgaaacacggaccaaggagtcaagcattggg
gcgagtgtctgggtgccaaacccgcacgcgaaatgaaagtgaacgcaggtgagagcctt-
-----------------cgggcgcatcaccgaccgatcctgatgtcttcggatggatttg
agtacgagccccgccgcttggacccgaaagatggtgaactatgcctgtatagggtgaagc
cagaggaaactctggtggaggctcgcagcggttctgacgtgcaaatcgatcgtcaaatat
--gaggaggccgctgagctgggcaagggctctttcaagtatgcctgggtgctggacaagc
tcaaggccgagcgtgagcgcggcatcaccatcgacatcgccctgtggaagttcgagaccc
cccggtactacgtcactgtcatc-------------------------------------
---------------------------gacgcccccggccatcgtgacttcatcaagaac
atgatcactggtacctcgcaggccgactgcgccattctcatcattgccgctggcactggt
gagttcgaggccggtatctccaaggatggccagactcgtgagcacgccctgctcgcgtac
accctgggcgtgcggcagctcattgtcgccatcaacaagatggacaccaccaagtggtcc
gaggaccgctaccaggagatcatcaaggagacgtccaacttcatcaagaaggtcggctac
aacccca-----------------------------------------------------
------------------------------------------------------------
------------------------------------------------------------
------------------------------------------------------------
------------------------------------------------------------
------------------------------------------------------------
------------------------------------------------------------
------------------------------------------------------------
------------------------------------------------------------
------------------------------------------------------------
------------------------------------------------------------
------------------------------------------------------------
------------------------------------------------------------
------------------------------------------------------------
------------------------------------------------------------
------------------------------------------------------------
------------------------------------------------------------
------------------------------------------------------------
-------------------------
>F.purpurea_CBS133.34
tcattaccgagtcg-gctc-c---------------tgcc---actcccaacccgtgcga
acc-atacccgtt--------gcagtt------------------cc-cgttgcttcc--
-ggcaggcggcc-----------------ccgcgaggg------------gcccca----
------------------------------------------------------------
-----------------ggcccccggccctgg-------ccgg-----------------
--tggcgcctgc--cggacgg---------------cg--------gcggg-cctccccg
aacc--tcct--------------------------gtac---tttgacca-ccgtctga
gc----------ctacaaac---aacgaatcaaaactttcaacaacggatctcttggttc
tggcatcgatgaagaacgcagcgaaatgcgatacgtaatgtgaattgcagaattcagcga
accatcgaatctttgaacgcacattgcgcccgccagtactctggcgggcatgcctgtccg
agcgtcattt-cccccc-tca---cgcg--ccc-------------tggcgc---gtggt
gttgggccctgcggc-----cgt---------------ccccctcgt-------------
--------ggg--------------gcgcgcagg-ccccgaaagccag-tggcgggccgg
cc-gg--ttggctccgagcgcagtagagaacgcaa---gtcctgtat-g-cccgcta-cg
gagg-ccccggcca--gcgcctagccttac--------------cccgcccgcggcgcc-
----------------ctggcgcgccgcgg----------gcaccccccac-acaaggtt
gacctcggatcaggtaggactacccgctgaacttaagcatactaacggcgagtgaagcgg
caacagctcaaatttgaaatctgg-cccccc--------gggcccgagttgtaatttgga
gaggatgcttctggc-gcggcgccttc--cgagtgccttggaacaggccgccacagaggg
tgagagccccgtacggttggtcgcctagcctctgcgaagctccttcgacgagtcgagtag
tttgggaatgctgctcaaaatgggaggtaaatttcttctaaagctaaataccggccagag
accgatagcgcacaagtagagtgatcgaaagatgaaaagcactttgaaaagagggttaaa
cagtacgtgaaattgttgaaagggaagcgcccggggccagacttgcgcccc-gcgg-acc
ac-ccggcgtt--ccg--cgccggtgcactcc-gcggg-gcgcaggccagcatcggttct
t-ccagggggagaaaggccg-cgggaacgtagctcctcc-------gggagtgttatagc
ccgcggcgtcatgcccctggggggaccgagga-ccgcgc--ttc-----ggcaa-ggatg
ctggcgtaatggcccccggcgacccgtcttgaaacacggaccaaggagtcaagcattggg
gcgagtgtctgggtgccaaacccgcacgcgaaatgaaagtaaacgcaggtgagagcttc-
-------------------ggcgcatcatcgaccgatcctgatgtcttcggatggatttg
agtaagagccctaccgcttggacccgaaagatggtgaactatgcctgtatagggtgaagc
cagaggaaactctggtggaggctcgcagcggttctgacgtgcaaatcgatcgtcaaatat
gggaggaagccgccgagctgggcaagggttccttcaagtatgcctgggtgcttgacaagc
tcaaggccgagcgtgagcgcggtatcaccatcgatatcgccctctggaagttcgagaccc
ccaagtactacgtcaccgtcatt-------------------------------------
---------------------------gacgcccctggccatcgtgacttcatcaagaac
atgatcactggtacctcgcaggccgactgcgccattctcatcattgccgccggcactggt
gagttcgaggctggtatctccaaggatggccagacgcgtgagcacgccctgctcgcctac
accctgggtgtgcggcagctcattgtcgccatcaacaagatggacaccaccaagtggtcc
gaggaccgttaccaggagatcatcaaggagaccagcaacttcatcaagaaggtcggctac
gaccccaattttccgcggcatcatccgcaagatgtaccaggagttgatgaaccacctcaa
gcgatgcgtggacacgggcaagcatttcgacctgcgcgtcggtattcggcatcagaccct
aacgaatggtctgaaatactcgcttgcgacgggcaactggggcgaccagaagaaggcgat
gagctcgacggcgggcgtgtcgcaggtgctgaaccggtacacgttcgcgtcgaccctgtc
ccacttgcggcgcaccaacacgcccattggccgcgacggcaagctcgccaagccgcggca
gctgcacaacacccattggggcctggtgtgtccggcagaaacgccggaagggcaggcgtg
tggtctagtgaaaaatctgtcgttgatgtgctacgtcagcgtgggcacgccggccgatcc
cattgtggaattcatgattgcgcgcaacatggaggtattggaggagtacgagccgctgcg
gtatcccaacgccaccaagattttcgtgaacggcagctgggtcggcgtgcaccaagaccc
caagcaccttgtcggcctcgtgcaagggctccgtaggaagggtgtcattcagtccgaggt
ctcgcttgtgcgcgacattcgcgaccgcgaattcaagatcttctccgacgcgggtcgggt
gatgaggcccctctttgctatcgagcaagaggacaacgccgagtccggacaggagaaagg
aacgcttgtgttgaccaaagaacacattcaacgactagacgccgacgagacgct------
---------cagccgggacgatcccaagcattttggctgggatggcatctgcgaagcggg
cgctatcgagtacctggacgccgaagaagaggagacagccatgatttgcatgactcccga
agacttggaaaattaccgtttgcaaaagg---------ccggttaccagatacccgacga
------tatgggcgacgagaatctgaacaagcgactcaagacgaagctgaacccgacaac
gcacatgtacacgcattgtgaaatccaccccagtatgttgctgggtatttgtgcgagcat
cattccgtttcccgatcacaaccag
>J._coronataUAMH9685
-cattaccgagt-----tc-c---------------agca---actcccaacccgtgcga
acc-gtacccct---------tctgtt------------------ct-cgttgcctct--
-ggcgggcggcg-----------------ggcgcgggacgggg-----------------
-------------ggcggcgcgt---accccgaaacccggcgccatcgccaggggggagg
ggcggcgcc-------tgtcccccggcccaag---------cc-----------------
--cgccgcccgc--cagc-gg---------------cg--------gcggg-cctcct-g
aacg--cttttttcaaac------------------ccaa---tacagtgt-ccttctga
gc----------ccaaaaca---aaccaatcaaaactttcaacaacggatctcttggctc
tggcatcgatgaagaacgcagcgaaatgcgatacgtaatgtgaattgcagaattccgcga
accatcgaatctttgaacgcacattgcgcctgccagcactctggcaggcatgcctgtccg
agcgtcattt-cccccc-tcag--cgcg--ccc-tcca--------gcggccg--ctggt
gttggggca-----------ccccgccg---------cccgcccccg----------cct
acgcgcgggcg--------------ggccggggg-ccctgaaatgcag-tggcgggcccg
gcgga--ccggccctgagcgcagcaccgaacgcacc--gt--tctct-c-ctcgct--ca
gcggctcccccccg--gcgcccagccg-----tcaaaa------cacgcaccccg-----
----------------------------------------------------cgcggtgc
acccccccaccaggta--------------------------caacggcgagtgaagcgg
caacagctcaaatttgaaatctgg-ccctcc--------gggtccgagttgtaatttgga
gaggatgcttttggc-gcggcgccgtc--cgagttccttggaacaggacgccggagaggg
tgagagccccgtacggacggacgcctagcctctacaaagctccttcgacgagtcgagtag
tttgggaatgctgctctaaatgggaggtaaatttcttctaaagctaaataccggccagag
accgatagcgcacaagtagagtgatcgaaagatgaaaagcactttgaaaagagggttaaa
cagtacgtgaaattgttgaaagggaagcgcctgtgaccagacttgcgcccc-gcgg-acc
aa-ccggcgct--ccg--cgccggtgcactcc-gcggg-gggcaggccagcatcggttct
c-ccagggggacaaaggccg-cgggaacgtagctccctc-------gggagtgttacagc
ccgcggcggcatgcccctggggggaccgagga-ccgcgc--ttc-----ggcaa-ggatg
ctggcgtaatggtcaccagcgacccgtcttgaaacacggatcaaggagtcaagcattggg
gcgagtgtttgggtgtcaaacccgcacgcgaaatgaaagtaaacgcaggggagagcttc-
-------------------ggcgcacccccgaccgatcctgatgtcttcggatggatttg
agtaagagccttaccgcttggacccgaaagatggtgaactatgcctgtgtagggtgaagc
cagaggaaactctggtggaggctcgcagcggttctgacgtgcaaatcgatcgtcaaacat
-ggaggaggctgctgagctgggcaagggctctttcaagtatgcctgggtgctggacaagc
tcaaggccgagcgtgagcgcggtatcaccatcgatatcgctctctggaagttcgagacgc
ccaagtactacgtcaccgtcatc-------------------------------------
---------------------------gacgcccccggccaccgtgacttcatcaagaac
atgatcacgggcacctcgcaggccgactgcgccattctcatcattgccgccggcactggt
gagttcgaggctggtatctccaaggatggccagacccgtgagcacgctctgctcgcctac
accctgggcgtgcggcagctcattgtcgccatcaacaagatggacaccaccaagtggtcc
gaggaccgctaccaggagatcatcaaggagacgtcc------------------------
---------------cggcatcatccgcnagatgtaccaggagctcatgaaccacctcaa
gcgctgcgtcgacacgggcaagcactttgacctgcgcgtcggcatccgccaccagacgct
gaccaacggcctcaagtactcgctggccacgggcaactggggcgaccagaagaaggccat
gagctcgacggccggtgtctcgcaggtgctgaaccgctacaccttctcgtcgacgctgtc
gcatctgcggcgcaccaacacgcccatcgggcgcgacggcaagctggccaagccgcggca
gctgcacaacacgcactggggcctggtctgcccggcagaaacgcccgagggccaggcctg
tggcttggtcaagaacctgtcgctgatgtgctacgtcagcgtgggcacgccggcggagcc
cattgtggagtttatgatcgcccgcaacatggaggtgctggaggagtacgagccgctgcg
gtaccccaacgccaccaagatctttgtcaacggcagctgggtgggcgtgcaccaggaccc
caagcacctggtcagcctcgtgcagggcctgcggcggaagggcgtgatccagtccgaggt
gtcgctggtgcgcgacatccgcgaccgcgagttcaagatcttctcggacgcgggccgggt
catgcggccgctctttgccatcgagcaggaggacaatgccgagtcgggccgcgagaaggg
cacgctggtgctcaccaaggagcacattgcgcgcctggacgcggacgagacgct------
---------gagccgcgacgaccccaactactttggctgggacggcatctgcgcggcggg
cgccatcgagtacttggacgccgaggaggaggagacggccatgatctgcatgacgcccga
agacctggacaactaccggctgcagaagg---------ccggctaccagatccccgacga
------cacgggcgacgacaacctcaacaagcggctcaagacgaagctgaacccgaccac
gcacatgtacacccactgtgaaatccaccccagcatgctgctgggcatctgcgccagcat
cattccgttccccgaccacaaccag
>O._ainoae_CBS205.83
tcattagcgagt-----tt-t-----------------ca---actcccaacccttgcga
acc-gtaccccgt--------tctgtt------------------ct-cgttgcctct--
-ggcgggagggg-----------------gaggggggc---------cg-cccttc----
--------------ggggcgcgc-------------------------------------
---ctctct-------tcccccccggtcccct---------cg-----------------
--gggcgcccgc--cagc-gg---------------cc--------gcgag-ccgccc-g
aact--ttttata----------------------accgt----aaccgac-acgtctga
ga---------aacaaacaa---aaacagccaaaactttcaacaacggatctcttggctc
tggcatcgatgaagaacgcagcgaaatgcgatacgtaatgcgaattgcagaattcagcga
gtcatcgaatctttgaacgcacattgcgcccgccagcattctggcgggcatgcctgtccg
agcgtcattt-cccccc-tcag--cgcg--ccc-ttc--------gggaggcg--ctggc
gttggggct-----------cct---------------ccgccctct-------------
--------gcg--------------gcggcaggg-ccctcaaatccag-tggcgggcccg
gctgg--ttggctccgagcgcagtaccgaacgcaa---gt-tctctc-c-ctcgct--ct
gcag-ccccggccg--gcgccctgccg-----tcaagc------cgcgcaggcgtcc---
-------------agcacgcctcgca--------------------ctttt-acaaggtt
gacctcggatcaggtaggactacccgctgaacttaagcatatcaacggcgagtgaagcgg
caacagctcaaatttgaaatctgg-ccctc---------gggtccgagttgtaatttgga
gaggatgcttctggc-gcggcgccgtc--cgagttccttggaacaggacgccatagaggg
tgagagccccgtacgggcggccgcctagcctttgtgaagctccttcgacgagtcgagtag
tttgggaatgctgctcaaaatgggaggtaaatttcttctaaagctaaataccggccagag
accgatagcgcacaagtagagtgatcgaaagatgaaaagcactttgaaaagagggttaaa
aagtacgtgaaattgttgaaagggaagcgcctgtgaccagacttgcggccc-gcgg-atc
at-ccggtgtt--ctt--caccggtgcactcc-gcggg-ctgcaggccagcatcggtttt
c-ctagggggagaaaggtcg-cgggaacgtagctctttc-------gggagtgttatagc
ccgtggcgtcatgcccctggggggaccgagga-ccgcgc--ttc-----ggcaa-ggatg
ctggcgtaatggtcaccggcgacccgtcttgaaacacggaccaaggagtcaagcattggg
gcgagtgtctgggtgccaaacccgcacgcgaaatgaaagtaaacgcaggtgagagcttc-
-------------------ggcgcatcaccgaccgatcctgatgtcttcggatggatttg
agtaagagccttaccgcttggacccgaaagatggtgaactatgcctgtatagggtgaagc
cagaggaaactctggtggnnnctcgcagcggttctgacgtgcaaatcgatcgtcaaatat
-ggnnnnnnnnnnnnnnnnnnnnnnnnnnnnnnnnnnnnnnnnnnnnnnnnnnnnnnnnn
nnnnnnnnnnnnnnnnnnnnnnnnnnnnnnnnnnnnnnnnnnnnnnnnnnnnnnnnnnnn
nnnnnnnnnnnnnnnnnnnnnnn-------------------------------------
------------------------------------------------------------
------------------------------------------------------------
------------------------------------------------------------
------------------------------------------------------------
------------------------------------------------------------
------------------------------------------------------------
------------------------------------------------------------
------------------------------------------------------------
------------------------------------------------------------
------------------------------------------------------------
------------------------------------------------------------
------------------------------------------------------------
------------------------------------------------------------
------------------------------------------------------------
------------------------------------------------------------
------------------------------------------------------------
------------------------------------------------------------
------------------------------------------------------------
------------------------------------------------------------
------------------------------------------------------------
------------------------------------------------------------
------------------------------------------------------------
------------------------------------------------------------
-------------------------
>O._piceaeUAMH11346
-----------t-----tt-t-----------------ca---actcccaacccttgcga
acc-gtaccccgt--------tctgtt------------------ct-cgttgcttct--
-ggcgggagggg-----------------gggggcgcg------------tccttc----
--------------ggggcgc---------------------------------------
---gcctct-------ctctcccaggtccctt---------cg-----------------
--gggcgcccgc--cagc-gg---------------cc--------gcgag-ccgcct-g
aact--tttttttaaa--------------------ccg-----taacgaa-acgtctga
ga---------aacaaacaa---aaacagccaaaactttcaacaacggatctcttggctc
tggcatcgatgaagaacgcagcgaaatgcgatacgtaatgcgaattgcagaattcagcga
gtcatcgaatctttgaacgcacattgcgcccgccagcattctggcgggcatgcctgtccg
agcgtcatttccccccc-tcag--cacg--ccc-ttt---------gggtgcg--ctggc
gttggggct-----------cct---------------ccgccctct-------------
--------gtg--------------gcggcaggg-ccctcaaatccag-tggcgggcccg
tctgg--ttggctccgagcgcagtaccgaacgcaa---gt-tctctc-t-ctcgct--ct
gcag-ccccggccg--gcgcccagccg-----tcaagc------cgcgcaggcgaccct-
--------ctcgagggccgcctcgca--------------------ttttt-acaaggtt
gacctcggatcag---tagatacccgctgaacttaagcatatcaacggcgagtgaagcgg
caacagctcaaatttgaaatctgg-ccctc---------gggtccgagttgtaatttgga
gaggatgcttttggc-gcggcgccgtc--cgagttccttggaacaggacgccatagaggg
tgagagccccgtacgggcggccgcctagcctttgtaaagctccttcgacgagtcgagtag
tttgggaatgctgctcaaaatgggaggtaaatttcttctaaagctaaataccggccagag
accgatagcgcacaagtagagtgatcgaaagatgaaaagcactttgaaaagagggttaaa
aagtacgtgaaattgttgaaagggaagcgcctgtgaccagacttgcggccc-gtgg-atc
atcccggtgtt--ctt--caccggtgcactcc-gcggg-ctgcaggccagcatcggtttt
c-ctagggggataaaggtcg-cgggaacgtagctccctc-------gggagtgttatagc
ccgtggcgtcatgcctctggggggaccgagga-ccgcgc--ttc-----ggcaa-ggatg
ctggcgcaatggtcaccggcgacccgtcttgaaacacggaccaaggagtcaagcattggg
gcgagtgtctgggtgccaaacccgcacgcgaaatgaaagtaaacgcaggtgagagcttc-
-------------------ggcgcatcaccgaccgatcctgatgttctcggatggatttg
agtaagagccttaccgcttggacccgaaagatggtgaactatgcctgtatagggtgaagc
cagaggaaactctggtggaggctcgcagcggttctgacgtgcaaatcgatcgtcaaatat
-ggaggaagccgctgagctgggcaagggctctttcaagtacgcctgggttcttgacaagc
tcaaggccgagcgcgagcgtggtatcactatcgatatcgctctgtggaagttcgagaccc
ccaagtactacgtcaccgtcatt-------------------------------------
---------------------------gacgctcccggtcaccgtgatttcatcaagaac
atgatcactggtacttcccaggccgactgcgccattctcatcattgccgccggtactggt
gagttcgaggctggtatctccaaggatggccagactcgtgagcacgctctgctcgcctac
accctgggtgtgcggcagctgatcgtcgccatcaacaagatggacactgccaagtgggcc
gaggcccgctaccaggagatcatcaaggagacctccaacttcatcaagaaggtcggctac
aaccccaatgttccgtggtatcgtccgcaagatgtaccaggaactgatgaaccacctcaa
gcgctgcgttgatactggcaagcatttcgatctgcgcgtcggcattcggcaccagacctt
gaccaacggtctcaagtactcgctggctacgggtaactggggtgaccagaagaaggctat
gagctcgaccgctggtgtgtcgcaggtgctgaaccgttacacattctcttccacactatc
ccatttgcggagaaccaacacgcccatcggcagagacggcaagctggcaaagccccgcca
gttgcacaacacacattggggtcttgtctgtcccgccgagacaccagaaggccaggcctg
tggtcttgtcaagaacctgtcgctcatgtgctacgtcagtgtgggtacaccagccgaccc
tatcgtggagtttatgattgcgcggaatatggaagtcctggaggagtacgagccgctgcg
gtaccccaatgccaccaagatctttgtcaacggtagctgggtgggtgtgcaccaggaccc
caagcacctggtcagcctggtccagggcctgcggcgaaagggtgtcattcagtcagaggt
ttcgctcgtccgcgacattcgtgaccgtgagttcaagatcttctcggacgccggccgtgt
catgagacccctgttctccattgagcaggaggagaacccagagtcgaccgtggccaaggg
tcagctgctgctcaccaaggagcacatccagcgtctggatgaggacgaaaacct------
---------tagcaaggacgaccccaacttcttcggctgggacggcatctgcgcggctgg
tgcgatcgagtacctggacgcagaggaagaggagacgtctatgatctgcatgacccccga
ggatctggacaactttggtctgcaaaaggagaagcaggccaacggtgaggagtttgagga
gcctgtgatgggtgacgacgacctgaacaagcgtgtcaagaccaagatgaacccaaccac
gcacatgtacacacattgcgagatccacccgagtatgctgctgggtatctgcgccagcat
cattcccttccccgaccacaaccag
>O._tetropii_CBS428.94
-cattagcgagt-----tt-t-----------------ca---actcccaacccttgcga
acc-gtaccccgt--------tctgtt------------------ct-cgttgcttct--
-ggcgggagggg-----------------aggggcgcg------------tccttc----
--------------ggggcgc---------------------------------------
---gcctct-------ctctcccaggtccctt---------cg-----------------
--gggcgcccgc--cagc-gg---------------ct--------gcgag-ccgcct-g
aact--ttttttaaa---------------------ccg-----taacgaa-ccgtctga
ga---------aacaaacaa---aaacagccaaaactttcaacaacggatctcttggctc
tggcatcgatgaagaacgcagcgaaatgcgatacgtaatgcgaattgcagaattcagcga
gtcatcgaatctttgaacgcacattgcgcccgccagcattctggcgggcatgcctgtccg
agcgtcattt-cccccc-tcag--cata--ccc-tct---------gggtgcg--ctggc
gttggggct-----------cct---------------ccgccctct-------------
--------gtg--------------gcggcaggg-ccctcaaattcag-tggcgggcccg
cctgg--ttggctccgagcgcagtaccgaacgcaa---gt-tctctc-t-ctcgct--ct
gcag-ccccagtcg--gtgcccagccg-----tcaagc------cgcgcaggcgactct-
--------ttcgagggccgcctcgca--------------------ctttt-tcaaggtt
gacctcggatcaggtaggactacccgctgaacttaagcatatcaacggcgagtgaagcgg
caacagctcaaatttgaaatctgg-ccctc---------gggtccgagttgtaatttgga
gaggatgcttttggc-gcggcgccgtc--cgagttccttggaacaggacgccatagaggg
tgagagccccgtacgggcggccgcctagcctttgtaaagctccttcgacgagtcgagtag
tttgggaatgctgctcaaaatgggaggtaaatttcttctaaagctaaataccggccagag
accgatagcgcacaagtagagtgatcgaaagatgaaaagcactttgaaaagagggttaaa
aagtacgtgaaattgttgaaagggaagcgcctgtgaccagacttgcggccc-gtgg-atc
at-ccagtgtt--ctt--caccggtgcactcc-gcggg-ctgcaggccagcatcggttct
c-ccggggggacaaaggccg-cgggaacgtagctctttc-------gggagtgttatagc
ccgtggcgtcatgcctctggggggaccgagga-ccgcgc--ttc-----ggcaa-ggatg
ctggcgtaatggtcaccggcgacccgtcttgaaacacggaccaaggagtcaagcattggg
gcgagtgtctgggtgccaaacccgcacgcgaaatgaaagtaaacgcaggtgagagcttc-
-------------------ggcgcatcaccgaccgatcctgatgtcttcggatggatttg
agtaagagccttaccgcttggacccgaaagatggtgaactatgcctgtatagggtgaagc
cagaggaaactctggtggaggctcgcagcggttctgacgtgcaaatcgatcgtcaaat--
---aggaagccgctgagctgggcaagggctctttcaagtacgcatgggttcttgacaagc
tcaaggccgagcgcgagcgtggtatcactattgatatcgctctgtggaagttcgagaccc
ccaagtactacgtcactgtcatt-------------------------------------
---------------------------gacgctcccggtcaccgtgatttcatcaagaac
atgatcactggtacttcccaggccgactgcgccattctcatcattgccgccggtactggt
gagttcgaggctggtatctccaaggatggccagactcgtgagcacgccctgctcgcctac
accctgggtgtgcggcagctgatcgtcgccatcaacaagatggacactgccaagtgggcc
gaggcccgctaccaggagatcatcaaggagacctccaacttcatc---------------
--------tgttccgcggcatcgtccgcaagatgtaccaggagctgatgaaccacctcaa
gcgctgcgtcgacactggcaagcatttcgatctgcgcgtgggcatccggcaccagaccct
gaccaacgggctcaagtactcgctggcgacgggcaactggggcgaccagaaaaaggccat
gagctcgaccgccggtgtgtcgcaggtgttgaaccggtacacattctcgtccacgctgtc
ccatttgcgcagaaccaacacgcccatcggccgagacggcaagctcgccaagccccgcca
gctgcacaacacacattggggtcttgtctgccccgccgagacaccagaaggccaggcctg
tggccttgtcaagaacctgtcgctcatgtgctacgtcagtgtgggcacaccggccgaccc
gatcgtggagtttatgattgcgcggaatatggaggtgctggaagagtacgagccgctgcg
gtaccccaatgccaccaagatctttgtcaacggcagctgggtgggcgtgcaccaggaccc
caagcacctggtcagcctggtccagggcctgcggcgaaagggtgtcatccagtccgaggt
gtcgctggtgcgcgacatccgcgaccgtgagttcaagatcttctcggacgccggccgtgt
tatgcggcccctgttctccattgagcaggaggagaacccggagtcgacggtggccaaggg
ccagctgctgctgaccaaggagcacgtccaggctctggacgaggacgagaacct------
---------tagcaaggacgaccccaacttcttcggctgggacggcatctgcgcggctgg
cgcgatcgagtacctggacgccgaggaagaagagacggccatgatctgcatgacccccga
ggacctggacaactttggcctgcaaaaggagaagcaggccaacggcgaagagtttgagga
gcctgtgctgggtgacgacgacctcaacaagcgtctcaagacccggatgaacccgacgac
gcacatgtacacgcattgtgagatccacccgagcatgctgctgggcatctgcgccagcat
cattccc-tccccgaccacaac---
>O._minusUAMH4917
-cattagcgagt-----tt-t-----------------ca---actcccaacccttgcga
acc-gtaccccgt--------cccgtt------------------ct-cgttgcttct--
-ggcgggagggg-----------------aggggcgcg------------tccttc----
--------------ggggcgc---------------------------------------
---gcctctc------cccccccaggtcccct---------tg-----------------
--gggcgcccgc--cagc-gg---------------cc--------gcgag-ccgcct-g
aacc--tttaaaaaa---------------------ccgt----taccaaa-ccgtctga
ga---------aacaaacaa---aaacagccaaaactttcaacaacggatctcttggctc
tggcatcgatgaagaacgcagcgaaatgcgatacgtaatgcgaattgcagnattcagcga
gtcatcgaatctttgaacgcacattgcgcccgccagcattctggcgggcatgcctgtccg
agcgtcattt-cccccc-tcag--cgcg--ccc-tct---------gggagcg--ctggc
gttggggct-----------cct---------------ccgccctct-------------
--------gtg--------------gcggcaggg-ccctcaaatccag-tggcgggcccg
tctgg--ctggctccgagcgcagtaccgaacgcaa---gt-tctctt-t-ctcgct--tc
gtag-ccccggccg--gtgcccagccg-----tcaagc------cgcgcaggcgaccct-
--------ttc-cgggccgcctcgca------------------ctttttt-acaaggtt
gacctcggatcaggtaggactacccgctgaactt---------aacggcgagtgaagcgg
caacagctcaaatttgaaatctgg-ccttc---------gggtccgagttgtaatttgga
gaggatgcttttggc-gcggcgccgtc--cgagttccttggaacaggacgccatagaggg
tgagagccccgtacgggcggccgcctagcctctgtaaagctccttcgacgagtcgagtag
tttgggaatgctgctcaaaatgggaggtaaatttcttctaaagctaaatactggccagag
accgatagcgcacaagtagagtgatcgaaagatgaaaagcactttgaaaagagggttaaa
aagtacgtgaaattgttgaaagggaagcgcctgtgaccagacttgcggccc-gtgg-atc
at-ccggtgtt--ctt--caccggtgcactcc-gcggg-ctgcaggccagcatcggtttt
c-ctagggggataaaggtcg-cgggaacgtagctctttc-------gggagtgttatagc
ccgcttcgtcatgcctctggggggaccgagga-ccgcgc--ttc-----ggcaa-ggatg
ctggcgtaatggtcaccggcgacccgtcttgaaacacggaccaaggagtcaagcattggg
gcgagtgtctgggtgccaaacccgcacgcgaaatgaaagtaaacgcaggtgagagcttc-
-------------------ggcgcatcaccgaccgatcctgatgtcttcggatggatttg
agtaagagccttaccgcttggacccgaaagatggtgaactatgcctgtatagggtgaagc
cagaggaaactctggtggaggctcgcagcggttctgacgtgcaaatcgatcgtcaaat--
---aggaagccgctgagctgggcaagggctctttcaagtacgcctgggttcttgacaagc
tcaaggccgagcgcgagcgcggtatcactatcgatatcgctctgtggaagttcgagaccc
ccaagtactacgtcaccgtcatt-------------------------------------
---------------------------gacgctcccggtcaccgtgacttcatcaagaac
atgatcactggtacttcccaggccgactgcgccattctcatcattgccgccggtactggt
gagttcgaggctggtatctccaaggatggccagactcgtgagcacgctctgctcgcctac
accctgggtgtgcggcagctgatcgtcgccatcaacaagatggacactgccaagtgggcc
gaggcccgctaccaggagatcatcaaggaaacctccaacttcatcaagaaggtc------
----------ttccgcggtatcgtccgcaagatgtaccaggagctgatgaaccacctcaa
gcgctgcgtggataccggcaagcatttcgatctgcgcgtgggcatccggcaccagaccct
gaccaacggcctcaagtactcgctggctacaggcaactggggcgaccanaaaaaggccat
gagctcgaccgccggtgtgtcgcaggtgctgaaccgttacaccttttcctccacgctctc
ccatttgcggagaaccaacacgcccatcggccgcgacggcaagctggcgaagccccgcca
gctgcacaacacacactggggtcttgtctgtcccgccgagacaccagaaggccaggcctg
tggtcttgtcaagaacctgtcgctcatgtgctacgtcagtgtgggtacaccagccgaccc
cattgtggagtttatgattgcgcggaacatggaggtcctggaggagtacgagccgctgcg
gtaccccaatgccaccaagatctttgtcaacggtagctgggtcggtgtgcaccaagaccc
caagcacctggtcggcctggtccagggcctgcggcgaaaaggtgtcatccagtccgaggt
ctcgctggtgcgcgacattcgtgaccgcgagttcaagatcttctcggacgcgggccgtgt
catgagaccgctgttttcgattgagcaggaggacaacccggagtcgcccgtggccaaggg
ccagctgctgctcaccaaggagcacatccagcggctggacgaggatgagaatct------
---------cagcaaggacgaccccaattactttggctgggacggcatctgcgcggccgg
tgcgatcgagtacctggacgccgaggaagaggagacggccatgatctgcatgacgcccga
ggatctggacaattttggtctgcaaaaggagaagcaggccaacggcgaggaattcgagga
gcccgtgatgggcgacgacgacctcaacaagcgtgtcaagaccaagatgaacccgacgac
gcacatgtacacacattgtgagatccacccgagcatgctgctgggtatctgcgccagcat
cattccg-tccccgaccacaacc--
>O._novo-ulmi_sUAMH10443
tcattacagagt-----tt-t---------------ttca---actcccaacccttgcga
acc-gtaccccgt--------tctgtt------------------ct-cgttgcttct--
-ggcgggagggg-----------------aggggcgcg------------tccttc----
--------------ggggcgc---------------------------------------
--tgcctct-------ctctcccaggtccctt---------cg-----------------
--gggcgcccgc--cagc-gg---------------cc--------gcgag-ccgccc-g
aacc--ttttccaaa---------------------ccag----taacgaa-acgtctga
ga---------aacaaacaa---aaacagccaaaactttcaacaacggatctcttggctc
tggcatcgatgaagaacgcagcgaaatgcgatacgtaatgcgaattgcagaattcagcga
gtcatcgaatctttgaacgcacattgcgcccgccagcattctggcgggcatgcctgtccg
agcgtcattt-cccccc-tcag--catg--ccctttt---------gggtgcg--ctggc
gttggggct-----------cct---------------ccgccctct-------------
--------gtg--------------gcggcaggg-ccctcaaaaccag-tggcgggcccg
tctgg--ttggctccgagcgcagtaccgaacgcaa---gt-tctctc-t-ctcgct--ct
gcag-ccccggtcg--gtgcccagccg-----tcaagc------cgcgcaggcggccctg
c-------ttgcaggaccgcctcgca--------------------cttttcacaa----
-------------------------------------------aacggcgagtgaagcgg
caacagctcaaatttgaaatctgg-ccttc---------gggtccgagttgtaatttgga
gaggatgcttttggc-gcggcgccgtc--cgagttccttggaacaggacgccatagaggg
tgagagccccgtacgggcggccgcctagcctttgtaaagctccttcgacgagtcgagtag
tttgggaatgctgctcaaaatgggaggtaaatttcttctaaagctaaataccggccagag
accgatagcgcacaagtagagtgatcgaaagatgaaaagcactttgaaaagagggttaaa
aagtacgtgaaattgttgaaagggaagcgcctgtgaccagacttgcgaccc-gtgg-atc
at-ccggtgtt--ctt--caccggtgcactcc-gcggg-ctgcaggccagcatcggtttt
c-ctagggggataaaggtcg-caggaacgtagctctttc-------gggagtgttatagc
ctgtggcgtcatgcctctggggagaccgagga-ccgcgc--ttc-----ggcaa-ggatg
ctggcgtaatggtcaccggcgacccgtcttgaaacacggaccaaggagtcaagcattggg
gcgagtgtctgggtgccaaacccgcacgcgaaatgaaagtaaacgcaggtgagagcttc-
-------------------ggcgcatcaccgaccgatcctgatgtcttcggatggatttg
agtaagagccttaccgcttggacccgaaagatggtgaactatgcctgtatagggtgaagc
cagaggaaactctggtggaggctcgcagcggttctgacgtgcaaatcgatcgtcaaat--
---aggaagccgccgagctgggcaagggctccttcaagtacgcctgggttcttgacaagc
tcaaggccgagcgtgagcgcggtatcaccatcgatatcgccctctggaagttcgagactc
ccaagtactacgtcaccgtcatt-------------------------------------
---------------------------gatgctcccggtcaccgtgatttcatcaagaac
atgattactggtacttcccaggccgattgcgccattctcatcattgccgccggtactggt
gagttcgaggctggtatctccaaggacggccagactcgtgagcacgctctgctcgcctac
accctgggtgtccggcagctgatcgtcgccatcaacaagatggacactgccaagtgggcc
caggcccgttacgnggagatcatcaaggagacttccaacttcatcaagaaggtcggcta-
-------------------------cgcaagatgtaccaggagctgatgaaccacctgaa
gcgctgtgtcgacaccggcaagcactttgatctgcgcgttggtatccggcaccagaccct
gaccaacggtctcaagtactcgctggctacgggtaactggggtgaccagaagaaggctat
gagctcgaccgctggtgtgtcgcaggtgttgaaccgttacacattctcgtctacactgtc
gcatttgcggagaaccaacacgcccatcggcagagacggcaagctggccaagccgcgcca
gctgcacaacacacattggggtcttgtctgccccgccgagacacccgagggccaggcctg
tggtcttgtcaagaacctttcgctcatgtgctatgtcagtgtgggaacaccggcggaccc
tatcgtggagttcatgattgcacggaatatggaagtcttggaagagtacgagccattgcg
gtaccccaatgccaccaagatcttcgtcaacggtagctgggtgggtgtgcaccaggaccc
caagcatctggtcggcctggttcagggcctgcggcgaaagggtgtgatccagtccgaggt
gtcgctggtgcgcgatattcgcgaccgtgagttcaagatcttctcggacgctggccgtgt
catgagaccgctgttctcgattgagcaggacgacaacccggagtcgactgtgagcaaggg
ccagctgctgctgaccaaggagcacatccagcgcctggacgaggatgagaatct------
---------tagcaaggacgaccccaacttctttggctgggatggcatctgtgcggccgg
tgccattgagtacctggacgccgaggaggaggagacggcgatgatctgcatgacgcccga
agatctggacaactttggcctgcaaaaggagaagcaggctaacggcgaggaatttgagga
gccggtgatgggcgacgacgacctgaacaagcgcgtcaagaccaagatgaaccccacgac
gcacatgtacacacattgtgagatccacccgagtatgctgctgggcatttgtgccagta-
-------------------------
>O._brunneolum_CMW23145
tcattagcgagt-----tt-t-----------------ca---actcccaacccttgcga
acc-gtaccccgt--------tccgtt------------------ct-cgttgcctct--
-ggcgggagggg-----------------gcggggggc---------cg-cccctc----
--------------ggggcgc---------------------------------------
---gcccccc----tgcctcccccggtcccctc-------acg-----------------
--gggcgcccgc--cagc-gg---------------cc--------gcgag-ccgccc-g
aact--cttttaacaa--------------------ccgt----aaccgtc-ccgtctga
ga---------aacaaacaa---aaacagccaaaactttcaacaacggatctcttggctc
tggcatcgatgaagaacgcagcgaaatgcgatacgtaatgcgaattgcagaattcagcga
gtcatcgaatctttgaacgcacattgcgcccgccagcattctggcgggcatgcctgtccg
agcgtcattt-cccccc-tcag--cgcg--ccc-ctttc---ggggggaggcg--ctggc
gttggggct-----------cct---------------ccgccctcc-------------
--------gcg--------------gcggcaggg-cccccaaatccag-tggcgggcccg
gctgg--ttggctccgagcgcagtaccgaacgcaa---gt-tctctc-c-ctcgct--ct
gcag-ccccggccg--gcgcccagccg-----tcaagc------cgcgcaggctggcccc
agcgttcgcgctgcggccgcctcgca-------------------tctttt-acaaggtt
gacctcggatcagg--------------------------------ggcgagtgaagcgg
caacagctcaaatttgaaatctgg-ccctc---------gggtccgagttgtaatttgga
gaggatgcttctggc-gcggcgccgtc--cgagttccttggaacaggacgccatagaggg
tgagagccccgtacgggcggccgcctagcctttgtgaagctccttcgacgagtcgagtag
tttgggaatgctgctcaaaatgggaggtaaatttcttctaaagctaaataccggccagag
accgatagcgcacaagtagagtgatcgaaagatgaaaagcactttgaaaagagggttaaa
aagtacgtgaaattgttgaaagggaagcgcctgtgaccagacttgcggctc-acgg-atc
at-ccggtgtt--ctt--caccggtgcactcc-gcgtg-ccgcaggccagcatcggtttt
c-ctggggggagaaaggtcg-cgggaacgtagctctttc-------gggagtgttatagc
ccgtggcgtcatgcccccggggggaccgagga-ccgcgc--ttc-----ggcaa-ggatg
ctggcgtaatggtcaccggcgacccgtcttgaaacacggaccaaggagtcaagcattggg
gcgagtgtctgggtgccaaacccgcacgcgaaatgaaagtaaacgcaggtgagagcttc-
-------------------ggcgcatcaccgaccgatcctgatgtcttcggatggatttg
agtaagagccttaccgcttggacccgaaagatggtgaactatgcctgtatagggtgaagc
cagaggaaactctggtggaggctcgcagcggttctgacgtgcaaatcgatcgtcaaatat
-ggaggaagccgctgagctgggcaagggctccttcaagtacgcatgggttcttgacaagc
tcaaggccgagcgtgagcgcggtatcaccatcgatattgccctgtggaagttcgagaccc
ccaagtactacgtcaccgtcatt-------------------------------------
---------------------------gacgcccccggtcaccgtgatttcatcaagaac
atgatcactggtacttcccaggccgactgcgccattctcatcattgccgccggcactggt
gagttcgaggctggtatctccaaggatggccagactcgtgagcacgctctgctcgcctac
accctgggtgtgcggcagctgatcgtcgccatcaacaagatggacactgccaagtgggcc
gagtcccgctacctggagatcatcaaggagacgtccaacttcatcaagaaggtcggctac
aaccccaa---tccgtggcatcgttcgcaagatgtaccaggagctgatgaaccacctcaa
gcgctgtgtcgacacgggcaagcactttgacttgcgggtgggcatccggcaccagaccct
gaccaacggcctcaagtactcgctggctacgggcaactggggtgaccagaagaaggcgat
gagcgcgacggcaggcgtgtcgcaggtgctgaaccgctacacattctcgtccacgctctc
ccacttgcggagaaccaacacgcccatcggccgcgacggcaagctggccaagccgcgcca
gctgcacaacacacattggggtctcgtgtgccctgccgagacaccagaaggccaagcgtg
cggtctcgtcaagaacctgtccctcatgtgctacgtcagcgtgggcacgcccgccgaccc
gattgtggagtttatgattgcgcggaacatggaggtgctggaggagtacgagccgctgcg
gtaccccaacgcgaccaagatctttgtcaacggcagctgggtgggtgtgcaccaggaccc
caagcacctggtcagcctggtccagggcctgcggcgaaagggtgttattcagtccgaggt
ctcgctggttcgtgatatccgcgaccgcgagttcaagatcttctcggacgccggccgggt
catgcggcccttgttctccattgagcaagaggacaacccagagacgaatgtgcacaaggg
ccagctggtgctcaccaaggagcacatccagcggcttgacgaggacgagaacct------
---------tagcaaggacgaccccaatttcttcggctgggacggcatctgtgcggccgg
tgcgatcgagtacctggacgccgaagaggaagagacggccatgatctgcatgacgccgga
agacctggacaactttggtctgcagaaggagaagcaggccaacggcgaggagtttgagga
gcctgtgctgggcgacgacgacctcaacaagcgtgtcaagacaaagatgaacccgacgac
acacatgtacacacattgcgagatccacccgagcatgctgctgggcatctgcgcg-----
-------------------------
>O._triangulosporum_CBS138.77
-cattaccgagt-----tt------------------aca---actcccaacccttgcga
acc-gtaccccgt--------tccgtt------------------ct-cgttgcttct--
-ggcgggagggg-----------------gggggcgcg------------tcgcctca--
------------cagcgacgc---------------------------------------
---cgccct-------ctctccccggtcctctt--------cgg----------------
--aggcgcccgc--cagc-gg---------------cc--------gcgag-ccgtca-a
acta--tatcaaaccg----------------------------taacgaa-ccgtctga
ga---------acaaaacaa---aaacagccaaaactttcaacaacggatctcttggctc
tggcatcgatgaagaacgcagcgaaatgcgatacgtaatgcgaattgcagaattcagcga
gtcatcgaatctttgaacgcacattgcgcccgccagcattctggcgggcatgcctgtccg
agcgtcattt-cccccc-tcaa--caca--ccc-ttt---------gggtacg--ttggc
gttggggct-----------cct---------------ccgccctc--------------
--------gcg--------------gcggcaggg-ccctcaaaaccag-tggcgggcccg
tctgg--ctggctccgagcgcagtaccgaacgcaa---gt-tctctc-t-ctcgct--ct
gcag-ccccggtcg--gtgcccagccg-----tcaagc------cgcgcagacagccct-
--------ctcgagggccgcctcgca----------------------------------
---------------------------------------cttcaacggcgagtgaagcgg
caacagctcaaatttgaaatctgg-ccttc---------gggtccgagttgtaatttgga
gaggatgcttttggc-gcggcgccgtc--cgagttccttggaacaggacgccatagaggg
tgagagccccgtacgggcggccgcctagcctttgtaaagctccttcgacgagtcgagtag
tttgggaatgctgctcaaaatgggaggtaaatttcttctaaagctaaataccggccagag
accgatagcgcacaagtagagtgatcgaaagatgaaaagcactttgaaaagagggttaaa
cagtacgtgaaattgttgaaagggaagcgcctgtgaccagacttgcggctc-gcgg-atc
at-ccggtgtt--ctt--caccggtgcactcc-gcgga-ctgcaggccagcatcggtttt
c-ctagggggacaaaggtcg-cgggaacgtagctctttc-------gggagtgttatagc
ccgtggcgtcatgcctctggggggaccgagga-ccgcgc--ttc-----ggcaa-ggatg
ctggcgtaatggtcaccggcgacccgtcttgaaacacggaccaaggagtcaagcattggg
gcgagtgtctgggtgccaaacccgcacgcgaaatgaaagtaaacgcaggtgagagcttc-
-------------------ggcgcatcaccgaccgatcctgatgtcttcggatggatttg
agtaagagccttaccgcttggacccgaaagatggtgaactatgcctgtatagggtgaagc
cagaggaaactctggtggaggctcgcagcggttctgacgtgcaaatcgatcgtcaaatat
-ggaggaagccgctgagattggcaagggctccttcaagtacgcctgggttctcgacaagc
tcaaggccgagcgcgagcgtggtatcacgattgatatcgctctgtgtaagttggagaccc
ccaggtactacgtcaccgtcatt-------------------------------------
---------------------------gatgctcccggtcaccgtgatttcatcaagaac
atgattactggtacgtcccaggccgattgcgccattctcgtcattgccgccggtactggt
gagttcgaggctggcatctccaaggatggccagactcgtgagcacgctctgctcgcctat
accctgggtgtgcggcagctgattgtcgccgtcaacaagatggacactgtcaggtggtct
gatgatcgttactgggagatcgtcaaggagaccaccaacttcatcaagaagatcggctac
aaccccagc-ttccgcggcattgtgcgcaagatgtaccaagagctgatgaaccacctgaa
gcgctgcgtcgacaccggcaagcactttgatctgcgcgtgggcatccggcaccagaccct
gaccaacggtctgaagtactcgctggccacgggcaactggggtgaccagaagaaggccat
gagcgcaacggccggcgtgtcgcaggtgctgaaccgctatactttctcctccaccctctc
gcatttgcggagaacgaacacgcccatcggacgcgacggcaagctggccaagccgcgcca
gctgcacaacacacattggggtcttgtctgtccggccgaaacacccgagggccaggcctg
tggtctggtcaagaatttgtctctcatgtgctacgtcagtgtgggaacaccggcggaccc
tatcgtggagtttatgattgcgcggaatatggaggttttggaagaatacgagccgctgcg
gtaccccaatgcgaccaagattttcgtcaacggcagctgggtgggcgtacaccaggaccc
caagcacctggtgagcttggtgcagggcctgcggcgaaagggtgtgatccagtccgaggt
gtcgctggtgcgtgacattcgtgaccgcgagttcaagatcttctccgacgcgggccgtgt
catgcggccgctcttctcgatcgagcaggaggacaacccagagtcgacggtggccaaggg
ccagctgctgctgaccaaggagcacatccagcggctagacgaggacgagaacct------
---------gagcaaggacgaccccaactactttggctgggacggcatctgcgcggcggg
tgcgattgagtacctggacgcagaggaggaggagacgtcgatgatctgcatgacgccaga
ggacctggacaactttggtctacagaaggagaagcaggccaacggcgaggagtacgagga
gccggtgatgggtgacgacgatctgaacaagcgcctcaagaccaagctgaacccgacgac
gcacatgtacacgcactgcgagatccacccgagcatgctactgggcatctgtgccagcat
ca-----------------------
>O._ips_CBS138721
tcattagcgagt-----tt-t-----------------ca---actcccaacccttgcaa
acc-gtaccccgt--------tccgtt------------------ct-cgttgcttct--
-ggcgggaggcg-----------------ggaggggggacgcgt---cgctccttc----
-------------gggggcgcgcgcc----------------------------------
-ccgcctcc-------cccccctaggtcccct---------cg-----------------
--gggcgcccgc--cagc-gg---------------cca-------gcgag-ccgccc-g
aact--tatcaatcaa--------------------cagc----aaccgtt-ccgtctga
gc---------aacaaacaa---aaattagcaaaactttcaacaacggatctcttggctc
tggcatcgatgaagaacgcagcgaaatgcgatacgtaatgcgaattgcagaattcagcga
gtcatcgaatctttgaacgcacattgcgcccgccagcattctggcgggcatgcctgtccg
agcgtcattt-cccccc-tcag--cgcg--ctc-tc--------------gcg--ctggc
gttggggct-----------cct---------------ccgccctc--------------
---------gg--------------gcggcaggg-ccctcaaaaccag-tggcgggccca
gctgg---tggctccgagcgcagtaccgaacgctt---tg-ttctcc-t-ctcgct--ct
gcag-ctccggccg--gcgctctgccg-----tcaagc------cgcgcgggtggccagc
gtct----tttcgctgccgccccgcac------------------tttgta-ccaaggtt
gacctcggatcaggtaggactacccgctgaacttaagcatatcaacggcgagtgaagcgg
caacagctcaaatttgaaatctgg-ccttc---------gggtccgagttgtaatttgga
gaggatgcttctggc-gcggcgccgtc--cgagttccttggaacaggacgccatagaggg
tgagagccccgtacgggcggacgcctagcctttgtgaagctccttcgacgagtcgagtag
tttgggaatgctgctcaaaatgggaggtaaatttcttctaaagctaaataccggccagag
accgatagcgcacaagtagagtgatcgaaagatgaaaagcactttgaaaagagggttaaa
aagtacgtgaaattgttgaaagggaagcgcctgtgaccagacttgctgccc-acgg-atc
at-ccggcgtt--cct--cgccggtgcactcc-gcggg-cggcaggccagcatcggttct
c-ctagggggttaaaggtcg-cgggaacgtggctccttc-------gggagtgttatagc
ccgcggcgtcatgcctctggggggaccgagga-ccgcgc--ttc-----ggcaa-ggatg
ctggcgtaatggtcaccggcgacccgtcttgaaacacggaccaaggagtcaagcattggg
gcgagtgtctgggtgccaaacccgcacgcgaaatgaaagtaaacgcaggtgagagcttc-
-------------------ggcgcatcaccgaccgatcctgatgtcttcggatggatttg
agtaagagccttaccgcttggacccgaaagatggtgaactatgcctgtatagggtgaagc
cagaggaaactctggtggaggctcgcagcggttctgacgtgcaaatcgatcgtcaaatat
-ggaggaagccgctgagctgggcaagggctccttcaagtacgcatgggttcttgacaagc
tcaaggccgagcgtgagcgcggtatcaccatcgatatcgccctctggaagttcgagaccc
ccaagtactacgtcaccgtcatt-------------------------------------
---------------------------gacgctcccggtcaccgtgatttcatcaagaac
atgatcactggtacttcccaggccgactgcgccattctcatcattgccgccggtactggt
gagttcgaggctggtatctccaaggatggccagactcgtgagcacgctctgctcgcctac
accctgggtgtgcggcagctgattgtcgccatcaacaagatggacactgccaagtgggct
gaggctcgctaccaggagatcatcaaggagacctccaacttcatcaagaaggtcggctac
aaccccaatgttccgtggcatcgtgcgcaagatgtaccaggagctgatgaaccacctcaa
gcgctgcgtggacacgggcaagcactttgacctgcgggtgggcatccggcaccagacgct
gaccaacgggctcaagtactcgctggcgacgggcaactggggcgaccagaagaaggcgat
gagcgcgacggcgggcgtgtcgcaggtgctgaaccggtacaccttctcgtcgacgctgtc
gcacttgcggcgaaccaacacgccgattgggcgcgacggcaagctggccaagccgcggca
gctgcacaacacgcactggggcctggtgtgcccggccgagacgcctgagggccaggcgtg
tgggctggtcaagaacctgtcgctgatgtgctacgtcagcgtgggcacgccggcggaccc
gattgtggagtttatgattgcgcggaacatggaggtgctggaggagtacgagccgctgcg
gtaccccaacgcgaccaagatctttgtcaacggcagctgggtgggcgtgcaccaggaccc
caagcacctggtcagcctggtgcagggcctgcggcgcaagggcgtgatccagtcggaggt
gtcgctggtgcgcgacatccgcgaccgcgagttcaagatcttctcagacgcggggcgggt
gatgcggccgctgttctcggtggagcaggaggagaacgccgagtccggggtcagcaaggg
ccagctgctgctgaccaaggagcacatccagcggctggacgacgacgagaacat------
---------acccaaggacgaccccaacttctttgggtgggacgggatctgcgcggcggg
cgcgatcgagtacctggacgcggaggaggaggagacggcgatgatctgcatgtcgccgga
ggacctggaggactttaatttgcaaaaggagcggctggccaacggcgaggagtttgagga
gccggtgatgggcgacgaggacctcaacaagcggctcaagacgcggctgaacccgacgac
gcacatgtacacgcactgcgagatccacccgagcatgctgctggggatctgcgcgagcat
catcccgttcccggaccacaaccag
>O._denticulatum_ATCC38087
tcattaccgagt-----tc-c---------------agca---actcccaacccttgtga
acc-gtaccccag--------tctgtt------------------ct-cgttgcttct--
-ggcggcggggt-----------------gggcgg---------------ccccac----
--------------gcggggc---------------------------------------
---ggctctt--------------------------------------------------
--cccccaccgc--cagg-gg---------------cg--------gcggg-ccactg-a
actc--ttttaaacaaaa------------------gccc---ctgcagct-ttgtctga
ga----------aaaacaaa---aaatgaacaaaactttcaacaacggatctcttggctc
tggcatcgatgaagaacgcagcgaaatgcgatacgtaatgtgaattgcagaactcagcga
accatcgaatctttgaacgcacattgcgcctgccagcattctggcaggcatgcctgtccg
agcgtcattt-ccccccttcag--cacg--cct-ttg---------ctgcgcg--ctggt
gctggggcg-----------cct---------------ctgcct----------------
-------------------------ggcagaggg-ccccgaaagcgag-tggcgggcctg
gctgg--atggctccgagcgcagtactgaacgcat---gttctctcc-c-ctcgct--tt
gcag-cttccaccg--gcgccttgccg-----tcaaaa-----agacgcgagcggctcct
ccc---------------------------------------------------------
---------ttgggggcggctgcccgcaaccacta-------------------------
----agctcaaatttgaaatctgg-ccccc---------cggcccgagttgtaatttgga
gaggatgcttctggc-gcggcgccgtc--cgagttccttggaacaggacgccatagaggg
tgagagccccgtacggacgtgcgcctagcctctgcgaagctccttcgacgagtcgagtag
tttgggaatgctgctcaaaatgggaggtaaatttcttctaaagctaaataccggccagag
accgatagcgcacaagtagagtgatcgaaagatgaaaagcactttgaaaagagggttaaa
cagtacgtgaaattgttgaaagggaagcgcctgtgaccagacttgcgccac-gcgg-atc
aa-ccggcgtt--cg---cgccggggcacgcc-gcgtg-gtgcaggccagcatcggtttt
c-ccagggggacaatggtcg-cgggaacgtagctcctcc-------gggagtgttatagc
ccgtggcgtcatgcccctggggggaccgagga-ccgcgc--ttc-----ggcaa-ggatg
ctggcgtaatggtcaccggcgacccgtcttgaaacacggaccaaggagtcaagcattggg
gcgagtgtctgggtgccaaacccgcacgcgaaatgaaagtaaacgcaggtgagagcttc-
-------------------ggcgcatcaccgaccgatcctgatgtcttcggatggatttg
agtaagagccttaacgcttggacccgaaagatggtgaactatgcctgtatagggtgaagc
cagaggaaactctggtggaggctcgcagcggttctgacgtgcaaatcgatcgtcaaatat
-ggnnnnnnnnnnnnnnnnnnnnnnnnnnnnnnnnnnnnnnnnnnnnnnnnnnnnnnnnn
nnnnnnnnnnnnnnnnnnnnnnnnnnnnnnnnnnnnnnnnnnnnnnnnnnnnnnnnnnnn
nnnnnnnnnnnnnnnnnnnnnnn-------------------------------------
------------------------------------------------------------
------------------------------------------------------------
------------------------------------------------------------
------------------------------------------------------------
------------------------------------------------------------
------------------------------------------------------------
------------------------------------------------------------
------------------------------------------------------------
------------------------------------------------------------
------------------------------------------------------------
------------------------------------------------------------
------------------------------------------------------------
------------------------------------------------------------
------------------------------------------------------------
------------------------------------------------------------
------------------------------------------------------------
------------------------------------------------------------
------------------------------------------------------------
------------------------------------------------------------
------------------------------------------------------------
------------------------------------------------------------
------------------------------------------------------------
------------------------------------------------------------
-------------------------
>O._angusticollis_CMW152
tcattaccgagt-----tc-c---------------agca---actcccaacccttgtga
acc-gtaccccag--------tctgtt------------------ct-cgttgcttct--
-ggcggcggggt-----------------gggcgg---------------ccccac----
--------------gcggggc---------------------------------------
---ggctctt--------------------------------------------------
--cccccaccgc--cagg-gg---------------cg--------gcggg-ccactg-a
actc--ttttaaacaaaa------------------gccc---ctgcagct-ttgtctga
ga----------aaaacaaa---aaatgaacaaaactttcaacaacggatctcttggctc
tggcatcgatgaagaacgcagcgaaatgcgatacgtaatgtgaattgcagaactcagcga
accatcgaatctttgaacgcacattgcgcctgccagcattctggcaggcatgcctgtccg
agcgtcattt-ccccccttcag--cacg--cct-ttg---------ctgcgcg--ctggt
gctggggcg-----------cct---------------ctgcct----------------
-------------------------ggcagaggg-ccccgaaagcgag-tggcgggcctg
gctgg--atggctccgagcgcagtactgaacgcat---gttctctcc-c-ctcgct--tt
gcag-cttccaccg--gcgccttgccg-----tcaaaa-----agacgcgagcggctcct
ccct----tctgggggcggctgcccg-----------------caaccact-aaaaggtt
gacctcggatcaggtaggactacccgctgaacttaa----------------------gg
caacagctc-aatttgaaatctgg-ccccc---------cggcccgagttgtaatttgga
gaggatgcttctggc-gcggcgccgtc--cgagttccttggaacaggacgccatagaggg
tgagagccccgtacggacgtgcgcctagcctctgcgaagctccttcgacgagtcgagtag
tttgggaatgctgctcaaaatgggaggtaaatttcttctaaagctaaataccggccagag
accgatagcgcacaagtagagtgatcgaaagatgaaaagcactttgaaaagagggttaaa
cagtacgtgaaattgttgaaagggaagcgcctgtgaccagacttgcgccac-gcgg-atc
aa-ccggcgtt--cg---cgccggggcacgcc-gcgtg-gtgcaggccagcatcggtttt
c-ccagggggacaatggtcg-cgggaacgtagctcctcc-------gggagtgttatagc
ccgtggcgtcatgcccctggggggaccgagga-ccgcgc--ttc-----ggcaa-ggatg
ctggcgtaatggtcaccggcgacccgtcttgaaacacggaccaaggagtcaagcattggg
gcgagtgtctgggtgccaaacccgcacgcgaaatgaaagtaaacgcaggtgagagcttc-
-------------------ggcgcatcaccgaccgatcctgatgtcttcggatggatttg
agtaagagccttaacgcttggacccgaaagatggtgaactatgcctgtatagggtgaagc
cagaggaaactctggtggaggctcgcagcggttctgacgtgcaaatcgatcgtcaaata-
---aggaagctgctgagctgggcaagggctctttcaagtatgcctgggtgctggacaagc
tcaaggccgagcgcgagcgcggtatcaccattgatatcgctctctggaagttcgagaccc
cccgttactacgtcaccgtcatt-------------------------------------
---------------------------gacgcccccggccatcgtgatttcatcaagaac
atgatcactggtacctcgcaggctgactgcgccgttctcatcattgccgctggtactggt
gagttcgaggccggtatctccaaggatggccagactcgtgagcacgccctgctcgcctac
accctgggtgtgcggcagctcattgtcgccatcaacaagatggacactgccaagtgggcc
gaggaccgctaccttgagatcatcaaggagacgtcgaacttcatcaagaaggtcggctac
aaccccaatgttccgcggtatcattcgcaagatgtaccaggagctgatgaaccacctgaa
gcggtgtgtggacacgggcaagcactttgatctgcgtgtgggcatccgccaccagacgct
gaccaacggcctgaaatactcgctggccacgggcaactggggcgaccagaagaaggcaat
gagctcgacggcaggcgtgtcgcaggtgctgaaccgctacaccttctcgtcgacgctgtc
ccacttgcggcggaccaacacgcccattggccgtgacggcaagctggccaagccgcgcca
gctgcacaacacccactggggcctggtctgcccggccgaaacgccagaaggccaggcctg
tggtctggtgaagaacttgtcgctgatgtgctacgtcagcgtgggcacgccggcagatcc
gattgtggagtttatgattgcgaggaacatggaggtgctcgaggagtacgagccactgcg
ctacccgaatgcgaccaagatctttgtcaacggcagctgggtgggagtgcaccaggaccc
gaagcacctggtgagcttggtgcagggtctgcggcgcaagggcgttatccagtcggaggt
gtcccttgtgcgggacatccgtgaccgagagttcaagattttctccgacgccggccgcgt
catgcgacctctgtttgccattgagcaggaggacaacgcggagtctggtgtggagaaggg
gcagctgatcctgaccaaggaccacatccagcggctcgatgccgacgagtcgct------
---------gagccgggacgaccccaagtactttggctgggacggcatctgcgaggcggg
tgccatcgagtacctggacgccgaggaggaggagacggccatgatctgcatgacgccaga
ggacctcgacaactaccgtctgcaaaagg---------ctggctaccaaatccccgacga
------cattggggacgaagatctcaacaagcgtgtcaagaccaagatgaacccgacgac
gcacatgtacacacattgcgagatccaccccagcatgcttctaggtatctgcgccagcat
cattccgttcccggaccacaaccag
>O._sparsiannulatum_CBS122815
tcattatcgagt-----ta-----------------tcca---actcccaacccttgcga
atc-gtaccccgt--------tctgtt------------------ct-cgttgcttct--
-ggcgggaggcg-----------------gactgggtggcggg-----------------
-------------caaggctggc---ttcggccggccctgctctgctgcc----------
cgggcctcccccggtcctccctctggccctcgggccagggacg-----------------
--aggcgcccgc--cagc-gg--------------tca--------gcgag-ccactctg
aact--cttataa----------------------accgt---tttagtta-ctgtctga
gaa--------acaaaacaa---aaatagccaaaactttcaacaacggatctcttggctc
tggcatcgatgaagaacgcagcgaaatgcgatacgtaatgcgaattgcagaattcagcga
gtcatcgaatctttgaacgcacattgcgcccgccagcattctggcgggcatgcctgttcg
agcgtcattt-cccccc-tcag--cacg--cct------------tcggcgcg--ctggc
gttggggct-----------cct---------------ccgccctct-------------
--------gtg--------------gcggcaggg-ccctcaaatccag-tggcgggcccg
actgg--ttggctccgagcgcagtaccgaacgcaa---gt--tctct-t-ctcgct--ct
gcag-ccccggccg--gtgcccagccg-----tcaagc------ctgcgagtggc-----
--------------------ctcacagccg--------cccgctatctttt-ataaggtt
gacctcgaatcaggtaggacta---------------------aacggcgagtgaagcgg
caacagctcaaatttgaaatctgg-ccttc---------gggtccgagttgtaatttgga
gaggatgtttctggc-aaggcgccgtc--cgagttccttggaacaggacgccatagaggg
tgagagccccgtaccggcggatgcctagcctttgtgaaactccttcgacgagtcgagtag
tttgggaatgctgctcaaaatgggaggtaaatttcttctaaagctaaatattggccagag
accgatagcgcacaagtagagtgatcgaaagatgaaaagcactttgaaaagagggttaaa
aagtacgtgaaattgttgaaagggaagcgcctatgaccagacttgcggcct-acgg-acc
at-ccggtgtt--ct---caccggtgcactcc-gtggg-ttgcaggccagcatcggtttt
c-ctagggggataaaggccg-caggaacgtagctctttc-------gggagtgttatagc
ctgtggtgtcatgcctctggggagaccgagga-ccgcgc--ttc-----ggcaa-ggatg
ctggcgtaatggtcatcggcgacccgtcttgaaacacggaccaaggagtcaagcattgga
gcgagtgtctgggtgccaaacccgcacgcgaaatgaaagtaaacgtaggtgagagcttc-
-------------------ggcgcatcaccgaccgatcctgatgtcttcggatggatttg
agtaagagctttaacgcttggacccgaaagatggtgaactatgcctgaatagggtgaagc
cagaggaaactctggtggaggctcgcagcggttctgacgtgcaaatcgatcgtcaaattt
-ggaggaggctgctgagctcggcaagggctccttcaagtacgcatgggttcttgacaagc
tcaaggccgagcgtgagcgcggtatcaccatcgatatcgccctctggaagttcgagaccc
ccaagtactacgtcactgtcatt-------------------------------------
---------------------------gatgctcccggtcaccgcgatttcatcaagaac
atgatcactggtacttcgcaggccgactgcgccattctcatcattgccgctggtactggt
gagttcgaggctggtatctccaaggatggccagactcgtgagcacgctctgctcgcctac
accctgggtgtgcggcagctgattgttgccatcaacaagatggacactgccaagtgggct
gaggctcgctaccaggagatcatcaaggagacctccaacttcatcaagaaggt-------
-------------------------------------------------------ctgaa
gcgctgcgtcgacacgggcaagcactttgacctgcgtctcggcatccgccaccagacgct
gaccaacggtctcaagtactcgctggccacgggcaactggggcgaccagaagaaggcgat
gagctcgacggcgggtgtgtcgcaggtgctgaaccgctacacgttctcgtcgacgctgtc
gcatttgcggagaaccaacacgcccattggccgtgacggcaagctggccaagccgcgcca
gctgcacaacacacactggggtctcgtgtgtccggccgagacgcccgagggccaggcgtg
tggtctggtcaagaacctgtcgctgatgtgctacgtcagtgtcggcacgccggcggaccc
gatcgtcgagttcatgatttcgcgcaacatggaggtgctcgaggagtacgagccactacg
ctacccgaacgccaccaaggtgtttgtcaacggtagctgggtcggcgtgcaccaggaccc
caagcagctggttagcctggtgcagcagctccggcgtgataacgttatccagctcgaggt
gtcgctggtgcgcgacatccgtgatcgcgagttcaagattttctcggacgctggccgcgt
catgcggccactcttctccattgagcaagaggacaaccccaagtcgggcctcaagaaggg
ccagatggtgctgaccaaggagcacattgagctgctggacaaggacgagacgct------
---------gagcaaggacagtcccgagtactttggctgggacggcatctgcagggccgg
tgccattgagtacctggacgcggaggaggaggagacggccatgatctgcatgacgcccga
ggacctcgacaacttcaacctgcaaaaggagcggctggctaacggcgagacgattgaaga
ggaggttgtcggcgacaacgacctgaacaagcggctcaagaccaagatcaacccgacgac
gcacatgtacacgcactgcgagatc-----------------------------------
-------------------------
>Cop._ranaculosa_CBS119683
caaaccacgagt------------------------ctcg---gctcgcaacccctgtgg
acc-tacctattg--------tctgtt----------------------gttgccttc--
tggcaggcggcg-----------------cgcaacgcg------------gcccccc---
------------------------------------------------------------
----------------cccttgcggggcgggcc--ggggcggg-----------------
--cgccctctgc--cggc-gg---------------cagccc----------ccttct-a
aaca--caccaa------------------------aagt---ctgaacga-gcgtctga
gtc--------ggattctaa---atccaagcaaaactttcaacaacggatctcttggctc
tggcatcgatgaagaacgcagcgaaatgcgataagtaatgcgaattgcagaattccgcga
gtcatcgaatctttgaacgcacattgcgcctgccagtattctggcaggcatgcctgtccg
agcgtcatta-cacccc-tcag--cgcg--cct---------------gcgcg--ctggt
gttggggat-----------ctc---------------ccgcgcacacagccgagcctac
cccccccgggggccaggtgaggcgggcggggagt-cccccaaagcaag-tggcgggcctc
ctggg-attggcaccgagcgcagtaaaaacacc----tgt-ttatgc-g-accgc---tc
gggg-cccccggcg--aggccctgccg-----tcaaac----------------------
---------------------------------gcag-----------------------
----------------------------aggcctaaaccccctcacggcgagtgaagcgg
caacagctcaaatttgaaatctgg-ctcccctt----gggggtccgagttgtaatttgga
gaggatgtttctggc-gcggcgcctacc-ggagttccttggaacaggacgccacagaggg
tgagagccccgtacggttggccgcctagcctgcacgaaactccttcgacgagtcgagtag
tttgggaatgctgctcaaaatgggaggtaaatttcttctaaagctaaataccggccagag
accgatagcgcacaagtagagtgatcgaaagatgaaaagcaccttgaaaagagggttaaa
cagtacgtgaaattgttgaaagggaagcgcctgcgaccagactcgcgcccc-gcgg-acc
ag-ccggcgtt--ct---cgccggtgcactcc-gcggg-gggcgggccagcatcggtttt
c-cctgggggagaaaggctg-cgggaatgtagctccctc-------gggagtgttatagc
ccgtggcgtcatgccccaggggggaccgagga-ccgcgc--ttc-----ggcaa-ggatg
ctggcgtaatggtcgtcggcgacccgtcttgaaacacggaccaaggagtcaagcattggg
gcgagtgtctgggtgccaaacccgcacgcgaaatgaaagtaaacgtaggtgagagcttc-
-------------------ggcgcatcaccgaccgatcctgatgtcttcggatggatttg
agtaagagccccaccgcttggacccgaaagatggtgaactatgcctgtatagggtgaagc
cagaggaaactctggtggaggctcgcagcggttctgacgtgcaaatcgatcgtcaaatat
-ggaggaggctgctgagctcggcaagggttctttcaagtatgcttgggttctggacaaac
ttaaggccgagcgcgagcgcggtatcaccatcgatatcgctctctggaagttcgagaccc
ccaagtactacgtcaccgtcatt-------------------------------------
---------------------------gacgcccccggccaccgtgacttcatcaagaac
atgatcacgggtacctcgcaggccgactgcgccattctcatcattgccgctggcactggt
gagttcgaggctggtatctccaaggatggtcagactcgtgagcacgctctgctcgcctac
accctgggtgtgcggcagctcattgtcgccatcaacaagatggacacggccaagtgggct
gaggctcgttaccttgagattgtcaagga-------------------------------
--------tgttccgtggcattatccgcaagatgtaccaggaactgatgaaccatctgaa
gcgctgcgtcgacaccggcaagcactttgatctgcgcttcggcatccggcaccagaccct
gaccaacggtctcaagtactcgctggccacgggcaactggggcgaccagaagaaggccat
gagctcgacggccggcgtgtcgcaggtgctgaaccgctacacgttttcgtcgacgctgtc
tcatttgcggcgtaccaacacgcccattggccgcgacggcaagctggccaagccgcgcca
gctgcacaacacgcactggggccttgtgtgtccggccgaaacgcccgaggggcaagcgtg
tggtctggtgaagaacctgtcgctgatgtgctacgtcagcgtgggcacacccgcggaccc
gattgaggagtttatgattgcgaagaacatggaggtgctggaggagtacgagccattgcg
gtacccgaacgcgaccaagatcttcatcaacggcagctgggtgggcgtgcaccaggaccc
caagcacctggtcagcctggtgcagggcctgcggcggaagggcgtgatccagtcggaggt
gtcgctggtgcgcgacatccgcgaccgcgagttcaaaatcttctcagatgccggccgcgt
gatgcgcccgctgtttgccattgagcaggaggacaactcagagtcgggcgtggagaaggg
catgctgctgctgaccaaggaccacatccagcggctggatgcggacgagggcct------
---------gagccgcgacgaccccaactactttggttgggacggcatctgcgacgcggg
cgcgatcgaatacctggatgccgaggaagaggagacggcgatgatttgcatgacgcccga
ggacttggagaactaccgtctgcaaaagg---------ccggcttcgcgattcccgacga
------agggggcgacgaggacctcaacaagcgtgtcaagacgaagttgaacccgacgac
acacatgtacacgcactgcgagatccacccgagcatgctgctgggcatttgcgcgagcat
ca-----------------------
>Cop._neglecta_CBS100596
-----------------------------------------------------------g
acc------------tacctattgtct------------------gt-tgttgcctct--
-ggcaggcggcg-----------------cgccgcgcg------------ctcctt----
--------------cggggg----------------------------------------
-----------------------------------cgggcggg-----------------
--gcgtccctgc--cggc-gg---------------cggccc----------ccttct-a
aaca--caccca----------------------aaccgt---ctgaacga-tcgtctga
gtc--------ggattctaa---atccaagcaaaactttcaacaacggatctcttggctc
tggcatcgatgaagaacgcagcgaaatgcgataagtaatgcgaattgcagaattccgcga
gtcatcgaatctttgaacgcacattgcgcctgccagtattctggcaggcatgcctgtccg
agcgtcatta-cacccc-tcag--cgcg--cct---------------gcgcg--ctggt
gttggggac-----------ctc---------------ccgcgcccgccgc--------c
cccctccgggg----gggcgtccgggcggggagc-cccctaaagcgag-tggcgggccgg
ccggg-actggcaccgagcgcagtagaaacacacc---gt-ttatgc-g-aacgc---tc
gggg-cccccggcg--aggccctgccg-----tcaaac----------------------
------------------------------------------------------------
-----------------------------------------gcagagacctgtgaagcgg
caacagctcaaatttgaaatctgg-ctcccctc----gggggtccgagttgtaatttgga
gaggatgtttctggc-gcggcgccttcc-ggagttccttggaacaggacgccacagaggg
tgagagccccgtacggtcggccgcctagcctccacgaaaccccttcgacgagtcgagtag
tttgggaatgctgctcaaaatgggaggtaaatttcttctaaagctaaataccggccagag
accgatagcgcacaagtagagtgatcgaaagatgaaaagcaccttgaaaagagggttaaa
cagtacgtgaaattgttgaaagggaagcgcctgcgaccagactcgcgcccc-gcgg-acc
ag-ccggcgtt--ct---cgccggtgcactcc-gcggg-gtgcgggccagcatcggtttt
c-cctgggggagaaaggccg-cgggaacgtagctcctcc-------gggagtgttatagc
ccgtggcgccatgccccaggggggaccgagga-ccgcgc--ttc-----ggcaa-ggatg
ctggcgtaatggtcgtcggcgacccgtcttgaaacacggaccaaggagtcaagcattggg
gcgagtgtctgggtgccaaacccgcacgcgaaatgaaagtgaacgcaggtgagagcttc-
-------------------ggcgcatcaccgaccgatcctgatgtcttcggatggatttg
agtaagagccccaccgcttggacccgaaagatggtgaactatgcctgtatagggtgaagc
cagaggaaactctggtggaggctcgcagcggttctgacgtgcaaatcgatcgtcaaat--
---aggaggctgctgagctcggcaagggttcgttcaagtatgcctgggttctggacaaac
tcaaggccgagcgcgagcgcggtatcaccatcgatatcgctctgtggaagttcgagaccc
cccgttactacgtcaccgtcatt-------------------------------------
---------------------------gacgcccctggccatcgtgacttcatcaagaac
atgatcacgggtacctcgcaggccgactgcgccattctcatcattgccgccggcactggt
gagttcgaggctggtatctccaaggatggccagactcgtgagcacgccctgctcgcctac
accctgggtgtgcggcagctcattgtggccatcaacaagatggacactgccaagtggtcg
gaggaccgctacaaggagattgtcaaggagacgtccaacttcatcaagaaggttggctac
accccaag------gcggcatcatccgcaagatgaccaacgagctgatgaaccacctcaa
gcgctgcgtcgacaccggcaagcactttgatctgcgctttggcatccggcaccagaccct
gaccaacgggctcaagtactcgctggccacgggcaactggggcgaccagaagaaggccat
gagctcgacggccggcgtgtcgcaggtgctgaaccgctacacgttctcgtcgacgctgtc
ccatctgcggcgcaccaacacgcccatcggccgtgacggcaagctggccaagccgcgcca
actgcacaacacgcactgggggcttgtgtgtccggccgagacgccggagggccaggcgtg
cggtctggtcaagaacctgtcgctgatgtgctacgtcagcgtgggcaccccggcggggcc
catcgaagagtttatgattgcgaagaacatggaggtgctggaggagtacgagccgctgcg
gtaccccaacgcgaccaagatctttgtcaacggcagctgggtgggcgtgcaccaagaccc
caagcacctggtcagtctcgtgcaggggctgcgacgaaaaggcgtgatccagtcggaggt
gtcgctggtgcgcgacatccgcgaccgcgagttcaagattttctcggacgcaggccgtgt
catgcggccgctctttgccattgagcaggaggacaactcggagtcgggcgtggagaaggg
cacgctgctgctgaccaaggagcacatcaaccgtctagacgcggacgaggggct------
---------gagccgagacgaccccaactactttggctgggacggcatctgcgacgcggg
cgcgatcgagtacctggacgccgaggaggaggagacggccatgatctgcatgacgcccga
ggacttggagaactaccgtctgcagaagg---------cgggctaccagatcccggacga
------gatgggcgacgacgatctcaacaagcgcgtcaagaccaagctgaacccgaccac
gcacatgtacacgcactgcgagatccacccgagcatgctcctgggcatttgcgcgagcat
cattccgttcccggatcacaaccag
>E._vermicola_CBS115803
tcattagcgagt-----tc-c---------------agca---gctcccaacccttgcct
acc-tgtacctgc--------ggcccc------------------cg-cgccgcctgt--
-ggtcggtcgtc------------------------------------------------
------------------------------------------------------------
-gttgctcc-------ctcccctgcctccctcc----gggggg-----------------
--gggggcgggg--gagg-gg---------------cggcggc---gcggc-ccccct-g
aacc--tcctgt-------------------------------cacgtcgc-ccgtctga
gt----------gaactgga---aaatcgtgaaaactttcaacaacggatctcttggctc
tggcatcgatgaagaacgcagcgaactgcgatacgtaatgcgaattgcagaattcagcga
gtcatcgaatctttgaacgcacattgcgcccgccagcactctggcgggcatgcctgtccg
agcgtcattt-ccaccc-tccg--cgcc--cct-----------ggcgccgc---gcggt
gttggggac----------ctct---------------gcgccgtcccagc-------cc
ccgcccctggg----cgggcgcggaccacgcagc-cccctaaatcgagccggcgagcccg
gcagg--cggcctccgagcgcagtaacagagatgc-------------c-ctcgccc-tg
gaagccccccgccc--gcgtcccggac-----ggagag----gagacctccccccccccc
c------------------ccccgcggcct-----ggccccccaggcgcgc-gcaaggtt
gacctcggatcaggtaggactacccgctgaacttaagcatatcaacggcgagtgaagcgg
caacagctcagatttggaatctgg-ccccctcc---cgggggcccgagttgtaatctgga
gaggatgcttctggc-gcggcgcccgc--cgagttccctggaacgggacgcctgagaggg
tgagagccccgtacggcggcgcgcctagcctctgtgaagctccttcggcgagtcgagtag
tttgggaatgctgctcaaaatgggaggtaaatttcttctaaagctaaataccggccagag
accgatagcgcacaagtagagtgatcgaaagatgaaaagcactttgaaaagagggtcaaa
cagtacgtgaaattgttgaaagggaagcgcccgtggccagacgcgcgccccggcgg-atc
ac-ccagcgttc-ct---cgctggggcactccgccggg-gcgcgggccagcatcggcttc
c-gcagggggacaagggcggctgggaacgtggctcccccttctggggggagtgttatagc
ccgccgcgccatgcccctggggaggccgagga-ccgcgc--cct---cgggcaa-ggatg
ctggcgtaatggccaccggcgacccgtcttgaaacacggaccaaggagtcaagcattggg
gcgagtgtctgggtgccaaacccgcacgcgaaatgaaagtgaacgcaggtgagagccct-
---------------ccggggcgcatcaccgaccgatcctgatgtcctcggatggatttg
agtaagagccttgccgcttggacccgaaagatggtgaactatgcctgtatagggtgaagc
cagaggaaactctggtggaggctcgcagcggttctgacgtgcaaatcgatcgtcaaatat
-ggaggaagccgctgagctgggcaagggctccttcaagtatgcctgggttcttgacaagc
tcaaggccgagcgtgagcgtggtatcacgatcgacattgctctctggaagttcgagaccc
ccaagtactacgtcaccgtcatt-------------------------------------
---------------------------gacgccccgggccatcgtgacttcatcaagaac
atgatcacgggcacgtcgcaggccgactgcgctatcctgatcattgctgccggtaccggt
gagttcgaggctggtatctccaaggatggccagacccgtgagcacgctctgctcgcctac
acccttggtgtccggcagctcattgtcgccatcaacaagatggacaccaccaagtggtcc
gagagccggtaccaggagatcatcaaggagacctccaacttcatcaagaaggtcggctac
aacccgaatcttccggggcatcatccgcaagatgtatcaggagctgatgaaccacctgaa
gcgctgcgtcgacaccggcaagcactttgacctgcgcgtcggcgtgcgccaccagacgct
gaccaacggtctcaagtactcgctggccacgggcaactggggcgaccagaaaaaggccat
gagctcgaccgccggcgtgtcgcaggtcctgaaccgctacaccttctcgtccacgctctc
ccatttgcggcgcaccaacacgcccattggccgcgacggcaagctggccaagccgcggca
gctacacaacacgcactggggcctcgtctgcccggccgagacgcccgagggccaggcctg
cggtctcgtcaagaacctgtcgctcatgtgctacgtcagcgtgggcacgcccgccgaccc
cattgtcgagtttatgattgctcgcaacatggaggtgctcgaggagtacgagccgctgcg
gtaccccaacgccaccaagatctttgtcaacggaagctgggtcggcgtgcaccaggaccc
caagcacctcgtcagcctcgtccagggcctgcgtcgcaagggcgtcatccagtccgaggt
ctcgctcgtccgcgatatccgcgaccgtgagttcaagatcttttccgacgccggccgtgt
catgcgtcccctctttgctattgagcaggaggaccacagcgagtcgggcgtcgaaaaggg
catgctcatcctgaccaaggagcacgtccagcgtctcgacgccgacgagggcct------
---------cagcaaggatgacccccgctactttggctgggacggcatctgcgccgccgg
tgctgtggagtatctcgacgccgaggaggaggaaacggccatgatctgcatgacacccga
ggacctcgacaattaccgcatgcaaaagg---------ctggctacgtgctgccggacga
------gggcaacgaggacgacatcaaccggcgggtcaagactaagatgaacccgacgac
acacatgtacacccactgcgagatccaccccagcatgctcctgggcatctgcgccagcat
catccccttccccgaccacaaccag
>A._volantis_CBS139649
tcattaccgagc-----ac-ctcccccgcaagggggagac---gccccaaaccactgtgc
acctataactctt--------gttgtt------------------ct-cgttgctttc--
-tcccggcaggc------------------------------------------------
------------------------------------------------------------
-----cgctc--------------------------------------------------
--ggccggccgg--gagg-gg---------------ca--------gcttg-ccacac-g
aacc--tctgaaccaaaaca-aaaccgcctgccgccgcgc---agcacatc-tcttctga
gca----agatttttacaaa---atcaactgaaaactttcaacaacggatctcttggctc
tggcatcgatgaagaacgcagcgaaatgcgatacgtaatgtgaattgcagaactcagtga
atcatcgaatctttgaacgcacattgcgcccgccagcattctggcgggcatgcctgtccg
agcgtcattt-ccaccc-tcag--cccc--ccc---------------gcggg--ctggt
gttggggct-----------gct---------------cccctc--------a-------
-------------------------tccgggagg-ccctcaaagcgag-tggcgggctgg
ctggg--acggctccgggcgcagtagcacatga---------------c-ttcgccc-tg
gaac-ccccggccg--gcgccctgccg-----tgaaac------ccccccctaga-----
-----------------------------------------cgcgacgcac-gcgaggtt
gacctcggatcaggtaggactacccgctgaacttaagcatatcaacggcgagtgaagcgg
caacagctcaaatttgaaatctgg-ctccctct---ggggggcccgagttgtaatttgga
gaggatgctttgggctgcggtgccttc--cgagttccttggaacaggacgccacagaggg
tgagagccccgtacggtcggacgcccagcccgtgtaaagctccttcgacgagtcgagtag
tttgggaatgctgctcaaaatgggaggtaaatttcttctaaagctaaatactggccagag
accgatagcgcacaagtagagtgatcgaaagatgaaaagcactttgaaaagagggttaaa
cagtacgtgaaattgttgaaagggaagcgcctgtgaccagacttgcgcccc-gcga-acc
ac-ccggcgtt--ccg--cgccggtgcactcc-gcggg-gcgcaggccagcatcggtttt
c-ctagggggacaaggaccg-tgggaacgtagctctttc-------gggagtgttatagc
ccgcggcgccatgcctctggggggaccgagga-ccgcgc--ttc-----ggcaa-ggatg
ctggcgtaatggtcatcggcgacccgtcttgaaacacggaccaaggagtcaagcattggg
gcgagtgtctgggtgccaaacccgcacgcgaaatgaaagtaaacgcaggtgagagcttc-
-------------------ggcgcatcatcgaccgatcctgatgttctcggatggatttg
agtaggagccttaccgcttggacccgaaagatggtgaactatgcctgtatagggtgaagc
cagaggaaactctggtggaggctcgcagcggttctgacgtgcaaatcgatcgtcaaatat
-ggaggaggctgctgagctcggcaagggttccttcaagtacgcctgggtgctggacaagc
tcaaggctgagcgtgagcgtggtatcacgatcgacattgccctgtggaagtttgagactc
ccaagtactatgtcaccgtcatc-------------------------------------
---------------------------gacgctcccggtcaccgtgatttcatcaagaac
atgatcacgggtacttcccaggccgactgcgctattctcatcattgctgccggcactggt
gagttcgaggctggtatctccaaggatggccagactcgtgagcacgccctgcttgcctac
accctgggtgtgcggcagctgattgtcgccatcaacaagatggacaccaccaagtggtcc
gaggaccgctaccaggagatcatcaaggagacgtccaacttcatcaagaaggtcggctac
-----------------------------agatgtaccaggagctgatgaacaacctcaa
gcgctgcgtcgacaccggccgccactttgacctgcgcatgggcatccgccaccagacgct
gaccaacggcctcaagtactcgctggccacgggcaactggggcgaccagaaaaaggccat
gagctcgacggccggcgtgtcgcaggtgctcaaccgctacaccttctcgtcgaccctgtc
gcatctgcgccgcaccaacacgcccatcggccgcgacggcaagctggccaagccgcgcca
gctgcacaacacgcactgggggctggtgtgcccggccgagacgcccgagggccaggcctg
cggcctggtcaagaacctgtcgctgatgtgctacgtcagcgtcggcacgccggccgaccc
cattgtcgagttcatgattgcgcgcaacatggaggtgctcgaggagtacgagccgctgcg
ctaccccaacgcgaccaagatcttcgtcaacggcagctgggtcggcgtgcaccaggaccc
caagcacctcgtcagcctggtgcagggcctgcggcgcaagggcgtgatccagtccgaggt
gtcgctggtgcgcgacatccgcgaccgcgagttcaagatcttctcggacgcggggcgcgt
catgcggccgctgtttgccattgagcaggaggacaacgccgagtcggggctggacaaggg
cacgctggtgctgaccaaggagcacattgcgcggctggacgccgacgagtcgct------
---------gagccgcgacgacccgcgcttctttggctgggacggcatctgcgaggcggg
cgccatcgagtacctggacgccgaggaggaggagacggccatgatctgcatgacgcccga
ggacctggagaactaccgcctgcagaaga---------tgggcatcgcgctgcccgagga
------gaacagcgacgaggaccgcaacaagcgcgtcaagcccaagatgaacccgaccac
gcacatgtacacgcactgcgagatccaccccagcatgctgctg-----------------
-------------------------
>Gra._Crescericum_CBS130864
tcattatagagt-----tt-t-----------------aa---actcccaacccgtgtga
acc-atacctatg--------tttttgc--------------tattc-tgttgctttt--
-ggccggtggct-----------------tcctggaaacgggc----ggcccgcaa----
------------------------------------------------------------
--------------ggttgtcaggcgctccttt--ggggtgtc-----------------
--gggcgccggc--caaa-gg---------------tagccgtttggctgt-ttcttt-a
aacg--cttgct---------------------------t---gcaatggc-tcgtctga
gcac---taaagaaaagaca---aaattgtcaaaactttcaacaacggatctcttggttc
tggcatcgatgaagaacgcagcaaaacgcgataagtaatgtgaattgcagaatttagtga
atcatcaaatctttgaacgcacattgcgcctgccagtattctggcaggcatgcctgtccg
agcgtcattt-ccaccc-tca---ggcg--cct-tt----------ttgcgt---ctgct
gttggggct-----------ctg---------------cggcct----------------
-------------------------agctgcagg-ccccgaaagcaag-tggcgggctgg
ct-gg--tcggctccgagcgcagtaa----------------atttt-c-ttcgctt-tg
gacg-ccccggctt--gcgccctgccg-----taaaag------cc--------------
--------------------------------------------ttatttt-tttaggtt
gacctcggatcaggtaggactacccgctgaacttaagcatatcaacggcgagtgaagcgg
caacagctcaaatttgaaatctgg-ccttt---------tggcccgagttgtaatttgga
gaggatgcttttggt-gcggtgccttc--cgagttccttggaacaggacgccagagaggg
tgagagccccgtacggttggacaccaagcctttgaatagctccttcgacgagtcgagtag
tttgggaatgctgctcaaaatgggaggtaaatttcttctaaagctaaataccggccagag
accgatagcgcacaagtagagtgatcgaaagatgaaaagcactttgaaaagagggttaaa
cagtacgtgaaattgttgaaagggaagcgcctgtgaccagacttgtgccct-gtaa-acc
at-ccggcgtt--ct---cgccggtgcacttt-acagg-gtgcaggccagcatcggtttt
c-ctagggggacaaaggccg-cgggaatgtagctctttc-------gggagtgttatagc
ccgtggtgtcatgcccttggggggaccgagga-ccgcgc--ttc-----ggcaa-ggatg
ctggcgtaatggtcaccagcgacccgtcttgaaacacggaccaaggagtcaagcattagg
gcgagtgtttgggtgttaaacccgcacgcgaaatgaaagtaaacgcaggtgagagcttc-
-------------------ggcgcatcatcgaccgatcctgatgtattcggatggatttg
agtaagagccttaccgcttggacccgaaagatggtgaactatgcctgtatagggtgaagc
cagaggaaactctggtggaggctcgcagcggttctgacgtgcaaatcgatcgtcaaatat
-ggaggaagccgccgaactcggcaagggttccttcaagtacgcatgggttcttgacaagc
tcaaggccgagcgtgagcgcggtatcaccattgatatcgctctctggaagttcgagaccc
cgagatactacgtcaccgtcatt-------------------------------------
---------------------------gatgcccccggccatcgtgactttatcaagaac
atgattactggtacctcgcaggccgactgcgccattctcatcattgccgctggtactggt
gagttcgaggctggtatctccaaggatggccagactcgtgagcacgctctgctggcctac
accctgggtgtccggcagctcattgtcgctatcaacaagatggacaccaccaagtggtcc
gaggagcgctacaaggagatcatcaaggagacctc-------------------------
----------ttccgcggcattatccgtaaaatgtaccaagagctgatgaatcacttgaa
gcgctgcgtcgacacgggcaagcactttgacctgcgcgtgggcatccgccatcagacgtt
gaccaatgggctcaagtactcgctggcgacaggtaactggggtgaccagaaaaaggccat
gagctcaaccgccggcgtgtcgcaggtgttgaatcgctacactttctcctcaacactgtc
gcatctgcgccgtacaaacacgcctattggtcgtgatggcaagctggccaaaccgcgcca
gttgcacaacacccactggggcctggtgtgtccggctgagacgccggagggccaagcttg
tgggctggtcaagaatctgtcgttgatgtgctacgtgagcgtcggcacgccggccgagcc
aattgtcgagttcatgacctcgcgcaatatggaggtgctagaggagtacgagccattacg
ttacccgaacgcaaccaaggtcttcgtcaacggcagctgggtaggcgtgcaccaggaccc
aaagcaactggtcagcttggtccaaggtctacgccgcaagggcattatccagtccgaagt
gtcgctggtacgcgacatccgtgagcgggagtttaaaatattttctgacgccggccgtgt
catgcgaccgctctttgccattgagcaggaggacaatgtcgagactgggttggaaaaagg
ctcgttggtgctgaccaaggagcacattcagcgtctcgacgctgacgagcaatt------
---------gagccgcgacgaccccaactacttcggctgggacggcatctgcaaggcggg
agccattgagtatctggacgcagaagaggaggaaacggccatgatttgtatgacacctga
agacctggagaactaccggctgcaaaagg---------ctggcatccagattgctgacga
------aatgggcgatgaggacttgaacaagcgcctcaaaactaagatgaatcccaccac
gcacatgtacacacattgtgagatccatcctagcatgttgctcggtatttgcgctagcat
cattccatttccggatcacaatcag
>Gra._MicrocarpumYCC439
-cattacaaaag----------------------agtgaa---aactccaacccgtgtga
acc-ataccgacg--------tttgtgc--------------tgtcc-tgttgcttcc--
-ggccggcggct-----------------ctctggagc------------ccgcaa----
------------------------------------------------------------
--------------ggtcctcggcgcttt------ggcgcgga-----------------
--gggcaccggc--cggg-gg---------------tggcagctcggcagtttgtttt-a
aacg--cttgcc------------------------tgat---gttgtggc-tcgtctga
gca----aaaagaaaagaca---aaatagtcaaaactttcaacaacggatctcttggttc
tggcatcgatgaagaacgcagcgaaacgcgataagtaatgtgaattgcagaatttagtga
atcatcaaatctttgaacgcacattgcgcctgccagtattctggcaggcatgcctgtccg
agcgtcattt-ccaccc-tca---ggcg--cct------------agtgcgc---ctgct
gttggggca----------ttct---------------gcggcct---------------
-------------------------agccgcagg-cctcgaaagcaag-tggcgggctgg
ct-ag--tcggctccgagcgcagtaa----------------tttct-c-ttcgctt-tg
gacg-ccctggcct--gcgccctgccg-----taaaag----------------------
----------------------------------------ccttaattttt-tttaggtt
gacctcggatcaggtaggactacccgctgaacttaagcatatcaacggcgagtgaagcgg
caacagctcaaatttgaaatctgg-ctt-----------cggcccgagttgtaatttgga
gaggatgctttgggc-gcggcgccttc--cgagttccttggaacaggacgccagagaggg
tgagagccccgtacggttggactccaagcctatgtaaagctccttcgacgagtcgagtag
tttgggaatgctgctcaaaatgggaggtaaatttcttctaaagctaaataccggccagag
accgatagcgcacaagtagagtgatcgaaagatgaaaagcactttgaaaagagggttaaa
cagtacgtgaaattgttgaaagggaagcgcctatgaccagacttgcgcccc-gcga-acc
ac-ccggcgtt--ct---cgtcggtgcacttc-gcggg-atgcaggccagcatcggtttt
c-ttagggggataaaggccg-cgggaacgtagctctttc-------gggagtgttatagc
ccgtggtgtcatgcccttgaggggaccgagga-ccgcgc--ttc-----ggcaa-ggatg
ctggcgtaatggtcatcagcgacccgtcttgaaacacggaccaaggagtcaagcattagg
gcgagtgtttgggtgccaaacccgcacgcgaaatgaaagtaaacgcaggtgagagcttc-
-------------------ggcgcatcatcgaccgatcctgatgtattcggatggatttg
agtaagagccttaccgcttggacccgaaagatggtgaactatgcctgtatagggtgaagc
cagaggaaactctggtggaggctcgcagcggttctgacgtgcaaatcgatcgtcaaatat
-ggaggaagccgctgagctgggcaagggctccttcaagtacgcatgggttcttgacaagc
tcaaggccgagcgcgagcgcggtatcaccatcgacattgctctgtggaagttcgagactc
ccaagtactatgtcacggtcatt-------------------------------------
---------------------------gacgcccccggccatcgtgatttcatcaagaac
atgatcactggtacctcgcaggccgactgcgccattctcatcattgccgctggtactggt
gagttcgaggctggtatctccaaggatggccagactcgtgagcacgctctgctggcctac
actctgggtgtgcggcagctcattgtcgccatcaacaagatggacaccaccaagtggtcc
gaggaccgctaccaggagatcatcaaggagacctccaacttcatcaagaaggt-------
-------------------atcatccgcaagatgtatcaggagcttatgaaccacctgaa
gcgctgcgtggacacgggcaagcactttgacctgcgggtgggcatccggcaccagacgct
gacgaacgggctgaaatactcgctggcgacgggcaactggggcgaccagaagaaggcgat
gagctcgacggcgggcgtgtcgcaggtgctgaaccgctacacgtttgcgtcgacgctgtc
gcatctgcggcgcaccaacacgccgattgggcgcgacggcaagctggccaagccgcggca
gctgcacaacacgcactggggcctcgtgtgtccggcggagacgccggagggccaggcgtg
cgggctggtcaagaacctgtcgctgatgtgctacgtgagcgtgggcacgccggcggagcc
gattgtggagttcatgacgtcgcgcaacatggaggtgctggaggagtacgagccgctgcg
gtatccgaacgcgaccaaggtgtttgtcaacggcagctgggtgggggtgcaccaggaccc
gaagcagctggtcagcctggtgcaggggctgcggcgcaagggcatcatccagtcggaggt
gtcgctggtgcgcgacatccgcgagcgcgagttcaagatcttctcggacgccgggcgggt
gatgcggccgctgtttgcgattgagcaggaggacaatgcggagtcggggctcgaaaaggg
cacgctggtgctgacgaaggagcacgtggcgcggctggacgcggacgagcagct------
---------gagccgggacgacgcggactactttgggtgggacggcatctgcgcggcggg
cgcggtggagtacctggacgcggaggaggaggagacggcgatgatctgcatgacgccgga
ggacctggagaactaccggctgcaaaaag---------cgggctacaagctggacgagag
------cgtgtcggacgaggacctcaacaagcgggtcaaaacgaagctgaacccgacgac
gcacatgtacacgcactgcgaaatccacccgagcatgctgctggggatctgcgc------
-------------------------
>Gra._fragrans_CBS138720
-cattacaaaag----------------------agtgaa---aactccaacccgtgtga
acc-ataccgacg--------tttgtgc--------------tgtcc-tgttgctttc--
-ggccggcggct-----------------ctttggagc------------ccgcaa----
------------------------------------------------------------
--------------ggtccttggcgcttc------ggcgcgag-----------------
--gggcaccggc--cggg-gg---------------tggcagctcggcagtttgtttt-a
aacg--cttgcc------------------------tgat---attgtggc-tcgtctga
gca----aaaagaaaagaca---aaatagtcaaaactttcaacaacggatctcttggttc
tggcatcgatgaagaacgcagcgaaacgcgataagtaatgtgaattgcagaatttagtga
atcatcaaatctttgaacgcacattgcgcctgccagtattctggcaggcatgcctgtccg
agcgtcattt-ccaccc-tca---ggcg--cct------------agtgcgc---ctgct
gttggggca----------ttct---------------gcggcct---------------
-------------------------agccgcagg-cctcgaaagcaag-tggcgggctgg
ct-ag--tcggctccgagcgcagtaa----------------ttttt-c-ttcgctt-tg
gacg-ccctggcct--gcgccttgccg-----taaaag----------------------
----------------------------------------ccttaattttt-tttaggtt
gacctcggatcaggtaggactacccgctgaacttaagcatatcaacggcgagtgaagcgg
caacagctcaaatttgaaatctgg-ctt-----------cggcccgagttgtaatttgga
gaggatgctttgggc-gcggcgccttc--cgagttccttggaacaggacgccagagaggg
tgagagccccgtacggttggactccaagcctatgtaaagctccttcgacgagtcgagtag
tttgggaatgctgctcaaaatgggaggtaaatttcttctaaagctaaataccggccagag
accgatagcgcacaagtagagtgatcgaaagatgaaaagcactttgaaaagagggttaaa
cagtacgtgaaattgttgaaagggaagcgcctatgaccagacttgcgcccc-gcga-acc
ac-ccggcgtt--ct---cgccggtgcacttc-gcggg-atgcaggccagcatcggtttt
c-ttagggggataaaggccg-cgggaacgtagctctttc-------gggagtgttatagc
ccgtggtgtcatgcccttgaggggaccgagga-ccgcgc--ttc-----ggcaa-ggatg
ctggcgtaatggtcatcagcgacccgtcttgaaacacggaccaaggagtcaagcattagg
gcgagtgtttgggtgacaaacccgcacgcgaaatgaaagtaaacgcaggtgagagcttc-
-------------------ggcgcatcatcgaccgatcctgatgtattcggatggatttg
agtaagagccttaccgcttggacccgaaagatggtgaactatgcctgtatagggtgaagc
cagaggaaactctggtggaggctcgcagcggttctgacgtgcaaatcgatcgtcaaatat
-ggaggaagctgctgagctgggcaagggctccttcaagtacgcatgggttcttgacaagc
tcaaggccgagcgtgagcgcggtatcaccatcgacattgctctgtggaagttcgagactc
ccaagtactatgtcacggtcatt-------------------------------------
---------------------------gacgcccccggccatcgtgatttcatcaagaac
atgatcactggtacctcgcaggccgactgcgccattctcatcattgccgctggtactggt
gagttcgaggctggtatctccaaggatggccagactcgtgagcacgctctgctggcctac
actctgggtgtgcggcagctcattgtcgccatcaacaagatggacaccaccaagtggtct
gaggaccgttaccaggagatcatcaaggagacctccaacttcatcaagaaggtcggctac
aaccccaatgttccgcggcatcatccgcaagatgtaccaggagcttatgaaccacctgaa
gcgctgcgtggacacgggcaagcactttgacctgcgcgtgggtatccggcaccagacgct
gacgaacgggctgaaatactcgctggcgacgggcaactggggcgaccagaagaaggcgat
gagctcgacggcgggcgtgtcgcaggtgctgaaccgctacacgtttgcgtcgacgctgtc
gcatctgcggcgcaccaacacgccgattgggcgcgacggcaagctggccaagccgcggca
gctgcacaacacacactggggcctcgtgtgcccggcggagacgccggagggccaggcgtg
cgggttggtcaagaacctgtcgctgatgtgctatgtgagcgtgggcacgccggcggagcc
aattgtggagttcatgacgtcgcgcaacatggaggtgctggaggagtacgagccgctgcg
gtaccccaacgcgaccaaggtgtttgtcaacggcagctgggtgggagtgcaccaggaccc
gaagcagctggtcagcctggtgcaggggctgcggcgcaagggcatcatccagtcggaggt
gtcgctggtgcgcgacatccgcgagcgcgagttcaagattttctcggacgccgggcgggt
gatgcggccgctgtttgcgatcgagcaggaggacaatgccgagtcggggctcgaaaaggg
cacgctggtgctgacgaaggaacacgtggcgcggctggacgcggacgagcagct------
---------gagccgcgacgaccccaacttcttcggatgggacgggatctgtgcggcggg
cgccatcgagtacctggacgcggaggaggaggagacggcgatgatctgcatgacgccgga
ggacctggagaactaccggctgcagaagg---------cgggctacaagctggacgaggc
------tgtgtcggacgaggacctcaacaagcgggtcaagaccaagctgaacccgacgac
gcacatgtacacccactgcgaaatccacccgagcatgctgctggggatctgcgcgagcat
catcccgttcccggaccacaaccag
>G._Americana_CBS497.96
-------------------------------------------actcccaacccgtgcat
ac--ataccgcat------ttcttgcg------------------cc-cgttgcctcc--
-tggcgggcggc-----------------gcgcgcctc------------cagcct----
------------------------------------------------------------
----------------------------cggct----ggcggc-----------------
--gcccgcccgc--cggg-gg---------------cccagc----ggccg-cactct-g
aacc--tctgcg---------------------------t---acactgag-cagtctga
gc----------aaaaccat---gaatcgttaaaactttcaacaacggatctcttggttc
tggcatcgatgaagaacgcagcgaactgcgataagtaatgtgaattgcagaattcagtga
accatcgaatctttgaacgcacattgcgcccgccagcattctggcgggcatgcctgtccg
agcgtcattt-ccaccc-tca---cgcg--ccc-ctt---------cagtgc---gtggt
gttggggca----------tact---------------gcggctgcc-------------
-----gcaagg--------------caccgcagg-ccctaaaacccag-tggcgggccgg
c--ag--aaggctccgagcgcagtaagcattacgc-------------c-ctcgctc-cg
gacg-ccc----------------------------------------------------
------------------------------------------------------------
------------------------------------------caacggcgagtgaagcgg
caacagctcagatttggaatctgg-ccttc---------gggcccgagttgtaatctgga
gaggatgcttctggc-gcggtgccttc--cgagttccctggaacgggacgccggagaggg
tgagagccccgtacggttggacacctagcctctgtgaagctccttcgacgagtcgagtag
tttgggaatgctgctcaaaatgggaggtaaatttcttctaaagctaaatattggccagag
accgatagcgcacaagtagagtgatcgaaagatgaaaagcactttgaaaagagagttaaa
aagtacgtgaaattgttgaaagggaagcgcctgtggccagacttgcgccgc-gcgg-acc
ac-ccagcgtt--ct---cgctggtgcactcc-gcgtg-gcgcaggccagcatcggtttt
c-ctagggggataaaggtcg-cgggaacgtagctcctcc-------gggagtgttatagc
ccgtggcgtcatgcccctggggggaccgagga-ccgcgc--ttc-----ggcaa-ggatg
ctggcgtaatggccaccggcgacccgtcttgaaacacggaccaaggagtcaagcattggg
gcgagtgtctgggtgtcaaacccgcacgcgaaatgaaagtgaacgcaggtgagagcttc-
-------------------ggcgcatcatcgaccgatcctgatgttctcggatggatttg
agtaagagccttaccgcttggacccgaaagatggtgaactatgcctgtatagggtgaagc
cagaggaaactctggtggaggctcgcagcggttctgacgtgcaaatcgatcgtcaaatat
-ggaggaggctgctgagctcggaaagggctccttcaagtacgcatgggttcttgacaagc
tcaaggccgagcgtgagcgcggtatcaccatcgatatcgctctctggaagttcgagaccc
cccgctactacgtcaccgtcatt-------------------------------------
---------------------------gacgctcccggtcaccgtgacttcatcaagaac
atgattaccggtacctcgcaggccgactgcgctatcctcatcattgctgctggcactggt
gagttcgaggctggtatctccaaggatggccagacccgtgagcacgctctgcttgcctac
acccttggtgtccggcagctcattgtcgccatcaacaagatggacaccaccaagtggtct
gaggaccgttaccaggagatcatcaaggagacctccaacttcatcaagaaggtcggctac
aacccca--------------------------gtaccaggaactcatgaaccatctcaa
gcgttgtgtggacactggcaagcactttgatcttcgtgttggtataagacaccaaacgtt
gacaaacggtctgaagtactcgctagccacgggtaattggggcgaccagaagaaagccat
gagctcgacggctggtgtgtcgcaggtgttgaaccgttacacattctcctcgacgctttc
tcacttgcgccggaccaatacgcctatcggacgtgatggcaagctggcaaaaccgcggca
actgcacaatacgcactggggcttagtttgtccggccgaaacaccagaaggacaagcttg
tggtctcgtcaagaatctgtcgcttatgtgttacgtcagcgtgggtacgccagctgaccc
tatcattgaatttatgattgcacggaacatggaagtgctggaagagtacgaacccctgcg
ctatcccaatgctaccaagattttcgtcaatggtagttgggaaggtgtgcaccaagaccc
caaacatctcgtcagtctagtgcaaggccttcggcggaaaggcgttatccagtctgaggt
gtcgctggtccgcgatatccgcgatcgggaattcaaaatcttctcggatgctggccgtgt
gatgagacctctgtttgccattgaacaggaagacaatccagagtcgggtgttgagaaggg
catgcttttgttgacgaaggagcacattgcgaagctagatgccgacgatggtct------
---------tagtaaggatgatcctaagtatttcggctgggatggcatctgcgaggctgg
tgccatagagtatctggatgcagaagaggaagagacggccatgatctgcatgacaccaga
ggatctcgacaactacagaatgcaaaagg---------cgggctacactattccggagga
------cacaaacgatgacgacatcaacaaacgtgtgaagacgaagatgaacccaacaac
ccacatgtacacacattgcgagattcatcctagtatgctactgggtatttgcgccagtat
cattcccttccctgaccacaaccag
>G._Abietina_CBS118590
tcattagcgagt-----tc----------------aagca---actcccaacccgtgcat
ac--ataccgcat------ttcttgcg------------------cc-cgttgcctcc--
-tggcgggcggc-----------------gcgcgcctc------------cagctt----
------------------------------------------------------------
----------------------------cggct----ggcggc-----------------
--gcccgcccgc--cggg-gg---------------cccagc----ggccg-cactct-g
aacc--tctgcg---------------------------t---acactgag-cagtctga
gc----------aaaaccat---gaatcgttaaaactttcaacaacggatctcttggttc
tggcatcgatgaagaacgcagcgaactgcgataagtaatgtgaattgcagaattcagtga
accatcgaatctttgaacgcacattgcgcccgccagcattctggcgggcatgcctgtccg
agcgtcattt-ccaccc-tca---cgcg--ccc-ctt---------cagtgc---gtggt
gttggggca----------tact---------------gcggcggcc-------------
-----gcaagg--------------caccgcagg-ccctaaaacccag-tggcgggccgg
c--ag--aaggctccgagcgcagtaagcactacgc-------------c-ctcgctc-cg
gacg-cccctgctg--gcagctcgccctgcggcggaaa------cgcttgcagca-----
--------------------------------------------accattttctaaggtt
gacctcggatcaggtaggattacccgctgaacttaagcatatcaacggcgagtgaagcgg
caacagctcagatttggaatctgg-ccttc---------gggcccgagttgtaatctgga
gaggatgcttctggc-gcggtgccttc--cgagttccctggaacgggacgccggagaggg
tgagagccccgtacggttggacacctagcctctgtgaagctccttcgacgagtcgagtag
tttgggaatgctgctcaaaatgggaggtaaatttcttctaaagctaaatattggccagag
accgatagcgcacaagtagagtgatcgaaagatgaaaagcactttgaaaagagagttaaa
aagtacgtgaaattgttgaaagggaagcgcctgtggccagacttgcgccgc-acgg-acc
ac-ccagcgtt--ct---cgctggtgcactcc-gcgcg-gcgcaggccagcatcggtttt
c-ctagggggataaaggtcg-cgggaacgtagctcctcc-------gggagtgttatagc
ccgtggcgtcatgcccctggggggaccgagga-ccgcgc--ttc-----ggcaa-ggatg
ctggcgtaatggccaccggcgacccgtcttgaaacacggaccaaggagtcaagcattggg
gcgagtgtctgggtgtcaaacccgcacgcgaaatgaaagtgaacgcaggtgagagcttc-
-------------------ggcgcatcatcgaccgatcctgatgttctcggatggatttg
agtaagagccttaccgcttggacccgaaagatggtgaactatgcctgtatagggtgaagc
cagaggaaactctggtggaggctcgcagcggttctgacgtgcaaatcgatcgtcaaata-
---aggaggctgctgagctcggaaagggctccttcaagtacgcatgggttcttgacaagc
tcaaggccgagcgtgagcgcggtatcaccatcgatatcgctctctggaagttcgagaccc
cccgctactacgtcaccgtcatt-------------------------------------
---------------------------gacgctcccggtcaccgtgacttcatcaagaac
atgattaccggtacctcgcaggccgactgcgctatcctcatcattgccgctggcactggt
gagttcgaggctggtatctccaaggatggccagacccgtgagcacgctctgcttgcctac
acccttggtgtccggcagctcattgtcgccatcaacaagatggacaccaccaagtggtct
gaggaccgttaccaggagatcatcaaggagacctccaacttcatcaagaaggt-------
-------------------------------------------------------ctcaa
gcgttgtgtggacactggcaagcactttgatcttcgtgttggtataagacaccaaacgtt
gacaaacggtctgaagtactcgctagccacgggtaattggggcgaccagaagaaagccat
gagctcgacggctggtgtgtcgcaggtgttgaaccgttacactttctcctcgacgctttc
tcacttgcgccggaccaacacgcctatcggacgtgatggcaagctggcaaaaccgcggca
actgcacaatacgcactggggcttagtttgtccggccgaaacaccagaaggacaagcttg
tggtctcgtcaagaatctgtcgcttatgtgttacgtcagcgtgggtacgccagctgaccc
tatcattgaattcatgattgcacggaacatggaagtgctggaagagtacgaacccctgcg
ctatcccaatgctaccaagattttcgtcaatggtagttgggaaggtgtgcaccaagaccc
aaaacatctcgtcagtctggtgcaaggccttcggcggaaaggcgttatccagtctgaggt
gtcgctggtccgcgatatccgcgaccgggaattcaaaatcttctcggatgctggccgtgt
gatgagacctctgtttgctatcgaacaggaggacaatccagagtcgggtgttgagaaggg
catgcttttgttgacgaaggagcacattgcgaagctagatgccgacgatggtct------
---------tagtaaggatgatcctaagtatttcggctgggatggcatctgcgaggctgg
tgccatagagtatctggatgcagaagaggaagagacggccatgatctgcatgacaccaga
ggatctcgacaactacagaatgcaaaagg---------cgggctacactattccggagga
------aacaaacgatgacgacatcaacaaacgtgtgaagacgaagatgaacccaacaac
ccacatgtacacacattgcgagattcatcccagtatgctactgggtatttgcgccagtat
cattcccttccctgaccacaaccag
>G._aoshimaeMAFF238948
--attagcgagt-----tc----------------aagca---actcccaacccgtgcat
ac--ataccgcat------atcttgcg------------------cc-cgttgcctcc--
-cggcgggcggc-----------------gcgcgcctc------------cagctc----
------------------------------------------------------------
----------------------------cggct----ggcggc-----------------
--gcccgcccgc--cggg-gg---------------cccagc----ggccg-cgcttt-g
aact--tctgag---------------------------t---atactgag-cagtctga
gc----------aaaaccat---gaatcgttaaaactttcaacaacggatctcttggttc
tggcatcgatgaagaacgcagcgaactgcgataagtaatgtgaattgcagaattcagtga
accatcgaatctttgaacgcacattgcgcccgccagcattctggcgggcatgcctgtccg
agcgtcattt-ccaccc-tca---cgcg--ccc-ctt---------tagtgc---gtggt
gttggggcg----------tgct---------------gcggcggcc-------------
-----gcgagg--------------ccccgcagg-ccccgaaacccag-tggcgggccgg
c--ag--aaggctccgagcgcagtaagcatcacgc-------------c-ctcgctc-tg
gacg-cccctgctg--gcagctcgccctgcggcggaaa------cgcttgcagca-----
--------------------------------------------accatat--caaggtt
gacctcggatcaggtaggattacccgct---------------aacggcgagtgaagcgg
caacagctcagatttggaatctgg-ccttc---------gggcccgagttgtaatctgga
gaggatgcttctggc-gcggtgccttc--cgagttccctggaacgggacgccggagaggg
tgagagccccgtacggttggacacctagcctttgtgaagctccttcgacgagtcgagtag
tttgggaatgctgctcaaaatgggaggtaaatttcttctaaagctaaatattggccagag
accgatagcgcacaagtagagtgatcgaaagatgaaaagcactttgaaaagagggttaaa
aagtacgtgaaattgttgaaagggaagcgcccgtggccagacttgcgctgc-gcgg-acc
ac-ccagcgtt--ct---cgctggtgcactcc-gcgcg-gcgcaggccagcatcggtttt
c-ctagggggataaaggttg-cgggaacgtagctccttc-------gggagtgttatagc
ccgtggcgtcatgcccctggggggaccgagga-ccgcgc--ttc-----ggcaa-ggatg
ctggcgtaatggccaccggcgacccgtcttgaaacacggaccaaggagtcaagcattggg
gcgagtgtctgggtgtcaaacccgcacgcgaaatgaaagtgaacgcaggtgagagcttc-
-------------------ggcgcatcatcgaccgatcctgatgttctcggatggatttg
agtaagagccttaccgcttggacccgaaagatggtgaactatgcctgtatagggtgaagc
cagaggaaactctggtggaggctcgcagcggttctgacgtgcaaatcgatcgtcaaatat
-ggaggaggctgctgagctcggcaagggctccttcaagtacgcatgggttcttgacaagc
ttaaggccgagcgtgagcgcggtatcaccatcgatattgctctctggaagttcgagaccc
cacggtactacgtcaccgtcatt-------------------------------------
---------------------------gacgctcccggtcaccgtgacttcatcaagaac
atgattaccggtacctcgcaggccgactgcgctattctcatcattgccgctggtactggt
gagtttgaggctggtatctccaaggatggccagacccgtgagcacgctctgcttgcctac
acccttggtgtccggcagctcattgtcgccatcaacaagatggacaccaccaagtggtct
gaggaccgctaccaggagatcatcaaggagacttccaacttcattaagaaggtcggctac
aaccccaatgttccgcggtatcattcgcaaaatgtaccaggaactcatgaaccatcttaa
gcgttgtgtggacactggcaagcactttgatcttcgtgttggtataagacaccagacgtt
aacaaacggcctgaagtactcgctagccacgggtaactggggcgaccagaagaaggccat
gagctcgacggccggtgtgtcgcaggtgctgaatcgttacaccttctcctcgacgctttc
tcacttgcgccggactaacacgcctatcggacgtgatggcaagctggcaaaaccgcggca
gctgcacaatacgcactggggcctggtttgtccggccgaaacaccagaaggacaagcttg
tggtctcgtcaaaaatctgtcgctcatgtgttacgtcagtgtgggtacgccagcagaccc
cattatcgaatttatgattgcacgaaacatggaagtgctggaagagtacgaaccccttcg
ctatcccaacgctaccaagattttcgtcaatggcagttgggaaggtgtgcaccaagaccc
aaaacatcttgtcagcttagtgcaaggccttcggcggaaaggcgttatccaatccgaggt
gtcgctggtccgcgatatccgcgatcgggaattcaaaatattttcagatgctggtcgtgt
gatgagacccctgtttgctattgagcaggaagacaatccggagtcaggtgttgagaaggg
catgcttttgttaacgaaggagcatattgcaaagctagatgccgacgatggtct------
---------tagtaaggatgatcctaagtattttggctgggatggtatctgcgaggctgg
tgccattgagtatctggacgcagaagaagaagagacggccatgatctgcatgacaccaga
ggatctcgacaactacagaatgcagaagg---------cgggctacacaattccggagga
------cactaacgatgacgacatcaacaagcgtgtaaagacgaaaatgaacccaacaac
gcacatgtacacacactgcgagattcatcctagtatgctgctgggtatttgcgccagtat
cattccgttccctgatcacaaccag
>G._Penicillata_CBS116008
tcattagcgagt-----tc----------------aagca---actcccaacccgtgcat
ac--ataccgcat------ttcttgcg------------------cc-cgttgccttc--
-cggcgggcggc-----------------gcgcgcctc------------cagctt----
------------------------------------------------------------
---------------------------ccggct----ggcggc-----------------
--gcccgcccgc--cgga-gg---------------accagc----ggccg-cactct-g
aacc--tcttcg---------------------------t---atactgag-cagtctga
ga----------aaaaccat---gaatcgttaaaactttcaacaacggatctcttggttc
tggcatcgatgaagaacgcagcgaactgcgataagtaatgtgaattgcagaattcagtga
accatcgaatctttgaacgcacattgcgcccgccagcattctggcgggcatgcctgtccg
agcgtcattt-ccaccc-tca---cgcg--ccc-ctt---------tagtgc---gtggt
gttggggca----------tact---------------gcggctgcc-------------
-----gcgagg--------------caccgcagg-ccctgaaacccag-tggcgggccgg
c--ag--aaggctccgagcgcagtaagcatcacgc-------------c-ctcgctc-cg
gacg-cccctgctg--gcagctcgccctgcggcggaaa------cgcttgcagca-----
--------------------------------------------accatct-taaaggtt
gacctcggatcaggtaggattacccgctgaacttaagcatatcaacggcgagtgaagcgg
caacagctcagatttggaatctgg-ccttc---------gggcccgagttgtaatctgga
gaggatgcttctggc-gcggtgccttc--cgagttccctggaacgggacgccggagaggg
tgagagccccgtacggttggacacctagcctctgtgaagctccttcgacgagtcgagtag
tttgggaatgctgctcaaaatgggaggtaaatttcttctaaagctaaatattggccagag
accgatagcgcacaagtagagtgatcgaaagatgaaaagcactttgaaaagagagttaaa
aagtacgtgaaattgttgaaagggaagcgcccgtggccagacttgcgctgc-gcgg-acc
ac-ccagcgtt--ct---cgctggtgcactcc-gcgcg-gcgcaggccagcatcggtttt
c-ctagggggataaaggtcg-cgggaacgtagctcctcc-------gggagtgttatagc
ccgtggcgtcatgcccctggggggaccgagga-ccgcgc--ttc-----ggcaa-ggatg
ctggcgtaatggccaccggcgacccgtcttgaaacacggaccaaggagtcaagcattggg
gcgagtgtctgggtgtcaaacccgcacgcgaaatgaaagtgaacgcaggtgagagcttc-
-------------------ggcgcatcatcgaccgatcctgatgttctcggatggatttg
agtaagagccttaccgcttggacccgaaagatggtgaactatgcctgtatagggtgaagc
cagaggaaactctggtggaggctcgcagcggttctgacgtgcaaatcgatcgtcaaatat
-ggaggaggctgctgagctcggcaagggctccttcaagtacgcatgggttcttgacaagc
tcaaggccgagcgtgagcgtggtatcaccattgatatcgctctctggaagttcgagaccc
ccaaatactacgtcaccgtcatt-------------------------------------
---------------------------gacgcccccggtcaccgtgacttcatcaagaac
atgattactggtacctcgcaggccgactgcgccattctcatcattgccgctggtactggt
gagttcgaggctggtatctccaaggatggccagacccgtgagcacgctctgcttgcctac
acccttggtgtccggcagctcattgtcgccatcaacaagatggacaccgccaagtgggct
gaggaccgttacaacgagatcatcaaggagacctccaacttcatcaagaaggtcggctac
aaccccaatgttccgtggtatcattcgcaaaatgtaccaggaactcatgaaccacctcaa
gcgctgtgtggatactggcaagcactttgatcttcgtgtcggtataagacaccaaacgtt
gaccaacggtctgaagtactcgctggccacgggtaactggggcgaccagaagaaggccat
gagctcgacagcaggtgtgtcgcaggtgctgaaccgttacaccttctcctcgacgctttc
tcacttgcgccggaccaacacgcctatcggacgtgatggcaagctggcaaaaccacggca
attgcacaatacgcactggggcttggtctgtccggccgagacaccagaaggacaagcttg
tggtctcgtcaagaacctgtcgcttatgtgctatgtcagtgtgggtacgccagccgaccc
catcattgagtttatgattgcacggaacatggaagtcttggaagagtatgagcccctccg
ctatcccaatgctaccaagattttcgtcaacggtagttgggaaggtgtgcaccaagaccc
aaagcatctcgtcagcttggtgcaaggccttcggcgaaagggcgttatccagtccgaggt
gtcgctggtccgcgacatccgcgatcgggagttcaaaatcttctcggatgctggccgtgt
gatgagacccctgtttgccatcgagcaggaggacaatccagagtcgggtgtcgagaaggg
catgcttttgttgacaaaagagcacattgcgaagctggatgccgacgaaggtct------
---------tagcaaagacgatcccaagtacttcggctgggatggcatctgcgaggctgg
tgccattgagtatctggatgcagaagaggaagagacagccatgatctgcatgactccaga
agacctcgacaactacagaatgcaaaagg---------cgggctacaccatcccggagga
------cacaaacgatgacgacatcaacaagcgtgtgaagacgaagatgaacccgacaac
ccacatgtacacacactgcgaaattcatcctagtatgctactgggcatttgcgccagtat
cattcccttcccagaccacaaccag
>G._Dryocoetis_CBS376.66
tcattagcgagt-----tc----------------tagca---actcccaacccgtgcaa
ac--ataccgcat------tacttgcg------------------cc-cgttgctt----
-cggcgggtggt-----------------gcgctctct------------ga--------
------------------------------------------------------------
-----------------------------------------gc-----------------
--gcccgcccgc--cggc-gg---------------ctgcgt----ggtcg-cacttt-g
aact--tcttag---------------------------t---atactgag-cagtctga
ga----------aaaaccat---gaatcgttaaaactttcaacaacggatctcttggttc
tggcatcgatgaagaacgcagcgaactgcgataagtaatgtgaattgcagaattcagtga
accatcgaatctttgaacgcacattgcgcccgccagcattctggcgggcatgcctgtccg
agcgtcattt-ccaccc-tca---cgcg--cct-ctt---------tagtgc---gtggt
gttggggca----------ttct---------------gcggcagcc-------------
-----gcaagg--------------cttcgcagg-ccctgaaacccat-aggcgggccgg
t--ag--aaggctccgagcgcagtaagcatta-gc-------------c-ctcgctt-tg
gaag-cccctgctg--gcagctcgccctgcggcggaaa------cgtttgcggca-----
--------------------------------------------accattt-ctaaggtt
gacctcggatcaggtaggactacccgctgaacttaagca---taacggcgagtgaagcgg
caacagctcagatttggaatctgg-ccttc---------gggcccgagttgtaatctgga
gaggatgtttctggc-gcggtgccttc--cgagttccctggaacgggacgccggagaggg
tgagagccccgtacggttggacacctagcctttgtgaaactccttcgacgagtcgagtag
tttgggaatgctgctcaaaatgggaggtaaatttcttctaaagctaaatattggccagag
accgatagcgcacaagtagagtgatcgaaagatgaaaagcactttgaaaagagggttaaa
aagtacgtgaaattgttgaaagggaagcgcccgtggccagacttgcgctgc-gcgg-acc
at-ccagcgtt--ct---cgctggtgcactcc-gcgtg-gcgcaggccagcatcggtttt
c-ctagggggataaaggtcg-cgggaacgtagctcctcc-------gggagtgttatagc
ccgtggcgtcatgcctctggggggaccgagga-ccgcgc--ttc-----ggcaa-ggatg
ctggcgtaatggccaccggcgacccgtcttgaaacacggaccaaggagtcaagcattggg
gcgagtgtctgggtgtcaaacccgcacgcgaaatgaaagtgaacgcaggtgagagcttc-
-------------------ggcgcatcatcgaccgatcctgatgttctcggatggatttg
agtaagagccttaccgcttggacccgaaagatggtgaactatgcctgtatagggtgaagc
cagaggaaactctggtggaggctcgcagcggttctgacgtgcaaatcgatcgtcaaatat
-ggaggaggctgctgagctcggcaagggctccttcaagtacgcatgggttcttgacaagc
tcaaggccgagcgtgagcgcggtatcaccatcgatatcgctctctggaagttcgagaccc
ccaagtactacgtcaccgtcatt-------------------------------------
---------------------------gacgcccccggtcaccgtgacttcatcaagaac
atgatcactggtacttcccaggccgactgcgccattctcatcattgccgccggtactggt
gagttcgaggctggtatctccaaggatggccagacccgtgagcacgctctgctcgcctac
acccttggtgtccggcagctcattgtcgccatcaacaagatggacaccaccaagtggtct
gaggaccgttaccaggagatcatcaaggagacctccaacttcatcaagaaggtcggctac
aaccccaatgttccgtggtattattcgcaagatgtaccaggagctgatgaaccacctcaa
gcgctgcgttgacactggcaagcacttcgatcttcgtgttggcataagacaccaaacttt
gacgaacggactgaagtactcgttggccacgggtaactggggtgaccagaagaaggcaat
gagctctactgccggtgtgtcgcaggtgttgaatcgttacacattctcctcgacactatc
tcacttgcggcgaacgaacacgcctatcggtcgtgatggcaagcttgcgaagccgcggca
gctgcacaatacgcactggggcttggtttgtcccgccgagacaccagaaggacaggcttg
tggtctcgtcaagaatctgtcactcatgtgttatgtcagtgtgggtacaccagctgatcc
catcattgaatttatgattgcacggaacatggaggttctggaggagtacgagccacttcg
ctaccccaatgccaccaagattttcgtcaatggcagttgggaaggcgtgcatcaagaccc
gaagcatctcgtcagcctcgtccagggccttcgtcggaaaggtgttatccagtctgaggt
gtctcttgttcgtgatattcgcgatcgtgagttcaagattttctcggatgcgggtcgcgt
gatgagacctctctttgccatcgagcaggaagaccatcctgagtcgggtgttgagaaggg
catgctgttgttgactaaggagcacattgcgaagctggatgccgacgacggcct------
---------cagcaaggacgaccccaagtatttcggctgggacggcatctgcgaggctgg
tgctattgagtacctagacgcggaagaggaagagacggctatgatctgcatgacgccaga
agatctcgataantacagaatgcagaagg---------cgggntacnccatccccgagga
------cacgaacgacgatgatatcaacaagcgtgtgaagacgaagatgaatcntncaac
gcacatgtacacgcattgtgagattcatcccagtatgctactgggtatntgcgcgagtat
cattcctttccctgaccacaaccag
>G._Hughesii_CBS109709
tcattagcgagt-----tc----------------tagca---actcccaacccgtgcaa
ac--ataccgcat------tacttgcg------------------cc-cgttgctt----
-cggcgggtggt-----------------gcgctctct------------ga--------
------------------------------------------------------------
-----------------------------------------gc-----------------
--gcccgcccgc--cggc-gg---------------ctgcgt----ggtcg-cacttt-g
aact--tcttag---------------------------t---atactgag-cagtctga
ga----------aaaaccat---gaatcgttaaaactttcaacaacggatctcttggttc
tggcatcgatgaagaacgcagcgaactgcgataagtaatgtgaattgcagaattcagtga
accatcgaatctttgaacgcacattgcgcccgccagcattctggcgggcatgcctgtccg
agcgtcattt-ccaccc-tca---cgcg--cct-ctt---------tagtgc---gtggt
gttggggca----------ttct---------------gcggcagcc-------------
-----gcaagg--------------cttcgcagg-ccctgaaacccat-aggcgggccgg
t--ag--aaggctccgagcgcagtaagcatta-gc-------------c-ctcgctt-tg
gaag-cccctgctg--gcagctcgccctgcggcggaaa------cgtttgcggca-----
--------------------------------------------accattt-ctaaggtt
gacctcggatcaggtaggactacccgctgaacttaag-----caacggcgagtgaagcgg
caacagctcagatttggaatctgg-ccttc---------gggcccgagttgtaatctgga
gaggatgtttctggc-gcggtgccttc--cgagttccctggaacgggacgccggagaggg
tgagagccccgtacggttggacacctagcctttgtgaaactccttcgacgagtcgagtag
tttgggaatgctgctcaaaatgggaggtaaatttcttctaaagctaaatattggccagag
accgatagcgcacaagtagagtgatcgaaagatgaaaagcactttgaaaagagggttaaa
aagtacgtgaaattgttgaaagggaagcgcccgtggccagacttgcgctgc-gcgg-acc
at-ccagcgtt--ct---cgctggtgcactcc-gcgtg-gcgcaggccagcatcggtttt
c-ctagggggataaaggtcg-cgggaacgtagctcctcc-------gggagtgttatagc
ccgtggcgtcatgcctctggggggaccgagga-ccgcgc--ttc-----ggcaa-ggatg
ctggcgtaatggccaccggcgacccgtcttgaaacacggaccaaggagtcaagcattggg
gcgagtgtctgggtgtcaaacccgcacgcgaaatgaaagtgaacgcaggtgagagcttc-
-------------------ggcgcatcatcgaccgatcctgatgttctcggatggatttg
agtaagagccttaccgcttggacccgaaagatggtgaactatgcctgtatagggtgaagc
cagaggaaactctggtggaggctcgcagcggttctgacgtgcaaatcgatcgtcaaatat
-ggaggaggctgctgagctcggcaagggctccttcaagtacgcatgggttcttgacaagc
tcaaggccgagcgtgagcgcggtatcaccatcgatatcgctctctggaagttcgagaccc
ccaagtactacgtcaccgtcatt-------------------------------------
---------------------------gacgcccccggtcaccgtgacttcatcaagaac
atgatcactggtacttcccaggccgactgcgccattctcatcattgccgccggtactggt
gagttcgaggctggtatctccaaggatggccagacccgtgagcacgctctgctcgcctac
acccttggtgtccggcagctcattgtcgccatcaacaagatggacaccaccaagtggtct
gaggaccgttaccaggagatcatcaaggagacctccaacttcatcaagaaggtcggctac
aacccca------------attattcgcaagatgtaccaggagctgatgaaccacctcaa
gcgctgcgttgacactggcaagcacttcgatcttcgtgttggcataagacaccaaacttt
gacgaacggactgaagtactcgttggccacgggtaactggggtgaccagaagaaggcaat
gagctctactgccggtgtgtcgcaggtgttgaatcgttacacattctcctcgacactatc
tcacttgcggcgaacgaacacgcctatcggtcgtgatggcaagcttgcgaagccgcggca
gctgcacaatacgcactggggcttggtttgtcccgccgagacaccagaaggacaggcttg
tggtctcgtcaagaatctgtcactcatgtgttatgtcagtgtgggtacaccagctgatcc
catcattgaatttatgattgcacggaacatggaggttctggaggagtacgagccacttcg
ctaccccaatgccaccaagattttcgtcaatggcagttgggaaggcgtgcatcaagaccc
gaagcatctcgtcagcctcgtccagggccttcgtcggaaaggtgttatccagtctgaggt
gtctcttgttcgtgatattcgcgatcgtgagttcaagattttctcggatgcgggtcgcgt
gatgagacctctctttgccatcgagcaggaagaccatcctgagtcgggtgttgagaaggg
catgctgttgttgactaaggagcacattgcgaagctggatgccgacgacggcct------
---------cagcaaggacgaccccaagtatttcggctgggacggcatctgcgaggctgg
tgctattgagtacctagacgcggaagaggaagagacggctatgatctgcatgacgccaga
agatctcgataactacagaatgcagaagg---------cgggctacaccatccccgagga
------cacgaacgacgatgatatcaacaagcgtgtgaagacgaagatgaatcctacaac
gcacatgtacacgcattgtgagattcatcccagtatgctactgggtatttgcgcgagtat
cattcctttccctgaccacaaccag
>R._seticollis_CBS634.66
------gagagt-----tctctc-----------acgagg---ctcccctacccgtgcgc
acc-gtacctttac----cgtaccgct--------------------ctgttgcctcccc
cggcgggcggcc-----------------gacggcggagccg--------cgcccc----
--------------cgggcgcgg-------------------------------------
--------------ccccgcaccaggcccctgggctgcccacag----------------
--cggcgcccgc--cgggcgg---------------cggca-----gggcc-accctt-c
aacc--ttaacgcctag----------------------c---gtcagtga-tcgtctga
gc----------acaaaaac---aaacaattaaaactttcaacaacggatctctaggttc
tggcatcgatgaagaacgcagcgaaatgcgatacgtaatgtgaattgcagaattcagcga
accatcgaatctttgaacgcacattgcgcccgccagcactctggcgggcatgcctgtccg
agcgtcactc-acacccctca---ggcg--cct-cc----------gcgcgc---ctggt
gttggggct-----------cct---------------gcgccgccgc------------
---cccgcgcg--------------gcgcgcagg-ccccgaaagcgag-tggcgggccgg
cc--g--ccggccccgagcgcagcagtaacaaa-----------------ctcgctccgg
gatg-ccgcggacg----------------------------------------------
------------------------------------------------------------
------------------------------------------taacggcgagtgaagcgg
caacagctcaaatttgaaatctgg-ctcccccct--ggggggtccgagttgtaatttgga
gaggatgctttgggc-gcggcgccttc--cgagtgccttggaacaggacgccggagaggg
tgagagccccgtacggtaggacgcctagcccgtgtaaagctccttcgacgagtcgagtag
tttgggaatgctgctcaaaatgggaggtaaatttcttctaaagctaaatactggccagag
accgatagcgcacaagtagagtgatcgaaagatgaaaagcactttgaaaagagggttaaa
cagcacgtgaaattgttgaaagggaagcgcctgtggccagacgtgcgcccc-gcgg-acc
ac-ccgccgct--ctg--cggcggggcactcc-gcggcggcgcaggccagcatcggctct
c-cgagggggacaaaggtcg-cgggaacgtagctctttc-------gggagtgttatagc
ccgcggcgccatgcccctgggggggccgagga-ccgcgc--ctt---cgggcaa-ggatg
ctggcgtaatggccaccagcgacccgtcttgaaacacggaccaaggagtcaagcattggg
gcgagtgtttgggtgacaaacccgcacgcgaaatgaaagtgaacgcaggtgggagcctt-
-----------------cgggcgcaccaccgaccgatcctgatgttctcggatggatttg
agtaggagccttgccgcttggacccgaaagatggtgaactatgcctgtatagggtgaagc
cagaggaaactctggtggaggctcgcagcggttctgacgtgcaaatcgatcgtcaaatat
-ggaggaagctgccgagctcggaaagggttccttcaagtatgcctgggttcttgacaagc
tcaaggccgagcgtgagcgtggtatcactattgatatcgctctctggaagttcgagaccc
ccaagtactacgtcaccgtcatt-------------------------------------
---------------------------gacgcccccggtcatcgtgacttcatcaagaac
atgatcactggtacctcccaggccgactgcgctattctgattatcgctgccggtactggt
gagttcgaggctggtatctccaaggatggccagactcgtgagcacgctctgcttgcctac
accctgggtgtccggcagctgattgttgccatcaacaagatggacactgccaagtgggcc
gagtcccgttaccttgaaatcatcaaggagacc---------------------------
-------------------------------atgtaccaggagctgctgaaccacctgaa
gcgctgtgtcgacaccggcaagcactttgatctgcgtgtcggtatccgccaccagaccct
gaccaacggtctcaagtattcgctcgccacaggcaactggggcgaccagaagaaggccat
gagctcgacagctggtgtgtcgcaggtgctgaatcgctacaccttctcgtcgacgctgtc
tcatttgcggcgaaccaacacgcccattggccgcgacggcaaattggccaagccgcgaca
gctgcacaacacccattggggtctggtgtgcccagccgagacccccgaaggacaggcttg
tggtctggtcaagaatttgtctttgatgtgctacgtcagtgtgggtacgccggccgaacc
cattgtcgagttcatgattgcccggaacatggaggttctggaagaatacgaaccgctgcg
ctaccccaacgccaccaagattttcgtgaacggcagctgggtgggtgtgcaccaagaccc
gaagcaccttgtcagtctggtgcagaatctgcggcgctcgggtatcatccaggccgaggt
gtcactggtgcgcgacatccgtgaccgagagttcaagatcttctccgatgcaggccgtgt
catgcgtccgctgtttgctattgagcaggaagagaactcagcctcgggcgtggagaaggg
ccacctggttctgaacaagacgcacttccagcgcctggatgacgatgaactgctgcctac
aaacgagaggaacgccgagaacccagcctacaacggctggaccagtcttgtcaagtcggg
tgccattgagtatttggatgcagaggaagaggaaacggccatgatctgcatgacacccga
ggacctggaagcgtaccggatgaaaaagg---------ccggtattgacattgcgccgga
---------tgacgaagaggacctgaacaggcgtgtcaagaccaagatgaacatgtcgac
gcacatgtacacacactgcgagatccaccccagcatgcttctcggtatctgtgccagcat
tattcccttcccggatc--------
>Raffaelea deltoideospora SCAU 21GD01071
tcattagcgagc-----gcgt--------------cagcg---actcccaacccgtgcga
acg-ctacct-----------ttcttg------------------tc-tgttgctttc--
-ggcgggcggccctc-----------------------------------cccccac---
--------------ggggggcgg-------------------------------------
-----cggccc---gcaggcctggtgccacgcc---------------------------
-caggcgcccgc--cgga----------------------------gcgac-ccaacc-a
aacc--tttgattctcttct----ccgcg---------tc---tcgcgcgc-acgtctga
gca--------caactgaca---caatcgtcaaaactttcaacaacggatctcttggttc
tggcatcgatgaagaacgcagcgaactgcgatacgtaatgtgaattgcagaattcagtga
accatcgaatctttgaacgcacattgcgcctgccagcactctggcaggcacgcctgtccg
agcgtcattt-ccacccctca---ggcg--ctt-----------------gc---ctggc
gttggggcc-----------cct---------------ccgccac---------------
-------------------------cggcggagg-ccccgaaagcgag-tggcgggccgg
cctgg--cgggctccgagcgcagtagttacgcaag--------tcat-t-gccgctc-cg
gacg-cccccggcgaggcgcccagccg-----agggac-----gcgcgcgcgc-------
--------------------cgcgcgcc----------ccgcccccccttc-tcaaggtt
gacctcggatcaggtgggactacccgctgaacttaagcatattaacggcgagtgaagcgg
caacagctcaaatttgaaatccgg-cccc------------gccggagttgtaatttgga
gaggatgctttgggc-gcggcgcccac--cgagtgccttggaacaggccgccggagaggg
tgagagccccgtacggtgggaggcctagcccgtgcaaagctccttcgacgagtcgagtag
tttgggaatgctgctcaaaacgggaggtaaatttcttccaaagctaaatattggccagag
accgatagcgcacaagtagagtgatcgaaagatgaaaagcactttgaaaagagggttaaa
cagtacgtgaaattgttgaaagggaagcgcctgtgaccagacctgcacccc-gcgt-tcc
ac-ccggcgct--cg---cgccggggcacggc-gcggg-gcgcaggccagcatcggctct
g-ccagggggacaaaggccg-cgggaacgtagctcctcc-------gggagtgttatagc
ccgcggcgccatgcccctggcggggccgagga-ccgcgc--ttc-----ggcaa-ggatg
ctggcgtaatggtcaccagcgacccgtcttgaaacacggaccaaggagtcaagcattggg
gcgagtgtttgggtgtcaaacccgcacgcgaaatgaaagtgaacgcaggtgagagcttc-
-------------------ggcgcatcaccgaccgatcctgatgtcttcggatggatttg
agtaagagccttaccgcttggacccgaaagatggtgaactatgcctgtatagggtgaagc
cagaggaaactctggtggaggctcgcagcggttctgacgtgcaaatcgatcgtcaaatat
-caaggaagctgctgagttgggcaagggctcgttcaagtacgcatgggtgcttgacaagc
tcaaggctgagcgtgagcgtggtatcaccattgatatcgccctctggaagttcgagaccc
ccaagtactatgtcaccgtcattggtatgtgcctctttaacaagctccactttttttttg
tcaa----ctataactaacaaaccgtagacgccccgggccatcgtgacttcatcaagaac
atgatcacgggtacgtcgcaggctgactgcgccattctcatcattgccgctggcactggt
gagttcgaggctggtatctccaaggatggccagacccgcgagcacgctcttcttgcctac
accctgggtgtgcggcagctcattgtcgccatcaacaagatggacaccaccaagtggtcc
gagagccgctaccaggagatcatcaaggagacgtccaacttcatcaagaaggtcggctac
aaccccaag---------------------------------------------------
------------------------------------------------------------
------------------------------------------------------------
------------------------------------------------------------
------------------------------------------------------------
------------------------------------------------------------
------------------------------------------------------------
------------------------------------------------------------
------------------------------------------------------------
------------------------------------------------------------
------------------------------------------------------------
------------------------------------------------------------
------------------------------------------------------------
------------------------------------------------------------
------------------------------------------------------------
------------------------------------------------------------
------------------------------------------------------------
------------------------------------------------------------
-------------------------
>Gra._sparsum_CBS405.77
tcattacagagt-----ta-----------------ctaa---actcccaacccatgtga
acc-ataccgacgt-----attgctgt------------------cc-tgttgcttcc--
-ggccggcggct-----------------ccccgtaagacggg----agcccgcaa----
------------------------------------------------------------
--------------ggcgtctggcgctcgcgcc---------------------------
a-ggccgccggc--cgga-gg---------------cggcagcc--acggccaatttt-a
aacg--cttgcc---------------------------t---gatgtggc-tcgtctga
gcaa---aaagcaaaagaca---aaatagtcaaaactttcaacaacggatctcttggttc
tggcatcgatgaagaacgcagcgaaacgcgataagtaatgtgaattgcagaatttagtga
atcatcaaatctttgaacgcacattgcgcctgccagtattctggcaggcatgcctgtccg
agcgtcattt-ccaccc-tca---ggcg--cct------------cgtgcgc---ctgct
gttggggct-----------ttt---------------ctgcggcct-------------
-------------------------ggccgcagg-ccccgaaagcaag-tggcgggctgg
ct-gg--tcggctccgagcgcagtaaacact-----------------c-ttcgctt-tg
gatg-ccccggtct--atgccctgccg-----taaaa-----------------------
------------------------------------------------------------
-------------------------------------------aacggcgagtgaagcgg
caacagctcaaatttgaaatctgg-ccttt---------tggcccgagttgtaatttgga
gaggatgcttttggc-gcggtgccttc--cgagttccttggaacaggacgccagagaggg
tgagagccccgtacggttggacaccaagcctttgtaaagctccttcgacgagtcgagtag
tttgggaatgctgctcaaaatgggaggtaaatttcttctaaagctaaatattggccagag
accgatagcgcacaagtagagtgatcgaaagatgaaaagcactttgaaaagagggttaaa
cagtacgtgaaattgttgaaagggaagcgcctgtgaccagacttgcgcccc-gcga-acc
ac-tcggcgtt--ct---cgccgtgttactcc-gcggg-gtgcaggccagcatcggtttt
c-tcagggggataaaggcgg-cgggaacgtagctctttc-------gggagtgttatagc
ccgtcgtgtcatgcccttggggggaccgagga-ccgcgc--ttc-----ggcaa-ggatg
ctggcgtaatggtcaccagcgacccgtcttgaaacacggaccaaggagtcaagcattggg
gcgagtgtttgggtgtcaaacccgcacgcgaaatgaaagtaaacgca-------------
------------------------------------------------------------
------------------------------------------------------------
------------------------------------------------------------
---nnnnnnnnnnnnnnnnnnnnnnnnnnnnnnnnnnnnnnnnnnnnnnnnnnnnnnnnn
nnnnnnnnnnnnnnnnnnnnnnnnnnnnnnnnnnnnnnnnnnnnnnnnnnnnnnnnnnnn
nnnnnnnnnnnnnnnnnnnnnnn-------------------------------------
---------------------------nnnnnnnnnnnnnnnnnnnnnnnnnnnnnnnnn
nnnnnnnnnnnnnnnnnnnnnnnnnnnnnnnnnnnnnnnnnnnnnnnnnnnnnnnnnnnn
nnnnnnnnnnnnnnnnnnnnnnnnnnnnnnnnnnnnnnnnnnnnnnnnnnnnnnnnnnnn
nnnnnnnnnnnnnnnnnnnnnnnnnnnnnnnnnnnnnnnnnnnnnnnnnnnnnnnnnnnn
nnnnnnnnnnnnnnnnnnnnnnnnnnnnnnnnnnnnnnnnnnnnnnnnnnnnn-------
----nnnnnnnnnnnnnncatcatccgcaagatgtaccaggagctgatgaaccacctcaa
gcgctgcgtggacacgggcaagcactttgacctgcgcgtgggcatccggcaccagacgct
gaccaacgggctcaagtactcgctggcgacgggcaactggggcgaccagaaaaaggccat
gagctcgacggcgggcgtgtcgcaggtgctgaaccgctacacgttttcgtcgacgctgtc
gcatctgcggcggaccaacacgccgattgggcgcgacggcaagctggccaagccgcggca
gctgcacaacacgcactgggggctggtgtgcccggcggagacgcccgagggccaggcctg
tggcctggtcaagaacctgtcgctcatgtgctatgtgagcgtgggcacgccggcggagcc
gattgtggagtttatgacgtcgcgcaacatggaggtgctggaggagtacgagccgctgcg
gtacccgaacgcgaccaaggtgtttgtcaacggcagctgggtgggggtgcaccaggaccc
gaagcagctggtgacgctggtgcagggcctgcggcgcaagggcattatccagtcggaggt
gtcgctggtgcgggacattcgcgagcgcgagttcaagatcttttcggacgcgggccgggt
gatgcggccgctgtttgccattgagcaggacgacaatgcggagtcggggctggagaaggg
gtcgctggtgctgaccaaggagcacatccagcggctggacgcggacgagcagct------
---------gagccgcgacgacggcaactttttcggctgggacgggatctgcaaggcggg
cgcgatcgagtacctggacgcggaggaggaggagacggccatgatctgcatgacgccgga
ggacctggagaactaccggctacaaaagg---------cgggcatccagattgccgagga
------gctgggcgacgaggatctcaacaagcgcgtcaagacgcggctgaacccgacgac
gcacatgtacacgcattgcgagatccatccgagcatgctgctgggcatntgcgcgagcat
cattccgtttccggaccacaaccag
>Gra._nigrum_CBS163.61
tcattaccgagt-----------------------tttta---actcccaacccatgtga
acc-ataccgacgt-----tctgctgt------------------ct-tgttgcttcc--
-ggccggcggcg-----------------ccctgtcacagggg----cgcccgcaa----
------------------------------------------------------------
--------------ggcgcctggcgtgcgcgcc---------------------------
aggggcaccggc--cggg-gg---------------tggctggc--acagc-ctttat-a
aacg--cttgcctg-------------------------a---tttgtggc-tcgtctga
gcaa---aaaagaaaagaca---aaatagtcaaaactttcaacaacggatctcttggttc
tggcatcgatgaagaacgcagcaaaacgcgataagtaatgtgaattgcagaatttagtga
atcatcaaatctttgaacgcacattgcgcctgccagtattctggcaggcatgcctgtccg
agcgtcattt-ccaccc-tca---ggcg--cct------------cgtgcgc---ctgct
gttggggct-----------ctt---------------ctgcggcct-------------
-------------------------ggccgcagg-ccccgaaagtcag-tggcgggctgg
ct-gg--tcggctccgagcgcagtaaacact-----------------c-ttcgctc-tg
gacg-ccccggctt--gcgccctgccg-----taaaag----------------------
----------------------------------------ccttttatttt-tataggtt
gacctcggatcaggtaggactacccgctgaacttaagcata-taacggcgagtgaagcgg
caacagctcaaatttgaaatctgg-ccttt---------tggcccgagttgtaatttgga
gaggatgcttttggc-gcggtgccttc--cgagttccttggaacaggacgccagagaggg
tgagagccccgtacggtgggacaccaagcctttgtaaagctccttcgacgagtcgagtag
tttgggaatgctgctcaaaatgggaggtaaatttcttctaaagctaaataccggccagag
accgatagcgcacaagtagagtgatcgaaagatgaaaagcactttgaaaagagggttaaa
cagtacgtgaaattgttgaaagggaagcgcctgtgaccagacttgcgcccc-gcga-acc
ac-ccggcgtt--ct---cgccggtgcactcc-gcggg-gtgcaggccagcatcggtttt
c-ctagggggataaaggccg-cgggaacgtagctctttc-------gagagtgttatagc
ccgcggtgtcatgcccttggggggaccgagga-ccgcgc--ttc-----ggcaa-ggatg
ctggcgtaatggtcaccagcgacccgtcttgaaacacggaccaaggagtcaagcattagg
gcgagtgtttgggtgtcaaacccgcacgcgaaatgaaagtaaacgcaggtgagagcttc-
-------------------ggcgcatcatcgaccgatcctgatgtattcggatggatttg
agtaagagccttaccgcttggacccgaaagatggtgaactatgcctgtatagggtgaagc
cagaggaaactctggtggaggctcgcagcggttctgacgtgcaaatcgatcgtcaaatat
-ggnnnnnnnnnnnnnnnnnnnnnnnnnnnnnnnnnnnnnnnnnnnnnnnnnnnnnnnnn
nnnnnnnnnnnnnnnnnnnnnnnnnnnnnnnnnnnnnnnnnnnnnnnnnnnnnnnnnnnn
nnnnnnnnnnnnnnnnnnnnnnn-------------------------------------
---------------------------nnnnnnnnnnnnnnnnnnnnnnnnnnnnnnnnn
nnnnnnnnnnnnnnnnnnnnnnnnnnnnnnnnnnnnnnnnnnnnnnnnnnnnnnnnnnnn
nnnnnnnnnnnnnnnnnnnnnnnnnnnnnnnnnnnnnnnnnnnnnnnnnnnnnnnnnnnn
nnnnnnnnnnnnnnnnnnnnnnnnnnnnnnnnnnnnnnnnnnnnnnnnnnnnnnnnnnnn
nnnnnnnnnnnnnnnnnnnnnnnnnnnnnnnnnnnnnnnnnnnnnnnnnnnnnnnn-nnn
nnnnnnnntgttccgcggcatcatccgcaagatgtaccaggagctgatgaaccacttgaa
gcgctgcgtggacacgggcaagcactttgacctgcgcgtgggcatccggcaccagaccct
gaccaacgggctcaagtactctctggccacgggcaactggggngaccagaagaaggccat
gagttcgacggccggtgtgtcacaggtgctgaaccgttacaccttttcctcaacgctgtc
gcatctgcggcgaaccaatacgcccattggccgagacggcaagctggccaagccgcggca
gctgcacaatacgcactggggtctcgtctgcccggccgaaacgcccgagggccaggcctg
tggtctggtcaagaacctgtcgctcatgtgctacgtcagcgtaggcacgccggccgagcc
gattgtggagtttatgacgtcgcggaacatggaggttctggaggagtacgagccgctgcg
ctaccccaatgccaccaaggtctttgtgaacggcagctgggtgggtgtgcaccaggaccc
gaagcagcttgtcagcctagtgcaagggctgcggcgcaagggcatcatccagtctgaggt
gtcgctggtgcgcgacatccgcgaacgcgagttcaagatcttctccgacgccggccgcgt
catgagaccgctctttgctatcgagcaagaggacaacgccgagtcgggcctggagaaggg
atcgctggtgctgaccaaggagcacacccagcgactggatgcggacgagcagct------
---------gagccgcgacgaccctaacttttttggctgggacggcatctgcaaggtggg
tgccattgagtacttggacgccgaagaggaggagacagccatgatctgcatgacaccgga
agatttggagaactacaggctgcagaaag---------caggcatcgcaatcgccgacga
------gatgggtgacgaggatctcaacaagcgcgtcaagaccaagctgaatccgacaac
acacatgtacacgcattgcgagatccaccccagcatgctgctcggcatctgcgccagcat
tattcccttccccgaccacaatcag
>R._canadensis_CBS168.66
-------cgagt-----tc----------------gcacgaactcccccaacccgtgcgc
acc-ttaccagccg-------ttcggc------------------cc-tgttgcctcc--
-ggcgggccccaagc--------------cccgccggc------------cggcgc----
------------------------------------------------------------
--------------ctggcccggtccctgccc----------------------------
--ccgcgcctgcgc--gg-gg-------------------------gcaca-cccccc-a
aacc--cctgcct--------------------------g---aagcgcgc-ccgtctga
ga------------cacaca---aatggtacaaaactttcaacaacggatctcttggctc
tggcatcgatgaagaacgcagcgaaatgcgatacgtaatgtgaattgcagaattcagcga
accatcgaatctttgaacgcacattgcgcccgccagcactctggcgggcatgcctgtccg
agcgtcattt-ccacccctca---ggcg--ccc-ct----------gggcgc---ctggc
gttggggcc-----------ctgc--------------gcgcgc----------------
-------------------------gcgcgcagg-ccccgaaagcgag-tggcgggccgg
cccc---cggcgtccgagcgcagtagacctt-----------------ctctcgctc-ag
ggcg---------t--gccgcgggccg---------------------------------
------------------------------------------------------------
---cgcgagccagccgatacaaccc------------ccccccgccgttgagtgaagcgg
caacagctcaaatttgaaatctgg-cccccccccgcggggggcccgagttgtactttgga
gaggatgctttgggc-gcagcgccggc--cgagtgccctggaacgggccgccggagaggg
tgagagccccgtacggccggacgcctagcccgtgcaaagctccttcgacgagtcgagtag
tttgggaatgctgctcaaaatgggaggtaaatttcttctaaagctaaataccggccagag
accgatagcgcacaagtagagtgatcgaaagatgaaaagcactttgaaaagagggttaaa
cagcacgtgaaattgttgaaagggaagcgcctggggccagacgtgcgcccc-gcgg-acc
ac-ccggcgcc--tcgcgcgccggggcacgcc-gcgggtgcgcaggccagcatcggctcc
cgccagggggacaagggccgccgggaacgtagctcctcc-------gggagcgttatagc
ccgcggcgccatgcccctgggggggccgagga-ccgcgc--tccccgcgagcaa-ggatg
ctggcgtaatggcccccagcgacccgtcttgaaacacggaccaaggagtcaagcattggg
gcgagtgtctgggtgccaaacccgcacgcgaaatgaaagtgaacgcaggtgggagccccc
gccccccccggggggcgggggcgcaccaccgaccgatcctgaagtcttcggatggatttg
agtaggagccttgccgcttggacccgaaagatggtgaactatgcctgtatagggtgaagc
cagaggaaactctggtggaggctcgcagcggttctgacgtgcaaatcgatcgtcaaatat
-ggnnnnnnnnnnnnnnnnnnnnnnnnnnnnnnnnnnnnnnnnnnnnnnnnnnnnnnnnn
nnnnnnnnnnnnnnnnnnnnnnnnnnnnnnnnnnnnnnnnnnnnnnnnnnnnnnnnnnnn
nnnnnnnnnnnnnnnnnnnnnnn-------------------------------------
------------------------------------------------------------
------------------------------------------------------------
------------------------------------------------------------
------------------------------------------------------------
------------------------------------------------------------
------------------------------------------------------------
------------------------------------------------------------
------------------------------------------------------------
------------------------------------------------------------
------------------------------------------------------------
------------------------------------------------------------
------------------------------------------------------------
------------------------------------------------------------
------------------------------------------------------------
------------------------------------------------------------
------------------------------------------------------------
------------------------------------------------------------
------------------------------------------------------------
------------------------------------------------------------
------------------------------------------------------------
------------------------------------------------------------
------------------------------------------------------------
------------------------------------------------------------
-------------------------
>G._curvispora_CBS123914
tcattagcgagt-----tc----------------aagca---actcccaacccgtgcat
aca-taccgcat-------ttcttgcg------------------cc-cgttgcctcc--
-tggcgggcggc-----------------gcgcgcctc------------cagctccg--
------------------------------------------------------------
----------------------------------gctggcggc-----------------
--gcccgcccgc--cggg-gg---------------cccagc----ggccg-cactct-g
aacc--tctgcgt------------------------------acactgag-cagtctga
gc----------aaaaccat---gaatcgttaaaactttcaacaacggatctcttggttc
tggcatcgatgaagaacgcagcgaactgcgataagtaatgtgaattgcagaattcagtga
accatcgaatctttgaacgcacattgcgcccgccagcattctggcgggcatgcctgtccg
agcgtcattt-ccaccc-tca---cgcg--ccc-ctt---------tagtgc---gtggt
gttggggca----------tgct---------------gcggcggcc-------------
-----gcgagg--------------ccccgcagg-ccccgaaacccag-tggcgggccgg
c--ag--aaggctccgagcgcagtaagcatt------------acgc-c-ctcgctc-tg
gacg-cccctgctg--gcagctcgccctgcggcggaaa------cgcttgca--------
----------------------------------------gcaaccatttt-ctaaggtt
gacctcggatcaggtaggattacccgctgaacttaagcat----acggcgagtgaagcgg
caacagctcagatttggaatctgg-ccttc---------gggcccgagttgtaatctgga
gaggatgcttctggc-gcggtgccttc--cgagttccctggaacgggacgccggagaggg
tgagagccccgtacggttggacacctagcctctgtgaagctccttcgacgagtcgagtag
tttgggaatgctgctcaaaatgggaggtaaatttcttctaaagctaaatattggccagag
accgatagcgcacaagtagagtgatcgaaagatgaaaagcactttgaaaagagagttaaa
aagtacgtgaaattgttgaaagggaagcgcccgtggccagacttgcgccgc-gcgg-acc
ac-ccagcgtt--ct---cgctggtgcactcc-gcgcg-gcgcaggccagcatcggtttt
c-ctagggggataaaggtcg-cgggaacgtagctcctcc-------gggagtgttatagc
ccgtggcgtcatgcccctggggggaccgagga-ccgcgc--ttc-----ggcaa-ggatg
ctggcgtaatggccaccggcgacccgtcttgaaacacggaccaaggagtcaagcattggg
gcgagtgtctgggtgttaaacccgcacgcgaaatgaaagtgaacgcaggtgagagcttc-
-------------------ggcgcatcatcgaccgatcctgatgttctcggatggatttg
agtaagagccttaccgcttggacccgaaagatggtgaactatgcctgtatagggtgaagc
cagaggaaactctggtggaggctcgcagcggttctgacgtgcaaatcgatcgtcaaatat
-ggaggaggctgctgagctcggcaagggctccttcaagtacgcatgggttcttgacaagc
tcaaggccgagcgtgagcgcggtatcaccatcgatatcgctctctggaagttcgagaccc
cccgctactacgtcaccgtcatt-------------------------------------
---------------------------gacgctcccggtcaccgtgacttcatcaagaac
atgattaccggtacctcgcaggccgactgcgctatcctcatcattgccgctggcactggt
gagttcgaggctggtatctccaaggatggccagacccgtgagcacgctctgcttgcctac
acccttggtgtccggcagctcattgtc---------------------------------
------------------------------------------------------------
--------nnnnnnnnnnnnnnnnnnnnnnnnnnnnnnnnnnnnnnnnnnnnnnnnnnnn
nnnnnnnnnnnnnnnnnnnnnnnnnnnnnnnnnnnnnnnnnnnnnnnnnnnnnnnnnnnn
nnnnnnnnnnnnnnnnnnnnnnnnnnnnnnnnnnnnnnnnnnnnnnnnnnnnnnnnnnnn
nnnnnnnnnnnnnnnnnnnnnnnnnnnnnnnnnnnnnnnnnnnnnnnnnnnnnnnnnnnn
nnnnnnnnnnnnnnnnnnnnnnnnnnnnnnnnnnnnnnnnnnnnnnnnnnnnnnnnnnnn
nnnnnnnnnnnnnnnnnnnnnnnnnnnnnnnnnnnnnnnnnnnnnnnnnnnnnnnnnnnn
nnnnnnnnnnnnnnnnnnnnnnnnnnnnnnnnnnnnnnnnnnnnnnnnnnnnnnnnnnnn
nnnnnnnnnnnnnnnnnnnnnnnnnnnnnnnnnnnnnnnnnnnnnnnnnnnnnnnnnnnn
nnnnnnnnnnnnnnnnnnnnnnnnnnnnnnnnnnnnnnnnnnnnnnnnnnnnnnnnnnnn
nnnnnnnnnnnnnnnnnnnnnnnnnnnnnnnnnnnnnnnnnnnnnnnnnnnnnnnnnnnn
nnnnnnnnnnnnnnnnnnnnnnnnnnnnnnnnnnnnnnnnnnnnnnnnnnnnnnnnnnnn
nnnnnnnnnnnnnnnnnnnnnnnnnnnnnnnnnnnnnnnnnnnnnnnnnnnnnnnnnnnn
nnnnnnnnnnnnnnnnnnnnnnnnnnnnnnnnnnnnnnnnnnnnnnnnnnnnnn------
---------nnnnnnnnnnnnnnnnnnnnnnnnnnnnnnnnnnnnnnnnnnnnnnnnnnn
nnnnnnnnnnnnnnnnnnnnnnnnnnnnnnnnnnnnnnnnnnnnnnnnnnnnnnnnnnnn
nnnnnnnnnnnnnnnnnnnnnnnnnnnnn---------nnnnnnnnnnnnnnnnnnnnnn
------nnnnnnnnnnnnnnnnnnnnnnnnnnnnnnnnnnnnnnnnnnnnnnnnnnnnnn
nnnnnnnnnnnnnnnnnnnnnnnnnnnnnnnnnnnnnnnnnnnnnnnnnnnnnnnnnnnn
nnnnnnnnnnnnnnnnnnnnnnnnn
>G._Zekuensis_CBS141901
tcattagcgagt-----tc----------------aaaaa---actcccaacccgtgcat
aca-taccgcat-------ttcttgcg------------------ac-cgttgcctcc--
-tggcgggcggc-----------------gcgcgcctc------------cagctccg--
------------------------------------------------------------
----------------------------------gctggcggc-----------------
--gcccgcccgc--cggg-gg---------------a-tagc----ggccg-ctcttt-g
aacc--tctgcgt------------------------------acactgag-cagtctga
gc----------aaaaccat---gaatcgttaaaactttcaacaacggatctcttggttc
tggcatcgatgaagaacgcagcgaactgcgataagtaatgtgaattgcagaattcagtga
accatcgaatctttgaacgcacattgcgcccgccagcattctggcgggcatgcctgtccg
agcgtcattt-ccaccc-tca---cgcg--ccc-ctt---------tagtgc---gtggt
gttggggca----------tact---------------gcggctgcc-------------
-----gcgagg--------------caccgcagg-ccctgaaacccag-tggcgggccgg
c--ag--aaggctccgagcgcagtaagcatc------------acgc-c-ctcgctc-cg
gacg-cccctgctg--gcagctcgccctgcggcggaaa------cgtttgca--------
----------------------------------------gcaacc-aatt-ttaaggtt
gacctcggatcaggtaggattacccgctgaacttaagcatatcaacggcgagtgaagcgg
caacagctcagatttggaatctgg-ccttc---------gggcccgagttgtaatctgga
gaggatgcttctggc-gcggtgccttc--cgagttccctggaacgggacgccggagaggg
tgagagccccgtacggttggacacctagcctttgtgaagctccttcgacgagtcgagtag
tttgggaatgctgctcaaaatgggaggtaaatttcttctaaagctaaatattggccagag
accgatagcgcacaagtagagtgatcgaaagatgaaaagcactttgaaaagagagttaaa
aagtacgtgaaattgttgaaagggaagcgcccgtggccagacttgcgctgc-gcgg-acc
ac-ccagcgtt--ct---cgctggtgcactcc-gcgcg-gcgcaggccagcatcggtttt
c-ctagggggataaaggtcg-cgggaacgtagctcctcc-------gggagtgttatagc
ccgtggcgtcatgcccctggggggaccgagga-ccgcgc--ttc-----ggcaa-ggatg
ctggcgtaatggccaccggcga--------------------------------------
------------------------------------------------------------
------------------------------------------------------------
------------------------------------------------------------
------------------------------------------------------------
---aggaggctgctgagctcggcaagggctccttcaagtacgcatgggttcttgacaagc
tcaaggccgagcgtgagcgcggtatcaccattgatatcgctctctggaagttcgagaccc
ccaagtactacgtcaccgtcatt-------------------------------------
---------------------------gacgctcccggtcaccgtgatttcatcaagaac
atgattaccggtacctcgcaggccgactgcgccattctcatcattgccgctggtactggt
gagttcgaggctggtatctccaaggatggccagactcgtgagcacgctctgcttgcctac
acccttggtgtccggcagctcattgtcgccatcaacaagatggacaccaccaagtggtct
gaggaccgttaccaggagatcatcaaggagacctccaacttcatcaagaaggtcggctac
aaccccaannnnnnnnnnnnnnnnnnnnnnnnnnnnnnnnnnnnnnnnnnnnnnnnnnnn
nnnnnnnnnnnnnnnnnnnnnnnnnnnnnnnnnnnnnnnnnnnnnnnnnnnnnnnnnnnn
nnnnnnnnnnnnnnnnnnnnnnnnnnnnnnnnnnnnnnnnnnnnnnnnnnnnnnnnnnnn
nnnnnnnnnnnnnnnnnnnnnnnnnnnnnnnnnnnnnnnnnnnnnnnnnnnnnnnnnnnn
nnnnnnnnnnnnnnnnnnnnnnnnnnnnnnnnnnnnnnnnnnnnnnnnnnnnnnnnnnnn
nnnnnnnnnnnnnnnnnnnnnnnnnnnnnnnnnnnnnnnnnnnnnnnnnnnnnnnnnnnn
nnnnnnnnnnnnnnnnnnnnnnnnnnnnnnnnnnnnnnnnnnnnnnnnnnnnnnnnnnnn
nnnnnnnnnnnnnnnnnnnnnnnnnnnnnnnnnnnnnnnnnnnnnnnnnnnnnnnnnnnn
nnnnnnnnnnnnnnnnnnnnnnnnnnnnnnnnnnnnnnnnnnnnnnnnnnnnnnnnnnnn
nnnnnnnnnnnnnnnnnnnnnnnnnnnnnnnnnnnnnnnnnnnnnnnnnnnnnnnnnnnn
nnnnnnnnnnnnnnnnnnnnnnnnnnnnnnnnnnnnnnnnnnnnnnnnnnnnnnnnnnnn
nnnnnnnnnnnnnnnnnnnnnnnnnnnnnnnnnnnnnnnnnnnnnnnnnnnnnnnnnnnn
nnnnnnnnnnnnnnnnnnnnnnnnnnnnnnnnnnnnnnnnnnnnnnnnnnnnnn------
---------nnnnnnnnnnnnnnnnnnnnnnnnnnnnnnnnnnnnnnnnnnnnnnnnnnn
nnnnnnnnnnnnnnnnnnnnnnnnnnnnnnnnnnnnnnnnnnnnnnnnnnnnnnnnnnnn
nnnnnnnnnnnnnnnnnnnnnnnnnnnnn---------nnnnnnnnnnnnnnnnnnnnnn
------nnnnnnnnnnnnnnnnnnnnnnnnnnnnnnnnnnnnnnnnnnnnnnnnnnnnnn
nnnnnnnnnnnnnnnnnnnnnnnnnnnnnnnnnnnnnnnnnnnnnnnnnnnnnnnnnnnn
nnnnnnnnnnnnnnnnnnnnnnnnn
>G._Pruni_CBS120197
-cattagcgagt-----tc---------------acagca---gctcccaacccgtgtta
act-taccgcacc------ttacggtg------------------cc-cgttgcctgg--
-ggcgggcccg------------------gctcccctc------------ccccccta--
--------------gccggg----------------------------------------
----------------------------------ggagagggg-----------------
--cgccgcccgc--caaa-gg---------------acgcgt----ggccg-cccgag-a
aacacctatgcagtc----------------------------ttcagtgc-ccgtctga
gc----------agaccaca---gaat-gtcaaaactttcaacaacggatctcttggttc
tggcatcgatgaagaacgcagcgaactgcgataagtaatgtgaattgcagaattcagcga
accatcgaatctttgaacgcacattgcgcccgccagcattctggcgggcatgcctgtccg
agcgtcattt-ccaccc-tca---cgcg--ccc-ccc--------ccggcgc---gtggt
gttggggca----------ttct---------------gcggcggcc-------------
-----gctagg--------------ccccgcagg-ccctgaaagctag-tggcgggccag
c--ag--tgggctccgagcgcagtaagcagc-----------aacgc-c-ctcgctc-cg
gacg-cccccgctg--gcgccctgccc-gcagcgcgag------ctgcgacc--------
-----------------------------------------cccccctttt-gcaaggtt
gacctcggatcaggtaggactacccgctgaacttaagcatatcaacggcgagtgaagcgg
caacagctcagatttggaatctgg-ccccna--------gggcccgagttgtaatctgga
gaggatgcttctggc-gcggcgccttc--cgagttccctggaacgggacgccggagaggg
tgagagccccgtacggtcggacgcccagcctctgtgaagctccttcgacgagtcgagtag
tttgggaatgctgctcaaaatgggaggtaaatttcttctaaagctaaataccggccagag
accgatagcgcacaagtagagtgatcgaaagatgaaaagcactttgaaaagagggttaaa
cagtacgtgaaattgttgaaagggaagcgcccgtggccagacttgcgcccc-gcgg-acc
ac-ccggcgtt--ct---cgccggtgcactcc-gcgag-gcgcaggccagcatcggttct
c-ccagggggacaaaggctg-cgggaacgtagctcctac-------gggagtgttatagc
ccgcggcgccatgcccctggggggaccgagga-ccgcgc--ttc-----ggcaa-ggatg
ctggcgtaatggccaccggcgacccgtcttgaaacacggaccaaggagtcaagcattggg
gcgagtgtctgggtgccaaacccgcacgcgaaatgaaagtgaacgcaggtgagagcttc-
-------------------ggcgcatcatcgaccgatcctgatgttctcggatggatttg
agtaagagccttaccgcttggacccgaaagatggtgaactatgcctgtatagggtgaagc
cagaggaaactctggtggaggctcgcagcggttctgacgtgcaaatcgatcgtcaaatat
-ggaggaagccgctgagctgggcaagggctccttcaagtacgcatgggttcttgacaaac
ttaaggccgagcgtgagcgcggtatcaccattgatatcgctctctggaagttcgagaccc
ccaaatactacgtcaccgtcatt-------------------------------------
---------------------------gacgccccgggccatcgcgatttcatcaagaac
atgatcacgggcacgtcgcaggccgactgcgctattctgatcatcgccgctggtacgggt
gagttcgaggctggtatctccaaggatggccagacccgcgagcacgctctgctggcctac
acccttggtgtccggcagctcattgtcgccatcaacaagatggacaccaccaagtggtct
gaggatcgttacaacgagatcatcaaggagacctccaacttcatcaagaaggtcggctac
aacccgaannnnnnnnnnnnnnnnnnnnnnnnnnnnnnnnnnnnnnnnnnnnnnnnnnnn
nnnnnnnnnnnnnnnnnnnnnnnnnnnnnnnnnnnnnnnnnnnnnnnnnnnnnnnnnnnn
nnnnnnnnnnnnnnnnnnnnnnnnnnnnnnnnnnnnnnnnnnnnnnnnnnnnnnnnnnnn
nnnnnnnnnnnnnnnnnnnnnnnnnnnnnnnnnnnnnnnnnnnnnnnnnnnnnnnnnnnn
nnnnnnnnnnnnnnnnnnnnnnnnnnnnnnnnnnnnnnnnnnnnnnnnnnnnnnnnnnnn
nnnnnnnnnnnnnnnnnnnnnnnnnnnnnnnnnnnnnnnnnnnnnnnnnnnnnnnnnnnn
nnnnnnnnnnnnnnnnnnnnnnnnnnnnnnnnnnnnnnnnnnnnnnnnnnnnnnnnnnnn
nnnnnnnnnnnnnnnnnnnnnnnnnnnnnnnnnnnnnnnnnnnnnnnnnnnnnnnnnnnn
nnnnnnnnnnnnnnnnnnnnnnnnnnnnnnnnnnnnnnnnnnnnnnnnnnnnnnnnnnnn
nnnnnnnnnnnnnnnnnnnnnnnnnnnnnnnnnnnnnnnnnnnnnnnnnnnnnnnnnnnn
nnnnnnnnnnnnnnnnnnnnnnnnnnnnnnnnnnnnnnnnnnnnnnnnnnnnnnnnnnnn
nnnnnnnnnnnnnnnnnnnnnnnnnnnnnnnnnnnnnnnnnnnnnnnnnnnnnnnnnnnn
nnnnnnnnnnnnnnnnnnnnnnnnnnnnnnnnnnnnnnnnnnnnnnnnnnnnnn------
---------nnnnnnnnnnnnnnnnnnnnnnnnnnnnnnnnnnnnnnnnnnnnnnnnnnn
nnnnnnnnnnnnnnnnnnnnnnnnnnnnnnnnnnnnnnnnnnnnnnnnnnnnnnnnnnnn
nnnnnnnnnnnnnnnnnnnnnnnnnnnnn---------nnnnnnnnnnnnnnnnnnnnnn
------nnnnnnnnnnnnnnnnnnnnnnnn------------------------------
------------------------------------------------------------
-------------------------
>G._Abieticola_CMW17199
------------------------------------------------------------
------------------------------------------------------------
-----------------------------gcgcccctc------------cctct-----
------------------------------------------------------------
-------------------------------------gggggg-----------------
--gaccgcccgc--cggg-gg---------------ctgcgc----ggccg-ttccag-a
acgc--attgcagtc----------------------------tttagtgc-ctgtctga
gc----------agaccaca---gaatcgttaaaactttcaacaacggatctcttggttc
tggcatcgatgaagaacgcagcgaactgcgataagtaatgtgaattgcagaattcagcga
accatcgaatctttgaacgcacattgcgcccgccagcattctggcgggcatgcctgtccg
agcgtcattt-ccaccc-tca---cgcg--ccc-------------cggcgc---gtggt
gttggggca----------tgct---------------gcggcggcc-------------
-----gcgagg--------------ccccgcagg-cccctaaaaccag-tggcgggccgg
c--ag--cgggctccgagcgcagtaagcagc-----------aacgc-c-ctcgctc-tg
gacg-cccccgccg--gc-tcccgcct-acagcggaag------ctg-------------
------------------------------------------------------------
--------------------------------------acccccatcgcgagtgaagcgg
caacagctcagatttggaatctgg-ccccca--------gggcccgagttgtaatctgga
gaggatgcttctggc-gcggcgccttc--cgagttccctggaacgggacgccggagaggg
tgagagccccgtacggtcggacgcccagcctctgtgaagctccttcgacgagtcgagtag
tttgggaatgctgctcaaaatgggaggtaaatttcttctaaagctaaataccggccagag
accgatagcgcacaagtagagtgatcgaaagatgaaaagcactttgaaaagagggttaaa
cagtacgtgaaattgttgaaagggaagcgcccgtggccagacttgtgccca-gcgg-acc
ac-ccggcgtt--ct---cgccggtgcactcc-gctgg-gcgcaggccagcatcggttct
t-ctagggggacaaaggtcg-cgggaacgtagctccctc-------gggagtgttatagc
ccgcggcgccatgcccctggggggaccgagga-ccgcgc--ttc-----ggcaa-ggatg
ctggcgtaatggccaccggcgacccgtcttgaaacacggaccaaggagtcaagcattggg
gcgagtgtctgggtgccaaacccgcacgcgaaatgaaagtaaacgcaggtgagagcttc-
-------------------ggcgcatcatcgaccgatcctgatgttctcggatggatttg
agtaagagccttaccgcttggacccgaaagatggtgaactatgcctgtatagggtgaagc
cagaggaaactctggtggaggctcgcagcggntctgacgtgcaaatcgatcgtcaaatat
-ggaggaggctgctgagctgggcaagggctccttcaagtacgcatgggttcttgacaagc
ttaaggccgagcgcgagcgcggtatcaccatcgatatcgctctctggaagttcgagaccc
ccaagtactacgtcaccgtcatt-------------------------------------
---------------------------gacgccccgggtcatcgtgatttcatcaagaac
atgatcacgggcacgtcgcaggccgactgcgctatcctgatcattgccgctggtacgggt
gagttcgaggctggtatctccaaggatggccagacccgcgagcacgccctgctggc----
------------------------------------------------------------
------------------------------------------------------------
--------nnnnnnnnnnnnnnnnnnnnnnnnnnnnnnnnnnnnnnnnnnnnnnnnnnnn
nnnnnnnnnnnnnnnnnnnnnnnnnnnnnnnnnnnnnnnnnnnnnnnnnnnnnnnnnnnn
nnnnnnnnnnnnnnnnnnnnnnnnnnnnnnnnnnnnnnnnnnnnnnnnnnnnnnnnnnnn
nnnnnnnnnnnnnnnnnnnnnnnnnnnnnnnnnnnnnnnnnnnnnnnnnnnnnnnnnnnn
nnnnnnnnnnnnnnnnnnnnnnnnnnnnnnnnnnnnnnnnnnnnnnnnnnnnnnnnnnnn
nnnnnnnnnnnnnnnnnnnnnnnnnnnnnnnnnnnnnnnnnnnnnnnnnnnnnnnnnnnn
nnnnnnnnnnnnnnnnnnnnnnnnnnnnnnnnnnnnnnnnnnnnnnnnnnnnnnnnnnnn
nnnnnnnnnnnnnnnnnnnnnnnnnnnnnnnnnnnnnnnnnnnnnnnnnnnnnnnnnnnn
nnnnnnnnnnnnnnnnnnnnnnnnnnnnnnnnnnnnnnnnnnnnnnnnnnnnnnnnnnnn
nnnnnnnnnnnnnnnnnnnnnnnnnnnnnnnnnnnnnnnnnnnnnnnnnnnnnnnnnnnn
nnnnnnnnnnnnnnnnnnnnnnnnnnnnnnnnnnnnnnnnnnnnnnnnnnnnnnnnnnnn
nnnnnnnnnnnnnnnnnnnnnnnnnnnnnnnnnnnnnnnnnnnnnnnnnnnnnnnnnnnn
nnnnnnnnnnnnnnnnnnnnnnnnnnnnnnnnnnnnnnnnnnnnnnnnnnnnnn------
---------nnnnnnnnnnnnnnnnnnnnnnnnnnnnnnnnnnnnnnnnnnnnnnnnnnn
nnnnnnnnnnnnnnnnnnnnnnnnnnnnnnnnnnnnnnnnnnnnnnnnnnnnnnnnnnnn
nnnnnnnnnnnnnnnnnnnnn---------------------------------------
------------------------------------------------------------
------------------------------------------------------------
-------------------------
>G._Taigensis_CMW36629
tcattactgagt-----tc----------------cagca---actcccaacccgtgcaa
aca-taccgcatc------ttccagcg------------------cc-cgttgcctcc--
-cggcgggcggc-----------------gccctccct----------------------
------------------------------------------------------------
----------------------------------ctggggggg-----------------
--gaccgcccgc--cggg-gg---------------ctgcgc----ggccg-ttccag-a
acgc--attgcagtc----------------------------tttagtgc-ctgtctga
gc----------agaccaca---gaatcgttaaaactttcaacaacggatctcttggttc
tggcatcgatgaagaacgcagcgaactgcgataagtaatgtgaattgcagaattcagcga
accatcgaatctttgaacgcacattgcgcccgccagcattctggcgggcatgcctgtccg
agcgtcattt-ccaccc-tca---cgcg--ccc-------------cggcgc---gtggt
gttggggca----------tgct---------------gcggcggcc-------------
-----gcgagg--------------ccccgcagg-cccctaaagccag-tggcgggccgg
c--ag--cgggctccgagcgcagtaagcaga-----------aacgc-c-ctcgctc-tg
gacg-cccccgccg--gc-tcccgcct-acagcggaag------ctg-------------
-------------------------------------------acccccat-cgcaggtt
gacctcggatcaggtaggactacccgctg-acttaagcata--aacggcgagtgaagcgg
caacagctcagatttggaatctgg-ccccca--------gggcccgagttgtaatctgga
gaggatgcttctggc-gcggcgccttc--cgagttccctggaacgggacgccggagaggg
tgagagccccgtacggtcggacgcctagcctctgtgaagctccttcgacgagtcgagtag
tttgggaatgctgctcaaaatgggaggtaaatttcttctaaagctaaataccggccagag
accgatagcgcacaagtagagtgatcgaaagatgaaaagcactttgaaaagagggttaaa
cagtacgtgaaattgttgaaagggaagcgcccgtggccagacttgtgccca-gcgg-acc
ac-ccggcgtt--ct---cgccggtgcactcc-gctgg-gcgcaggccagcatcggttct
t-ctagggggacaaaggtcg-cgggaacgtagctccctc-------gggagtgttatagc
ccgcggcgccatgcccctggggggaccgagga-ccgcgc--ttc-----ggcaa-ggatg
ctggcgtaatggccaccggcgacccgtcttgaaacacggaccaaggagtcaagcattggg
gcgagtgtctgggtgccaaacccgcacgcgaaatgaaagtaaacgcaggtgagagcttc-
-------------------ggcgcatcatcgaccgatcctgatgttctcggatggatttg
agtaagagccttaccgcttggacccgaaagatggtgaactatgcctgtatagggtgaagc
cagaggaaactctggtggaggctcgcagcggttctgacgtgcaaatcgatcgtcaaatat
-ggaggaggctgccgagctgggcaagggctccttcaagtacgcatgggttcttgacaagc
tcaaggccgagcgcgagcgcggtatcaccatcgatatcgctctctggaagttcgagaccc
ccaagtactacgtcaccgtcatt-------------------------------------
---------------------------gacgccccgggtcatcgtgatttcatcaagaac
atgatcacgggcacgtcgcaggccgactgcgctatcctgatcattgccgctggtacgggt
gagttcgaggctggtatctccaaggatggccagacccgcgagcacgccctgctggcctac
acccttggtgtccggcagctcattgtcgccatcaacaagatggacaccaccaagtggtcc
gagagccgttaccaggagatcatcaaggagacctccaacttcatcaagaaggtcggctac
aannnnnnnnnnnnnnnnnnnnnnnnnnnnnnnnnnnnnnnnnnnnnnnnnnnnnnnnnn
nnnnnnnnnnnnnnnnnnnnnnnnnnnnnnnnnnnnnnnnnnnnnnnnnnnnnnnnnnnn
nnnnnnnnnnnnnnnnnnnnnnnnnnnnnnnnnnnnnnnnnnnnnnnnnnnnnnnnnnnn
nnnnnnnnnnnnnnnnnnnnnnnnnnnnnnnnnnnnnnnnnnnnnnnnnnnnnnnnnnnn
nnnnnnnnnnnnnnnnnnnnnnnnnnnnnnnnnnnnnnnnnnnnnnnnnnnnnnnnnnnn
nnnnnnnnnnnnnnnnnnnnnnnnnnnnnnnnnnnnnnnnnnnnnnnnnnnnnnnnnnnn
nnnnnnnnnnnnnnnnnnnnnnnnnnnnnnnnnnnnnnnnnnnnnnnnnnnnnnnnnnnn
nnnnnnnnnnnnnnnnnnnnnnnnnnnnnnnnnnnnnnnnnnnnnnnnnnnnnnnnnnnn
nnnnnnnnnnnnnnnnnnnnnnnnnnnnnnnnnnnnnnnnnnnnnnnnnnnnnnnnnnnn
nnnnnnnnnnnnnnnnnnnnnnnnnnnnnnnnnnnnnnnnnnnnnnnnnnnnnnnnnnnn
nnnnnnnnnnnnnnnnnnnnnnnnnnnnnnnnnnnnnnnnnnnnnnnnnnnnnnnnnnnn
nnnnnnnnnnnnnnnnnnnnnnnnnnnnnnnnnnnnnnnnnnnnnnnnnnnnnnnnnnnn
nnnnnnnnnnnnnnnnnnnnnnnnnnnnnnnnnnnnnnnnnnnnnnnnnnnnnn------
------------------------------------------------------------
------------------------------------------------------------
------------------------------------------------------------
------------------------------------------------------------
------------------------------------------------------------
-------------------------
>L._olivaceum__CMW23348
tcattagcgagt-----tcac--------------aagtg---actcccaacccgtgcca
act-taccgcgccctgg-tctccaggg---------------cgcac-cgttgcctcc--
-tggcgggcgcc-----------------gtcggcacc----------------------
---t-tt-----------------------------------------------------
----------------------------------gcggtgcgg-----------------
--gcgtgcctgc--cggg-gg---------------cgcacc-----------------g
aacc--ctcctttgcagcat-------------------c---tatacata-gcgtctga
gca---------aaaccaca---gaatcgtaaaaactttcaacaacggatctcttggttc
tggcatcgatgaagaacgcagcgaactgcgataagtaatgcgaattgcagaattcagcga
gccatcgaatctttgaacgcacattgcgcccgccagtattctggcgggcatgcctgtccg
agcgtcattt-cctccc-tca---cgcg--gcc-ctt------------cgc---gtggt
gttggggcg----------atct---------------gcgaccggtcgccgca------
--gcgacgcgg----------cgcccggcgcagc-cccccaaagcaag-tggcgggccgg
c--ag--cggtctccgagcgcagtaagcatg----------tttgcc-t-ctcgctc-tg
gacg-atgctgcct--gcgccctgccc-----ccaatg------cagacgca--------
------------------------------------------agtctatct-caaaggtt
gacctcggatcaggtaggattacccgctgaacttaag------------gagtgaagcgg
caacagctcagatttggaatctgg-tccctc-------ggggcccgagttgtaatctgga
gaggatgcttctggc-gcggcgccgtc--cgagttccctggaacgggacgccggagaggg
tgagagccccgtacggtcggacgcctagcctgtgtgaagctccttcgacgagtcgagtag
tttgggaatgctgctcaaaatgggaggtaaatttcttctaaagctaaataccggccagag
accgatagcgcacaagtagagtgatcgaaagatgaaaagcactttgaaaagagggtcaaa
cagtacgtgaaattgttgaaagggaagcgcccgtggccagacttgtgcccg-gcag-acc
at-ccggcgcc--ccc-gcgccggtgcactct-gccgg-gcgcaggccagcatcggtttt
c-ccagggggataaaggcgg-cgggaacgtggctccctc-------gggagcgttatagc
ccgccgcgtcatgcctctggggggaccgagga-ccgcgcattta-----tgcaa-ggatg
ctggcgtaatggccaccggcgacccgtcttgaaacacggaccaaggagtcaagcattggg
gcgagtgtctgggtgttaaacccgcacgcgaaatgaaagtgaacgcaggtgagagcttc-
-------------------ggcgcatcatcgaccgatcctgatgttttcggatggatttg
agtaagagccttaacgcttggacccgaaagatggtgaactatgcctgtatagggtgaagc
cagaggaaactctggtggaggctcgcagcggttctgacgtgcaaatcgatcgtcaaa---
---aggaagccgctgagctgggcaagggctccttcaagtacgcatgggtgcttgacaagc
tcaaggccgagcgtgagcgcggtatcaccattgatatcgctctgtggaagttcgagaccc
cgcggtactacgtcaccgtcatt-------------------------------------
---------------------------gacgccccgggccatcgtgatttcatcaagaac
atgatcacgggcacgtcgcaggccgactgcgctatcctgatcattgccgccggtacgggc
gagttcgaggctggtatctccaaggatggccagacccgcgagcacgctctgctggccttc
accctgggtgtccggcagctgattgttgccatcaacaagatggacaccaccaagtggtcg
gaggagcgctacctcgagatcatcaaggagacgtccaacttcatcaagaatgtcggctac
accccaagnnnnnnnnnnnnnnnnnnnnnnnnnnnnnnnnnnnnnnnnnnnnnnnnnnnn
nnnnnnnnnnnnnnnnnnnnnnnnnnnnnnnnnnnnnnnnnnnnnnnnnnnnnnnnnnnn
nnnnnnnnnnnnnnnnnnnnnnnnnnnnnnnnnnnnnnnnnnnnnnnnnnnnnnnnnnnn
nnnnnnnnnnnnnnnnnnnnnnnnnnnnnnnnnnnnnnnnnnnnnnnnnnnnnnnnnnnn
nnnnnnnnnnnnnnnnnnnnnnnnnnnnnnnnnnnnnnnnnnnnnnnnnnnnnnnnnnnn
nnnnnnnnnnnnnnnnnnnnnnnnnnnnnnnnnnnnnnnnnnnnnnnnnnnnnnnnnnnn
nnnnnnnnnnnnnnnnnnnnnnnnnnnnnnnnnnnnnnnnnnnnnnnnnnnnnnnnnnnn
nnnnnnnnnnnnnnnnnnnnnnnnnnnnnnnnnnnnnnnnnnnnnnnnnnnnnnnnnnnn
nnnnnnnnnnnnnnnnnnnnnnnnnnnnnnnnnnnnnnnnnnnnnnnnnnnnnnnnnnnn
nnnnnnnnnnnnnnnnnnnnnnnnnnnnnnnnnnnnnnnnnnnnnnnnnnnnnnnnnnnn
nnnnnnnnnnnnnnnnnnnnnnnnnnnnnnnnnnnnnnnnnnnnnnnnnnnnnnnnnnnn
nnnnnnnnnnnnnnnnnnnnnnnnnnnnnnnnnnnnnnnnnnnnnnnnnnnnnnnnnnnn
nnnnnnnnnnnnnnnnnnnnnnnnnnnnnnnnnnnnnnnnnnnnnnnnnnnnnn------
---------nnnnnnnnnnnnnnnnnnnnnnnnnnnnnnnnnnnnnnnnnnnnnnnnnnn
nnnnnnnnnnnnnnnnnnnnnnnnnnnnnnnnnnnnnnnnnnnnnnnnnnnnnnnnnnnn
nnnnnnnnnnnnnnnnnnnnnnnnnnnnn---------nnnnnnnnnnnnnnnnnnnnnn
------nnnnnnnnnnnnnnnnnnnnnnnnnnnnnnnnnnnnnnnnnnnnnnnnnnnnnn
nnnnnnnnnnnnnnnnnnnnnnnnnnnnnnnnnnnnnnnnnnnnnnnnnnnnnnnnnnnn
nnnnnnnnnnnnnnnnnnnnnnnnn
>J._tenella_CBS189.86
tcattaccgagt-----tc----------------cagca---actcccaacccgtgcga
acc-gtaccc---------cttctgtt------------------ct-cgttgcctctgg
cgggcggcgggcgcgggacggggggcggcgcgtaccccgaaacccggcgccatcgcc---
--------------aggggggagg------------------------------------
----------------------------------ggcggcgcc-tgtcccccggcccaag
cccgccacccgc--cagc-gg---------------cg--------gcggg-cctctt-g
aacg--cttttttcaaaccc------------------aa---tacagtgt-ccttctga
gc----------ctaaaaca---aaccaatcaaaactttcaacaacggatctcttggctc
tggcatcgatgaagaacgcagcgaaatgcgatacgtaatgtgaattgcagaattccgcga
accatcgaatctttgaacgcacattgcgcctgccagcactctggcaggcatgcctgtccg
agcgtcattt-cccccc-tcag--cgcg--ccc-tcca-------gcggccg---ctggt
gttggggca----------cccc---------------gccgcccgc---cccg---cct
acgcgcgggcg--------------ggccggggg-ccctgaaatgcag-tggcgggcccg
gcgga--ccggccctgagcgcagcaccgaacgcac----cgttctct-c-ctcgctc-ag
cggc-tcccccccg--gcgcccagccg-----tcaaaa------cacgcaccc-------
--------------------cgcgcgg-------------tgcaccccccc-accaggtt
gacctcggatcaggtaggactacccgctgaacttaa-------aacggcgagtgaagcgg
caacagctcaaatttgaaatctgg-ccctct--------gggtccgagttgtaatttgga
gaggatgcttttggc-gcggcgccgtc--cgagttccttggaacaggacgccggagaggg
tgagagccccgtacggacggacgcctagcctctacaaagctccttcgacgagtcgagtag
tttgggaatgctgctctaaatgggaggtaaatttcttctaaagctaaataccggccagag
accgatagcgcacaagtagagtgatcgaaagatgaaaagcactttgaaaagagggttaaa
cagtacgtgaaattgttgaaagggaagcgcctgtgaccagacttgcgcccc-gcgg-acc
aa-ccggcgct--cc--gcgccggtgcactcc-gcggg-gtgcaggccagcatcggtttt
c-ccagggggacaaaggccg-cgggaacgtagctccctc-------gggagtgttacagc
ccgcggcggcatgcccctggggggaccgagga-ccgcgc--ttc-----ggcaa-ggatg
ctggcgtaatggtcaccagcgacccgtcttgaaacacggatcaaggagtcaagcattggg
gcgagtgtttgggtgtcaaacccgcacgcgaaatgaaagtaaacgcaggggagagcttc-
-------------------ggcgcacccccgaccgatcctgatgtcttcggatggatttg
agtaagagccttaccgcttggacccgaaagatggtgaactatgcctgtgtagggtgaagc
cagaggaaactctggtggaggctcgcagcggttctgacgtgcaaatcgatcgtcaaacat
-ggaggaggctgctgagctgggcaagggctctttcaagtatgcctgggtgctggacaagc
tcaaggccgagcgtgagcgcggtatcaccatcgatatcgctctctggaagttcgagacgc
ccaagtactacgtcaccgtcatc-------------------------------------
---------------------------gacgcccccggccaccgtgacttcatcaagaac
atgatcacgggcacctcgcaggccgactgcgccattctcatcattgccgccggcactggt
gagttcgaggctggtatctccaaggatggccagacccgtgagcacgctctgctcgcctac
accctgggcgtgcggcagctcattgtcgccatcaacaagatggacaccaccaagtggtcc
gaggaccgctaccaggagatcatcaaggagacgtccaa----------------------
--------nnnnnnnnnnnnnnnnnnnnnnnnnnnnnnnnnnnnnnnnnnnnnnnnnnnn
nnnnnnnnnnnnnnnnnnnnnnnnnnnnnnnnnnnnnnnnnnnnnnnnnnnnnnnnnnnn
nnnnnnnnnnnnnnnnnnnnnnnnnnnnnnnnnnnnnnnnnnnnnnnnnnnnnnnnnnnn
nnnnnnnnnnnnnnnnnnnnnnnnnnnnnnnnnnnnnnnnnnnnnnnnnnnnnnnnnnnn
nnnnnnnnnnnnnnnnnnnnnnnnnnnnnnnnnnnnnnnnnnnnnnnnnnnnnnnnnnnn
nnnnnnnnnnnnnnnnnnnnnnnnnnnnnnnnnnnnnnnnnnnnnnnnnnnnnnnnnnnn
nnnnnnnnnnnnnnnnnnnnnnnnnnnnnnnnnnnnnnnnnnnnnnnnnnnnnnnnnnnn
nnnnnnnnnnnnnnnnnnnnnnnnnnnnnnnnnnnnnnnnnnnnnnnnnnnnnnnnnnnn
nnnnnnnnnnnnnnnnnnnnnnnnnnnnnnnnnnnnnnnnnnnnnnnnnnnnnnnnnnnn
nnnnnnnnnnnnnnnnnnnnnnnnnnnnnnnnnnnnnnnnnnnnnnnnnnnnnnnnnnnn
nnnnnnnnnnnnnnnnnnnnnnnnnnnnnnnnnnnnnnnnnnnnnnnnnnnnnnnnnnnn
nnnnnnnnnnnnnnnnnnnnnnnnnnnnnnnnnnnnnnnnnnnnnnnnnnnnnnnnnnnn
nnnnnnnnnnnnnnnnnnnnnnnnnnnnnnnnnnnnnnnnnnnnnnnnnnnnnn------
---------nnnnnnnnnnnnnnnnnnnnnnnnnnnnnnnnnnnnnnnnnnnnnnnnnnn
nnnnnnnnnnnnnnnnnnnnnnnnnnnnnnnnnnnnnnnnnnnnnnnnnnnnnnnnnnnn
nnnnnnnnnnnnnnnnnnnnnnnnnnnnn---------nnnnnnnnnnnnnnnnnnnnnn
------nnnnnnnnnnnnnnnnnnnnnnnnnnnnnnnnnnnnnnnnnnnnnnnnnnnnnn
nnnnnnnnnnnnnnnnnnnnnnnnnnnnnnnnnnnnnnnnnnnnnnnnnnnnnnnnnnnn
nnnnnnnnnnnnnnnn---------
>M._botuliformis_CMW14493
-cattaccgagt-----tc----------------tagca---actcccaacccttgtgt
acc-ataccaaa-------acaccgtt------------------ct-cgttgcctcc--
-tggcggcgggg-----------------gcgcagccc------------ctccctc---
--------------gcggcgg---------------------------------------
----------------------------------ggcggcggc-ccc-------------
--cccccaccgc--cagg-gg---------------tg--------gcgag-cgcctc-g
aacc--tttctaaaacagca-------------------c---cagagcgc-ctgtctga
gc----------aaaacaaaaacaaataatcaaaactttcaacaatggatctcttggctc
tggcatcgatgaagaacgcagcgaaatgcgatacgtaatgtgaattgcagaattcagcga
accatcgaatctttgaacgcacattgcgcctgccagcactctggcaggcatgcctgtccg
agcgtcattt-ctcccc-tcag--cgcg--ccc-------------tgtcgcg--ctggt
gttggggcg-----------cct-------------------------------------
-----ccgcct--------------ggcggaggg-cccccaaagccag-tggcggacccg
gc-tg--tcggctccgagcgcagtactgaacccag----cgttctcctc-ttcgctc--t
gcag-ccccggccg--gtgccctgccg-----ttaaac----------------------
-------------------------------------------acccccct---------
------------------------------------------taacggcgagtgaagcgg
caacagctcaaatttgaaatctgg-cccccc--------gggcccgagttgtaatttgga
gaggatgcttctggc-gcggcgccgtc--cgagttccttggaacaggacgccggagaggg
tgagagccccgtacggacggacgcctagcctctacgaagctccttcgacgagtcgagtag
tttgggaatgctgctcaaaatgggaggtaaatttcttctaaagctaaataccggccagag
accgatagcgcacaagtagagtgatcgaaagatgaaaagcactttgaaaagagggttaaa
aagtacgtgaaattgttgaaagggaagcgcctgtgaccagacttgcgcccc-gcgg-acc
at-ccggcgtt--ct---cgccggtgcactcc-gcggg-gtgcaggccagcatcggttct
g-ccagggggataaaggccg-cgggaacgtagctcctcc-------gggagtgttatagc
ccgcggcggcatgcccttggcgggaccgagga-ccgcgc--ttc-----ggcaa-ggatg
ctggcgtaatggtcatcggcgacccgtcttgaaacacggaccaaggagtcaagcattagg
gcgagtgtctgggtgtcaaacccgcacgcgaaatgaaagtaaacgcaggtgagagcttc-
-------------------ggcgcatcaccgaccgatcctgatgtcttcggatggatttg
agtaagagccttaccgcttggacccgaaagatggtgaactatgcctgtatagggtgaagc
cagaggaaactctggtggaggctcgcagcggttctgacgtgcaaatcgatcgtcaaat--
---aggaagccgccgagctgggcaagggctccttcaagtacgcatgggttcttgacaagc
tcaaggccgagcgcgagcgcggtatcaccatcgatatcgccctctggaagttcgagaccc
ccaagtactacgtcaccgtcatt-------------------------------------
---------------------------gacgcccccggccatcgtgacttcatcaagaac
atgatcactggtacctcgcaggccgactgcgccattctcatcattgccgctggtactggt
gagttcgaggccggtatctccaaggacggccagacccgtgagcacgccctgctcgcctac
accctgggcgtgcggcagctcattgtcgccatcaacaagatggacactgccaagtggtcc
gaggctcgctacaacgagatcatcaaggagacgtccaacttcatcaagaaggtcggctac
aac-----nnnnnnnnnnnnnnnnnnnnnnnnnnnnnnnnnnnnnnnnnnnnnnnnnnnn
nnnnnnnnnnnnnnnnnnnnnnnnnnnnnnnnnnnnnnnnnnnnnnnnnnnnnnnnnnnn
nnnnnnnnnnnnnnnnnnnnnnnnnnnnnnnnnnnnnnnnnnnnnnnnnnnnnnnnnnnn
nnnnnnnnnnnnnnnnnnnnnnnnnnnnnnnnnnnnnnnnnnnnnnnnnnnnnnnnnnnn
nnnnnnnnnnnnnnnnnnnnnnnnnnnnnnnnnnnnnnnnnnnnnnnnnnnnnnnnnnnn
nnnnnnnnnnnnnnnnnnnnnnnnnnnnnnnnnnnnnnnnnnnnnnnnnnnnnnnnnnnn
nnnnnnnnnnnnnnnnnnnnnnnnnnnnnnnnnnnnnnnnnnnnnnnnnnnnnnnnnnnn
nnnnnnnnnnnnnnnnnnnnnnnnnnnnnnnnnnnnnnnnnnnnnnnnnnnnnnnnnnnn
nnnnnnnnnnnnnnnnnnnnnnnnnnnnnnnnnnnnnnnnnnnnnnnnnnnnnnnnnnnn
nnnnnnnnnnnnnnnnnnnnnnnnnnnnnnnnnnnnnnnnnnnnnnnnnnnnnnnnnnnn
nnnnnnnnnnnnnnnnnnnnnnnnnnnnnnnnnnnnnnnnnnnnnnnnnnnnnnnnnnnn
nnnnnnnnnnnnnnnnnnnnnnnnnnnnnnnnnnnnnnnnnnnnnnnnnnnnnnnnnnnn
nnnnnnnnnnnnnnnnnnnnnnnnnnnnnnnnnnnnnnnnnnnnnnnnnnnnnn------
---------nnnnnnnnnnnnnnnnnnnnnnnnnnnnnnnnnnnnnnnnnnnnnnnnnnn
nnnnnnnnnnnnnnnnnnnnnnnnnnnnnnnnnnnnnnnnnnnnnnnnnnnnnnnnnnnn
nnnnnnnnnnnnnnnnnnnnnnnnnnnnn---------nnnnnnnnnnnnnnnnnnnnnn
------nnnnnnnnnnnnnnnnnnnnnnnnnnnnnnnnnnnnnnnnnnnnnnnnnnnnnn
nnnnnnnnnnnnnnnnnnnnnnnnnnnnnnnnnnnnnnnnnnnnnnnnnnnnnnnnnnnn
nnnnnnnnnnnnnnnnnnnnnnnnn
>O._valdivianum_CBS454.83
------------------------------------------------------------
------------------------------------------------------------
------------------------------------------------------------
------------------------------------------------------------
------------------------------------------------------------
------------------------------------------------------------
------------------------------------------------------------
------------------------------------------------------------
------------------------------------------------------------
------------------------------------------------------------
------------------------------------------------------------
------------------------------------------------------------
------------------------------------------------------------
------------------------------------------------------------
-----nnnnnnnnn--nnnnnnnnnnn-----nnnnnn----------------------
-------------------------------------------nnnnnnnn---------
------------------------------------------nnnnggcgagtgaagcgg
caacagctcaaatttgaaatctgg-cccacc---------ggcccgagttgtaatttgga
gaggatgcttctggc-gcggcgccgtc--cgagttccttggaacaggacgccacagaggg
tgagagccccgtacggacggacgcccagcctatacgaagctccttcgacgagtcgagtag
tttgggaatgctgctcaaaatgggaggtaaatttcttctaaagctaaataccggccagag
accgatagcgcacaagtagagtgatcgaaagatgaaaagcactttgaaaagagggttaaa
aagtacgtgaaattgttgaaagggaagcgcctgtgaccagacttgcgcccc-gcgg-acc
ac-ccggcgtt--ct---cgccggtgcactcc-gcggg-gcgcaggccagcatcggttct
c-ctggggggacaaaggccg-cgggaacgtagctccttc-------gggagtgttatagc
ccgcggcggcatgcccccggggggaccgagga-ccgcgc--ttc-----ggcaa-ggatg
ctggcgtaatggtcaccagcgacccgtcttgaaacacggaccaaggagtcaagcattggg
gcgagtgtttgggtgacaaacccgcacgcgaaatgaaagtaaacgcaggtgagagcttc-
-------------------ggcgcatcatcgaccgatcctgaagtcttcggatggatttg
agtaagagccccaacgcttggacccgaaagatggtgaactatgcctgtatagggtgaagc
cagaggaaactctggtggaggctcgcagcggttctgacgtgcaaatcgatcgtcaaata-
---aggaagccgctgagctgggcaagggctccttcaagtatgcgtgggttcttgacaagc
tcaaggccgagcgtgagcgcggtatcaccatcgatattgccctctggaagttcgagaccc
ccaagtactacgtcaccgtcatc-------------------------------------
---------------------------gatgcccccggccatcgtgatttcatcaagaac
atgatcactggtacctcgcaggccgactgcgccattctcatcattgccgccggtactggt
gagttcgaggctggtatctccaaggatggccagactcgtgagcacgctctgctcgcctac
accctgggcgtgcggcagctcattgtcgccatcaacaagatggacaccgccaagtggtcc
gaggan------------------------------------------------------
--------nnnnnnnnnnnnnnnnnnnnnnnnnnnnnnnnnnnnnnnnnnnnnnnnnnnn
nnnnnnnnnnnnnnnnnnnnnnnnnnnnnnnnnnnnnnnnnnnnnnnnnnnnnnnnnnnn
nnnnnnnnnnnnnnnnnnnnnnnnnnnnnnnnnnnnnnnnnnnnnnnnnnnnnnnnnnnn
nnnnnnnnnnnnnnnnnnnnnnnnnnnnnnnnnnnnnnnnnnnnnnnnnnnnnnnnnnnn
nnnnnnnnnnnnnnnnnnnnnnnnnnnnnnnnnnnnnnnnnnnnnnnnnnnnnnnnnnnn
nnnnnnnnnnnnnnnnnnnnnnnnnnnnnnnnnnnnnnnnnnnnnnnnnnnnnnnnnnnn
nnnnnnnnnnnnnnnnnnnnnnnnnnnnnnnnnnnnnnnnnnnnnnnnnnnnnnnnnnnn
nnnnnnnnnnnnnnnnnnnnnnnnnnnnnnnnnnnnnnnnnnnnnnnnnnnnnnnnnnnn
nnnnnnnnnnnnnnnnnnnnnnnnnnnnnnnnnnnnnnnnnnnnnnnnnnnnnnnnnnnn
nnnnnnnnnnnnnnnnnnnnnnnnnnnnnnnnnnnnnnnnnnnnnnnnnnnnnnnnnnnn
nnnnnnnnnnnnnnnnnnnnnnnnnnnnnnnnnnnnnnnnnnnnnnnnnnnnnnnnnnnn
nnnnnnnnnnnnnnnnnnnnnnnnnnnnnnnnnnnnnnnnnnnnnnnnnnnnnnnnnnnn
nnnnnnnnnnnnnnnnnnnnnnnnnnnnnnnnnnnnnnnnnnnnnnnnnnnnnn------
---------nnnnnnnnnnnnnnnnnnnnnnnnnnnnnnnnnnnnnnnnnnnnnnnnnnn
nnnnnnnnnnnnnnnnnnnnnnnnnnnnnnnnnnnnnnnnnnnnnnnnnnnnnnnnnnnn
nnnnnnnnnnnnnnnnnnnnnnnnnnnnn---------nnnnnnnnnnnnnnnnnnnnnn
------nnnnnnnnnnnnnnnnnnnnnnnnnnnnnnnnnnnnnnnnnnnnnnnnnnnnnn
nnnnnnnnnnnnnnnnnnnnnnnnnnnnnnnnnnnnnnnnnnnnnnnnnnnnnnnnnnnn
nnnnnnnnnnnnnnnnnnnnnnnn-
>S._brunneoviolacea_CBS124560
------------------------------------------------------------
------------------------gtt------------------ct-cgttgcctcc--
-tggcggcgggc-----------------ccccggcgc------------caccgcc---
--------------gcgggg----------------------------------------
------------------------------------------------------------
-----cccccgc--cagc-gg---------------cg--------gcgag-ccctct-g
aacc--tttttttcgcaacc----------------------------agc-ccgtctga
gc----------aaaacaaaca-aatgaatcaaaactttcaacaacggatctcttggttc
tggcatcgatgaagaacgcagcgaaatgcgatacgtaatgtgaattgcagaattcagcga
accatcgaatctttgaacgcacattgcgcctgccagcattctggcaggcatgcctgtccg
agcgtcattt-cccccc-tca---cgcg--ccc-cg----------ttgcgcg--ctggt
gttggggct-----------cct-------------------------------------
-----ccgcct--------------ggcggaggg-ccctgaaagcgag-tggcgggcctg
gctgg--ttggctccgagcgcagtaccgaacgcac----cgttcccc---ctctcgc-tc
gcgg-gccccgccg--gcgcccagccg-----tcaaaa----------------------
------------------------------------------------------------
---------------------------------------------ccgcagcgcgccccg
cgcgcgctgcactttgaaatctgg-cccccc---------ggcccgagttgtaatttgga
gaggatgcttttggc-gcggcgccgtc--cgagttccttggaacaggacgccacagaggg
tgagagccccgtacggacggacgcctagcctctacaaagctccttcgacgagtcgagtag
tttgggaatgctgctcaaaatgggaggtaaatttcttctaaagctaaataccggccagag
accgatagcgcacaagtagagtgatcgaaagatgaaaagcactttgaaaagagggttaaa
cagtacgtgaaattgttgaaagggaagcgcctgtgaccagacttgcgcccc-gcgg-acc
ac-ccggcgtc--tt---cgccggtgcactcc-gcggg-gcgcaggccagcatcggttct
c-ctggggggacaaaggccg-cgggaacgtagctccttc-------gggcgtgttatagc
ccgcggcgccatgcctctggggggaccgagga-ccgcgc--ttc-----ggcaa-ggatg
ctggcgtaatggtcatcagcgacccgtcttgaaacacggaccaaggagtcaagcattggg
gcgagtgtttgggtgccaaacccgcacgcgaaatgaaagtaaacgcaggtgagagcttc-
-------------------ggcgcatcatcgaccgatcctgatgtcttcggatggatttg
agtaagagccttaccgcttggacccgaaagatggtgaactatgcctggatagggtgaagc
cagaggaaactctggtggaggctcgcagcggttctgacgtgcaaatcgatcgtcaaa---
---aggaagccgctgagctgggcaagggctccttcaagtatgcctgggttcttgacaagc
tcaaggccgagcgtgagcgcggtatcaccatcgatatcgccctctggaagttcgagaccc
ccagatactacgtcaccgtcatc-------------------------------------
---------------------------gacgcccccggccatcgtgatttcatcaagaac
atgatcactggtacctcgcaggccgactgcgccattctcatcattgccgctggtactggt
gagttcgaggctggtatctccaaggatggccagactcgtgagcacgctctgctcgcctac
accctgggcgtgcggcagctcattgtcgccatcaacaagatggacaccaccaagtggtcc
gagtcccgctaccaggagatcatcaaggagacgtccaacttcatcaagaaggtcg-----
--------nnnnnnnnnnnnnnnnnnnnnnnnnnnnnnnnnnnnnnnnnnnnnnnnnnnn
nnnnnnnnnnnnnnnnnnnnnnnnnnnnnnnnnnnnnnnnnnnnnnnnnnnnnnnnnnnn
nnnnnnnnnnnnnnnnnnnnnnnnnnnnnnnnnnnnnnnnnnnnnnnnnnnnnnnnnnnn
nnnnnnnnnnnnnnnnnnnnnnnnnnnnnnnnnnnnnnnnnnnnnnnnnnnnnnnnnnnn
nnnnnnnnnnnnnnnnnnnnnnnnnnnnnnnnnnnnnnnnnnnnnnnnnnnnnnnnnnnn
nnnnnnnnnnnnnnnnnnnnnnnnnnnnnnnnnnnnnnnnnnnnnnnnnnnnnnnnnnnn
nnnnnnnnnnnnnnnnnnnnnnnnnnnnnnnnnnnnnnnnnnnnnnnnnnnnnnnnnnnn
nnnnnnnnnnnnnnnnnnnnnnnnnnnnnnnnnnnnnnnnnnnnnnnnnnnnnnnnnnnn
nnnnnnnnnnnnnnnnnnnnnnnnnnnnnnnnnnnnnnnnnnnnnnnnnnnnnnnnnnnn
nnnnnnnnnnnnnnnnnnnnnnnnnnnnnnnnnnnnnnnnnnnnnnnnnnnnnnnnnnnn
nnnnnnnnnnnnnnnnnnnnnnnnnnnnnnnnnnnnnnnnnnnnnnnnnnnnnnnnnnnn
nnnnnnnnnnnnnnnnnnnnnnnnnnnnnnnnnnnnnnnnnnnnnnnnnnnnnnnnnnnn
nnnnnnnnnnnnnnnnnnnnnnnnnnnnnnnnnnnnnnnnnnnnnnnnnnnnnn------
---------nnnnnnnnnnnnnnnnnnnnnnnnnnnnnnnnnnnnnnnnnnnnnnnnnnn
nnnnnnnnnnnnnnnnnnnnnnnnnnnnnnnnnnnnnnnnnnnnnnnnnnnnnnnnnnnn
nnnnnnnnnnnnnnnnnnnnnnnnnnnnn---------nnnnnnnnnnnnnnnnnnnnnn
------nnnnnnnnnnnnnnnnnnnnnnnnnnnnnnnnnnnnnnnnnnnnnnnnnnnnnn
nnnnnnnnnnnnnnnnnnnnnnnnnnnnnnnnnnnnnnnnnnnnnnnnnnnnnnnnnnnn
nnnnnnnnnnnnnnnnnnnnnnnnn
>Gra._ipis-grandicollisVPRI43762
tcattatagagt-----------------------tttca---actcccaacccatgtga
act-tacctatg-------tttttgct----------------gttc-tgttgctttt--
-ggccggtggct-----------------tcctggaaacgggt----ggcccgtaa----
------------------------------------------------------------
--------------ggttgtcaggcgctcctta--ggggcgtc-----------------
--gggcgccggc--caaa-gg---------------tagccgttt-cggct-gtttat-a
aacg--cttgctt------------------------------gcaatggc-tcgtctga
gcat-----taaagaaaaga---caattgtcaaaactttcaacaacggatctcttggttc
tggcatcgatgaagaacgcagcaaaacgcgataagtaatgtgaattgcagaatttagtga
atcatcaaatctttgaacgcacattgcgcctgccagtattctggcaggcatgcctgtccg
agcgtcattt-ccaccc-tca---ggcg--cct-tt----------ttgcgt---ctgct
gttggggct-----------tct---------------gcggcct---------------
-------------------------agccgcagt-ccccgaaagcaag-tggcgggctga
ct-gg--tcggctccgagcgcagtaattttt-----------------c-ttcgctt-tg
gatg-ccccggttt--gcgccctgccg-----taaaag------cctttga---------
-----------------------------------------------tttt-tttaggtt
gacctcggatcaggtaggactacccgctgaacttaag------aacggcgagtgaagcgg
caacagctcaaatttgaaatctgg-ccttt---------tggcccgagttgtaatttgga
gaggatgcttttggt-gcggtgccttc--cgagttccttggaacaggacgccagagaggg
tgagagccccgtacggttggacaccaagcctttgaatagctccttcgacgagtcgagtag
tttgggaatgctgctcaaaatgggaggtaaatttcttctaaagctaaataccggccagag
accgatagcgcacaagtagagtgatcgaaagatgaaaagcactttgaaaagagggttaaa
cagtacgtgaaattgttgaaagggaagcgcctgtgaccagacttgtgccct-gtaa-acc
at-ccggcgtt--tt---cgccggtgcacttt-acagg-gtgcaggccagcatcggtttt
c-ctagggggataaaggccg-cgggaatgtagctctttc-------gggagtattatagc
ccgtggtgtcatgcccttggggggaccgagga-ccgcgc--ttc-----ggcaa-ggatg
ctggcgtaatggtcaccagcgacccgtcttgaaacacggaccaaggagtcaagcattagg
gcgagtgtttgggtgtcaaacccgcacgcgaaatgaaagtaaacgcaggtgagagcttc-
-------------------ggcgcatcatcgaccgatcctgatgtattcggatggatttg
agtaagagccttaccgcttggacccgaaagatggtgaactatgcctgtatagggtgaagc
cagaggaaactctggtggaggctcgcagcggttctgacgtgcaaatcgatcgtcaaatat
-ggaggaagccgccgaactcggcaagggttccttcaagtacgcatgggttcttgacaagc
tcaaggccgagcgtgagcgcggtatcaccattgatatcgctctctggaagttcgagaccc
ccaagtactacgtcaccgtcattggtatgtttattttta--------cttttgctttttc
tcga----ctgccggctaaccattccagacgcccctggccatcgtgacttcatcaagaac
atgatcactggtacctcgcaggccgactgcgccattctcatcattgccgctggtactggt
gagttcgaggctggtatctccaaggatggccagactcgtgagcacgctctgctggcctac
accctgggtgtccggcagctcattgtcgccatcaacaagatggacaccaccaagtggtcc
gaggaccgctacaaggagatcatcaaggagacctccaactttatcaagaaggtcggctac
aaccccaannnnnnnnnnnnnnnnnnnnnnnnnnnnnnnnnnnnnnnnnnnnnnnnnnnn
nnnnnnnnnnnnnnnnnnnnnnnnnnnnnnnnnnnnnnnnnnnnnnnnnnnnnnnnnnnn
nnnnnnnnnnnnnnnnnnnnnnnnnnnnnnnnnnnnnnnnnnnnnnnnnnnnnnnnnnnn
nnnnnnnnnnnnnnnnnnnnnnnnnnnnnnnnnnnnnnnnnnnnnnnnnnnnnnnnnnnn
nnnnnnnnnnnnnnnnnnnnnnnnnnnnnnnnnnnnnnnnnnnnnnnnnnnnnnnnnnnn
nnnnnnnnnnnnnnnnnnnnnnnnnnnnnnnnnnnnnnnnnnnnnnnnnnnnnnnnnnnn
nnnnnnnnnnnnnnnnnnnnnnnnnnnnnnnnnnnnnnnnnnnnnnnnnnnnnnnnnnnn
nnnnnnnnnnnnnnnnnnnnnnnnnnnnnnnnnnnnnnnnnnnnnnnnnnnnnnnnnnnn
nnnnnnnnnnnnnnnnnnnnnnnnnnnnnnnnnnnnnnnnnnnnnnnnnnnnnnnnnnnn
nnnnnnnnnnnnnnnnnnnnnnnnnnnnnnnnnnnnnnnnnnnnnnnnnnnnnnnnnnnn
nnnnnnnnnnnnnnnnnnnnnnnnnnnnnnnnnnnnnnnnnnnnnnnnnnnnnnnnnnnn
nnnnnnnnnnnnnnnnnnnnnnnnnnnnnnnnnnnnnnnnnnnnnnnnnnnnnnnnnnnn
nnnnnnnnnnnnnnnnnnnnnnnnnnnnnnnnnnnnnnnnnnnnnnnnnnnnnn------
---------nnnnnnnnnnnnnnnnnnnnnnnnnnnnnnnnnnnnnnnnnnnnnnnnnnn
nnnnnnnnnnnnnnnnnnnnnnnnnnnnnnnnnnnnnnnnnnnnnnnnnnnnnnnnnnnn
nnnnnnnnnnnnnnnnnnnnnnnnnnnnn---------nnnnnnnnnnnnnnn-------
------------------------------------------------------------
------------------------------------------------------------
-------------------------
>Pyricularia_grisea__CBS138707
-cattaccgagt-----------------------tgaaa---aactccaacccctgtga
aca-taacctctgt----------------------------------cgttgcttcg--
------------------------------------------------------------
------------------------------------------------------------
---------------------------------------gcgg-----------------
--gctcgcccgc--cgga-gg---------------ttac-------------------a
aact--cttgtgtat------------------------t---tttttagc-atctctga
gcc---------taaaagac---aaataatcaaaactttcaacaacggatctcttggttc
tggcatcgatgaagaacgcagcgaaatgcgataagtaatgtgaattgcagaattcagtga
atcatcgaatctttgaacgcacattgcgcccgccggtattccggcgggcatgcctgttcg
agcgtcattt-caaccc-tca---agcc--ccg-----------------gc---ttggt
gttggggcg-----------ccc---------------gggtccccc-------------
-----------------------gcggcccgggg-cccccaagttcat-cggcgggctcg
tc-----ggtacactgagcgcagtaaaaacgcggtaaaacgcgaacc---ctcgctc---
------------------------------------------------------------
------------------------------------------------------------
ggcccgtcaccggcgcgcaccagccgctaaaccc--------------------------
------------------------------------------------------------
--------------------------------------------------ccaaaacttt
caaaggttccgtatggtaggacgccgaacctctgtaaagctccttcgacgagtcgagtag
tttgggaatgctgctctaaatgggaggtaaatttcttctaaagctaaataccggccagag
accgatagcgcacaagtagagtgatcgaaagatgaaaagcactttgaaaagagggtwaaa
aagtacgtgaaattgttgaaagggaagcgcttgtgaccagacttgcgcctg-gcgg-atc
at-ccagcgtt--ct---cgctggtgcactcc-gccag-gctcaggccagcatcggttct
c-gccgggggacaaaggctt-cgggaacgtggctccttt-----cggggagtgttatagc
ccgttgcgtaataccccggcggggaccgacgacccgcgc--ttc-----sgcaagggatg
ctggcgtaatggtcatcagcgacccgtcttgaaacacggaccgaggagtcaagcattagt
gcgagtgtttgggtgtaaaacccgcacgcgtaatgaaagtgaacgtaggtgagagcttc-
-------------------ggcgcatcatcgaccgatcctgatgttttcggaaggatttg
agtaggagcat-------------------------------------------------
------------------------------------------------------------
---aggaagccgctgagttgggcaagggttccttcaagtatgcctgggttcttgacaagc
tcaaggccgagcgtgagcgcggtatcaccatcgacattgctctttggaagttcgagaccg
ccaagtaccaggtcaccgtcatt-------------------------------------
---------------------------gacgcccccggtcaccgtgatttcatcaagaac
atgattactggtacttcgcaggccgactgcgccattctggtcatcggtgccggtaccggt
gagttcgaggctggtatctccaaggatggccagacccgtgagcacgctctgctcgctttc
accctgggtgttaggcagctcattgttgccgtcaacaagatggacactgccaagtgggcc
cagtcccgttacgacgagattgtcaaggagacctccaacttcttgaagaagattggnnnn
nnnnnnnnnnnnnnnnnnnnnnnnnnnnnnnnnnnnnnnnnnnnnnnnnnnnnnnnnnnn
nnnnnnnnnnnnnnnnnnnnnnnnnnnnnnnnnnnnnnnnnnnnnnnnnnnnnnnnnnnn
nnnnnnnnnnnnnnnnnnnnnnnnnnnnnnnnnnnnnnnnnnnnnnnnnnnnnnnnnnnn
nnnnnnnnnnnnnnnnnnnnnnnnnnnnnnnnnnnnnnnnnnnnnnnnnnnnnnnnnnnn
nnnnnnnnnnnnnnnnnnnnnnnnnnnnnnnnnnnnnnnnnnnnnnnnnnnnnnnnnnnn
nnnnnnnnnnnnnnnnnnnnnnnnnnnnnnnnnnnnnnnnnnnnnnnnnnnnnnnnnnnn
nnnnnnnnnnnnnnnnnnnnnnnnnnnnnnnnnnnnnnnnnnnnnnnnnnnnnnnnnnnn
nnnnnnnnnnnnnnnnnnnnnnnnnnnnnnnnnnnnnnnnnnnnnnnnnnnnnnnnnnnn
nnnnnnnnnnnnnnnnnnnnnnnnnnnnnnnnnnnnnnnnnnnnnnnnnnnnnnnnnnnn
nnnnnnnnnnnnnnnnnnnnnnnnnnnnnnnnnnnnnnnnnnnnnnnnnnnnnnnnnnnn
nnnnnnnnnnnnnnnnnnnnnnnnnnnnnnnnnnnnnnnnnnnnnnnnnnnnnnnnnnnn
nnnnnnnnnnnnnnnnnnnnnnnnnnnnnnnnnnnnnnnnnnnnnnnnnnnnnnnnnnnn
nnnnnnnnnnnnnnnnnnnnnnnnnnnnnnnnnnnnnnnnnnnnnnnnnnnnnn------
---------nnnnnnnnnnnnnnnnnnnnnnnnnnnnnnnnnnnnnnnnnnnnnnnnnnn
nnnnnnnnnnnnnnnnnnnnnnnnnnnnnnnnnnnnnnnnnnnnnnnnnnnnnnnnnnnn
nnnnnnnnnnnnnnnnnnnnnnnnnnnnn---------nnnnnnnnnn------------
------nnnnnnnnnnnnnnnnnnnnnnnnnnnnnnnnnnnnnnnnnnnnnnnnnnnnnn
nnnnnnnnnnnnnnnnnnnnnnnnnnnnnnnnnnnnnnnnnnnnnnnnnnnnnnnnnnnn
nnnnnnnnnnnnnnnn---------
>S._dombeyi_CBS455.83
------------------------------------------------------------
------------------------------------------------------------
------------------------------------------------------------
------------------------------------------------------------
------------------------------------------------------------
----ccccccgc--cggg-gg---------------cg--------gcgag-cccccccg
aacc--tctgtatctcaacc-------------------a---cgcgagcg-ccgtctga
gca---------ccacaaca---aaattgttaaaactttcaacaacggatctcttggctc
tggcatcgatgaaggacgcagcgaaatgcgatacgtaatgtgaattgcagaattcagcga
accatcgaatctttgaacgcacattgcgcccgccagcactctggcgggcatgcctgtccg
agcgtcattt-cccccc-tca---cgcg--ccc-cc----------cggcgcg--ctggt
gttggggcc-----------cct---------------ccgcctg---------------
-------------------------gcgcgaggg-ccccgaaagcgat-tggcgggcccg
gccgg---cggccccgagcgcagtaccgagc-----------------------------
-----ccccggctc--tctccc--------------------------------------
------------------------------------------------------------
------------------------------------------caacggcgagtgaagcgg
caacagctcaaatttgaaatctgg-cccccc--------cggcccgagttgtaatttgga
gaggatgcttctggc-gcggcgccgtc--cgagttccttggaacaggacgccacagaggg
tgagagccccgtacggacgggcgcctagcctctacgaagctccttcgacgagtcgagtag
tttgggaatgctgctcaaaatgggaggtaaatttcttctaaagctaaataccggccagag
accgatagcgcacaagtagagtgatcgaaagatgaaaagcactttgaaaagagggttaaa
aagtacgtgaaattgttgaaagggaagcgcctgtgaccagacttgcgcccc-gcgg-acc
aa-ccggcgcc--cg---cgccggtgcactcc-gcggg-gcgcaggccagcatcggttcg
c-ccggggggacaaaggcgg-cgggaacgtagctcctcc-------gggagtgttatagc
ccgccgcggcatgcccctggggggaccgagga-ccgcgc--ttc-----ggcaa-ggatg
ctggcgtaatggtcaccagcgacccgtcttgaaacacggaccaaggagtcaagcattggg
gcgagtgtatgggtgccaaacccgcacgcgcaatgaaagtaaacgcaggtgagagcttc-
-------------------ggcgcatcatcgaccgatcctgatgtcttcggatggatttg
agtaagagccctaccgcttggacccgaaagatggtgaactatgcctgtatagggtgaagc
cagaggaaactctggtggaggctcgcagcggttctgacgtgcaaatcgatcgtcaaatat
-ggnnnnnnnnnnnnnnnnnnnnnnnnnnnnnnnnnnnnnnnnnnnnnnnnnnnnnnnnn
nnnnnnnnnnnnnnnnnnnnnnnnnnnnnnnnnnnnnnnnnnnnnnnnnnnnnnnnnnnn
nnnnnnnnnnnnnnnnnnnnnnn-------------------------------------
---------------------------nnnnnnnnnnnnnnnnnnnnnnnnnnnnnnnnn
nnnnnnnnnnnnnnnnnnnnnnnnnnnnnnnnnnnnnnnnnnnnnnnnnnnnnnnnnnnn
nnnnnnnnnnnnnnnnnnnnnnnnnnnnnnnnnnnnnnnnnnnnnnnnnnnnnnnnnnnn
nnnnnnnnnnnnnnnnnnnnnnnnnnnnnnnnnnnnnnnnnnnnnnnnnnnnnnnnnnnn
nnnnnnnnnnnnnnnnnnnnnnnnnnnnnnnnnnnnnnnnnnnnnnnnnnnnnnnnnnnn
nnnnnnnnnnnnnnnnnnnnnnnnnnnnnnnnnnnnnnnnnnnnnnnnnnnnnnnnnnnn
nnnnnnnnnnnnnnnnnnnnnnnnnnnnnnnnnnnnnnnnnnnnnnnnnnnnnnnnnnnn
nnnnnnnnnnnnnnnnnnnnnnnnnnnnnnnnnnnnnnnnnnnnnnnnnnnnnnnnnnnn
nnnnnnnnnnnnnnnnnnnnnnnnnnnnnnnnnnnnnnnnnnnnnnnnnnnnnnnnnnnn
nnnnnnnnnnnnnnnnnnnnnnnnnnnnnnnnnnnnnnnnnnnnnnnnnnnnnnnnnnnn
nnnnnnnnnnnnnnnnnnnnnnnnnnnnnnnnnnnnnnnnnnnnnnnnnnnnnnnnnnnn
nnnnnnnnnnnnnnnnnnnnnnnnnnnnnnnnnnnnnnnnnnnnnnnnnnnnnnnnnnnn
nnnnnnnnnnnnnnnnnnnnnnnnnnnnnnnnnnnnnnnnnnnnnnnnnnnnnnnnnnnn
nnnnnnnnnnnnnnnnnnnnnnnnnnnnnnnnnnnnnnnnnnnnnnnnnnnnnnnnnnnn
nnnnnnnnnnnnnnnnnnnnnnnnnnnnnnnnnnnnnnnnnnnnnnnnnnnnnnnnnnnn
nnnnnnnnnnnnnnnnnnnnnnnnnnnnnnnnnnnnnnnnnnnnnnnnnnnnnnnnnnnn
nnnnnnnnnnnnnnnnnnnnnnnnnnnnnnnnnnnnnnnnnnnnnnnnnnnnnnnnnnnn
nnnnnnnnnnnnnnnnnnnnnnnnnnnnnnnnnnnnnnnnnnnnnnnnnnnnnn------
---------nnnnnnnnnnnnnnnnnnnnnnnnnnnnnnnnnnnnnnnnnnnnnnnnnnn
nnnnnnnnnnnnnnnnnnnnnnnnnnnnnnnnnnnnnnnnnnnnnnnnnnnnnnnnnnnn
nnnnnnnnnnnnnnnnnnnnnnnnnnnnn---------nnnnnnnnnnnnnnnnnnnnnn
------nnnnnnnnnnnnnnnnnnnnnnnnnnnnnnnnnnnnnnnnnnnnnnnnnnnnnn
nnnnnnnnnnnnnnnnnnnnnnnnnnnnnnnnnnnnnnnnnnnnnnnnnnnnnnnnnnnn
nnnnnnnnnnnnnnnnnnnnnnnn-
>R._vaginata_CBS140086
tcattagcgagacgcgcccgc------------gggcgcg---actcccaacccgtgcgt
acc-ttacctgtct-------------------------------gc-tgttgcttct--
-gggcgggcggcgcagggc------c---ctctcggacgagag----ggcccgccgc---
------------------------------------------------------------
------------ccgcaggcccggtgccacgcc---------------------------
-cgggcgcccgcc-cagg-gg---------------ct--------gcagc-gcatctga
a----ttctgtctctg--------ccgcg----------t---cacagcgt-ctgtctga
gca--------caactgaca---caatcgtcaaaactttcaacaacggatctcttggttc
tggcatcgatgaagaacgcagcgaactgcgatacgtaatgtgaattgcagaattccgtga
accatcgaatctttgaacgcacatggcgcctgccagcattctggcaggcacgcctgtccg
agcgtcattt-ccaccc-tcg---cgcc--ccg---c------------------gcggt
gttgggacg-----------cag---------------ccgcgccgc-------------
------tgggc--------------gccggcagg-tccccaaaaccag-tggcgggccct
cc-----aggactccgagcgcagta-----------------------------------
------------------------------------------------------------
------------------------------------------------------------
------------------------------------------------------------
------------------------------------------------------------
------------------------------------------------------------
------------------------------------------------------------
------------------------------------------------------------
------------------------------------------------------------
------------------------------------------------------------
------------------------------------------------------------
------------------------------------------------------------
------------------------------------------------------------
------------------------------------------------------------
------------------------------------------------------------
----------------------gctttgctggccgctccgggcgtct-------------
------------------------------------------------------------
------------------------------------------------------------
------------------tgggcaggggcttccgc-------------------------
------------------------------------------------------------
------------------------------------------------------------
------------------------------------------------------------
------------------------------------------------------------
---------------------------------------------------ctcctccac
ggcctaag----------------------------------------------------
------------------------------------------------------------
------------------------------------------------------------
------------------------------------------------------------
------------------------------------------------------------
------------------------------aagccgcctctttttctggttnnnnnnnnn
nnnnnnnnnnnnnnnnnnnnnnnnnnnnnnnnnnnnnnnnnnnnnnnnnnnnnnnnnnnn
nnnnnnnnnnnnnnnnnnnnnnnnnnnnnnnnnnnnnnnnnnnnnnnnnnnnnnnnnnnn
nnnnnnnnnnnnnnnnnnnnnnnnnnnnnnnnnnnnnnnnnnnnnnnnnnnnnnnnnnnn
nnnnnnnnnnnnnnnnnnnnnnnnnnnnnnnnnnnnnnnnnnnnnnnnnnnnnnnnnnnn
nnnnnnnnnnnnnnnnnnnnnnnnnnnnnnnnnnnnnnnnnnnnnnnnnnnnnnnnnnnn
nnnnnnnnnnnnnnnnnnnnnnnnnnnnnnnnnnnnnnnnnnnnnnnnnnnnnnnnnnnn
nnnnnnnnnnnnnnnnnnnnnnnnnnnnnnnnnnnnnnnnnnnnnnnnnnnnnnnnnnnn
nnnnnnnnnnnnnnnnnnnnnnnnnnnnnnnnnnnnnnnnnnnnnnnnnnnnnnnnnnnn
nnnnnnnnnnnnnnnnnnnnnn--------------------------------------
------------------------------------------------------------
------------------------------------------------------------
------------------------------------------------------------
------------------------------------------------------------
------------------------------------------------------------
-------------------------
>G._Maixiuense_CBS136502
tcattagcgagt-----tt----------------aaaca---actcccaacccgtgcat
ac--ataccgcat------ttcttgcg------------------cc-cgttgcctcc--
-tggcgggcggc-----------------gcgcgcctc------------cagctc----
------------------------------------------------------------
-----------------------cggctggcg---------gc-----------------
--gcccgcccgc--cggg-ggac---------cagc----------ggtcg-cacttt-g
aacc--tctgcg---------------------------t---acactgag-cagtctga
gc----------aaaaccat---gaatcgttaaaactttcaacaacggatctcttggttc
tggcatcgatgaagaacgcagcgaactgcgataagtaatgtgaattgcagaattcagtga
accatcgaatctttgaacgcacattgcgcccgccagcattctggcgggcatgcctgtccg
agcgtcattt-ccaccc-tca---cgcg--ccc-ctt---------tagtgc---gtggt
gttggggca----------tact---------------gcggctgcc-------------
-----gcaagg--------------caccgcagg-ccctgaaacccag-tggcgggccgg
c--ag--aaggctccgagcgcagtaagcatcacgc-------------c-ctcgctc-tg
gacg-cccctgctg--gcagctcgccctgcggcggaaa------cg--------------
--------------------cttgcag----------------caaccatt-tttaaggt
gacctcggatcaggtaggattacccgctgaacttaagcatatcaacggcgagtgaagcgg
caacagctcagatttggaatctgg-ccttc---------gggtccgagttgtaatctgga
gaggatgtttctggc-gcggtgccttc--cgagttccctggaacgggacgccggagaggg
tgagagccccgtacggttggacacctagcctttgtgaagctccttcgacgagtcgagtag
tttgggaatgctgctcaaaatgggaggtaaatttcttctaaagctaaatattggccagag
accgatagcgcacaagtagagtgatcgaaagatgaaaagcactttgaaaagaga--nnnn
nnnnnnnnnnnnnnnnnnnnnnnnnnnnnnnnnnnnnnnnnnnnnnnnnnn-nnnn-nnn
nn-nnnnnnnn--nn---nnnnnnnnnnnnnn-nnnnn-nnnnnnnnnnnnnnnnnnnnn
n-nnnnnnnnnnnnnnnnnn-nnnnnnnnnnnnnnnnnn-------nnnnnnnnnnnnnn
nnnnnnnnnnnnnnnnnnnnnnnnnnnnnnnn-nnnnnn--nnn-----nnnnn-nnnnn
nnnnnnnnnnnnnnnnnnnnnnnnnnnnnnnnnnnnnnnnnnnnnnnnnnnnnnnnnnnn
nnnnnnnnnnnnnnnnnnnnnnnnnnnnnnnnnnnnnnnnnnnnnnnnnnnnnnnnnnn-
-------------------nnnnnnnnnnnnnnnnnnnnnnnnnnnnnnnnnnnnnnnnn
nnnnnnnnnnnnnnnnnnnnnnnnnnnnnnnnnnnnnnnnnnnnnnnnnnnnnnnnnnnn
nnnnnnnnnnnnnnnnnnnnnnnnnnnnnnnnnnnnnnnnnnnnnnnnnnnnnnnnnnnn
-nnaggaggctgctgagctcggcaagggctccttcaagtacgcatgggttcttgacaagc
tcaaggctgagcgtgagcgcggtatcaccattgatatcgctctctggaagttcgagaccc
ccaagtactacgtcaccgtcatt-------------------------------------
---------------------------gacgctcccggtcaccgtgatttcatcaagaac
atgatcactggtacctcgcaggccgactgcgccattctcatcattgccgctggtactggt
gag---------------------------------------------------------
------------------------------------------------------------
------------------------------------------------------------
---------------------------------------------------ccatctcaa
gcgctgtgtggatactggcaagcactttgatcttcgtgttggtataagacaccaaacgtt
gaccaacggtctaaagtactcgctggccacgggtaattggggcgaccagaagaaggccat
gagctcaacagctggtgtgtcgcaggtgctgaaccggtacactttctcctctacgctttc
tcacttgcgccggaccaacacgcctatcggacgtgatggcaagctggcaaaaccacggca
gctgcacaatacgcactggggcttagtctgtccggccgaaacaccagaaggacaagcttg
tggtctcgtcaagaacctgtcgctcatgtgctacgtcagcgtcggtacgccagccgaccc
cattattgagtttatgattgcacggaacatggaagtcttggaagagtacgaacccctccg
ctatcccaatgctaccaagattttcgtcaatggcagttgggaaggtgtacaccaagaccc
gaaacatctcgtcagtttggtgcaaggccttcggcggaaaggcgttatccagtccgaggt
gtcgctggtccgcgacatccgcgatcgggaattcaaaatcttttcggatgctggccgtgt
gatgagacccctgtttgccatcgaacaggaagacaatccagagtcgggtgttgagaaggg
catgcttttgttgacaaaggagcacattgcgaagctggatgccgacgaaggcct------
---------tagtaaagatgatcccaagtacttcggctgggatggcatctgcgaggccgg
tgccattgagtatctggatgcagaagaggaagagacagctatgatttgcatgactccaga
ggatctcgacaactacagaatgcaaaagg---------cgggctacactatcccggagga
------cacaaacgatgacgacatcaacaaacgtgtgaagacgaagatgaacccaacaac
ccacatgtacacccactgcgaaattcatcccagtatgctactgggtatttgcgccagtat
cattcccttcccggaccacaaccag
>G._GestamenCIEFAP453
nnnnnnnnnnnn-----------------------nnnnnnnnnnnnnnnnnnnnnnnnn
nnn-nnnnnnnnnn----nnnnnnnnn------------------nn-nnnnnnnnnn--
-nnnnnnnnnnn-----------------nnnnnnnnn------------nnnnnnn---
------------------------------------------------------------
-----------------------nnnnnnnnnn---------------------------
--nnnnnnnnnn--nn------------------------------nnnnn-nnnnnnnn
nnnn--nnnnnnnnnnnnnnn------------------n---nnnnnnnn-nnnnnnnn
nn----------nnnnnnnn---nnnnnnnnnnnnnnnnnnnnnnnnnnnnnnnnnnnnn
nnnnnnnnnnnnnnnnnnnnnnnnnnnnnnnnnnnnnnnnnnnnnnnnnnnnnnnnnnnn
nnnnnnnnnnnnnnnnnnnnnnnnnnnnnnnnnnnnnnnnnnnnnnnnnnnnnnnnnnnn
nnnnnnnnnn-nnnnnn-nnn---nnnn--nnn-nnn---------nnnnnn---gtggt
gttggggca----------tgct---------------gcggcggcc-------------
-----gcgagg--------------ccccgcagg-cccccaaagacag-tggcgggccgg
c--ag--cgggctccgagcgcagtaagcagc-----------aacgc-c-ctcgctc-tg
gacg-cccccgccg--gcgccctgccc-----gcagaga--a------------------
--------------------------------------aaccccccctttc-acaaggtt
gacctcggatcaggtaggactacccgctgaacttaagcata-------------------
---------------------------------------------------tcatctgga
gaggatgcttctggc-gcggcgccttc--cgagttccctggaacgggacgccggagaggg
tgagagccccgtacggtcggacgcccagcctctgtgaagctccttcgacgagtcgagtag
tttgggaatgctgctcaaaatgggaggtaaatttcttctaaagctaaataccggccagag
accgatagcgcacaagtagagtgatcgaaagatgaaaagcactttgaaaagagggttaaa
cagtacgtgaaattgttgaaagggaagcgcccgtggccagacttgcgccgc-gcgg-acc
ac-ccggcgtt--ct---cgccggtgcactcc-gcgcg-gcgcaggccagcatcggtttt
c-ccagggggacaaaggccg-cgggaacgtagctcctcc-------gggagtgttatagc
ccgcggcgccatgcccctggggggaccga-------------------------------
------------------------------------------------------------
------------------------------------------------------------
------------------------------------------------------------
------------------------------------------------------------
------------------------------------------------------------
-ggaggaagccgctgagctgggcaagggctctttcaagtatgcctgggttcttgacaagc
tcaaggctgagcgtgagcgcggtatcaccatcgatatcgctctgtggaagttcgagaccc
ccaggtactacgtcaccgtcattgg-----------------------------------
---------------------------tatgtttccggctgctataactccctt------
-------------------------------ttgtcctcaccaatgcggctt--------
----------ctaacacagtcacagacgccccgggccat---------------------
------------------------------------------------------------
---------------------------------cgtgacttcatcaagaac---------
--------nnnnnnnnnnnnnnnnnnnnnnnnnnnnnnnnnnnnnnnnnnnnnnnnnnnn
nnnnnnnnnnnnnnnnnnnnnnnnnnnnnnnnnnnnnnnnnnnnnnnnnnnnnnnnnnnn
nnnnnnnnnnnnnnnnnnnnnnnnnnnnnnnnnnnnnnnnnnnnnnnnnnnnnnnnnnnn
nnnnnnnnnnnnnnnnnnnnnnnnnnnnnnnnnnnnnnnnnnnnnnnnnnnnnnnnnnnn
nnnnnnnnnnnnnnnnnnnnnnnnnnnnnnnnnnnnnnnnnnnnnnnnnnnnnnnnnnnn
nnnnnnnnnnnnnnnnnnnnnnnnnnnnnnnnnnnnnnnnnnnnnnnnnnnnnnnnnnnn
nnnnnnnnnnnnnnnnnnnnnnnnnnnnnnnnnnnnnnnnnnnnnnnnnnnnnnnnnnnn
nnnnnnnnnnnnnnnnnnnnnnnnnnnnnnnnnnnnnnnnnnnnnnnnnnnnnnnnnnnn
nnnnnnnnnnnnnnnnnnnnnnnnnnnnnnnnnnnnnnnnnnnnnnnnnnnnnnnnnnnn
nnnnnnnnnnnnnnnnnnnnnnnnnnnnnnnnnnnnnnnnnnnnnnnnnnnnnnnnnnnn
nnnnnnnnnnnnnnnnnnnnnnnnnnnnnnnnnnnnnnnnnnnnnnnnnnnnnnnnnnnn
nnnnnnnnnnnnnnnnnnnnnnnnnnnnnnnnnnnnnnnnnnnnnnnnnnnnnnnnnnnn
nnnnnnnnnnnnnnnnn-------------------------------------------
------------------------------------------------------------
------------------------------------------------------------
------------------------------------------------------------
------------------------------------------------------------
------------------------------------------------------------
-------------------------
>G._betulae_CBS142734
-----------------------------------------------------nnnnnnn
nnn-nnnnnnnnnnnn-----nnnnnn------------------nn-nnnnnnnnnn--
-nnnnnnnnnnnnn-n----------nnnnnnnnnnnn------------nnnnnnn---
------------------------------------------------------------
------------nnnnnnnnnnnnnnnnnnnn-----nnnnnn-----------------
--nnnnnnnnnn--nnnn-nn---------------nn--------nnnnn-nnnnnnnn
nnnn--nnnnnnnnnn-----------------------n---nnnnnnnn-nnnnnnnn
nnnn--nnnnnnnnnnnnnn---nnnnnnnnnnnnnnnnnnnnnnnnnnnnnnnnnnnnn
nnnnnnnnnnnnnnnnnnnnnnnnnnnnnnnnnnnnnnnnnnnnnnnnnnaattcagcga
accatcgaatctttgaacgcacattgcgcccgccagcattctggcgggcatgcctgtccg
agcgtcattt-ccaccc-tca---cgcg--ccc-cccc--------cggcgc---gtggt
gttggggca----------ttct---------------gcggcggcc-------------
-----gctagg--------------ccccgcagg-ccctgaaagctag-tggcgggccag
c--ag--tgggctccgagcgcagtaagcagcaacg-----------c-c-ctcgctc-tg
gacg-cccccgctg--gcgccctgccc-----gcagcg------cgagctgcga------
--------------------------------------ccccccccctttt-gcaaggtt
gacctcggatcaggtaggactacccgctgaacttaagcatatcnnnnnnnnnnnnnnnnn
nnnnnnnnnnnnnnnnnnnnnnnn------------nnnnnnnnnnnnnnnnnnnnnnnn
nnnnnnnnnnnnnnn-nnnnnnnnnnn--nnnnnnnnnnnnnnnnnnnnnnnnnnnnnnn
nnnnnnnnnnnnnnnnnnnnnnnnnnnnnnnnnnnnnnnnnnnnnnnnnnnnnnnnnnnn
nnnnnnnnnnnnnnnnnnnnnnnnnnnnnnnnnnnnnnnnnnnnnnnnnnnnnnnnnnnn
nnnnnnnnnnnnnnnnnnnnnnnnnnnnnnnnnnnnnnnnnnnnnnnnnnnnnnnnnnnn
nnnnnnnnnnnnnnnnnnnnnnnnnnnnnnnnnnnnnnnnnnnnnnnnnnn-nnnn-nnn
nn-nnnnnnnn--nn---nnnnnnnnnnnnnn-nnnnn-nnnnnnnnnnnnnnnnnnnnn
n-nnnnnnnnnnnnnnnnnn-nnnnnnnnnnnnnnnnnn-------nnnnnnnnnnnnnn
nnnnnnnnnnnnnnnnnnnnnnnnnnnnnnnn-nnnnnn--nnn-----nnnnn-nnnnn
nnnnnnnnnnnnnnnnnnnnnnnnnnnnnnnnnnnnnnnnnnnnnnnnnnnnnnnnnnnn
nnnnnnnnnnnnnnnnnnnnnnnnnnnnnnnnnnnnnnnnnnnnnnnnnnnnnnnnnnn-
-------------------nnnnnnnnnnnnnnnnnnnnnnnnnnnnnnnnnnnnnnnnn
nnnnnnnnnnnnnnnnnnnnnnnnnnnnnnnnnnnnnnnnnnnnnnnnnnnnnnnnnnnn
nnnnnnnnnnnnnnnnnnnnnnnnnnnnnnnnnnnnnnnnnnnnnnnnnnnnnnnnnnnn
-nnaggaagccgctgagctgggcaagggctccttcaagtacgcatgggttcttgacaaac
ttaaggccgagcgtgagcgcggtatcaccattgatatcgctctctggaagttcgagaccc
ccaaatactacgtcaccgtcattggtatgttgatcacttatattatcctctttacgttct
cacgtgtcctcttctaacaacctctcagacgccccgggccatcgcgatttcatcaagaac
atgatcacgggcacgtcgcaggccgactgcgctattctgatcatcgccgctggtacgggt
gagttcgaggctggtatctccaaggatggccagacccgcgagcatgctctgctggcctac
acccttggtgtccggcagctcattgtcgccatcaacaagatggacaccaccaagtggtct
gaggatcgttacaacgagatcatcaaggagacctccaacttcatcaagaaggtcggctac
aacccgaannnnnnnnnnnnnnnnnnnnnnnnnnnnnnnnnnnnnnnnnnnnnnnnnnnn
nnnnnnnnnnnnnnnnnnnnnnnnnnnnnnnnnnnnnnnnnnnnnnnnnnnnnnnnnnnn
nnnnnnnnnnnnnnnnnnnnnnnnnnnnnnnnnnnnnnnnnnnnnnnnnnnnnnnnnnnn
nnnnnnnnnnnnnnnnnnnnnnnnnnnnnnnnnnnnnnnnnnnnnnnnnnnnnnnnnnnn
nnnnnnnnnnnnnnnnnnnnnnnnnnnnnnnnnnnnnnnnnnnnnnnnnnnnnnnnnnnn
nnnnnnnnnnnnnnnnnnnnnnnnnnnnnnnnnnnnnnnnnnnnnnnnnnnnnnnnnnnn
nnnnnnnnnnnnnnnnnnnnnnnnnnnnnnnnnnnnnnnnnnnnnnnnnnnnnnnnnnnn
nnnnnnnnnnnnnnnnnnnnnnnnnnnnnnnnnnnnnnnnnnnnnnnnnnnnnnnnnnnn
nnnnnnnnnnnnnnnnnnnnnnnnnnnnnnnnnnnnnnnnnnnnnnnnnnnnnnnnnnnn
nnnnnnnnnnnnnnnnnnnnnnnnnnnnnnnnnnnnnnnnnnnnnnnnnnnnnnnnnnnn
nnnnnnnnnnnnnnnnnnnnnnnnnnnnnnnnnnnnnnnnnnnnnnnnnnnnnnnnnnnn
nnnnnnnnnnnnnnnnnnnnnnnnnnnnnnnnnnnnnnnnnnnnnnnnnnnnnnnnnnnn
nnnnnnnnnnnnnnnnnnnnnnnnnnnnnnnnnnnnnnnnnnnnnnnnnnnnnn------
---------nnnnnnnnnnnnnnnnnnnnnnnnnnnnnnnnnnnnnnnnnnnnnnnnnnn
nnnnnnnnnnnnnnnnnnnnnnnnnnnnnnnnnnnnnnnnnnnnnnnnnnnnnnnnnnnn
nnnnnnnnnnnnnnnnnnnnnnnnnnnnn---------nnnnnnnnnnnnnnnnnnnnnn
------nnnnnnnnnnnnnnnnnnnnnnnnnnnnnnnnnnnnnnnnnnnnnnnnnnnnnn
nnnnnnnnnnnnnnnnnnnnnnnnnnnnnnnnnnnnnnnnnnnnnnnnnnnnnnnnnnnn
nnnnnnnnnnnnnnnn---------
>Gra._Acuminatum_CBS145828
tcattaccgagt-----tt------------------tta---actcccaacccgtgtga
acc-ataccgacgtat-----tgctgt------------------ct-tgttgcttcc--
-ggccggcggcgcc-c----------ttgtcagagggg------------cgcccgc---
------------------------------------------------------------
------------aaggcgcctggcgtgcgcgc-----cagggg-----------------
--caccggccgg--aggt-gg---------------ca--------ggcac-ggccattt
aaaa--cgcttgcctg-----------------------a---tttgtggc-tcgtctga
gcaa--aaacagaaaagaca---aaatagtcaaaactttcaacaacggatctcttggttc
tggcatcgatgaagaacgcagcaaaacgcgataagtaatgtgaattgcagaatttagtga
atcatcaaatctttgaacgcacattgcgcctgccagtattctggcaggcatgcctgtccg
agcgtcattt-ccaccc-tca---ggcg--cct------------tgtgcgc---ctgcc
gttggggct---------tttct---------------gcggcct---------------
-------------------------agccgcagg-ccccgaaagcgag-tggcgggctgg
ct-gg--tcggctccgagcgcagtaaacatt---------------t-c-ttcgctc-tg
gacg-ccccggctt--gcgccctgccg-----taaaaa----------------------
----------------------------------------gcctttttatt-tttaggtt
gacctcggatcaggtaggactacccgctgaacttaagcatatcnnnnnnnnnnnnnnnnn
nnnnnnnnnnnnnnnnnnnnnnnn------------nnnnnnnnnnnnnnnnnnnnnnnn
nnnnnnnnnnnnnnn-nnnnnnnnnnn--nnnnnnnnnnnnnnnnnnnnnnnnnnnnnnn
nnnnnnnnnnnnnnnnnnnnnnnnnnnnnnnnnnnnnnnnnnnnnnnnnnnnnnnnnnnn
nnnnnnnnnnnnnnnnnnnnnnnnnnnnnnnnnnnnnnnnnnnnnnnnnnnnnnnnnnnn
nnnnnnnnnnnnnnnnnnnnnnnnnnnnnnnnnnnnnnnnnnnnnnnnnnnnnnnnnnnn
nnnnnnnnnnnnnnnnnnnnnnnnnnnnnnnnnnnnnnnnnnnnnnnnnnn-nnnn-nnn
nn-nnnnnnnn--nn---nnnnnnnnnnnnnn-nnnnn-nnnnnnnnnnnnnnnnnnnnn
n-nnnnnnnnnnnnnnnnnn-nnnnnnnnnnnnnnnnnn-------nnnnnnnnnnnnnn
nnnnnnnnnnnnnnnnnnnnnnnnnnnnnnnn-nnnnnn--nnn-----nnnnn-nnnnn
nnnnnnnnnnnnnnnnnnnnnnnnnnnnnnnnnnnnnnnnnnnnnnnnnnnnnnnnnnnn
nnnnnnnnnnnnnnnnnnnnnnnnnnnnnnnnnnnnnnnnnnnnnnnnnnnnnnnnnnn-
-------------------nnnnnnnnnnnnnnnnnnnnnnnnnnnnnnnnnnnnnnnnn
nnnnnnnnnnnnnnnnnnnnnnnnnnnnnnnnnnnnnnnnnnnnnnnnnnnnnnnnnnnn
nnnnnnnnnnnnnnnnnnnnnnnnnnnnnnnnnnnnnnnnnnnnnnnnnnnnnnnnnnnn
-nnaggaagctgctgagctgggcaagggctccttcaagtacgcatgggtgcttgacaagc
tcaaggccgagcgtgagcgcggtatcaccattgacatcgccctctggaagttcgagaccc
ccaagtactacgtcaccgtcattggtatgctc----ctgctgttttcttctcgctgcttt
taga----ctgttttctgactttcccagacgcccctggccatcgtgacttcatcaagaac
atgatcactggtacctcccaggccgactgcgccattctcatcattgccgccggtactggt
gagttcgaggctggtatctccaaggatggccagactcgtgagcacgccctgctggcctac
accctgggtgtccggcagctcattgtcgccatcaacaagatggacaccacc---------
------------------------------------------------------------
--------nnnnnnnnnnnnnnnnnnnnnnnnnnnnnnnnnnnnnnnnnnnnnnnnnnnn
nnnnnnnnnnnnnnnnnnnnnnnnnnnnnnnnnnnnnnnnnnnnnnnnnnnnnnnnnnnn
nnnnnnnnnnnnnnnnnnnnnnnnnnnnnnnnnnnnnnnnnnnnnnnnnnnnnnnnnnnn
nnnnnnnnnnnnnnnnnnnnnnnnnnnnnnnnnnnnnnnnnnnnnnnnnnnnnnnnnnnn
nnnnnnnnnnnnnnnnnnnnnnnnnnnnnnnnnnnnnnnnnnnnnnnnnnnnnnnnnnnn
nnnnnnnnnnnnnnnnnnnnnnnnnnnnnnnnnnnnnnnnnnnnnnnnnnnnnnnnnnnn
nnnnnnnnnnnnnnnnnnnnnnnnnnnnnnnnnnnnnnnnnnnnnnnnnnnnnnnnnnnn
nnnnnnnnnnnnnnnnnnnnnnnnnnnnnnnnnnnnnnnnnnnnnnnnnnnnnnnnnnnn
nnnnnnnnnnnnnnnnnnnnnnnnnnnnnnnnnnnnnnnnnnnnnnnnnnnnnnnnnnnn
nnnnnnnnnnnnnnnnnnnnnnnnnnnnnnnnnnnnnnnnnnnnnnnnnnnnnnnnnnnn
nnnnnnnnnnnnnnnnnnnnnnnnnnnnnnnnnnnnnnnnnnnnnnnnnnnnnnnnnnnn
nnnnnnnnnnnnnnnnnnnnnnnnnnnnnnnnnnnnnnnnnnnnnnnnnnnnnnnnnnnn
nnnnnnnnnnnnnnnnnnnnnnnnnnnnnnnnnnnnnnnnnnnnnnnnnnnnnn------
---------nnnnnnnnnnnnnnnnnnnnnnnnnnnnnnnnnnnnnnnnnnnnnnnnnnn
nnnnnnnnnnnnnnnnnnnnnnnnnnnnnnnnnnnnnnnnnnnnnnnnnnnnnnnnnnnn
nnnnnnnnnnnnnnnnnnnnnnnnnnnnn---------nnnnnnnnnnnnnnnnnnnnnn
------nnnnnnnnnnnnnnnnnnnnnnnnnnnnnnnnnnnnnnnnnnnnnnnnnnnnnn
nnnnnnnnnnnnnnnnnnnnnnnnnnnnnnnnnnnnnnnnnnnnnnn-------------
-------------------------
>I._Macrotermitinarum_CBS141560
tcattaccgagt-----tc-t--------------aatcg---actcccaacccttgtga
acc-gtctct-----------tctgtt------------------ct-cgttgcttcc--
-tggcgcgtctt-----------------gccgacggc------------ctgggtc---
------------------------------------------------------------
------------gcccatcgtggcgtctcggg-----acgaca-----------------
--cggcgcgcgc--cggg-gg---------------ct--------gcggg-ccgcaaag
aacc--ttttttacaaacc--------------------a---tttagaaa-acttctga
gca-----aaacaaaaacaa---aatgaatcaaaactttcaacaacggatctcttggttc
tggcatcgatgaagaacgcagcgaaatgcgatacgtaatgtgaattgcagaattcagcga
accatcgaatctttgaacgcacattgcgcctgccagcattctggcaggcatgcctgtccg
agcgtcattt-ccaccc-tcagc-aacg--cct-cc----------gggcgcctgctggc
gttggggct----------tcct---------------ccgg------------------
-------------------------cgaggaggg-cccctaaagcgag-tggcgggcccg
actggttttggctccgagcgcagtactgagcgtcta--gctctttcc-ttctcgtt--cg
caag-ccccggtcg--gcgccttgccg-----tcaacg------cgcacaatga------
--------------------cgtgcagcggccctcggccgcttcaatcttt-ccaaggtt
gacctcggatcaggtaggactacccgctgaacttaannnnnnnnnnnnnnnnnnnnnnnn
nnnnnnnnnnnnnnnnnnnnnnnn------------nnnnnnnnnnnnnnnnnnnnnnnn
nnnnnnnnnnnnnnn-nnnnnnnnnnn--nnnnnnnnnnnnnnnnnnnnnnnnnnnnnnn
nnnnnnnnnnnnnnnnnnnnnnnnnnnnnnnnnnnnnnnnnnnnnnnnnnnnnnnnnnnn
nnnnnnnnnnnnnnnnnnnnnnnnnnnnnnnnnnnnnnnnnnnnnnnnnnnnnnnnnnnn
nnnnnnnnnnnnnnnnnnnnnnnnnnnnnnnnnnnnnnnnnnnnnnnnnnnnnnnnnnnn
nnnnnnnnnnnnnnnnnnnnnnnnnnnnnnnnnnnnnnnnnnnnnnnnnnn-nnnn-nnn
nn-nnnnnnnn--nn---nnnnnnnnnnnnnn-nnnnn-nnnnnnnnnnnnnnnnnnnnn
n-nnnnnnnnnnnnnnnnnn-nnnnnnnnnnnnnnnnnn-------nnnnnnnnnnnnnn
nnnnnnnnnnnnnnnnnnnnnnnnnnnnnnnn-nnnnnn--nnn-----nnnnn-nnnnn
nnnnnnnnnnnnnnnnnnnnnnnnnnnnnnnnnnnnnnnnnnnnnnnnnnnnnnnnnnnn
nnnnnnnnnnnnnnnnnnnnnnnnnnnnnnnnnnnnnnnnnnnnnnnnnnnnnnnnnnn-
-------------------nnnnnnnnnnnnnnnnnnnnnnnnnnnnnnnnnnnnnnnnn
nnnnnnnnnnnnnnnnnnnnnnnnnnnnnnnnnnnnnnnnnnnnnnnnnnnnnnnnnnnn
nnnnnnnnnnnnnnnnnnnnnnnnnnnnnnnnnnnnnnnnnnnnnnnnnnnnnnnnnnnn
-nnnnnnnnnnnnnnnnnnnnnnnnnnnnnnnnnnnnnnnnnnnnnnnnnnnnnnnnnnn
nnnnnnnnnnnnnnnnnnnnnnnnnnnnnnnnnnnnnnnnnnnnnnnnnnnnnnnnnnnn
nnnnnnnnnnnnnnnnnnnnnnnnn-----------------------------------
---------------------------nnnnnnnnnnnnnnnnnnnnnnnnnnnnnnnnn
nnnnnnnnnnnnnnnnnnnnnnnnnnnnnnnnnnnnnnnnnnnnnnnnnnnnnnnnnnnn
nnnnnnnnnnnnnnnnnnnnnnnnnnnnnnnnnnnnnnnnnnnnnnnnnnnnnnnnnnnn
nnnnnnnnnnnnnnnnnnnnnnnnnnnnnnnnnnnnnnnnnnnnnnnnnnnnnnnnnnnn
nnnnnnnnnnnnnnnnnnnnnnnnnnnnnnnnnnnnnnnnnnnnnnnnnnnnnnnnnnnn
nnnnnnnnnnnnnnnnnnnnnnnnnnnnnnnnnnnnnnnnnnnnnnnnnnnnnnnnnnnn
nnnnnnnnnnnnnnnnnnnnnnnnnnnnnnnnnnnnnnnnnnnnnnnnnnnnnnnnnnnn
nnnnnnnnnnnnnnnnnnnnnnnnnnnnnnnnnnnnnnnnnnnnnnnnnnnnnnnnnnnn
nnnnnnnnnnnnnnnnnnnnnnnnnnnnnnnnnnnnnnnnnnnnnnnnnnnnnnnnnnnn
nnnnnnnnnnnnnnnnnnnnnnnnnnnnnnnnnnnnnnnnnnnnnnnnnnnnnnnnnnnn
nnnnnnnnnnnnnnnnnnnnnnnnnnnnnnnnnnnnnnnnnnnnnnnnnnnnnnnnnnnn
nnnnnnnnnnnnnnnnnnnnnnnnnnnnnnnnnnnnnnnnnnnnnnnnnnnnnnnnnnnn
nnnnnnnnnnnnnnnnnnnnnnnnnnnnnnnnnnnnnnnnnnnnnnnnnnnnnnnnnnnn
nnnnnnnnnnnnnnnnnnnnnnnnnnnnnnnnnnnnnnnnnnnnnnnnnnnnnnnnnnnn
nnnnnnnnnnnnnnnnnnnnnnnnnnnnnnnnnnnnnnnnnnnnnnnnnnnnnnnnnnnn
nnnnnnnnnnnnnnnnnnnnnnnnnnnnnnnnnnnnnnnnnnnnnnnnnnnnnnnnnnnn
nnnnnnnnnnnnnnnnnnnnnnnnnnnnnnnnnnnnnnnnnnnnnnnnnnnnnnnnnnnn
nnnnnnnnnnnnnnnnnnnnnnnnnnnnnnnnnnnnnnnnnnnnnnnnnnnnnn------
---------nnnnnnnnnnnnnnnnnnnnnnnnnnnnnnnnnnnnnnnnnnnnnnnnnnn
nnnnnnnnnnnnnnnnnnnnnnnnnnnnnnnnnnnnnnnnnnnnnnnnnnnnnnnnnnnn
nnnnnnnnnnnnnnnnnnnnnnnnnnnnn---------nnnnnnnnnnnnnnnnnnnnnn
------nnnnnnnnnnnnnnnnnnnnnnnnnnnnnnnnnnnnnnnnnnnnnnnnnnnnnn
nnnnnnnnnnnnnnnnnnnnnnnnnnnnnnnnnnnnnnnnnnnnnnnnnnnnnnnnnnnn
nnnnnnnnnnnnnnnn---------
>F.reniformis_CBS134.34
tcattaccgagt-gcgctc----------------acgcc---gctcccaacccgtgcga
acc-gtaccgtcc--------ccgtta------------------cc-cgttgcttcc--
-ggcaggcggcc-----------------ccgcgaggg------------gccccc----
------------------------------------------------------------
--------------ggcccccggcgtccgcgcc---------------------------
gcgggcgcctgc--cggccgg---------------cg--------gcggg-cccccccg
aacc--ttctgtcttaccag-------------------t---gcaccgca-ccgtctga
gc---------ctacacaca---aacgaatcaaaactttcaacaacggatctcttggttc
tggcatcgatgaagaacgcagcgaaatgcgatacgtaatgtgaattgcagaattcagcga
accatcgaatctttgaacgcacattgcgcccgccagcattctggcgggcatgcctgtccg
agcgtcatta-cccccc-tca---cgcg--ccc-cccg--------tggcgcg--ctggt
gttggggcc-----------ctg---------------cggccgcccccctc-c--cccc
ccggggagggg--------------gcgcgcagg-ccccgaaagcgaa-tggcgggccgg
cc-gg--ctggctccgagcgcagtagagaacgcaa---gtttaacac-g-cccgctc-tg
gacg-tcccggcccc-gcgccctgccc---------------------------------
------------------------------------------------------------
------------------------------------------------------------
-------------------------ccccc------------------------------
-----------------------------c------------------------------
------------------------------------------------------------
------------------------------------------------------------
------------------------------------------------------------
-------tgcgcccgcccccccgcgggcgcaccccaaacacaaggttgacc-tcgn-nnn
nn-nnnnnnnn--nn---nnnnnnnnnnnnnn-nnnnn-nnnnnnnnnnnnnnnnnnnnn
n-nnnnnnnnnnnnnnnnnn-nnnnnnnnnnnnnnnnnn-------nnnnnnnnnnnnnn
nnnnnnnnnnnnnnnnnnnnnnnnnnnnnnnn-nnnnnn--nnn-----nnnnn-nnnnn
nnnnnnnnnnnnnnnnnnnnnnnnnnnnnnnnnnnnnnnnnnnnnnnnnnnnnnnnnnnn
nnnnnnnnnnnnnnnnnnnnnnnnnnnnnnnnnnnnnnnnnnnnnnnnnnnnnnnnnnn-
-------------------nnnnnnnnnnnnnnnnnnnnnnnnnnnnnnnnnnnnnnnnn
nnnnnnnnnnnnnnnnnnnnnnnnnnnnnnnnnnnnnnnnnnnnnnnnnnnnnnnnnnnn
nnnnnnnnnnnnnnnnnnnnnnnnnnnnnnnnnnnnnnnnnnnnnnnnnnnnnnnnnnnn
-nnaggaagccgctgagctgggcaagggctctttcaagtatgcctgggttcttgacaagc
tcaaggccgagcgtgagcgcggtatcaccatcgatatcgctctctggaagttcgagactc
cccgttactacgtcaccgtcatt-------------------------------------
---------------------------gacgcccctggccatcgtgatttcatcaagaac
atgattacgggtacctcgcaggccgactgcgccattctcatcattgccgccggcactggt
gagttcgaggctggtatctccaaggacggccagacccgtgagcacgctctgctcgcctac
actctgggtgtgcggcagctcattgtcgccatcaacaagatggacaccaccaagtggtcc
gaggaccgcttccaggagattgtcaaggagaccagcaactttatca--------------
------------------------------------------------------------
-cgatgcgtggacacgggcaagcactttgatctgcgtgtcggtatccggcatcaaaccct
gacaaacggcttgaagtactcgctggccacgggcaactggggcgaccagaagaaggcgat
gagttcgacggccggtgtgtcgcaggtgttgaatcggtacacgttcgcgtcgaccctttc
ccatttgcggcgaaccaacacgcccattggcagagacggcaagctcgccaaaccgcggca
gctgcacaacacccattggggcctggtatgtccggcagaaacgccggagggacaggcttg
tggtctggtgaagaacctgtcgttgatgtgctacgtcagcgtgggcacgcctgcggatcc
cattgtggagttcatgattgcccgaaacatggaggtgttggaggagtacgagcctttgcg
gtaccccaacgccacgaagatctttgtcaacggcagctgggtcggcgtgcaccaggatcc
gaaacatctcgtcagcctcgtgcaaggactacgtaggaagggtgtcattcaatccgaggt
gtcgctggtccgcgatattcgcgaccgtgaattcaaaatcttctctgacgccggtcgtgt
catgagacccctctttgctatcgagcaagaggacaacgccgagtccgggttggagaaggg
cacgcttgtgctaaccaaagaacacatccagcgtttggatgctgacgagacctt------
---------gagccgggacgaccctaagtactttggctgggatggcatctgcgaagcggg
tgcgatcgagtacttggatgccgaggaagaggaaacggctatgatctgtatgacgcctga
ggatttggagaactaccgcttgcagaagg---------ccggctaccagattcccgacga
------aatgggcgacgaggatctgaacaagcgcctcaagacaaagctgaacccgaccac
gcacatgtatacacattgcgagatccaccccagtatgctcctgggtatttgcgcgagcat
cattcctttccctgatcacaaccag
>I._Oerlemansii_CBS47048
tcattaccgagt-----tc-t--------------aatcg---actcccaacccttgtga
acc-gtctct-----------tccgtt------------------ct-cgttgcttcc--
-tggcgcgttccgac--------------cgcctgggt------------cgccaa----
------------------------------------------------------------
--------------tactcttggcgtctcgggc----------------c----------
gtgtcggcgcgc--cggg-gg---------------ct--------gcgag-ccgcaaag
aacc--ttttttacaaacaa-------------------t---ttattata-aagtctga
gca----aaataaaaaacaa---aatgaatcaaaactttcaacaacggatctcttggttc
tggcatcgatgaagaacgcagcgaaatgcgatacgtaatgtgaattgcagaattcagcga
accatcgaatctttgaacgcacattgcgcctgccagcattctggcaggcatgcctgtccg
agcgtcattt-ccaccc-tcag--cacg--ccc-cc----------gggcgcctgctggc
gttggggct----------tcct---------------ccgg------------------
-------------------------cgaggaggg-cccctaaagcgag-tggcgggcccg
actggttttggctccgagcgcagtactgagcgtca---agctcttcc-ttctcgtt--cg
caag-ccccggtcg--gcgccttgccg-----tcaacg------cgcacaatga------
--------------------cgtgcagcggccctcggtcgcttcaatcttt-ccaaggtt
gacctcggatcaggtaggactacccgctgaacttaagcatatcnnnnnnnnnnnnnnnnn
nnnnnnnnnnnnnnnnnnnnnnnn------------nnnnnnnnnnnnnnnnnnnnnnnn
nnnnnnnnnnnnnnn-nnnnnnnnnnn--nnnnnnnnnnnnnnnnnnnnnnnnnnnnnnn
nnnnnnnnnnnnnnnnnnnnnnnnnnnnnnnnnnnnnnnnnnnnnnnnnnnnnnnnnnnn
nnnnnnnnnnnnnnnnnnnnnnnnnnnnnnnnnnnnnnnnnnnnnnnnnnnnnnnnnnnn
nnnnnnnnnnnnnnnnnnnnnnnnnnnnnnnnnnnnnnnnnnnnnnnnnnnnnnnnnnnn
nnnnnnnnnnnnnnnnnnnnnnnnnnnnnnnnnnnnnnnnnnnnnnnnnnn-nnnn-nnn
nn-nnnnnnnn--nn---nnnnnnnnnnnnnn-nnnnn-nnnnnnnnnnnnnnnnnnnnn
n-nnnnnnnnnnnnnnnnnn-nnnnnnnnnnnnnnnnnn-------nnnnnnnnnnnnnn
nnnnnnnnnnnnnnnnnnnnnnnnnnnnnnnn-nnnnnn--nnn-----nnnnn-nnnnn
nnnnnnnnnnnnnnnnnnnnnnnnnnnnnnnnnnnnnnnnnnnnnnnnnnnnnnnnnnnn
nnnnnnnnnnnnnnnnnnnnnnnnnnnnnnnnnnnnnnnnnnnnnnnnnnnnnnnnnnn-
-------------------nnnnnnnnnnnnnnnnnnnnnnnnnnnnnnnnnnnnnnnnn
nnnnnnnnnnnnnnnnnnnnnnnnnnnnnnnnnnnnnnnnnnnnnnnnnnnnnnnnnnnn
nnnnnnnnnnnnnnnnnnnnnnnnnnnnnnnnnnnnnnnnnnnnnnnnnnnnnnnnnnnn
-nnaggaggctgctgagctcggcaagggttcgttcaagtatgcctgggttcttgacaagc
tcaaggccgagcgtgagcgcggtatcaccatcgatatcgccctctggaagttcgagaccc
ccaagtactacgtcaccgtcatt-------------------------------------
---------------------------gacgcccccggtcaccgtgacttcatcaagaac
atgattactggtacctcgcaggccgactgcgccattctcatcattgccgctggtactggt
gagttcgaggctggtatctccaaggatggccagactcgtgagcacgctctgctcgcctac
accctgggtgtgcgtcagctcattgtcgccatcaacaagatggacaccaccaagtggtct
gaggaccgctaccaggagatcatcaaggagacctccaacttcatcaagaaggtcggctac
aaccccaatgttccgcggcatcatccgcaagatgtcgcaggagctcatgaaccacctcaa
gcgctgcgtcgacaccgccaagcactttgacctgcgtgtcggtatccgccaccagaccct
gaccaacggtctcaagtactcgctggccaccggcaactggggcgaccagaagaaggccat
gagctcgacggccggtgtgtcgcaggtgctgaaccgctacacgtttgcctcgacgctctc
tcacttgcgccgcaccaacacgcccatcggtcgcgacggcaagctggccaagccccgcca
gctgcacaacacccactggggtctcgtgtgtcccgccgaaacgcccgagggccaggcctg
tggtctggtcaagaacctgtcgctcatgtgctacgtcagtgtcggcacgcccgccgaccc
cattgtcgagttcatgattgcgcgcaacatggaggttctcgaggagtacgagccgctgcg
ctaccccaacgcgaccaagatctttgtcaacggcagctgggtcggcgtgcaccaggaccc
caagcatctggtcagcctcgtgcaaggcctgcgtcgcaagggcgtcatccagtccgaggt
ctcgctggtccgcgacatccgcgaccgcgaattcaagatcttttcggatgccggccgcgt
catgcgtccgctctttgctatcgagcaggaggacaatgccgagtccggtctccaaaaggg
ccagctggtgctgaccaaggagcacatccagcgtctcaacgacgacgacgagct------
---------gggccgcgacgaccccaactactttggctggcagggcatctgcgacgccgg
tgccattgagtacctggacgccgaggaggaggagacggccatgatctgcatgtcgcccga
ggacctggacaactaccgtttgcagaagc---------tcggctacgacatcccagaaga
------cacgggcgacgagggcctgaacaagcgcctcaagaccaagatgaacccgacgac
gcacatgtacacgcactgcgagattcatcctagtatgctgctcggcatctgtgccagtat
catccccttccccgaccacaaccag
