# Supplementary material for: The ambrosial mycobiota of Treptoplatypus oxyurus (Coleoptera, Platypodidae): a unique island of fungal diversity revealing Wilhelmdebeerea oxyuri gen. et sp. nov. (Ophiostomatales), and two new yeast species Blastobotrys sasensis sp. nov., and Sugiyamaella casensis sp. nov. (Dipodascales)
Source: IMA Fungus. 2026 Feb 16;17:e177075. doi: 10.3897/imafungus.17.177075 (PMC12930180; doi:10.3897/imafungus.17.177075)
Supplement: Supplementary material 7 — Curated alignment of ITS, LSU rDNA, TEF1α and RPB2 sequences used for phylogenetic analysis of Wilhelmdebeerea [file imafungus-17-e177075-s007.fas]

>D._sulphureus_CBS380.68
tcattagcgagtgagaaactcccacccctgcgaacc--taccgcctccgcccc-cgctgc
cacccggcgggcggcgcctccccc------gcccgcccgccgggcggccccggg-cgccc
c-gaacc-gagcacg-ccgtctgagc-ggaccactgaatcgtcaaaactttcaacaacgg
atctcttggctccggcatcgatgaagaacgcagcgaactgcgatacgtaatgcgaattgc
agaactcagcgagccatcgaatctttgaacgcacattgcgcccgccagcaccctggcggg
catgcctgtccgagcgccatttcccaccctc-gccggccgggccg-gcggcgttgggggc
cctccccccgggcgcagcccccgaaaggcagtggcgggccggc----gaggccccgagcg
cagtagcaact------------cccgctc-gcgcggcccccgccggcgcccagccagca
aggaacccccaccgaggttggcctcggatcaggcaggactacccgctgaacttaagcata
tcacc--------------------cgctgaacttaagcatatcaataagcggaggaaaa
gaaaccaacagggattgccccagtaacggcgagtnccgagttccctggaacgggacgcca
gagagggtgagagccccgtacggcgggacgccgcgcctctgcgaagctccttcgacgagt
cgagtagtttgggaatgctgctccaaacgggaggtaaatttctcctaaagctaaataccg
gccggagaccgatagcgcacaagtagagtgatcgaaagatgaaaagcactttgaaaagag
ggtcaaacagtacgtgaaattgttgaaagggaagcgcccgtggccagactcgcgccccgc
ggaccacccggcggactccgccggggcacgccgcggggcgcgggccagcatcggcccccg
cagggggacaagggcggcgggaacgtggctcctctgggagtgttacagcccgccgcgcca
tgcccctgggggggccgaggaccgcgcttcggcaaggatgctggcgtaatggccaccggc
gacccgtcttgaaacacggaccaaggagtcaagcattggggcgagtgtccgggtggcaaa
cccgcacgcgcaatgaaagtgaacgtaggtgggagcttcggcgcaccaccgaccgatcct
gatgtcctcggatggatttgagtaagagccccaccgcttggacccgaaagatggtgaact
atgcctgaatagggtgaagccagaggaaactctggtggaggctcgcagcggttctgacgt
gcaaatcgatcgtcaaatatggaggaagccgctgagctgggcaagggctctttcaagtat
gcctgggtgctggacaagctcaaggccgagcgtgagcgtggtatcacgattgatatcgct
ctctggaagttcgagacgcccaagtactacgtcaccgtcattgacgccccgggccatcgt
gacttcatcaagaacatgatcacgggcacgtcgcaggccgactgcgccatcctgatcatt
gccgcgggcacgggcgagttcgaggctggtatctccaaggatggccagacccgcgagcac
gctctgctggcctacacgctcggtgtccggcagctcattgtcgccatcaacaagatggac
accactaagtggtcggaggaccgctacaacgaaatcatcaaggagacgtcgaacttcatc
aagaaggtcggctacaaccccaatgttccgcggcatcattcgcaaaatgtaccaggaact
catgaaccacctgaaacgctgtgtggatacggggaagcactttgacctgcgtgtgggcat
ccggcatcagaccctgacgaacgggctcaagtactcgctggcgacgggcaactggggtga
ccagaagaaggcgatgagttcgacggcgggcgtgtcccaggtgctgaaccgctatacgtt
ttcgtcgacgctgtcgcatctgcggcggaccaacacgcccattggacgcgacggcaagct
ggccaagccgcggcagcttcacaacacgcactggggtctcgtgtgcccagccgagacgcc
cgaggggcaggcctgtggcctggtgaagaacttatcgctgatgtgctatgtcagcgtggg
tacgccggcggatccgattgtggaatttatgattgcgcggaacatggaagtgctggagga
gtacgagccgctgcggtacccgaacgcgaccaagatctttgtcaacggcagctgggtggg
cgtgcaccaggacccgaagcatctggtcagcctggtccagggactgcggcgcaagggcgt
catccagtcggaggtgtcgctggtgcgcgacattcgcgaccgcgagttcaagattttctc
ggatgctggccgggtgatgagaccgctctttgccattgagcaggaggacaatgccgagtc
gggcgtggagaagggaatgttggtgctgaccaaggagcacatccagcggctggacgcgga
cgaggggctcagcaaggacgacccgcggtactttggctgggacggcatctgcgaggccgg
cgcgattgagtatctggatgcggaggaggaggagacggccatgatctgcatgacgccgga
ggacctggacaactaccggatgcaaaaggcgggatacacgctgccggaggagacgggcga
cgaggacatcaaccggcgtgtcaagaccaagatgaacccgacgacacacatgtacacgca
ctgcgagatccaccccagcatgcttctaggcatctgcgcgagcatcattccgttccccga
ccacaaccag
>D._amasae_CBS116694
------------------------------------------------------------
------------------------------------------------------------
------------------------------------------------------------
------------------------------------------------------------
------------------------------------------------------------
------------------------------------------------------------
------------------------------------------------------------
------------------------------------------------------------
------------------------nnnnnnnnnnnnnnnnnnnnnnnnnnnnnnnnnnnn
nnaacggcgagtgaagcggcaacagctcagatttggaatccggccccccgggcccgagtt
gtaatctggagaggacgcttctggcgcggcgcccggcgagttccctgggacgggacgcca
gagagggtgagagccccgtacggcgggacgccgcgcctctgcgaagctccttcgacgagt
cgagtagtttgggaatgctgctccaaacgggaggtaaatttctcctaaagctaaataccg
gccggagaccgatagcgcacaagtagagtgatcgaaagatgaaaagcactttgaaaagag
ggtcaaacagtacgtgaaattgttgaaagggaagcgcccgtggccagactcgggccccgc
ggaccacccggcggacgccgccggggcacgccgcggggcgcgggccagcatcggcccccg
cggggggacaagggcggcggggacgtggctcccacgggagtgttacagcccgccgcgcca
tgcccccgggggggccgaggaccgcgcttcggcaaggatgctggcgtaatggccaccggc
gacccgtcttgaaacacggaccaaggagtcaagcattggggcgagtgtccgggtggcaaa
cccgcacgcgcaatgaaagtgaacgcaggtgggagcttcggcgcaccaccgaccgatcct
gatgtcctcggatggatttgagtaagagccccgccgcttggacccgaaagatggtgaact
atgcctggatagggtgaagccagaggaaactctggtggaggctcgcagcggttctgacgt
gcaaatcgatcgtcgaatatggaggaagccgctgagctgggcaagggctctttcaagtat
gcctgggtgctggacaagctcaaggccgagcgtgagcgtggtatcacgattgatatcgct
ctctggaagttcgagacgcccaagtactacgtcaccgtcattgacgccccgggccatcgt
gacttcatcaagaacatgatcacgggcacgtcgcaggccgactgcgccatcctgatcatt
gctgccggtacgggtgagttcgaggctggtatctccaaggatggccagacccgcgagcac
gctctgctggcctacacgctcggtgtccggcagctcattgtcgccatcaacaagatggac
accaccaagtggtcggaggaccgctacaacgaaatcatcaaggagacgtccaacttcatc
aagaaggtcggcta----------------------------------------------
-----------tgaagcgctgtgtggacacggggaagcactttgatctgcgggtgggcat
ccgacaccagacgctgacaaacgggctcaagtactcgctggccacgggcaactggggcga
ccagaagaaggcgatgagctcgacggcgggtgtgtcgcaggtgctgaaccggtacacgtt
ttcgtcgacactgtcgcatctgcggcggaccaacacgcccattgggcgcgacggcaagct
ggcgaagccgcggcagctgcacaacacgcactggggtctcgtgtgtccggcagagacacc
agagggccaggcgtgtgggctggtgaagaacctgtcgctgatgtgctacgtcagcgtggg
cacgcctgcggatccgattgtggagtttatgattgcgcggaacatggaggtgctagaaga
gtacgagccgctgcggtatccgaacgcgaccaagatctttgtcaacggcagctgggtggg
cgtgcaccaggacccgaagcatctggtcagcctggtgcaggggctgcggcgcaagggcgt
gatccagtcggaggtgtcgcttgtgcgggacattcgcgaccgggagttcaagatcttttc
ggacgccggacgtgtgatgcggccgctctttgccattgagcaggatgataatgcggagtc
gggggtcgagaaggggatgctggtgctgaccaaggagcacatccagcggctggacgcaga
tgaaggactgagcaaggacgacccgcggtactttggctgggacgggatctgcgaggccgg
ggcgattgagtacctggacgcagaagaggaggagacggccatgatctgcatgacgcccga
ggacctggacaactaccggatgcaaaaggccggatacacgctgccagaggagacgggcga
cgaggacattaaccggcgggtcaagaccaagatgaacccgacgacgcacatgtacacgca
ctgcgagatccatccgagcatgctcctgggcatctgcgcgagcatcattc----------
----------
>L._olivaceapini_CBS504.86
tcattagcgagtagtgactcccaacccgtgccaact--taccgcgcctggtac-tgttgc
ctcctggcgggcgccgtcggcacc------gcgtgcctgccggg-gg--------cgcac
c-gaaccgtattgta-ccgtctgagaaaaaccacagaatcgtaaaaactttcaacaacgg
atctcttggttctggcatcgatgaagaacgcagcgaactgcgataagtaatgcgaattgc
agaattcagcgagccatcgaatctttgaacgcacattgcgcccgccagtattctggcggg
catgcctgtccgagcgtcatttcctccctca-cgcggcctcgc---gtggtgttggggcg
cagcgatgccggcgcagcccctcaaagcaagtggcgggccggc--agcggtctccgagcg
cagtaagcatt----cttgc-ctctcgctc-tggacgatgctgcctgcgccctgccccca
atg-------------------------------------------------------tc
tcaacggcgagtg-agcggcaacagctcagatttggaatctggcnnttggggcccgagtt
gtaatctggagaggatgcttctggcgcggcgccgtccgagttccctggaacgggacgccg
gagagggtgagagccccgtacggtcggacgcctagcctgtgtgaagctccttcgacgagt
cgagtagtttgggaatgctgctcaaaatgggaggtaaatttcttctaaagctaaataccg
gccagagaccgatagcgcacaagtagagtgatcgaaagatgaaaagcactttgaaaagag
ggtcaaacagtacgtgaaattgttgaaagggaagcgcccgtggccagacttgtgcccggc
agaccatccggcgccccccgccggtgcactctgccgggcgcaggccagcatcggttttcc
tagggggataaaggcggcgggaacgtggctccctcgggagcgttatagcccgccgtgtca
tgcctctggggggaccgaggaccgcgcttatgcaaggatgctggcgtaatggccaccggc
gacccgtcttgaaacacggaccaaggagtcaagcattggggcgagtgtctgggtgttaaa
cccgcacgcgaaatgaaagtgaacgcaggtgagagcttcggcgcatcatcgaccgatcct
gatgttttcggatggatttgagtaagagccttaacgcttggacccgaaagatggtgaact
atgcctgtatagggtgaagccagaggaaactctggtgnnggntcgcagcggttctgacgt
gcaaatcgatcgtcaaatatggaggaagccgctgagctgggcaagggctccttcaagtac
gcatgggtgcttgacaagctcaaggccgagcgcgagcgcggtatcaccattgatattgct
ctgtggaagttcgagaccccgcggtactacgtcaccgtcattgacgccccgggccatcgt
gatttcatcaagaacatgatcacgggcacgtcgcaggccgactgcgctatcctgatcatt
gccgccggtacgggcgagttcgaggctggtatctccaaggatggccagacccgcgagcac
gctctgctggccttcaccctgggtgtccggcagctgattgtcgccatcaacaagatggac
accaccaagtggtcggaggagcgctacctcgagatcatcaaggagacgtcc---------
---------------------------------------------gatgtaccaggagct
gatgaaccacctgaagcgctgcgtggacacgggcaagcactttgacctgcgggtgggcat
ccggcaccagacgttgaccaacgggctcaagtactcgctggcgacgggcaactggggcga
ccagaagaaagcgatgagctcgacggcgggcgtgtcgcaggtgctgaaccgctacacgtt
ttcgtcgacgctgtcgcatctgcggcggaccaacacgcccattggacgggacggcaagct
ggccaagccgcggcagctgcacaacacgcactggggcctggtgtgtccggccgagacgcc
cgagggccaggcgtgcgggctggtcaagaacctgtcgctcatgtgctacgtgagcgtggg
cacgccggcggagccgattgtggagttcatgacggcgcgcaacatggaggtgctggagga
gtacgagccgctgcggtaccccaacgcgaccaagatctttgtcaacggcagctgggtggg
cgtgcaccaggaccccaagcacctggtcagcctggtgcagggcctgcggcgcaagggcgt
gatccagtccgaggtgtcgctggtgcgggacatccgggaccgggagttcaagatcttctc
cgacgccggacgggtgatgcggccgctctttgccattgagcaggacgaccacggcgagtc
gggcgtggacaaggggatgctgatcctgaccaaggagcacgtgcagcggctggacgcgga
cgagggcctgagcaaggacgacccgcagtactttgggtgggacgggatctgcgacgcggg
cgcgattgagtacctggacgcggaggaggaggagacggcgatgatctgcatgacgcccga
ggacctggacaactaccggctgcaaaaggcgggctatgcgctgccggaggagacggcgga
cgaggacatcaacaagcgggtcaagacgcggatgaacccgacgacgcacatgtacacgca
ctgcgagatccatccgagcatgctgctgggcatctgcg----------------------
----------
>L._cucullatum_CBS218.83
tcattagcgagtagtgactcccaacccgtgccaact--taccgcgcctggtac-cgttgc
ctcctggcgggcgccgtcggcacc------gcgtgcctgccggg-gg--------cgcac
c-gaaccgtattata-ccgtctgagaaaaaccacagaatcgtaaaaactttcaacaacgg
atctcttggttctggcatcgatgaagaacgcagcgaactgcgataagtaatgcgaattgc
agaattcagcgagccatcgaatctttgaacgcacattgcgcccgccagtattctggcggg
catgcctgtccgagcgtcatttcctccctca-cgcggcctcgc---gtggtgttggggcg
cagcgatgccggcgcagcccctcaaagcaagtggcgggccggc--agcggtctccgagcg
cagtaagcatt----tttgc-ctctcgccc-tggacgatgctgcctgcgccctgccccca
atg-----tctcaaaggttgacctcggatcaggtaggattacccgctgaacttaagcata
tcaacggcgagtgaagcggcaacagctcagatttggaatctggcctttggggcccgagtt
gtaatctggagaggatgcttctggcgcggcgccgtccgagttccctggaacgggacgccg
gagagggtgagagccccgtacggtcggacgcctagcctgtgtgaagctccttcgacgagt
cgagtagtttgggaatgctgctcaaaatgggaggtaaatttcttctaaagctaaataccg
gccagagaccgatagcgcacaagtagagtgatcgaaagatgaaaagcactttgaaaagag
ggtcaaacagtacgtgaaattgttgaaagggaagcgcccgtggccagacttgtgcccggc
agaccatccggcgccccccgccggtgcactctgccgggcgcaggccagcatcggttttcc
tagggggataaaggcggcgggaacgtggctccctcgggagcgttatagcccgccgtgtca
tgcctctggggggaccgaggaccgcgcttatgcaaggatgctggcgtaatggccaccggc
gacccgtcttgaaacacggaccaaggagtcaagcattggggcgagtgtctgggtgttaaa
cccgcacgcgaaatgaaagtgaacgcaggtgagagcttcggcgcatcatcgaccgatcct
gatgttttcggatggatttgagtaagagccttaacgcttggacccgaaagatggtgaact
atgcctgtatagggtgaagccagaggaaactctggtggaggctcgcagcggttctgacgt
gcaaatcgatcgtcaaatatggaggaagccgctgagctgggcaagggctccttcaagtac
gcatgggtgcttgacaagctcaaggccgagcgcgagcgcggtatcaccattgatattgct
ctgtggaagttcgagaccccgcggtactacgtcaccgtcattgacgccccgggccatcgt
gatttcatcaagaacatgatcacgggcacgtcgcaggccgactgcgctatcctgatcatt
gccgccggtacgggcgagttcgaggctggtatctccaaggatggccagacccgcgagcac
gctctgctggccttcaccctgggtgtccggcagctgattgtggccatcaacaagatggac
accaccaagtggtcggaggaccgctacctcgagatcatcaaggagacgtccaacttcatc
aagaaggtcggctacaaccccaatgttccgcggcatcatccgcaagatgtaccaggagct
gatgaaccacctgaagcgctgcgtggacacgggcaagcactttgacctgcgggtcggcat
ccggcaccagacgctgaccaacgggctcaagtactcgctggcgacgggcaactggggcga
ccagaaaaaggccatgagttcgacggcgggcgtgtcgcaggtgctgaaccgctacacgtt
ctcgtcgacgctgtcgcatttgcggcggaccaacacgcccattggacgggacggcaagct
ggccaagccgcggcagctgcacaacacgcactggggcctggtgtgtccggctgagacgcc
cgagggccaggcgtgcgggctggtcaagaacctgtcgctcatgtgctacgtgagcgtggg
cacgccggcggagccgattgtcgagttcatgacggcgcgcaacatggaggtgctggagga
gtacgagccgctgcggtaccccaacgcgaccaagatctttgtcaacggcagctgggtggg
cgtgcaccaggaccccaagcacctggtcagcctggtgcagggcttgcggcgcaagggcgt
gatccagagcgaggtgtcgctggtgcgggacattcgggaccgggagttcaagatcttttc
ggacgcgggacgggtgatgcggccgctctttgccattgagcaggacgaccacggcgagtc
gggcgtggacaaggggatgctgatcctgaccaaggagcacgtgcagcggctggacgcgga
cgagggcctgagcaaggacgacccgcagtactttgggtgggacgggatctgcgacgcggg
cgcgatcgagtacttggacgcggaggaggaggagacggcgatgatctgcatgacgcccga
ggacctggacaactaccggctgcaaaaggcgggctatgcgttgccggaagagacggcgga
cgaggacatcaacaagcgggtcaagacgcggatgaacccgacgacgcacatgtacacgca
ctgcgagatccatccgagcatgctgctgggcatctgcgcgagcatcatcccgttcccgga
ccacaaccag
>L._aureum_CBS438.69
------------------------------------------------------------
-----------------------------------------------tccctct-cgccg
c-gaacc-aattgta-tcgtctgagcaaaaccacagaatcgttaaaactttcaacaacgg
atctcttggttctggcatcgatgaagaacgcagcgaactgcgataagtaatgcgaattgc
agaattcagcgagccatcgaatctttgaacgcacattgcgcccgccagcattctggcggg
catgcctgtccgagcgtcatttcctccctca-cgcagcgctgc---gtggtgttggggtg
gcgcccagccgccgcagcccccgaaagcca-tggcgggccggc--agcgggctcc-----
------------------------------------------------------------
------------------------------------------------------------
--aacggcgagtgaagcggcaacagctcagatttggaatctggcccccagggcccgagtt
gtaatctggagaggatgcttctggcgcggcgccttccgagttccctggaacgggacgccg
gagagggtgagagccccgtacggttggacgcctagcctttgtgaagctccttcgacgagt
cgagtagtttgggaatgctgctcaaaatgggaggtaaatttcttctaaagctaaataccg
gccagagaccgatagcgcacaagtagagtgatcgaaagatgaaaagcactttgaaaagag
ggtcaaacagtacgtgaaattgttgaaagggaagcgcccgtggccagacttgtgccccgc
ggaccacccggcgccctccgccggtgcactccgcggggcgcaggccagcatcggttttcc
tagggggataaaggcggcgggaacgtggctccctcgggagtgttatagcccgccgcgcca
tgcccctggggggaccgaggaccgcgcttcggcaaggatgctggcgtaatggccaccggc
gacccgtcttgaaacacggaccaaggagtcaagcattggggcgagtgtctgggtgttaaa
cccgcacgcgaaatgaaagtaaacgcaggtgagagcttcggcgcatcatcgaccgatcct
gatgttctcggatggatttgagtaagagccttaccgcttggacccgaaagatggtgaact
atgcctgtatagggtgaagccagaggaaactctggtggaggctcgcagcggttctgacgt
gcaaatcgatcgtcaaatatggaggaagccgctgagctgggcaagggctccttcaagtac
gcatgggttcttgacaagctcaaggccgagcgtgagcgcggtatcaccatcgatatcgct
ctctggaagttcgagacccccaagtactacgtcaccgtcattgacgctcccggtcaccgt
gacttcatcaagaacatgatcacgggcacgtcgcaggccgactgcgccatcctgatcatt
gccgctggtacgggtgagttcgaggctggtatctccaaggatggccagacccgcgagcac
gccctgctggcctacacccttggtgtccggcagctcattgtcgccatcaacaagatggac
accaccaagtggtccgaggcccgttaccaggagatcatcaaggagacctccaacttcatc
aa---------------------tgttccgtggcatcatccgcgcgatgtaccaggagct
gatgaaccacctgaagcgctgcgtggacacgggcaagcactttgacttgcgggtgggcat
ccggcaccagacgctgacgaacgggctcaagtactcgctggcgacgggcaactggggcga
ccagaagaaggcgatgagctcgacggccggcgtgtcgcaggtgctgaaccgctacacgtt
ctcgtcgacgctgtcgcatctgcggcgcaccaacacgccgatcgggcgcgacggcgagct
ggcgaagccacggcagctgcacaacacgcactgggggctggtgtgtccggccgagacgcc
cgagggccaggcgtgtggactggtcaagaatttgtcgttgatgtgctacgtcagcgtggg
cacgccggccgagccgattgtggaattcatgattgcacgcaacatggaggtgctggagga
gtacgagccgctgcggtatccgaacgcgaccaagatctttgtcaacggcagctgggtggg
cgtgcaccaggacccgaagcacctggtcagtctggtgcaagggctgcgacgcaagggcgt
gatccagtcggaggtgtcgctggtgcgcgacatccgcgaccgcgagttcaagatcttttc
ggacgctggacgggtgatgcggccgctctttgccattgagcaggaggacaacgcggactc
gggcgtggagaagggcatgttggtgctgaccaaggagcatntgcagcgnntggacgcgga
cgagggcctcagcaaggacnaccncaagtactttggntgngncggaatttgngacgcggg
cgcgatagagtacctggnngnngaggaggaggagacaacgatgatctgcatgacgccaga
agacctggacaactaccggatgcaaaaggccggatacgtgatgccggacgagacgaacga
cgaggacatcaacaagcgggtcaagacgaagatgaacccgacgacgcacatgtatacgca
gtgcgagatccatccgagcatgctgctgggcatctgcgcgagcatcatcccgttcccgga
ccac------
>L._pyrinum_CBS120181
tcattagcgagtagtgactcccaacccgtgcaaacc-ttaccgcatctttccc-cgttgc
ttcctgccgggcggcgtgccctcctcccccgcccgcccgccggg-ggtccctct-cgccg
c-gaacc-aattgta-tcgtctgagcaaaaccacagaatcgttaaaactttcaacaacgg
atctcttggttctggcatcgatgaagaacgcagcgaactgcgataagtaatgcgaattgc
agaattcagcgagccatcgaatctttgaacgcacattgcgcccgccagcattctggcggg
catgcctgtccgagcgtcatttcctccctca-cgcagcgctgc---gtggtgttggggcg
gcgcccagtcgccgcagcccccgaaagccagtggcgggccggc--agcgggctccgagcg
cagtaagcatc----a-cgc-c-ctcgctc-tggacgctcccgcctgcgccctgccccac
agacctccttctcaaggttgacctcggatcaggtaggactacccgctgaacttaagc---
--ataggcgagtgaagcggcaacagctcagatttggaatctggcccccagggcccgagtt
gtaatctggagaggatgcttctggcgcggcgccttccgagttccctggaacgggacgccg
gagagggtgagagccccgtacggttggacgcctagcctttgtgaagctccttcgacgagt
cgagtagtttgggaatgctgctcaaaatgggaggtaaatttcttctaaagctaaataccg
gccagagaccgatagcgcacaagtagagtgatcgaaagatgaaaagcactttgaaaagag
ggtcaaacagtacgtgaaattgttgaaagggaagcgcccgtggccagacttgtgccccgc
ggaccacccggcgccctccgccggtgcactccgcggggcgcaggccagcatcggttttcc
tagggggataaaggcggcgggaacgtggctccctcgggagtgttatagcccgccgcgcca
tgcccctggggggaccgaggaccgcgcttcggcaaggatgctggcgtaatggccaccggc
gacccgtcttgaaacacggaccaaggagtcaagcattggggcgagtgtctgggtgttaaa
cccgcacgcgaaatgaaagtaaacgcaggtgagagcttcggcgcatcatcgaccgatcct
gatgttctcggatggatttgagtaagagccttaccgcttggacccgaaagatggtgaact
atgcctgtatagggtgaagccagaggaaactctggtggaggctcgcagcggttctgacgt
gcaaatcgatcgtcaa------aggaagccgctgagctgggcaagggctccttcaagtac
gcatgggttcttgacaagctcaaggccgagcgtgagcgcggtatcaccatcgatatcgct
ctttggaagttcgagacccccaagtactacgtcaccgtcattgacgctcccggtcaccgt
gacttcatcaagaacatgatcacgggcacgtcgcaggccgactgcgctatcctgatcatt
gccgctggtacgggtgagttcgaggctggtatctccaaggatggccagacccgcgagcac
gccctgctggcctacacccttggtgtccggcagctcattgtcgccatcaacaagatggac
accaccaagtggtctgaggcccgttaccaggagatcatcaaggagacctccaacttcatc
aagaaggtcggctacaacccc-----------------------------accaggagct
gatgaaccacctgaagcgctgcgtggacacgggcaagcactttgacttgcgggtgggcat
ccggcaccagacgctgacgaacgggctcaagtactcgctggcgacaggcaactggggcga
ccagaagaaggcgatgagctcgacggccggcgtgtcgcaggtgctgaaccgctacacgtt
ctcgtcgacgctgtcgcatctgcggcgcaccaacacgccgatcgggcgcgacggcaagct
ggcgaagccacggcagctgcacaacacgcactgggggctggtgtgtccggccgagacgcc
cgagggccaggcgtgtgggctggtcaagaacctgtcgttgatgtgctacgtcagcgtggg
cacgccggccgagccgattgtggagtttatgattgcacggaacatggaggtgctggagga
gtacgagccgctgcggtatccgaacgcgaccaagatctttgtcaacggcagctgggtggg
cgtgcaccaggactcgaagcacctggtcagtctggtgcaagggctgcgacgcaagggcgt
gatccagtcggaggtgtcgctggtgcgcgacattcgcgaccgcgagttcaagatcttttc
ggatgctggacgggtgatgcggccgctctttgccattgagcaggaggacaacgcggactc
gggcgtggagaagggcatgttggtgctgaccaaggagcatgtgcagcggctggacgcgga
cgagggcctcagcaaggacgaccccaagtactttgggtgggacggaatctgcgacgcggg
cgcgatcgagtacctggacgccgaggaggaggagacagcgatgatctgcatgacgccaga
agacctggacaactaccggatgcaaaaggccggatacgtgctgccggacgagacgaacga
cgaggacatcaacaagcgggtcaagacgaagatgaacccgacgacgcacatgtatacgca
ctgcgagatccatccgagcatgctgttggg------------------------------
----------
>L._koreanumKUC2078
-------------------------ccgtgagaacc-ttaccgcatctttccc-cgttgc
ctcctgccgggcggcgtgccctccccccccgcccgcccgccggg-ggtccctcc-caccg
c-gaacc-atttgta-tcgtctgagc-aaaccacagaatcgttaaaactttcaacaacgg
atctcttggttctggcatcgatgaagaacgcagcgaactgcgataagtaatgcgaattgc
agaattcagcgagccatcgaatctttgaacgcacattgcgcccgccagcattctggcggg
catgcctgtccgagcgtcatttcctccctca-cgcagcgctgc---gtggtgttggggcg
gcgcccagccgccgcagcccccgaaagccagtggcgggccggc--agcgggctccgagcg
cagtcagcatc----a-cgc-c-ctcgctc-tggacgccccc------------------
------------------------------------------------------------
--aacggcgagtgaagcggcaacagctcagatttggaatctggcccccagggcccgagtt
gtaatctggagaggatgcttctggcgcggcgccttccgagttccctggaacgggacgccg
gagagggtgagagccccgtacggttggacgcctagcctttgtgaagctccttcgacgagt
cgagtagtttgggaatgctgctcaaaatgggaggtaaatttcttctaaagctaaataccg
gccagagaccgatagcgcacaagtagagtgatcgaaagatgaaaagcactttgaaaagag
ggtcaaacagtacgtgaaattgttgaaagggaagcgcccgtggccagacttgtgccccgc
ggaccacccggcgccctccgccggtgcactccgcggggcgcaggccagcatcggttttcc
tagggggataaaggcggcgggaacgtggctccctcgggagtgttatagcccgccgcgcca
tgcccctggggggaccgaggaccgcgcttcggcaaggatgctggcgtaatggccaccggc
gacccgtcttgaaacacggaccaaggagtcaagcattggggcgagtgtctgggtgccaaa
cccgcacgcgaaatgaaagtgaacgcaggtgagagcttcggcgcatcatcgaccgatcct
gatgttctcggatggatttgagtaagagccttaccgcttggacccgaaagatggtgaact
atgcctgtatagggtgaagccagaggaaactctggtggaggctcgcagcggttctgacgt
gcaaatcgatcgtcaaatatggaggaagccgctgagctgggcaagggctccttcaagtac
gcatgggttcttgacaagctcaaggccgagcgtgagcgcggtatcaccatcgatatcgcc
ctctggaagttcgagacccccaagtactacgtcaccgtcattgacgccccgggtcatcgt
gatttcatcaagaacatgatcacgggcacgtcgcaggccgactgcgctatcctgatcatt
gccgctggtacgggtgagttcgaggctggtatctccaaggatggccagacccgcgagcac
gccctgctggcctacaccctcggtgtccggcagctcattgtcgccatcaacaagatggac
accaccaagtggtctgaggcccgttaccaggagatcatcaaggagacgtccaacttcatc
aagaaggtcggctacaaccccaa------------------------------aggagct
gatgaaccacctgaagcgctgcgtggacacgggcaagcactttgacttgcgggtgggcat
ccggcaccagacgctgacaaacgggctcaagtactcgctcgcgacgggcaactggggcga
ccagaagaaggcgatgagctcgacggccggcgtgtcacaggtgctgaaccgctacacgtt
ctcgtcgacgctgtcgcatctgcggcgcaccaacacgccaatcggacgcgacggcaagct
ggcaaagccgcggcagctgcacaacacgcactgggggctggtgtgtccggccgagacgcc
cgagggccaggcgtgcgggctggtcaagaacctgtcgctgatgtgctacgtcagtgtggg
aacgccggccgagccgattgtggagtttatgattgcgcgcaacatggaggtgttggagga
gtacgagccgctgcggtaccccaacgcgaccaagatctttgtcaacggcagctgggtggg
cgtgcaccaagacccgaagcatctggtcagcctggtgcaagggctgcggcgcaagggtgt
gatccagtcggaggtgtcgctggtgcgcgacatccgcgaccgcgagttcaagatcttctc
cgacgccgggcgagtgatgcggccgctctttgccattgagcaggaggacaattcagactc
gggcgtggagaagggcatgctggtgctgaccaaggagcacgtgcagcggctggacgcaga
cgaaggcctcagcaaggacgaccccaagtactttgggtgggatgggatctgcgacgcggg
cgcgattgagtacctggacgcggaggaggaggagacggcgatgatttgcatgacgccgga
agacctggacaactaccggatgcaaaaggccggatacgtgctgccggatgagatgaacga
cgaggacatcaacaagcgggtcaagacgaagatgaacccgacaacgcacatgtacacaca
ctgcgaaatc--------------------------------------------------
----------
>L._piceiperdum_CBS138719
tcattagcgagtagtgactcccaacccgtgcaaacc-ttaccgcatctttccc-tgttgc
ctcctgtcgggcggcgtgccttcccctcctacccgcccgccggg-ggtccctct-cgtct
t-gaacc-acctata-atgtctgagtaaaaccacagaatcgttaaaactttcaacaacgg
atctcttggttctggcatcgatgaagaacgcagcgaactgcgataagtaatgcgaattgc
agaattcagcgagccatcgaatctttgaacgcacattgcgcccgccagcattctggcggg
catgcctgtccgagcgtcatttcctccctca-cgcagcactgc---gtggtgttggggcg
gcgcctagccgccgcagcccccgaaagccagtggcgggccggc--agcgggctccgagcg
cagtaagcagc----agtgc-c-ctcgctt-tggacgcccccgcctgcgccctgccccta
ttccctccttctcaaggttgacctcggatcaggtaggactacccgctgaacttaagcata
tcaacggcgagtgaagcggcaacagctcagatttggaatctggcccctagggcccgagtt
gtaatctggagaggatgtttctggcgcggcgccttccgagttccctggaacgggacgccg
gagagggtgagagccccgtacggttggacgcctagcctttgtgaaactccttcgacgagt
cgagtagtttgggaatgctgctcaaaatgggaggtaaatttcttctaaagctaaataccg
gccagagaccgatagcgcacaagtagagtgatcgaaagatgaaaagcactttgaaaagag
ggtcaaacagtacgtgaaattgttgaaagggaagcgcccgtggccagacttgtaccccgc
ggaccatccggcgccctccgccggtgcactccgtggggcgcaggccagcatcggttttcc
tagggggataaaggcggcgggaacgtagctccctcgggagtgttatagcccgccgtgcca
tgcccctggggggaccgaggaccgcgcttcggcaaggatgctggcgtaatggccaccggc
gacccgtcttgaaacacggaccaaggagtcaagcattggggcgagtgtctgggtgccaaa
cccgcacgcgaaatgaaagtgaacgcaggtgagagcttcggcgcatcatcgaccgatcct
gatgttctcggatggatttgagtaagagccttaccgcttggacccgaaagatggtgaact
atgcctgtatagggtgaagccagaggaaactctggtggaggctcgcagcggttctgacgt
gcaaatcgatcgtcaaatatggaggaagctgctgagctgggcaagggctccttcaagtac
gcatgggttcttgacaagctcaaggccgagcgcgagcgcggtatcaccatcgatatcgct
ctctggaagttcgagacccccaagtactacgtcacggtcattgacgccccgggccatcgt
gacttcatcaagaacatgatcacgggcacgtcgcaggccgactgcgctatcctgatcatt
gccgctggtacgggtgagttcgaggctggtatctccaaggatggccagacccgcgagcac
gccctgctggcctacaccctcggtgtccggcagctcattgtcgccatcaacaagatggac
accaccaagtggtctgaggcccgttaccaggagatcatcaaggagacgtccaacttcatc
aagaaggtcggctacaaccccaatgttccgcggcatcatccgcaagatgtaccaggagct
gatgaaccacctgaagcgctgcgtggacacgggcaagcactttgacctgcgggtgggcat
ccggcaccagacgctgaccaacgggctcaagtactcgttggcgacgggtaactggggcga
ccagaaaaaggccatgagctcgacggccggcgtgtcgcaggtgctgaaccgctacacgtt
ctcgtcgacgctgtcgcatctgcggcgcaccaacacaccgattgggcgcgacggcaagct
ggcaaagccgcggcagctgcacaacacgcactgggggctggtgtgcccggccgagacccc
cgagggccaggcctgcgggctggtcaagaacctgtcgctgatgtgctacgtcagcgtggg
cacgccggccgagccgattgtggagtttatgattgcgcgcaacatggaggtgctggagga
gtacgagccgctgcggtaccccaacgcgaccaagatctttgtcaacggcagctgggtggg
cgtgcaccaggacccgaagcacctggtcagcctggttcaggggctgcggcgcaagggtgt
gatccagtccgaggtgtcgctggtgcgcgacattcgcgaccgcgagttcaagatcttttc
ggacgccgggcgcgtgatgcggccgctctttgccattgagcaggaggacaatgcagagtc
gggcgtcgaaaagggcatgctggtgttgaccaaggagcacgtgcagcggctggacgcgga
cgagggcctcagcaaggacgaccccaagtactttggctgggacgggatctgcgacgcggg
cgcgatcgagtacctggacgcggaagaagaggagacggcaatgatctgcatgacgcctga
ggacctggacaactaccggatgcaaaaggccggctacgtgctgccagaggagacgagcga
cgaggacattaacaagcgggtcaagaccaagatgaacccgacgacgcacatgtacacgca
ctgcgagatccatccgagcatgctgttgggcatctgcgcgagcatcattccgttcccgga
ccacaaccag
>L._alacre_CBS128830
tcattagcgagtagcgactcccaacccgtgcaaacc-ttaccgcgtcttctcc-cgttgc
ctcctggcgggcggcgcggccctcccccccgaccgcccgccggg-ggccgccct-ctccc
c-gaacc-accatta-ccgtctgagcaaaaccactgaatcgttaaaactttcaacaacgg
atctcttggttctggcatcgatgaagaacgcagcgaactgcgataagtaatgcgaattgc
agaattcagcgagccatcgaatctttgaacgcacattgcgcccgccagtattctggcggg
catgcctgtccgagcgtcatttcctccctca-cgcagcgctgc---gtggtgttggggcg
gcgactagccgccgcagcccccgaaagccagtggcgggccggc--agcgggctccgagcg
cagtaagcagc----agtgc-c-ctcgctc-tggacgcccccgcctgcgccctgccccaa
agacctccttctcaag--------------------------------------------
--aacggcgagtgaagcggcaacagctcagatttggaatctggcccccagggcccgagtt
gtaatctggagaggatgcttctggcgcggcgccttccgagttccctggaacgggacgccg
gagagggtgagagccccgtacggtcggacgcctagcctttgtgaagctccttcgacgagt
cgagtagtttgggaatgctgctcaaaatgggaggtaaatttcttctaaagctaaatattg
gccagagaccgatagcgcacaagtagagtgatcgaaagatgaaaagcactttgaaaagag
ggttaaacagtacgtgaaattgttgaaagggaagcgcccgtggccagacttgtgccccgc
ggaccacccggcgccctccgccggtgcactccgcggggcgcaggccagcatcggtttttc
cagggggacaaaggcggcgggaacgtggctccctcgggagtgttatagcccgccgcgcca
tgcccctggggggaccgaggaccgcgcttcggcaaggatgctggcgtaatggccaccggc
gacccgtcttgaaacacggaccaaggagtcaagcattggggcgagtgtctgggtgccaaa
cccgcacgcgaaatgaaagtgaacgcaggtgagagcttcggcgcatcatcgaccgatcct
gatgttctcggatggatttgagtaagagccttaccgcttggacccgaaagatggtgaact
atgcctgtatagggtgaagccagaggaaactctggtggaggctcgcagcggttctgacgt
gcaaatcgatcgtcaaatatggaggaagccgctgagctgggcaagggctccttcaagtac
gcatgggttcttgacaagctcaaggccgagcgcgagcgcggtatcaccatcgatattgcc
ctctggaagttcgagacccccaagtactacgtgaccgtcattgacgcccccggtcaccgt
gacttcatcaagaacatgatcacgggcacgtcgcaggccgactgcgctatcctgatcatc
gccgccggtacgggtgagttcgaggctggtatctccaaggatggccagacccgcgagcac
gccctgctggcctacaccctcggtgtccggcagctcatcgtcgccatcaacaagatggac
accaccaagtggtccgaggcccggtaccaggagatcatcaaggagacctccaacttcatc
aagaaggtcggctacaac-----tgttccgcggcatcatccgcaagatgtaccaggagct
gatgaaccacctgaagcgctgcgtggacacgggcaagcactttgacctgcgggtgggcat
ccgccaccagacgctgaccaacgggctcaagtactcgctggcgacgggcaactggggcga
ccagaagaaggccatgagctcgacggcgggcgtgtcgcaggtgctgaaccgctacacctt
ctcgtcgacgctgtcgcacctgcggcgcaccaacacgcccatcggccgcgacggcaagct
ggccaagccgcggcagctgcacaacacgcactggggcctggtgtgcccggccgagacgcc
cgagggccaggcgtgcgggctggtcaagaacctgtcgctgatgtgctatgtcagcgtggg
cacgccggcggagccgatcgtcgagtttatgattgcgcgcaacatggaggtgctggagga
gtacgagccgctgcggtacccgaacgcgaccaagatctttgtcaacggcagctgggtggg
cgtgcaccaggacccgaagcacctggtcggcctggtgcaggggctgcggcgcaagggcgt
gatccagtcggaggtgtcgctggtgcgcgacatccgcgaccgcgagttcaagatcttctc
ggacgccggccgcgtgatgcggccgctctttgccatcgagcaggaggacaacgccgagtc
gggcgtggagaagggcacgctggtgctgaccaaggagcacgtgcagcggctggacgcgga
cgagggcctcagcaaggacgaccccaagtactttggctgggacgggatctgcgacgcggg
ggcgatcgagtacctggacgcggaggaggaggagacggccatgatctgcatgacgccgga
ggacctggacaactaccgcatgcagaaggcgggctacgcgctgccggaggagaacagcga
cgaggacatcaacaagcgggtcaagaccaagatgaacccgacgacgcacatgtacacgca
ctgcgagatccatccgagcatgctgctgggcatctgcgcga-------------------
----------
>L._wageneri_var._ponderosum_CMW279
tcattagcgagtagcgactcccaacccgtgcaaacc-ttaccgcatcttctcc-cgttgc
ctcctggcgggcggcgcgacccccccccccgaccgcccgccggg-ggccgctct-ctccc
c-gaacc-accatga-ccgtctgagcaaaaccactgaatcgttaaaactttcaacaacgg
atctcttggttctggcatcgatgaagaacgcagcgaactgcgataagtaatgcgaattgc
agaattcagcgagccatcgaatctttgaacgcacattgcgcccgccagcattctggcggg
catgcctgtccgagcgtcatttcctccctca-cgcagcgctgc---gtggtgttggggcg
gcgcctagccgccgcagcccccgaaagccagtggcgggccggc--agcgggctccgagcg
cagtaagcagc----agtgc-c-ctcgctc-tggacgcccccgcctgcgccctgccccaa
agacctccttctcaaggttgacctcggatcaggtaggactacccgctgaacttaagcata
tcaacggcgagtgaagcggcaacagctcagatttggaatctggcccccagggcccgagtt
gtaatctggagaggatgcttctggcgcggcgccttccgagttccctggaacgggacgccg
gagagggtgagagccccgtacggtcggacgcccagcctttgtgaagctccttcgacgagt
cgagtagtttgggaatgctgctcaaaatgggaggtaaatttcttctaaagctaaatattg
gccagagaccgatagcgcacaagtagagtgatcgaaagatgaaaagcactttgaaaagag
ggttaaacagtacgtgaaattgttgaaagggaagcgcccgtggccagacttgcgcctcgc
ggaccacccggcgccctccgccggtgcactccgcggggcgcaggccagcatcggttctcc
cagggggataaaggcggcgggaacgtggctccctcgggagtgttatagcccgccgcgcca
tgcccctggggggaccgaggaccgcgcttcggcaaggatgctggcgtaatggccaccggc
gacccgtcttgaaacacggaccaaggagtcaagcattggggcgagtgtctgggtgccaaa
cccgcacgcgaaatgaaagtgaacgcaggtgagagcttcggcgcatcatcgaccgatcct
gatgttctcggatggatttgagtaagagccttaccgcttggacccgaaagatggtgaact
atgcctgtatagggtgaagccagaggaaactctggtggaggctcgcagcggttctgacgt
gcaaatcgatcgtcaaatatggaggaagccgctgagctgggcaagggctccttcaagtac
gcatgggttcttgacaagctcaaggccgagcgtgagcgcggtatcaccatcgacattgcc
ctctggaagttcgagacccccaagtactacgtgaccgtcattgacgcccccggtcaccgt
gacttcatcaagaacatgatcacgggcacgtcgcaggccgactgcgctatcctgatcatc
gccgccggtacgggtgagttcgaggctggtatctccaaggatggccagacccgcgagcac
gccctgctggcctacaccctgggtgtccggcagctcattgttgctatcaacaagatggac
accaccaagtggtccgagtcccggtaccaggagatcatcaaggagacctccaacttcatc
aagaaggtcggctaca-------tgttccgcggcatcatccgcaagatgtaccaggagct
gatgaaccacctgaagcgctgcgtggacacgggcaagcacttcgacctgcgcgtgggcat
ccggcaccagacgctgaccaacgggctcaagtactcgctggcgacgggcaactggggcga
ccagaagaaggccatgagctcgacggcgggcgtgtcgcaggtgctgaaccgctacacctt
ctcgtcgacgctgtcgcatctgcggcgcaccaacacgcccatcggccgcgacggcaagct
ggccaagccgcggcagctgcacaacacgcactggggcctggtgtgtccggccgagacgcc
cgagggccaggcgtgcgggctggtcaagaacctgtcgctgatgtgttatgtcagcgtggg
cacgccggccgagccgatcgtcgagttcatgattgcgcgcaacatggaggtgctggagga
gtacgagccgctgcggtacccgaacgcgaccaagatctttgtcaacggcagctgggtggg
cgtgcaccaggacccgaagcacctggtcagcctggtgcagggcctgcggcgcaagggcgt
gatccagtcggaggtgtcgctggtgcgcgacatccgcgaccgcgagttcaagatcttctc
ggacgccggccgggtcatgcggccgctctttgccatcgagcaggaggacaacgccgagtc
gggcgtggagaagggcacgctggtgctgaccaaggagcacgtgcagcggctggatgcgga
cgagggcctcagcaaggacgaccccaagtatttcggctgggacgggatctgcgacgccgg
cgcgatcgagtacctggacgcggaggaggaggagacggcgatgatctgcatgacgccgga
ggacctggacaactaccggatgcagaaggcgggctacacgctgccggaggagatcagcga
cgaggacatcaacaagcgggtcaagaccaagatgaacccgacgacgcacatgtacacgca
ctgcgagatccacccgagcatgctgctgggcatctgcgcgagcatcatcccgttcccgga
ccacaaccag
>L._procerum_CBS138288
-cattagcgagtagcgactcccaacccgtgcatacc-ttaccgcatttct-cc-cgttgc
ctcctggcgggcggcgcgccctccgcccctgcccgcccgccggg-ggccgctct-cccac
c-gaacc-accttta-ccgtctgagcaaaaccactgaatcgttaaaactttcaacaacgg
atctcttggttctggcatcgatgaagaacgcagcgaactgcgataagtaatgcgaattgc
agaattcagcgagccatcgaatctttgaacgcacattgcgcccgccagcattctggcggg
catgcctgtccgagcgtcatttcctccctca-cgcagcgctgc---gtggtgttggggcg
gcgcctagcctccgcagcccccgaaagccagtggcgggccggc--agcgggctccgagcg
cagtaagcagc----agtgc-c-ctcgctc-tggacgcctccgcctgcgccctgccccaa
atgcctccttctcaaggtt-----------------------------------------
--aacggcgagtgaagcggcaacagctcagatttggaatctggcccccagggcccgagtt
gtaatctggagaggatgcttctggcgcggcgccttccgagttccctggaacgggacgccg
gagagggtgagagccccgtacggttggacgcctagcctttgtgaagctccttcgacgagt
cgagtagtttgggaatgctgctcaaaatgggaggtaaatttcttctaaagctaaataccg
gccagagaccgatagcgcacaagtagagtgatcgaaagatgaaaagcactttgaaaaga-
------------------------------------------------------------
------------------------------------------------------------
------------------------------------------------------------
------------------------------------------------------------
------------------------------------------------------------
------------------------------------------------------------
------------------------------------------------------------
------------------------------------------------------------
--------------------ggaggaagccgctgagctgggcaagggctccttcaagtat
gcctgggttctggacaagctcaaggctgagcgtgagcgtggtatcaccattgatatcgcc
ctctggaagttcgagacccccaagtactacgtcaccgtcattgacgccccgggccatcgt
gacttcatcaagaacatgatcacgggcacgtcgcaggccgactgcgctatcctgatcatt
gccgctggtacgggtgagttcgaggctggtatctccaaggatggccagacccgcgagcac
gccctgctggcctacacccttggtgtccggcagctcattgttgccatcaacaagatggac
accaccaagtggtctgaggcccgttaccaggagatcatcaaggagacctccaacttcatc
aagaaggtc--------------tgttccgcggcatcatccgcaagatgtaccaggagct
gatgaaccacctgaagcgctgcgtggacacgggcaagcactttgacctgcgggtgggcat
ccggcaccagacgctcaccaacgggctcaagtactcgctggcgacgggcaactggggcga
ccagaagaaggcgatgagctcgacggccggcgtgtcgcaggtgctgaaccgctacacgtt
ctcgtcaacgctgtcgcatctgcggcgcaccaacacgcccatcgggcgcgacggcaagct
ggccaagccgcggcagctgcacaacacgcactggggcctggtgtgcccggccgagacgcc
cgagggccaggcgtgcgggctggtcaagaacctgtcgctgatgtgctacgtcagcgtggg
cacgccggcggagccgattgtagagtttatgattgcgcgcaacatggaggtgctggagga
gtacgagccgctgcggtacccgaacgcgaccaagatctttgtcaacggcagctgggtggg
cgtgcaccaggacccgaagcacctggtcagcctggtgcagggcctgcggcgcaagggcgt
gatccagtcggaggtgtcgctggtgcgcgacatccgcgaccgcgagttcaagatcttctc
ggacgcgggccgcgtgatgcggccgctctttgccatcgagcaggaggacaatgcggaatc
gggagtggagaagggcatgctggtgctgaccaaagagcacgtgcagcggctggacgcgga
cgagggcctcagcaaggacgaccccaagtactttggctgggacgggatctgcgacgcggg
cgcgatcgagtacctggacgcggaagaagaagaaacggcgatgatctgcatgacaccaga
ggacctggacaactatcggatgcagaaggcaggctatgcgctgccggaggagacgggcga
cgaggacatcaacaagcgggtcaagacgcggatgaacccgacgacgcacatgtacacgca
ctgcgagatccacccgagcatgctgctgggcatctgcgcgagcatcatcccgttcccaga
ccacaaccag
>L._cainii_CMW24907
------gcgagtaaagactcccaacccgtgcaaaca-ttaccgcatcttcccc-cgttgc
ctcctggcgggcggcgtctgccccggcccagcccgcccgccggg-ggcgcttct-ctcca
c-gaacc-accttta-ccgtctgagcaaaaccactgaatcgttaaaactttcaacaacgg
atctcttggttctggcatcgatgaagaacgcagcgaactgcgataagtaatgcgaattgc
agaattcagcgagccatcgaatctttgaacgcacattgcgcccgccagcattctggcggg
catgcctgtccgagcgtcatttcctccctca-cgcagcactgc---gtggtgttggggcg
ccgcgcgagggccgcagcccccgaaagccagtggcgggccggc--agcgggctccgagcg
cagtaagcagc----agtgc-c-ctcgctc-tgg--------------------------
------------------------------------------------------------
--aacggcgagtgaagcggcaacagctcagatttggaatctggcccccagggcccgagtt
gtaatctggagaggatgcttctggcgcggcgccttccgagttccctggaacgggacgccg
gagagggtgagagccccgtacggtcggacgcctagcctttgtgaagctccttcgacgagt
cgagtagtttgggaatgctgctcaaaatgggaggtaaatttcttctaaagctaaatattg
gccagagaccgatagcgcacaagtagagtgatcgaaagatgaaaagcactttgaaaagag
ggttaaaaagtacgtgaaattgttgaaagggaagcgcccgtggccagacttgtgccccgt
ggaccacccagcgccctccgctggtgcactccgcggggcgcaggccagcatcggtttttc
cagggggacaaaggcggcgggaacgtggctccctcgggagtgttatagcccgccgcgcca
tgcccctggggggaccgaggaccgcgcttcggcaaggatgctggcgtaatggccaccggc
gacccgtcttgaaacacggaccaaggagtcaagcattggggcgagtgtctgggtgccaaa
cccgcacgcgaaatgaaagtgaacgcaggtgagagcttcggcgcatcatcgaccgatcct
gatgttctcggatggatttgagtaagagccttaccgcttggacccgaaagatggtgaact
atgcctgtatagggtgaagccagaggaaactctggtggaggctcgcagcggttctgacgt
gcaaatcgatcgtcaaatatggaggaagctgctgagctgggcaagggctccttcaagtat
gcctgggttctggacaagctcaaggctgagcgtgagcgcggtatcaccatcgatattgct
ctgtggaagttcgagacccccaagtactacgtcaccgtcattgacgccccgggccatcgt
gatttcatcaagaacatgatcacgggcacgtcgcaggccgactgcgccatcctgatcatc
gccgctggtacgggtgagttcgaggctggtatctccaaggatggccagacccgcgagcac
gctctgctggcctacacccttggtgtgcggcagctcattgtcgccatcaacaagatggac
accgccaagtggtcggaggcncgnnnccaggagatcatcaaggagacgtccaacttcatc
aagaaggtcg----------------------------------------accaggagct
gatgaaccacctgaagcgctgcgtcgatacgggcaagcactttgacctgcgggtgggcat
ccggcaccagacgctgacaaacgggctcaagtactcgctggcgacgggcaactggggcga
ccagaagaaggcgatgagctcgacggcaggcgtgtcgcaggtgctgaaccgctacacgtt
ttcgtcgacgctgtcgcatctgcggcgcaccaacacgcccatcggtcgtgatggcaagct
ggccaagccgcggcagctgcacaacacgcactggggcctggtgtgtccggccgagacgcc
cgaggggcaggcctgcgggctggtcaagaacctgtcgctgatgtgctacgtgagcgtggg
cacgccggcggagccgattgtggagtttatgattgcgcggaacatggaggtgctggagga
gtacgagccgctgcggtacccgaacgcgaccaagatctttgtcaacggcagctgggtggg
cgtgcaccaggacccgaagcacctggtcagcctggtgcagggcttgcggcgtaagggtgt
gatccagtcagaggtgtcgctggtgcgtgacatccgcgaccgcgagttcaagattttctc
ggacgcgggtcgggtgatgcggccgctctttgccattgagcaggaggacaatgcagagtc
cggggtggaaaagggcatgttggtgatgaccaaggagcacgtgcagcggctggacgcaga
cgagggcctaagcaaggacgatcccaaatactttggctgggacggaatctgcgacgcggg
ggcgatcgagtacctggacgcggaggaggaggagacggcgatgatctgcatgacacccga
ggacctggacaactaccggatgcaaaaggccggctacgtgctgccggaggagacaaacga
cgaggacatcaacaagcgggtcaagaccaagatgaacccgacgacgcacatgtacacgca
ctgcgagattcacccgagcatgctgttggg------------------------------
----------
>L._galeiforme_CBS115711
tcattagcgagtagcgactcccaacccgtgcatacc--taccgcgcctccgcc-cgttgc
ctcctggcgggccgc---------------gcgcgcccgccggg-gg--------ctcac
c-gaacc-taacagt-acgtctgagcaaaaccactgaatcgttaaaactttcaacaacgg
atctcttggttctggcatcgatgaagaacgcagcgaactgcgataagtaatgcgaattgc
agaattcagcgagccatcgaatctttgaacgcacattgcgcccgccagcattctggcggg
catgcctgtccgagcgtcatttcctccctca-cgcggccccgc---gtggtgttggggcg
gcggcctcacggcgcagcccccgaaagccagtggcgggccggc--gg-cggctccgagcg
cagtaagcatc----agtgc-c-ctcgctc-cggacgccaccgcctgcgccctgcccaga
acgcgcacctcacaaggttgacctcggatcaggtaggactacccgctgaacttaagcata
tcaacggcgagtgaagcggcaacagctcagatttggaatctggcccccagggcccgagtt
gtaatctggagaggatgcttctggcgcggcgccttccgagttccctggaacgggacgccg
gagagggtgagagccccgtacggtcggacgcccagcctgtgtgaagctccttcgacgagt
cgagtagtttgggaatgctgctcaaaatgggaggtaaatttcttctaaagctaaatattg
gccagagaccgatagcgcacaagtagagtgatcgaaagatgaaaagcactttgaaaagag
ggtcaaacagtacgtgaaattgttgaaagggaagcgcccgtggccagacttgcgcccggc
ggaccacccggcgccatccgccggggcactccgccgggcgcaggccagcatcggttttcc
cagggggacaaaggtggcgggaacgtagctcctccgggagtgttatagcccgccgcgcca
tgcccctggggggaccgaggaccgcgcctttgcaaggatgctggcgtaatggccaccggc
gacccgtcttgaaacacggaccaaggagtcaagcattggggcgagtgtctgggtgtcaaa
cccgcacgcgaaatgaaagtgaacgcaggtgagagcttcggcgcatcatcgaccgatcct
gatgttctcggatggatttgagtaagagcctcaccgcttggacccgaaagatggtgaact
atgcctgtatagggtgaagccagaggaaactctggtggaggctcgcagcggttctgacgt
gcaaatcgatcgtcaaatatggaggaagccgctgagctgggcaagggctcgttcaagtac
gcatgggttcttgacaagctcaaggccgagcgtgagcgcggtatcaccatcgatattgct
ctgtggaagttcgagaccccccggtactacgtcaccgtcattgacgccccgggccatcgt
gacttcatcaagaacatgatcacgggcacgtcgcaggccgactgcgctatcctgatcatt
gctgccggtacgggcgagttcgaggctggtatctccaaggatggccagacccgcgagcac
gctctgctggcctacaccctcggtgtccggcagctcattgtcgccatcaacaagatggac
accaccaagtggtccgaggaccgctacaacgagatcatcaaggagacgtccaacttcatc
aagaaggtcggctacaaccccaatgttccgcggcatcatccgcaagatgtaccaggagct
gatgaaccacctgaagcgctgcgtggacacgggcaagcattttgacctgcgggtcgggat
ccggcaccagacgctgaccaacgggctcaagtactcgctggcgacgggcaactggggcga
ccagaagaaggcgatgagctcgacggcgggcgtgtcgcaggtgctgaaccggtacacgtt
ctcgtcgacgctgtcgcatctgcggcggaccaacacgcccattgggcgggacggcaagct
ggcgaagccgcggcagctgcacaacacgcactgggggctggtgtgtccggccgagacgcc
cgaggggcaggcgtgcgggctggtcaagaacctgtcgctgatgtgctacgtcagcgtggg
cacgccggcggacccgattgtggagtttatgattgcgcgcaacatggaggtgctggagga
gtacgagccgctgcggtacccgaacgcgaccaagatctttgtcaacggcagctgggtggg
cgtgcaccaggacccgaagcacctggtcagcctggtgcaggggctgcggcgcaagggcgt
gatccagtcggaggtgtcgctggtgcgggacatccgggaccgggagttcaagatcttctc
ggacgcgggacgggtgatgcggccgctgtttgcgattgagcaggaggacaatgccgagtc
gggggtggaaaagggcacgctggtgatgaccaaggagcacgtgcagcggctggatgcgga
cgaggggctgagcaaggacgaccccaactactttgggtgggacgggatctgcgacgcggg
ggcgatcgagtacctggacgcggaggaggaggagacggcgatgatctgcatgacgccgga
ggacctggacaactaccggctgcaaaaggcgggctacgtgctgccggacgagacggcgga
cgaggacattaacaagcgggtcaagaccaagatgaacccgacgacgcacatgtacacgca
ctgcgagatccacccgagcatgctgctgggcatctgcgcgagcatcatcccgttcccgga
ccacaaccag
>L._radiaticola_CMW9482
tcattagcgagtagcgactcccaacccgtgcatacc--taccgcgcctccgcc-cgttgc
ctcctggcgggccgc---------------gcgcgcccgccggg-gg--------ctctc
c-gaacc-taacagt-acgtctgagcaaaaccactgaatcgttaaaactttcaacaacgg
atctcttggttctggcatcgatgaagaacgcagcgaactgcgataagtaatgcgaattgc
agaattcagcgagccatcgaatctttgaacgcacattgcgcccgccagcattctggcggg
catgcctgtccgagcgtcatttcctccctca-cgcggccccgc---gtggtgttggggcg
gcggcctcgcggcgcagcccccgaaagccagtggcgggccggc--gg-cggctccgagcg
cagtaagcacc----agtgc-c-ctcgctc-cggacgccaccgcctgcgccctgcccaga
acgcgcacctcacaaggttgacctcggatcaggtaggactacccgctgaacttaagcata
tcaacggcgagtgaagcggcaacagctcagatttggaatctggcccccagggcccgagtt
gtaatctggagaggatgcttctggcgcggcgccttccgagttccctggaacgggacgccg
gagagggtgagagccccgtacggtcggacgcccagcctgtgtgaagctccttcgacgagt
cgagtagtttgggaatgctgctcaaaatgggaggtaaatttcttctaaagctaaatattg
gccagagaccgatagcgcacaagtagagtgatcgaaagatgaaaagcactttgaaaagag
ggtcaaacagtacgtgaaattgttgaaagggaagcgcccgtggccagacttgcgcccggc
ggaccacccggcgcca-ccgccggggcattccgccgggcgcaggccagcatcggttttcc
cagggggacaaaggtggcgggaacgtagctcctccgggagtgttatagcccgccgcgcca
tgcccctggggggaccgaggaccgcgcctttgcaaggatgctggcgtaatggccaccggc
gacccgtcttgaaacacggaccaaggagtcaagcattggggcgagtgtctgggtgtcaaa
cccgcacgcgaaatgaaagtgaacgcaggtgagagcttcggcgcatcatcgaccgatcct
gatgttctcggatggatttgagtaagagcctcaccgcttggacccgaaagatggtgaact
atgcctgtatagggtgaagccagaggaaactctggtggaggctcgcagcggttctgacgt
gcaaatcgatcgtcaaatatggaggaagccgctgagctgggcaagggctcgttcaagtac
gcatgggttcttgacaagcttaaggccgagcgcgagcgcggtatcaccatcgatattgct
ctgtggaagttcgagaccccccggtactacgtcaccgtcattgacgccccgggccatcgt
gacttcatcaagaacatgatcacgggcacgtcgcaggccgactgcgctatcctgatcatt
gctgccggtacgggtgagttcgaggctggtatctccaaggatggccagacccgcgagcac
gctctgctggcctacacccttggtgtccggcagctcattgtcgccatcaacaagatggac
accaccaagtggtcggaggaccgctacaacgagatcatcaaggagacgtccaacttcatc
aagaaggtcggctacaacc-----------------------------------------
---------cctgaagcgctgcgtggacacgggcaagcactttgacctgcgggtcgggat
ccggcaccagacgctgaccaacgggctcaagtactcgctggcgacgggcaactggggcga
ccagaagaaggcgatgagctcgacggcgggcgtgtcgcaggtgctgaaccggtacacgtt
ctcgtcgacgctgtcgcatctgcggcggaccaatacgcccattgggcgtgacggcaagct
ggcgaagccgcggcagctgcacaacacgcactgggggctggtgtgtccggccgagacgcc
cgaggggcaggcgtgtgggctggtcaagaacctgtcgctgatgtgctacgtcagcgtggg
cacgccggcggacccgattgtggagtttatgattgctcgcaacatggaggtgctggagga
gtacgagccgctgcggtacccgaacgcgaccaagatctttgtcaacggcagctgggtggg
cgtgcaccaggacccgaagcacctggtcagcctggtgcaggggctgcggcgcaagggcgt
gatccagtccgaggtgtcgctggtgcgggacattcgggaccgcgagttcaagatcttctc
ggacgcgggccgggtgatgcggccgctgtttgcgattgagcaggaggacaatgccgagtc
gggggtggaaaagggcatgttggtgatgaccaaggagcacgtgcagcggctggatgcgga
cgaggggctgagcaaggacgaccccaactactttgggtgggacgggatctgcgacgcggg
ggcgatcgagtacctggacgcggaggaggaggagacggcgatgatctgcatgacgccgga
ggacctggacaactaccggctgcaaaaggcgggctacgtgctgccggacgagacgggcga
cgaggacattaacaagcgggtcaagaccaagatgaacccgacgacgcacatgtacacgca
ctgcgagatccacccgagcatgctgctgggcatctgcgcg--------------------
----------
>L._verrucosum_CBS112420
------------agcaactcccaacccgtgcaaact--taccgcgaccccccc-cgttgc
ctctctgggggggccgcggcagac------tcccgaccgccgagcggctccgggggcccc
c-aaacctcacgcta-ccgtctgagcaaaaccactgaatc-ttaaaactttcaacaacgg
atctcttggctctggcatcgatgaagaacgcagcgaactgcgataagtaatgcgaattgc
agaattcagcgagtcatcgaatctttgaacgcacattgcgcccgccagcattctggcggg
catgcctgtccgagcgtcatttcctccctcg-cgcagctctgc---gcggtgttggggcg
ctgccctggcggggcaggccccgaaatccagtggcgggccgtc--agcgggctccgagcg
cagtaagcagc----agtgc-c-ctcgctc-cggacgcccctgccagcgccctgccccaa
caacccttctcgcaagg-------------------------------------------
--aacggcgagtgaagcggcaacagctcagatttggaatctggcccccagggcccgagtt
gtaatctggagaggatgcttctggcgcggcgccgtccgagttccctggaacgggacgccg
gagagggtgagagccccgtacggtcggacgcctagccgatgtgaagctccttcgacgagt
cgagtagtttgggaatgctgctcaaaatgggaggtaaatttcttctaaagctaaataccg
gccagagaccgatagcgcacaagtagagtgatcgaaagatgaaaagcactttgaaaagag
agtcaaacagtacgtgaaattgttgaaagggaagcgcccgtgaccagacttgcgccccgc
ggaccatctggcgctct-cgccggtgcactccgcggggcgtgggccagcatcggttctcc
cagggggacaaaggcggcgggaacgtggctcccacgggagtgttatagcccgccgcgcca
tgcccctggggggaccgaggaccgcgcttcggcaaggatgctggcgtaatggccaccggc
gacccgtcttgaaacacggaccaaggagtcaagcattggggcgagtgtctgggtgccaaa
cccgcacgcgaaatgaaagtaaacgcaggtgagagcttcggcgcatcatcgaccgatcct
gatgttctcggatggatttgagtaagagccttaccgcttggacccgaaagatggtgaact
atgcctgtatagggtgaagccagaggaaactctggtggaggctcgcagcggttctgacgt
gcaaatcgatcgtcaaatatggaggaagccgctgagctgggcaagggctccttcaagtac
gcatgggttcttgacaagctcaaggccgagcgcgagcgcggtatcaccatcgacattgct
ctgtggaagttcgagacccccaagtactacgtcaccgtcattgacgccccgggtcaccgt
gacttcatcaagaacatgatcactggcacgtcgcaggccgactgcgccattctcatcatt
gccgccggcactggtgagttcgaggctggtatctccaaggatggccagacccgtgagcac
gctctgctcgcctacacccttggtgtccggcagctcattgtcgccatcaacaagatggac
accaccaagtggtccgaggaccgctacaacgagatcatcaaggagacctccaacttcatc
--------------------------tccgcggcatcatccgcaagatgtaccaggagct
aatgaaccatctaaagcgctgcgtcgacacgggcaagcacttcgatttgcgcgtcggcat
tcggcaccagacgctgaccaacggactcaagtactcgctggcgacgggcaactggggcga
ccagaagaaggccatgagctcgacggccggcgtgtcgcaggtgctgaaccgctacacctt
ctcgtcgacgctgtcgcatctgcggcgcaccaacacgcccatcggccgcgacggcaagct
ggccaagccgcggcagctgcacaacacgcactggggcctcgtgtgtccggccgagacgcc
cgagggccaggcctgtggtctggtcaagaacctgtcgctgatgtgctacgtgagcgtggg
cacgccggcggacccgatcgtcgagtttatgattgcgcgcaacatggaggtgctggagga
gtacgagccgctgcgctacccgaacgcgaccaagatctttgtcaacggcagctgggtggg
cgtgcaccaggaccccaagcacctggtcaacctggtgcagggcctgcggcgcaagggcgt
catccagtccgaggtgtcgcttgtgcgcgacatccgcgaccgcgagttcaagatcttctc
ggacgccggccgtgtcatgcggccgctctttgccattgagcaggaggacaaccccgagac
aggcgcggagaagggcacgctggtgctgaccaaggagcacgtgtcgcggctggacgcgga
cgagggcctcagcagggacgacgaaaactacttcggctgggacggcatctgcaaggcggg
cgcgatcgagtacctggacgcggaggaggaggagacggccatgatctgcatgacgcccga
ggacctggacaactaccggatgcagaaggcaggttacgtgctgccggaggagcacggcga
cgaggacatcaacaagcgggtcaagaccaagatgaacccgacgacgcacatgtacacgca
ctgcgagatccacccgagcatgctgctgggcatctgtgcgagcat---------------
----------
>Har._AguacateRaff._sp._272
tcattaccgagtcgcaactcccaacccgtgccgacc-ctacccgccgcgcccg-cgttgc
ctccggcggcgcgggggggggggg------cgccccccgccggc-ggccgcggc-gcctg
c-gaacc-accgtgc-ccgtctgagccaaaaacagaaccagtcaaaactttcagcaacgg
atctcttggctctggcatcgatgaagaacgcagcgaaatgcgatacgtaatgtgaattgc
agaattcagcgaaccatcgaatctttgaacgcacattgcgcccgccagcattctggcggg
catgcctgtccgagcgtcatttcccccctca-ggccgcccggcgc-ctggtgttggggcc
cccctg---gcgcgcaggccccgaaagcgagtggcgggccggcc--gcgggctccgagcg
cagtacacgctga--------c-cacgctc-agggcgccccggccggtgcccggccgtga
aac-ggccctcctcaggttgacctcggatcaggtaggactacccgctgaacttaagcata
tcaacggcgagtgaagcggcaacagctcaaatttgaaatctggccccc-gggcccgagtt
gtactttggagaggacgcttctggcgcggcgccggccgagtgccctggaacgggccgccg
gagagggtgagagccccgtacggccggccgcctagcctctgcgaagctccttcgacgagt
cgagtagtttgggaatgctgctcaaaatgggaggtaaatttcttctaaagctaaataccg
gccagagaccgatagcgcacaagtagagtgatcgaaagatgaaaagcactttgaaaagag
ggttaaacagtacgtgaaattgctgaaagggaagcgcctgtggccagacttgcgccccgc
ggaccacccggcgcccg-cgccggggcacgccgcggggcgcaggccagcatcggctctcc
cagggggacaaaggccgcgggaacgtagcgccctcgggcgtgttacagcccgcggcgcca
tgcccctgggggggccgaggaccgcgctccggcaaggatgctggcgtaatggccaccggc
gacccgtcttgaaacacggaccaaggagtcaagcagtggggcgagtgtctgggtggcaaa
cccgcacgcggaatgaaagtgaacgcaggtgggagcttcggcgcaccaccgaccgatcct
gatgtcttcggatggatttgagtaggagccttgccgcttggacccgaaagatggtgaact
atgcctgtatagggtgaagccagaggaaactctggtggaggctcgcagcggttctgacgt
gcaaatcgatcgtcaaatatggaggaagccgctgagctgggcaagggctctttcaagtat
gcctgggttcttgacaagctcaaggccgagcgtgagcgtggtatcaccattgatatcgcc
ctctggaagttcgagacccccaagtactacgtcaccgtcattgacgccccgggccatcgt
gacttcatcaagaacatgatcactggcacgtcgcaggccgactgcgccattctcatcatt
gccgctggcactggtgagttcgaggctggtatctccaaggatggccagactcgtgagcac
gctctgctcgcctacactcttggtgtgcggcagctcattgtcgccatcaacaagatggac
accaccaagtggtctgagagccgttaccaggagatcatcaaggagacctccaacttcatc
aagaaggttggctacaaccccaatgttccgcggcatcatccgcaagatgtaccaggagct
gatgaaccacctgaagcgctgcgtcgacacgggcaagcactttgacctgcgcgtcggcat
ccgccaccagaccctgaccaacggcctcaagtactcgctcgccaccggcaactggggcga
ccagaaaaaggccatgagctccaccgccggcgtctcgcaggtgctgaaccgctacacctt
ttcctccaccctgtcccatctgcggcgcaccaacacgcccatcggccgcgacggcaagct
ggccaagccgcgccagctgcacaacacccactggggcctggtgtgcccggccgagacgcc
cgagggccaggcctgcggcctcgtcaagaacctgtcgctgatgtgctacgtcagcgtggg
cacgccggccgagcccattgtcgagttcatgattgcgcgcaacatggaggtgctcgagga
gtacgagccgctgcgctaccccaacgccaccaagatctttgtcaacggcagctgggtcgg
cgtgcaccaggaccccaagcacctcgtgaacctggtgcagggcctgcggcgcaagggcgt
catccagtccgaggtgtcgctggtgcgcgacatccgcgaccgcgagttcaagatcttttc
cgacgccggccgcgtcatgcgtccgctttttgctatcgagcaggaggacaacgcggagac
gggcgccgaaaaggggacgctggtgctgaccaaggagcacgtgcagcggctcgatgcgga
cgagaacctgagcaaggacgacccgcgctacttcggctgggacggcatctgcgaggccgg
tgccatcgagtacctagacgccgaggaggaggagacggccatgatctgcatgacgcccga
ggacctggagaactaccggctgcaaaaggccggctacaccatccccgaggagatgggcga
cgaggacatcaacaagcgtgtcaagaccaagatgaacccgaccacgcacatgtacacgca
ctgcgagatccaccccagcatgctgctgggcatctgcgccagcatcatcccgttccccga
ccacaaccag
>Har._lauricolaRaff._sp._570
tcattaccgagtcgcaactcccaacccgtgtgcacc-ctaccgcccgcggccg-cgttgc
cgccggcggcgcgggggggggggg------ccccccccgccggc-ggccgcggc-ccctg
a-aaaccgtctgctg-ccgtctgagcgaacacacaaaccagtcaaaactttcaacaacgg
atctcttggctctggcatcgatgaagaacgcagcgaaatgcgatacgtaatgtgaattgc
agaattcagcgaaccatcgaatctttgaacgcacattgcgcccgccagcattctggcggg
catgcctgtccgagcgtcatatcccccctcagcgcgccccggcgc-ctggcgttggggcc
gcgccctccgcgcgcaggccccgaaagcgagtggcgggccggcc--gcgggccccgagcg
cagtagc-----------ct-c-tccgctc-cgggcgcccccggccgcgcctggccgcga
aaccaccgcctttcaggttgacctcggatcaggtaggactacccgctgaacttaagcata
tcaacggcgagtgaagcggcaacagctcaaatttgaaatctggccccc-gggcccgagtt
gtactttggagaggacgcttctggcgcggcgccgtccgagttccctggaacgggacgccg
gagagggtgagagccccgtacgggcggccgcctagcctctgcgaagctccttcgacgagt
cgagtagtttgggaatgctgctcaaaatgggaggtaaatttcttctaaagctaaataccg
gccagagaccgatagcgcacaagtagagtgatcgaaagatgaaaagcactttgaaaagag
ggtcaaacagtacgtgaaattgttgaaagggaagcgcctgtggccagacttgcgccccgc
ggaccacccggcgcctcgcgccggggcacgccgcggggcgcaggccagcatcggctctct
cggggggacaaaggccgcgggaacgtagcgccctccggcgtattatagcccgcggcgcca
tgcccccgggggggccgaggaccgcgctccggcaaggatgctggcgtaatggccaccggc
gacccgtcttgaaacacggaccaaggagtcaagcattggggcgagtgtctgggtggcaag
cccgcacgcggaatgaaagtgaacgcaggtgggagcttcggcgcaccaccgaccgatcct
gatgtcctcggatggatttgagtaggagccccgccgcttggacccgaaagatggtgaact
atgcctgtatagggtgaagccagaggaaactctggtggaggcccgcagcggttctgacgt
gcaaatcgatcgtcaaatatggaggaagctgctgagctcggcaagggttccttcaagtat
gcctgggttcttgacaagctcaaggccgagcgtgagcgtggtatcaccattgatatcgcc
ctctggaagttcgagacccccaagtactacgtcactgtcattgacgccccgggccatcgt
gacttcatcaagaacatgatcacgggtacgtcgcaggccgactgcgccattctcatcatt
gccgctggtacgggtgagttcgaggctggtatctccaaggatggccagacccgcgagcac
gccctgctgtcctacaccctgggtgtccggcagctcattgtcgccatcaacaagatggac
actgccaagtgggccgagagccgctaccaggagatcatcaaggagacctccaacttcatc
aagaaggtcggctacaaccccaatgttccgcggcatcatccgcaagatgtaccaggagct
gatgaaccacctgaagcgctgcgtcgacacgggcaagcactttgacctgcgggtgggcat
ccgccaccagacgctgaccaacgggctcaagtactcgctggccacgggcaactggggcga
ccagaaaaaggcgatgagctcgacagccggcgtgtcgcaggtgctgaaccgctacacctt
ctcgtcgacgctgtcccacctgcggcgcaccaacacgcccatcggccgcgacggcaagct
ggccaagccgcggcagctgcacaacacgcactggggcctggtgtgtccggccgagacgcc
cgaggggcaggcctgcggcctggtcaagaacctgtcgctgatgtgctacgtcagcgtggg
cacgccggccgatcccatcgtcgagttcatgatcgcgcgcaacatggaggtgctggagga
gtacgagccgctgcgctaccccaacgcgaccaagatctttgtcaacggcagctgggtggg
cgtgcaccaggaccccaagcacctggtcagcctggtgcagggcctgcggcgcaagggcgt
gatccagtccgaggtgtcgctggtgcgcgacatccgcgaccgcgagttcaagatcttctc
cgacgccggccgcgtcatgcggccgctctttgccattgagcaggaggacaatgcggagac
gggggcggagaagggcacgctggtgctgaccaaggagcacattgcccggctggacgcgga
cgagaacctgagcaaggacgacccgcgctactttggctgggacggcatctgcgaggccgg
tgcgatcgagtacctggacgcggaggaggaggagacggccatgatctgcatgacgcccga
ggacctggagaactaccggctgcagaaggcgggctacacgctgccggacgagaccaacga
cgaggacatcaacaagcgggtcaagaccaagatgaacccgacgacgcacatgtacacgca
ctgcgagatccatccgagcatgctgctgggcatctgcgccagcatcattccgttcccgga
ccacaaccag
>R._ambrosiae_CBS185.64
------------------------------------------------------------
------------------------------------------------------------
-----------------------------------------tcaaaactttcaacaacgg
atctcttggttctggcatcgatgaagaacgcagcgaaatgcgataagtaatgcgaattgc
agaattcagcgagtcatcgaatctttgaacgcacattgcgcccgccagcactctggcggg
catgcctgtccgagcgtcactcccaccctcagcgcggctccgcgc-ctggtgctggg---
------------------------------------------------------------
------------------------------------------------------------
------------------------------------------------------------
--aacggcgagtgaagcggcaacagctcaaatttgaaatctggccccctgagcccgagtt
gtaatttggagaggatgctttgggcgcggcgccttccgagttccttggaacaggacgcca
gagagggtgagagccccgtacggttggacgcctagcccgtgtaaagctccttcgacgagt
cgagtagtttgggaatgctgctcaaaatgggaggtaaatttcttctaaagctaaatactg
gccagagaccgatagcgcacaagtagagtgatcgaaagatgaaaagcactttgaaaagag
ggttaaacagcacgtgaaattgttgaaagggaagcgcctgtggccagacgcgccgcccac
ggaccacctggcgcccg-cgccagggcacgccgcgggcggcgggccagcatcggcttctc
cagggggacaaaggtcgcgggaaggtagctcctccgggagtgttatagcccgcggcgcca
tgcctctgggggggccgaggaccgcgccctggcaaggatgctggcgtaatggccaccagc
gacccgtcttgaaacacggaccaaggagtcaagcattggggcgagtgtttgggtgaaaaa
cccgcacgcgaaatgaaagtaaacgcaggtgggagccccggcgcaccaccgaccgatcct
gatgtcctcggatggatttgagtaggagccttaccgcttggacccgaaagatggtgaact
atgcctgtatagggtgaagccagaggaaactctggtggaggctcgcagcggttctgacgt
gcaaatcgatcgtcaaatatggaggaagctgctgagctcggcaagggttccttcaagtat
gcctgggttcttgacaagctcaaggccgagcgtgagcgtggtatcaccattgatatcgcc
ctctggaagttcgagacccccaagtactacgtcaccgtcattgacgccccgggccatcgt
gacttcatcaagaacatgatcactggtacctcccaggccgactgcgctattctcattatc
gctgccggcactggtgagttcgaggctggtatctccaaggatggccagactcgtgagcac
gctctgctcgcctacaccctgggcgtgcggcagctgatcgtcgccatcaacaagatggac
actgccaagtgggccgaggcccgttaccaggagatcatcaaggagacctccaacttcatc
aagaaggt---------------tgttccgcggcatcatccgcaagatgtaccaggagct
gatgaaccatctgaagcgctgcgtcgacaccggcaagcactttgacctgcgcgtcggcat
ccgccaccagactctgaccaacggcctcaagtactcgctggcgacgggcaactggggcga
ccagaagaaggccatgagctcgacggccggcgtgtcgcaggtgctgaaccgctacacctt
ctcgtcgacgctgtcccatctgcggcgcaccaacacgcccattggccgcgacggaaagct
ggccaagcctcggcagctgcacaacacccactggggcctggtgtgtccggccgagacgcc
cgaaggccaggcctgtggtctggtgaagaacctgtccctgatgtgctacgtgtccgtggg
cacgccggcggaccctattgtggagtttatgattgcgcggaacatggaggtgctggaaga
gtacgagccgctgcgctaccccaacgccaccaagatctttgtcaacggcagctgggtcgg
cgtgcaccaggaccccaagcacctggtcagcctggtgcagggcctgcggcgcaagggcgt
gatccagtcagaggtgtcgctggtgcgcgacatccgcgaccgcgagttcaagatcttctc
ggatgccggccgagtcatgcgcccgctctttgccattgagcaggacgacaatgccgagtc
gggcgtcgagaagggctcgctgatcctgaccaaggagcacattgctcgtctggacgccga
cgagcatttgaactcggaggaccccaactactttggctgggacggcatctgcgaggccgg
tgccatcgagtacctggacgccgaggaagaggagacggccatgatctgcatgacgcccga
agacctcgataactaccgcctgcaaaaggctggctaccagctccccgacgagggtggcga
cgagaacctcaacaagcgtctcaagaccaagatgaacccgaccacgcacatgtacaccca
ctgcgagatccacccgagtatgctgctgggcatctgcgccagtattattccattccccga
tcacaaccaa
>M._ambrosius_CBS210.64
-cattaccgagtagcaactcccaacccttgtgtacc-ataccaaacctgttct-cgttgc
ctcctggcggcgggggcgcagcccctccctgcccccccgccagg-ggcggcgag-caccc
c-gaaccaagagcgc-ccgtctgagcacaaaaaacaaattatcaaaactttcaacaatgg
atctcttggctctggcatcgatgaagaacgcagcgaaatgcgatacgtaatgtgaattgc
agaattcagcgaaccatcgaatctttgaacgcacattgcgcctgccagcactctggcagg
catgcctgtccgagcgtcatttctcccctcagcgcgccctgtcgcgctggtgttggggca
ccgcct---ggcggagggcccccaaagccagtggcggacccggctg-tcggctccgagcg
cagtactgaacccagctcct-c-ttcgct--ctgcagccccggccggtgccctgccgtta
aacccttttttacaaggttgacctcggatcaggtaggactacccgctgaacttaagcata
tcaacggcgagtgaagcggcaacagctcaaatttgaaatctggccccccgggcccgagtt
gtaatttggagaggatgcttctggcgcggcgccgtccgagttccttggaacaggacgccg
gagagggtgagagccccgtacggacggacgcctagcctctacgaagctccttcgacgagt
cgagtagtttgggaatgctgctcaaaatgggaggtaaatttcttctaaagctaaataccg
gccagagaccgatagcgcacaagtagagtgatcgaaagatgaaaagcactttgaaaagag
ggttaaaaagtacgtgaaattgttgaaagggaagcgcctgtgaccagacttgcgccccgc
ggaccatccggcgttct-cgccggtgcactccgcggggtgcaggccagcatcggttctgc
cagggggataaaggccgcgggaacgtagctcctccgggagtgttatagcccgcggcggca
tgcccttggcgggaccgaggaccgcgcttcggcaaggatgctggcgtaatggtcatcggc
gacccgtcttgaaacacggaccaaggagtcaagcattggggcgagtgtctgggtgtcaaa
cccgcacgcgaaatgaaagtaaacgcaggtgagagcttcggcgcatcaccgaccgatcct
gatgtcttcggatggatttgagtaagagccttaccgcttggacccgaaagatggtgaact
atgcctgtatagggtgaagccagaggaaactctggtggaggctcgcagcggttctgacgt
gcaaatcgatcgtcaaatatggaggaagccgctgagctgggcaagggctccttcaagtat
gcgtgggttcttgacaagctcaaggccgagcgtgagcgcggtatcaccatcgatatcgcc
ctctggaagttcgagacgcccaagtactacgtcaccgtcattgacgcccccggccatcgt
gacttcatcaagaacatgatcactggtacctcgcaggccgactgcgccatcctcatcatt
gccgctggtactggtgagttcgaggccggtatctccaaggacggccagacccgtgagcac
gccctgctcgcctacaccctgggcgtgcggcagctcattgtcgccatcaacaagatggac
actgccaagtgggccgaggctcgctacaacgagatcatcaaggagacgtccaacttcatc
aagaaggtcggctacaaccc-------------------------aaggtaccaggagct
gatgaaccacctgaagcgctgcgtcgacacgggcaagcactttgatctgcgcgtcggcat
ccgccaccagaccctgaccaacgggctcaagtactcgctcgccacgggcaactggggcga
ccagaagaaggcgatgagctcgacggccggtgtgtcgcaggtgctgaaccgttacacctt
ctcctccacgctctcccacttgcggcgaaccaacacgcccatcggccgcgacggcaagct
ggccaagcctcgccagctgcacaacacgcactggggcctcgtgtgcccggcagaaacgcc
ggaaggtcaggcttgcgggctggtgaagaacctgtctctgatgtgctacgtcagcgtggg
cacgccggcggacccgattgtcgagtttatgattgcgcgcaacatggaggtgctggaaga
gtacgagccgctgcggtacccgaacgcgaccaagatctttgtcaacggcagctgggtcgg
tgtgcaccaggacccaaagcacctggtcagcctcgtgcaagggctgcggcgcaagggcat
catccagtcggaggtgtcgctggtgcgcgacatccgcgaccgcgagttcaagatcttctc
ggacgcgggccgggtgatgcgaccgctctttgccattgagcaggaggacaacccggagac
gggcctggagaagggcatgctggtgctgaccaaggagcacattgagcggctggatgcgga
cgaaggcctgagccgagacgaccccaagttcttcggctgggagggcatctgcgaggcggg
cgccatcgagtacctggacgcagaggaagaggagacggccatgatctgcatgacgcctga
agacctggacaactaccggctgcaaaaggccggctacccgctgcccgaagaggcgggcga
cgaggacctcaacaagcgcgtcaagaccaagatgaatcccacgacgcacatgtacacgca
ctgcgagatccatcccagcatgctgctgggcatttgcgccagcatcatccccttcccaga
ccacaaccag
>M._saponiodorus_CBS128302
-cattaccgagtagcaactcccaacccttgtgtacc-ataccaaacctgttct-cgttgc
ctcctggcggcgggggcgcagcccctccctgcccccccgccagg-ggcggcgag-caccc
c-gaaccaagagcgc-ccgtctgagcacaaaaaacaaattatcaaaactttcaacaatgg
atctcttggctctggcatcgatgaagaacgcagcgaaatgcgatacgtaatgtgaattgc
agaattcagcgaaccatcgaatctttgaacgcacattgcgcctgccagcactctggcagg
catgcctgtccgagcgtcatttctcccctcagcgcgccctgtcgcgctggtgttggggca
ccgcct---ggcggagggcccccaaagccagtggcggacccggctg-tcggctccgagcg
cagtactgaacccagctcct-c-ttcgct--ctgcagccccggccggtgccctgccgtta
aacccttttttacaaggttgacctcggatcaggtaggactacccgctgaacttaa-----
--aacggcgagtgaagcggcaacagctcaaatttgaaatctggccccccgggcccgagtt
gtaatttggagaggatgcttctggcgcggcgccgtccgagttccttggaacaggacgccg
gagagggtgagagccccgtacggacggacgcctagcctctacgaagctccttcgacgagt
cgagtagtttgggaatgctgctcaaaatgggaggtaaatttcttctaaagctaaataccg
gccagagaccgatagcgcacaagtagagtgatcgaaagatgaaaagcactttgaaaagag
ggttaaaaagtacgtgaaattgttgaaagggaagcgcctgtgaccagacttgcgccccgc
ggaccatccggcgttct-cgccggtgcactccgcggggtgcaggccagcatcggttctgc
cagggggataaaggccgcgggaacgtagctcctccgggagtgttatagcccgcggcggca
tgcccttggcgggaccgaggaccgcgcttcggcaaggatgctggcgtaatggtcatcggc
gacccgtcttgaaacacggaccaaggagtcaagcattggggcgagtgtctgggtgtcaaa
cccgcacgcgaaatgaaagtaaacgcaggtgagagcttcggcgcatcaccgaccgatcct
gatgtcttcggatggatttgagtaagagccttaccgcttggacccgaaagatggtgaact
atgcctgtatagggtgaagccagaggaaactctggtggaggctcgcagcggttctgacgt
gcaaatcgatcgtcaaatatggaggaagccgctgagctgggcaagggctccttcaagtat
gcgtgggttcttgacaagctcaaggccgagcgtgagcgcggtatcaccatcgatatcgct
ctctggaagttcgagacgcccaagtactacgtcaccgtcattgacgcccccggccatcgt
gacttcatcaagaacatgatcactggtacctcgcaggccgactgcgccatcctcatcatt
gccgctggtactggtgagttcgaggccggtatctccaaggacggccagacccgtgagcac
gccctgctcgcctacaccctgggcgtgcggcagctcattgtcgccatcaacaagatggac
actgccaagtgggccgaggctcgctacaacgagatcatcaaggagacgtccaacttcatc
aagaaggtcggctacaaccc---tgttccgcggcatcatccgcaagatgtaccaggagct
gatgaaccacctgaagcgctgcgtcgacacgggcaagcactttgatctgcgcgtcggcat
ccgccaccagaccctgaccaacgggctcaagtactcgctcgccacgggcaactggggcga
ccagaagaaggcgatgagctcgacggccggtgtgtcgcaggtgctgaaccgttacacctt
ctcctccacgctctcccacttgcggcgaaccaacacgcccatcggccgcgacggcaagct
ggccaagcctcgccagctgcacaacacgcactggggcctcgtgtgcccggcagaaacgcc
ggaaggtcaggcttgcgggctggtgaagaacctgtctctgatgtgctacgtcagcgtggg
cacgccggcggacccgattgtcgagtttatgattgcgcgcaacatggaggtgctggaaga
gtacgagccgctgcggtacccgaacgcgaccaagatctttgtcaacggcagctgggtcgg
tgtgcaccaggacccaaagcacctggtcagtctcgtgcaagggctgcggcgcaagggcat
catccagtcggaggtgtcgctggtgcgcgacatccgcgaccgcgagttcaagatcttctc
ggacgcgggccgggtgatgcggccgctctttgccattgagcaggaggacaacccggagac
gggcctggagaagggcatgctggtgctgaccaaggagcacattgagcggctggatgcgga
cgaaggcctgagccgagacgaccccaagttctttggctgggagggcatctgcgaggcagg
cgccatcgagtacctggacgcagaggaagaggagacggccatgatctgcatgacgcctga
agacctggacaactaccggctgcaaaaggccggntacccgctgcccgaagaggcgggcga
cgaggacctcaacaagcgcgtcaagaccaagatgaatcccacgacgcacatgtacacgca
ctgcgagatccatcccagcatgctgctgggcatttgcgccagcatcattcccttcccaga
ccacaaccag
>S._aemulophila_CBS140087
tcattacagagt----aactccaacccttgcgaacc-gtacccaaatcgttct-cgttgc
ttccggcgggggggacgggggggcctg---ccccgcccgccggg-ggcggcggg-cccta
c-gaacc-tag-aac-cagtctgag-aaacaaacaaaataataaaaactttcaacaacgg
atctcttggctctggcatcgatgaagaacgcagcgaaatgcgatacgtaatgtgaattgc
agaattcagcgaaccatcgaatctttgaacgcacattgcgcccgccagtattctggcggg
catgcctgtccgagcgtcatttcccccctca-cgcgcccttgcgcgctggtgttggggct
ccgcct---ggcggggggccccgaaagcgagtggcgggcccggctggttggctccgagcg
cagtactggacgcaatctcc-c-ctcgcc--cggac-gccccgccggcgccctgccgtca
aaacttctacc-caaggttgacctcggatcaggtaggactacccgctgaacttaagcat-
ataacggcgagtgaagcggcaacagctcaaatttgaaatctggccccc-cggcccgagtt
gtaatttggagaggatgcttttggcgcggcgccgtccgagttccttggaacaggacgcca
cagagggtgagagccccgtacggacggacgcctagcctctacaaagctccttcgacgagt
cgagtagtttgggaatgctgctcaaaatgggaggtaaatttcttctaaagctaaataccg
gccagagaccgatagcgcacaagtagagtgatcgaaagatgaaaagcactttgaaaagag
ggttaaacagtacgtgaaattgttgaaagggaagcgcctgtgaccagacttgcgccccgc
ggaccacccggcgttct-cgccggtgcactccgcggggtgcaggccagcatcggttctcc
cagggggacaaaggctgcgggaacgtagctccttcgggagtgctatagcccgcggcggca
tgcccctggggggaccgaggaccgcgcttcggcaaggatgctggcgtaatggtcaccagc
gacccgtcttgaaacacggaccaaggagtcaagcattggggcgagtgtatgggtgccaaa
cccgcacgcgaaatgaaagtaaacgcaggtgagagcttcggcgcatcatcgaccgatcct
gatgtcttcggatggatttgagtaagagccttaccgcttggacccgaaagatggtgaact
atgcctgaatagggtgaagccagaggaaactctggtggaggctcgcagcggttctgacgt
gcaaatcgatcgtcaaatttggaggaggctgctgagctcggcaagggctcgttcaagtat
gcctgggttctggacaaactcaaggccgagcgtgagcgcggtatcaccatcgatattgcc
ctgtggaagttcgagacccccaagtactacgtcaccgtcattgacgcccccggtcatcgc
gatttcatcaagaacatgatcactggtacctcgcaggccgactgcgccattctcatcatt
gccgccggtactggtgagttcgaggctggtatttccaaggatggccagactcgtgagcac
gctctgctcgcctacaccctcggtgtccggcagctgattgtcgccatcaacaagatggac
actgccaagtgggccgagagccgttaccaggagatcatcaaggagacctccaacttcatc
aagaaggtcggctacaaccccaannnnnnnnnnnnnnnnnnnnnnnnnnnnnnnnnnnnn
nnnnnnnnnnnnnnnnnnnnnnnnnnnnnnnnnnnnnnnnnnnnnnnnnnnnnnnnnnnn
nnnnnnnnnnnnnnnnnnnnnnnnnnnnnnnnnnnnnnnnnnnnnnnnnnnnnnnnnnnn
nnnnnnnnnnnnnnnnnnnnnnnnnnnnnnnnnnnnnnnnnnnnnnnnnnnnnnnnnnnn
nnnnnnnnnnnnnnnnnnnnnnnnnnnnnnnnnnnnnnnnnnnnnnnnnnnnnnnnnnnn
nnnnnnnnnnnnnnnnnnnnnnnnnnnnnnnnnnnnnnnnnnnnnnnnnnnnnnnnnnnn
nnnnnnnnnnnnnnnnnnnnnnnnnnnnnnnnnnnnnnnnnnnnnnnnnnnnnnnnnnnn
nnnnnnnnnnnnnnnnnnnnnnnnnnnnnnnnnnnnnnnnnnnnnnnnnnnnnnnnnnnn
nnnnnnnnnnnnnnnnnnnnnnnnnnnnnnnnnnnnnnnnnnnnnnnnnnnnnnnnnnnn
nnnnnnnnnnnnnnnnnnnnnnnnnnnnnnnnnnnnnnnnnnnnnnnnnnnnnnnnnnnn
nnnnnnnnnnnnnnnnnnnnnnnnnnnnnnnnnnnnnnnnnnnnnnnnnnnnnnnnnnnn
nnnnnnnnnnnnnnnnnnnnnnnnnnnnnnnnnnnnnnnnnnnnnnnnnnnnnnnnnnnn
nnnnnnnnnnnnnnnnnnnnnnnnnnnnnnnnnnnnnnnnnnnnnnnnnnnnnnnnnnnn
nnnnnnnnnnnnnnnnnnnnnnnnnnnnnnnnnnnnnnnnnnnnnnnnnnnnnnnnnnnn
nnnnnnnnnnnnnnnnnnnnnnnnnnnnnnnnnnnnnnnnnnnnnnnnnnnnnnnnnnnn
nnnnnnnnnnnnnnnnnnnnnnnnnnnnnnnnnnnnnnnnnnnn----------------
------------------------------------------------------------
------------------------------------------------------------
----------
>S._curviconia_CBS959.73
------------------------------------------------------------
-----------------------------------------ggg-ggcggcggg-ctctc
c-gaacc-tag----accttctgag-gagcatacaaatgtatcaaaactttcaacaacgg
atctcttggctctggcatcgatgaagaacgcagcgaaatgcgatacgtaatgtgaattgc
agaattcagcgaaccatcgaatctttgaacgcacattgcgcccgccagcattctggcggg
catgcctgtccgagcgtcatttcccccctca-cgcgcccttgcgcgctggtgttggggct
ccgcct---ggcggagggccccgaaagcgagtggcgggcccggctggctggctccgagcg
cagtaccgaacgcaatctcc-c-ctcgct--cgcga-gccccgccggcgccc-gccgtca
agacttttctcacaag--------------------------------------------
gtaacggcgagtgaagcggcaacagctcaaatttgaaatctggccccc-cggcccgagtt
gtaatttggagaggatgcttctggcgcggcgccgtccgagttccttggaacaggacgcca
cagagggtgagagccccgtacggacggacgcctaaccgatgcgaagctccttcgacgagt
cgagtagtttgggaatgctgctcaaaatgggaggtaaatttcttctaaagctaaataccg
gccagagaccgatagcgcacaagtagagtgatcgaaagatgaaaagcactttgaaaagag
ggttaaaaagtacgtgaaattgttgaaagggaagcgcctgtgaccagacttgcgccccgc
ggaccacccggcgttct-cgccggtgcactccgcggggcgcaggccagcatcggttctcc
cagggggacaaaggccgcgggaacgtagctccttcgggagtgttatagcccgcggcggca
tgcccctggggggaccgaggaccgcgcttcggcaaggatgctggcgtaatggtcaccagc
gacccgtcttgaaacacggaccaaggagtcaagcattggggcgagtgtatgggtgccaaa
cccgcacgcgaaatgaaagtaaacgcaggtgagagcttcggcgcatcatcgaccgatcct
gatgtcttcggatggatttgagtaagagccttaccgcttggacccgaaagatggtgaact
atgcctgaatagggtgaagccagaggaaactctggtggaggctcgcagcggttctgacgt
gcaaatcgatcgtcaaatttggaggaggctgctgagctcggcaagggctctttcaagtat
gcctgggttctggacaagctcaaggccgagcgtgagcgcggtatcaccatcgatatcgct
ctctggaagttcgagacccccaagtactacgtcaccgtcattgacgcccccggccatcgc
gatttcatcaagaacatgatcactggtacctcgcaggccgactgcgccattctcatcatt
gccgctggtactggtgagttcgaggctggtatctccaaggatggccagacccgtgagcac
gctctgctcgcctacaccctgggtgtgcggcagctgatcgtcgccatcaacaagatggac
actgccaagtgggccgagagccgttaccaggagatcatcaaggagacctccaacttcatc
aagaaggtcggctacaannnnnnnnnnnnnnnnnnnnnnnnnnnnnnnnnnnnnnnnnnn
nnnnnnnnnnnnnnnnnnnnnnnnnnnnnnnnnnnnnnnnnnnnnnnnnnnnnnnnnnnn
nnnnnnnnnnnnnnnnnnnnnnnnnnnnnnnnnnnnnnnnnnnnnnnnnnnnnnnnnnnn
nnnnnnnnnnnnnnnnnnnnnnnnnnnnnnnnnnnnnnnnnnnnnnnnnnnnnnnnnnnn
nnnnnnnnnnnnnnnnnnnnnnnnnnnnnnnnnnnnnnnnnnnnnnnnnnnnnnnnnnnn
nnnnnnnnnnnnnnnnnnnnnnnnnnnnnnnnnnnnnnnnnnnnnnnnnnnnnnnnnnnn
nnnnnnnnnnnnnnnnnnnnnnnnnnnnnnnnnnnnnnnnnnnnnnnnnnnnnnnnnnnn
nnnnnnnnnnnnnnnnnnnnnnnnnnnnnnnnnnnnnnnnnnnnnnnnnnnnnnnnnnnn
nnnnnnnnnnnnnnnnnnnnnnnnnnnnnnnnnnnnnnnnnnnnnnnnnnnnnnnnnnnn
nnnnnnnnnnnnnnnnnnnnnnnnnnnnnnnnnnnnnnnnnnnnnnnnnnnnnnnnnnnn
nnnnnnnnnnnnnnnnnnnnnnnnnnnnnnnnnnnnnnnnnnnnnnnnnnnnnnnnnnnn
nnnnnnnnnnnnnnnnnnnnnnnnnnnnnnnnnnnnnnnnnnnnnnnnnnnnnnnnnnnn
nnnnnnnnnnnnnnnnnnnnnnnnnnnnnnnnnnnnnnnnnnnnnnnnnnnnnnnnnnnn
nnnnnnnnnnnnnnnnnnnnnnnnnnnnnnnnnnnnnnnnnnnnnnnnnnnnnnnnnnnn
nnnnnnnnnnnnnnnnnnnnnnnnnnnnnnnnnnnnnnnnnnnnnnnnnnnnnnnnnnnn
nnnnnnnnnnnnnnnnnnnnnnnnnnnnnnnnnnnnnnnnnnnn----------------
------------------------------------------------------------
------------------------------------------------------------
----------
>S._hypoxyli_CBS141569
------------------------------------------------------------
-----------------------------------cccgccggg-ggcggcggg-cccta
--gaacc-ctg-aac-ccgtctgagcaaacaaagataataatcaaaactttcaacaacgg
atctcttggctctggcatcgatgaagaacgcagcgaaatgcgatacgtaatgtgaattgc
agaattcagcgaaccatcgaatctttgaacgcacattgcgcccgccagtactctggcggg
catgcctgtccgagcgtcatttcccccctca-cgcgcccttgcgcgctggtgttggggct
ccgcct---ggcggagggcccccaaagcgagtggcgggcccggctggctggctccgagcg
cagtaccgaacgcaatctcc-c-ctcgcc--cggac-gccccgccggcgccc-gccgtca
aaactctttctacaaggt------------------------------------------
------------------------------------------------------------
---atttggagaggatgcttttggcgcggcgccgtccgagttccttggaacaggacgcca
cagagggtgagagccccgtacggacggacgcctagcctctacaaagctccttcgacgagt
cgagtagtttgggaatgctgctcaaaatgggaggtaaatttcttctaaagctaaataccg
gccagagaccgatagcgcacaagtagagtgatcgaaagatgaaaagcactttgaaaagag
ggttaaaaagtacgtgaaattgttgaaagggaagcgcctgtgaccagacttgcgccccgt
ggaccacccggcgttct-cgccggtgcactccgcggggcgcaggccagcatcggttctcc
cagggggacaaaggccgcgggaacgtagctccttcgggagtgttatagcccgcggcggca
tgcccctggggggaccgaggaccgcgcttcggcaaggatgctggcgtaatggtcaccagc
gacccgtcttgaaacacggaccaaggagtcaagcattggggcgagtgtatgggtgccaaa
cccgcacgcgaaatgaaagtaaacgcaggtgagagcttcggcgcatcatcgaccgatcct
gatgtcttcggatggatttgagtaagagccttaccgcttggacccgaaagatggtgaact
atgcctgaatagggtgaagccagaggaaactctggtggaggnnnnnnnnnnnnnnnnnnn
nnnnnnnnnnnnnnnnnn------------------------------------------
------------------------------------------------------------
------------------------------------------------------------
------------------------------------------------------------
------------------------------------------------------------
------------------------------------------------------------
------------------------------------------------------------
------------------------------------------------------------
------------------------------------------------------------
------------------------------------------------------------
------------------------------------------------------------
------------------------------------------------------------
------------------------------------------------------------
------------------------------------------------------------
------------------------------------------------------------
------------------------------------------------------------
------------------------------------------------------------
------------------------------------------------------------
------------------------------------------------------------
------------------------------------------------------------
------------------------------------------------------------
------------------------------------------------------------
------------------------------------------------------------
------------------------------------------------------------
------------------------------------------------------------
----------
>S._dentifunda_CBS115790
tcattacagagtcacaactcccaacccttgcgaacc-gtacccattctgttct-cgttgc
ttccggcgcggggggacgggggggcctccgtcccgcccgccggg-ggcggcggg-cccta
c-gaacc-tgg-aaa-ctgtctgagcaaacaaacaaaataatcaaaactttcaacaacgg
atctcttggctctggcatcgatgaagaacgcagcgaaatgcgatacgtaatgtgaattgc
agaattcagcgaaccatcgaatctttgaacgcacattgcgcccgccagtattctggcggg
catgcctgtccgagcgtcatttcccccctca-cgcgcccttgcgcgctggtgttggggcc
ccgcct---ggcggagggccccgaaagcgagtggcgggcccggctggttggctccgagcg
cagtaccgaacgcaatctcc-c-ctcgct--cggac-gccccgccggcgccctgccgtca
aaactctttt-acaagg-----------------------------------------tg
acaacggcgagtgaagcggcaacagctcaaatttgaaatctggccccc-cggcccgagtt
gtaatttggagaggatgcttttggcgcggcgccgtccgagttccttggaacaggacgcca
cagagggtgagagccccgtacggacggacgcctagcctttacaaagctccttcgacgagt
cgagtagtttgggaatgctgctcaaaatgggaggtaaatttcttctaaagctaaataccg
gccagagaccgatagcgcacaagtagagtgatcgaaagatgaaaagcactttgaaaagag
ggttaaaaagtacgtgaaattgttgaaagggaagcgcctgtgaccagacttgcgccccgc
ggaccacccggcgttct-cgccggtgcactccgcggggcgcaggccagcatcggttctcc
tagggggacaaaggccgcgggaacgtagctccttcgggagtgttatagcccgtggcggca
tgcccctggggggaccgaggaccgcgcttcggcaaggatgctggcgtaatggtcaccagc
gacccgtcttgaaacacggaccaaggagtcaagcattggggcgagtgtatgggtgccaaa
cccgcacgcgaaatgaaagtaaacgcaggtgagagcttcggcgcatcatcgaccgatcct
gatgtcttcggatggatttgagtaagagccttaccgcttggacccgaaagatggtgaact
atgcctgaatagggtgaagccagaggaaactctggtggaggctcgcagcggttctgacgt
gcaaatcgatcgtcaaatttggaggaggctgctgagctcggcaagggctccttcaagtat
gcctgggttctggacaaacttaaggccgagcgtgagcgcggtatcaccatcgatattgct
ctgtggaagttcgagacccccaagtactacgtcaccgtcattgacgcccccggtcatcgc
gatttcatcaagaacatgatcactggtacctcgcaggccgactgcgccattctcatcatt
gccgctggtactggtgagttcgaggctggtatctccaaggatggccagactcgtgagcac
gctctgctcgcctacaccctgggtgtgcggcagctgatcgtcgccatcaacaagatggac
accgccaagtgggctgagagccgttaccaggagatcatcaaggagacctccaacttcatc
aagaaggtcggctacaacccc---------------------------------agagct
gatgaaccacttgaagcgctgcgtcgacacgggcaaggactttgacctgcgcgtgggcat
ccgccaccagacgttgaccaacggcctcaagtactcgctggccacgggcaactggggcga
ccagaagaaggccatgagctcgacggccggcgtgtcgcaggtgctgaaccgctacacgtt
tgcctcgaccctgtcccatttgcggcgaaccaacacccccattggccgcgacggcaagct
ggccaagccgcgccagctgcacaacacccattggggcctggtatgcccggccgagacgcc
cgaaggccaggcctgtggtctggtcaagaatttgtcgctgatgtgctacgtcagcgtggg
cacgcctgccgaccccattgtggagtttatgattgcgcggaacatggaggtgctcgagga
gtacgagccgctgcgctaccccaacgcgaccaagatctttgtcaacggcagctgggtcgg
cgtgcaccaggaccccaagcacctggtcagtctagtgcaagggctgcgccgcaagggcgt
catccagtccgaggtgtcgctggtgcgcgacatccgcgaccgcgagttcaagatcttttc
ggacgccggccgcgtcatgcgtccgctctttgccattgagcaggacgacaacgccgagtc
cggtctggaaaagggccagctcgtcctcaccaaggaacacatccagcggctggacgccga
cgatgcgctgccgcgtgacgatcccaagttctttggctgggagggcatctgcgaggcggg
tgcgatcgagtacctggacgccgaggaagaggagacggccatgatctgcatgacacccga
ggatctggacaactaccgcttgcaaaaggccggctaccagatcccggacgaggtcggtga
cgaagacatcaacaagcgtgtcaagaccaagatgaatccgaccacgcacatgtatacgca
ctgcgagatccaccccagcatgttgttgggcatctgcgccagcatc--------------
----------
>S._dimorphospora_CBS553.74
tcattacagagtcacaactcccaacccttgcgaacc-gtacccattctgttct-cgttgc
ttccggcgggggggacggggggggccc---ccccgcccgccggg-ggcggcggg-cccta
c-gaacc-tag-aaa-ccgtctgag-aaacaaacaaaataatcaaaactttcaacaacgg
atctcttggctctggcatcgatgaagaacgcagcgaaatgcgatacgtaatgtgaattgc
agaattcagcgaaccatcgaatctttgaacgcacattgcgcccgccagtattctggcggg
catgcctgtccgagcgtcatttcccccctca-cgcgcccttgcgcgctggtgttggggct
ccgcct---ggcggagggccccgaaagcgagtggcgggcccggctggttggctccgagcg
cagtaccgaacgcaatctcc-c-ctcgct--cagac-gccccgccggcgccctgccgtca
aaactctttttacaaggttgacctcggatcaggtaggactacccgctgaacttaagcata
tcaacggcgagtgaagcggcaacagctcaaatttgaaatctggccccc-cggcccgagtt
gtaatttggagaggatgcttttggcgcggcgccgtccgagttccttggaacaggacgcca
cagagggtgagagccccgtacggacggacgcctagcctctacaaagctccttcgacgagt
cgagtagtttgggaatgctgctcaaaatgggaggtaaatttcttctaaagctaaataccg
gccagagaccgatagcgcacaagtagagtgatcgaaagatgaaaagcactttgaaaagag
ggttaaaaagtacgtgaaattgttgaaagggaagcgcctgtgaccagacttgcgccccgc
ggaccacccggcgttct-cgccggtgcactccgcggggcgcaggccagcatcggttctcc
tagggggacaaaggccgcgggaacgtagctccttcgggagtgttatagcccgcggcggca
tgcccctggggggaccgaggaccgcgcttcggcaaggatgctggcgtaatggtcaccagc
gacccgtcttgaaacacggaccaaggagtcaagcattggggcgagtgtatgggtgccaaa
cccgcacgcgaaatgaaagtaaacgcaggtgagagcttcggcgcatcatcgaccgatcct
gatgtcttcggatggatttgagtaagagccttaccgcttggacccgaaagatggtgaact
atgcctgaatagggtgaagccagaggaaactctggtggaggctcgcagcggttctgacgt
gcaaatcgatcgtcaaatttggaggaggctgctgagctcggcaagggctccttcaagtat
gcctgggttctggacaaacttaaggccgagcgtgagcgcggtatcaccatcgatattgct
ctgtggaagttcgagacccccaagtactacgtcaccgtcattgacgcccccggtcatcgc
gatttcatcaagaacatgatcactggtacctcgcaggccgactgcgccattctcatcatt
gccgctggtactggtgagttcgaggctggtatctccaaggatggccagactcgtgagcac
gctctgctcgcctacaccctgggtgtgcggcagctgatcgtcgccatcaacaagatggac
accgccaagtgggctgagagccgttaccaggagatcatcaaggagacctccaacttcatc
aagaaggtcggctacaaccc----------------------------gtaccaggagct
gatgaaccacctcaagcgctgcgtcgacaccgggaagcactttgacctgcgcgtcggcat
ccgccaccagactttgaccaacggcctcaagtactcgctggccacgggcaactggggcga
ccagaagaaggccatgagctcgacggccggcgtgtcgcaggtgctgaaccgctacacatt
tgcgtcgaccctgtcccatttgcggcgaactaacacccccattggccgcgacggcnagct
ggccaagccgcgccagctgcacaacacgcattggggcctggtgtgcccggccgagacgcc
cgagggccaggcttgtggcctcgtcaagaacctgtcgctcatgtgctatgtcagcgtggg
cacacccgccgaccctattgtggagtttatgattgcgcggaacatggaggtgctcgagga
gtacgagccgctgcggtaccccaacgcgaccaagattttcgtcaacggaagctgggtcgg
cgtgcaccaggaccccaagcacctggtgagcctggtgcagggcctgcgccgcaagggcgt
catccagtccgaggtgtcgctggtgcgcgacatccgcgaccgcgagttcaaaattttctc
ggacgccggccgcgtcatgagaccgctctttgccattgagcaggacgacaacgccgagtc
cggtctggaaaagggccagctcatcctgaccaaggaacacatccagcggctggacgctga
cgacacgctgccgcgcgacgacccgaagttctttggctgggagggcatctgcgaggcggg
cgcgattgagtacctggacgccgaggaagaggagacggcgatgatctgcatgacgcccga
ggatcttgataattaccgcctgcaaaaggccggctaccagatccccgacgaagtgggcga
cgaggacatcaacaagcgtgtcaagaccaagatgaacccgactacccacatgtatacaca
ttgcgagattcaccccagcatgttgttgggtatctgcgccagc-----------------
----------
>S._phasma_CBS119722
tcattacagagtccaaactcccaacccttgcgaacc-gtacccaatttgttct-cgttgc
ttccggcggcggggggccgaaagg------ctctccctgccggg-ggcggcggg-cccta
t-gaacc-tag-aaa-ccgtctgag-aaacaaaacaaataataaaaactttcaacaacgg
atctcttggctctggcatcgatgaagaacgcagcgaaatgcgatacgtaatgtgaattgc
agaattcagcgaaccatcgaatctttgaacgcacattgcgcccgccagtattctggcggg
catgcctgtccgagcgtcatttcccccctca-cgcgcccttgcgcgctggtgttggggct
ccgcct---ggcggagggccccgaaagcgagtggcgggccctg-tggaaggctccgagcg
cagtaccgaacgcaatctcc-c-ctcgct--cagactgccccccaggcgccctgccgtca
aaa--cttcttacaaggttgacctcggatcaggtaggactacccgctgaacttaagcata
tcaacggcgagtgaagcggcaacagctcaaatttgaaatctggccccc-cggcccgagtt
gtaatttggagaggatgcttttggcacggcgccgtccgagttccttggaacaggacgcca
tagagggtgagagccccgtacggacggacgcctagcctttacaaagctccttcgacgagt
cgagtagtttgggaatgctgctcaaaatgggaggtaaatttcttctaaagctaaataccg
gccagagaccgatagcgcacaagtagagtgatcgaaagatgaaaagcactttgaaaagag
ggttaaaaagtacgtgaaattgttgaaagggaagcgcctgtgaccagacttgcgccccgc
ggaccacccggcgttct-cgccggtgcactccgcggggcgcaggccagcatcggttttcc
tagggggacaaaggtcgcgggaacgtagctccttcgggagtgttatagcccgcttcggca
tgcccctggggagaccgaggaccgcgcttcggcaaggatgctggcgtaatggtcaccagc
gacccgtcttgaaacacggaccaaggagtcaagcattggggcgagtgtatgggtgccaaa
cccgcacgcgaaatgaaagtaaacgcaggtgagagcttcggcgcatcatcgaccgatcct
gatgtcttcggatggatttgagtaagagccttaccgcttggacccgaaagatggtgaact
atgcctgaatagggtgaagccagaggaaactctggtggaggctcgcagcggttctgacgt
gcaaatcgatcgtcaaatttggaggaggctgctgagctcggcaagggctccttcaagtat
gcctgggttctggacaaacttaaggccgagcgtgagcgcggtatcaccatcgatattgct
ctgtggaagttcgagacccccaagtactacgtcaccgtcattgacgcccccggtcatcgc
gatttcatcaagaacatgatcactggtacctcgcaggccgactgcgccattctcatcatt
gccgctggtactggtgagttcgaggctggtatctccaaggatggccagactcgtgagcac
gctctgctcgcctacaccctgggtgtgcgccagctgattgttgccatcaacaagatggac
accgccaagtgggctgagagccgttaccaggagatcatcaaggagacctccaacttcatc
aagaaggtcggctacaaccccaatgttccgcggcatcatccgcaagatgtaccaggaact
gatgaaccacctgaagcgctgcgtcgacacgggcaagcactttgacctgcgcgtcggcat
ccgccaccagacgctgaccaacggcctcaagtactcgctggccacgggcaactggggcga
ccagaagaaggccatgagctcgacggccggcgtgtcgcaggtgctgaaccgctacacctt
tgcctcgaccttgtcgcacttgcggcgaaccaacacgcccattggccgtgacggcaagct
ggccaagccgcgccagctgcacaacacgcattggggtctcgtgtgcccggccgagacgcc
cgaaggccaggcctgtggcttggtcaagaacctgtcgctcatgtgctacgtcagcgtggg
cacgccctccgagcccattgtggagttcatgattgcgcgcaacatggaggtgctcgagga
gtacgagccgctgcggtacccgaacgcgaccaagatctttgtcaatggcagctgggtcgg
tgtgcaccaggaccccaagcacctggtgagtctggtgcagggcctgcgccgccggggcgt
gatccagtccgaggtgtcgctggtgcgcgacatccgtgaccgcgagttcaaggtcttttc
ggacgccggccgcgtcatgcggccgctctttgccattgagcaggaggacaatgccgagtc
gggcctggaaaagggccagctcgtgctgaccaaggagcacattgcgcggctggacgccga
cgactcgctgccgcgggacgaccccgacttctttggctgggagggcatctgcaaggcggg
agccattgagtacctggatgccgaggaggaggagacggcgatgatttgcatgacgcccga
agatttggacaactaccgcttacaaaaggcgggctaccagatccccgaggacgacggcga
cgaggacatcaacaagcgggtcaagaccaagttgaacccgacgacgcacatgtacacgca
ttgcgagatccacccgagtatgctgctgggcatctgcgccagcatcattcccttccccga
ccacaaccag
>S._cabraliiCIEFAP456
tcattacagagtacaa--ctccaacccttgcgaacc-gtacccaaattgttct-cgttgc
ttccggcgggggggacgggggggcctg----gcccgccgccggg-ggcggcggg-cccta
c-gaacc-tag-aac-ctttctgag-aaacaaacaaaataataaaaactttcaacaacgg
atctcttggctctggcatcgatgaagaacgcagcgaaatgcgatacgtaatgtgaattgc
agaattcagcgaaccatcgaatctttgaacgcacattgcgcccgccagtattctggcggg
catgcctgtccgagcgtcatttcccccctca-cgcgcccttgcgcgctggtgttggggct
ccgcct---ggcggagggccccgaaagcgagtggcgggcccggctggttggctccgagcg
cagtactggacgcaatctcc-c-ctcgct--tggac-gccccgccggcgccc-gccgtca
aaa---------------------------------------------------------
acaacggcgagtgaagcggcaacagctcaaatttgaaatctggccccc-cggcccgagtt
gtaatttggagaggatgcttttggcgcggcgccgtccgagttccttggaacaggacgcca
cagagggtgagagccccgtacggacggacgcctagcctttacaaagctccttcgacgagt
cgagtagtttgggaatgctgctcaaaatgggaggtaaatttcttctaaagctaaataccg
gccagagaccgatagcgcacaagtagagtgatcgaaagatgaaaagcactttgaaaagag
ggttaaaaagtacgtgaaattgttgaaagggaagcgcctgtgaccagacttgcgccccgc
ggaccacccggcgttct-cgccggtgcactccgcggggcgcaggccagcatcggttctcc
gagggggacaaaggctgcgggaacgtaactccttcgggagtgttatagcccgcggcggca
tgccccttgggggaccgaggaccgcgcttcggcaaggatgctggcgtaatggtcaccagc
gacccgtcttgaaacacggaccaaggagtcaagcattggggcgagtgtatgggtgccaaa
cccgcacgcgaaatgaaagtaaacgcaggtgagagcttcggcgcatcatcgaccgatcct
gatgtcttcggatggatttgagtaagagccttaccgcttggacccgaaagatggtgaact
atgcctgaatagggtgaagccagaggaaactctggtggaggctcgcagcggttctgacgt
gcaaatcgatcgtcaaa-----aggaggctgctgagctcggcaagggctcgttcaagtat
gcctgggttctggacaaacttaaggccgagcgtgagcgcggtatcaccatcgatattgct
ctgtggaagttcgagacccccaagtactacgtcaccgtcattgacgcccccggtcatcgc
gatttcatcaagaacatgatcactggtacctcgcaggccgactgcgccattctcatcatt
gccgccggtactggtgagttcgaggctggtatctccaaggatggccagactcgtgagcac
gctctgctcgcctacaccctnggtgtccggcanntga-nntcnccatcaacaagatngac
actgncaantgggccganagccg-naccaggagatcnncnngnagncctccaacttcatc
annnnggtcggnnacnacncc-----tccgtggtatcatccgcaagatgtaccaagagct
catgaaccacctgaagcgctgcgtcgacacgggcaagcactttgacctgcgcgtcggtat
ccggcaccagacgctgaccaacggcctcaagtactcgctggccacgggcaactggggcga
ccagaagaaggccatgagctcgacggccggcgtgtcgcaggtgctgaaccgctacacgtt
tgcctcgacactgtcgcatttgcggcgaacgaacacgcctattggccgcgacggcaaaat
cgccaagccgcgccagctgcacaacacgcactggggcctcgtgtgtccggccgagacgcc
cgagggccaggcctgtggtctggtcaagaacttgtcgctcatgtgctacgtcagtgtggg
cacgcccgccgaccccattgtggagttcatgattgcgcgcaacatggaagtcctcgaaga
gtacgagccgctgcggtaccccaacgccaccaagatctttgtcaacggcagctgggtcgg
cgtgcaccaggaccccaagcacctggtgagtctggtgcagggcctgcgtcgcaagggcgt
gatccagtccgaggtgtcgctggtgcgcgatatccgtgaccgcgagttcaagatcttctc
ggacgccggccgtgtcatgagaccgctgtttgctattgagcaggacgacaatgccgaatc
ggggctggaaaagggcacgctcgtgctgaccaaggagcacgttggccggctcgacgcgga
cgactcgctgccgcgcgacgatcccaagttctttggctgggagggcatctgcgaggccgg
cgcgatcgagtacttggacgccgaggaggaggaaacgtcgatgatctgcatgacgcccga
ggatctcgacaactaccggctgcaaaaggcgggctaccagcttcccgaggacgacggcga
cgaagacatcaacaagcgtgtcaagacgaggatgaacccgacgacacacatgtacacgca
ctgcgagatccacccgagtatgctgctgggtatctgcgccag------------------
----------
>S._rapaneae_CBS141060
------------------------------------------------------------
---------------------------------------ccggg-ggcggcggg-cccta
c-gaacc-tagaaac-cagtctgag-aaacaaacaaaataataaaaactttcaacaacgg
atctcttggctctggcatcgatgaagaacgcagcgaaatgcgatacgtaatgtgaattgc
agaattcagcgaaccatcgaatctttgaacgcacattgcgcccgccagtattctggcggg
catgcctgtccgagcgtcatttcccccctca-cgcgcccttgcgcgctggtgttggggct
ccgcct---ggcggggggccccgaaagcgagtggcgggcccggctggttggctccgagcg
cagtactggacgcaatctcc-c-ctcgcc--cggac-gccccgccggcgccctgccgtca
aaacttct----------------------------------------------------
acaacggcgagtgaagcggcaacagctcaaatttgaaatctggccccc-cggcccgagtt
gtaatttggagaggatgcttttggcgcggcgccgtccgagttccttggaacaggacgcca
cagagggtgagagccccgtacggacggacgcctagcctctacaaagctccttcgacgagt
cgagtagtttgggaatgctgctcaaaatgggaggtaaatttcttctaaagctaaataccg
gccagagaccgatagcgcacaagtagagtgatcgaaagatgaaaagcactttgaaaagag
ggttaaacagtacgtgaaattgttgaaagggaagcgcctgtgaccagacttgcgccccgc
ggaccacccggcgttct-cgccggtgcactccgcggggtgcaggccagcatcggttctcc
cagggggacaaaggctgcgggaacgtagctccttcgggagtgttatagcccgcggcggca
tgcccctggggggaccgaggaccgcgcttcggcaaggatgctggcgtaatggtcaccagc
gacccgtcttgaaacacggaccaaggagtcaagcattggggcgagtgtatgggtgccaaa
cccgcacgcgaaatgaaagtaaacgcaggtgagagcttcggcgcatcatcgaccgatcct
gatgtcttcggatggatttgagtaagagccttaccgcttggacccgaaagatggtgaact
atgcctgaatagggtgaagccagaggaaactctggtggaggctcgcagcggttctgacgt
gcaaatcgatcgtca-------aggaggctgctgagctcggcaagggctcgttcaagtat
gcctgggttctggacaaactcaaggccgagcgtgagcgcggtatcaccatcgatattgct
ctgtggaagttcgagacccccaagtactacgtcaccgtcattgacgcccccggtcatcgc
gatttcatcaagaacatgatcactggtacctcgcaggccgactgcgccattctcatcatt
gccgccggtactggtgagttcgaggctggtatctccaaggatggccagactcgtgagcac
gctctgctcgcctacaccctcggtgtccggcagctgattgtcgccatcaacaagatggac
actgccaagtgggccgagagccgttaccaggagatcatcaaggagacctccaacttcatc
aagaaggtcggctacaacccc--------------------------------aagagct
catgaaccacctgaagcgctgcgtcgacacgggcaagcactttgacctgcgcgtcggcat
ccggcaccagacgctgaccaacggcctcaagtactcgctggccacgggcaactggggcga
ccagaagaaggccatgagctcgacggccggcgtgtcgcaggtgctgaaccgctacacgtt
tgcctcgacgctctcgcatctgcggcgaaccaacacgcctattggccgtgacggcaaaat
cgccaagccgcgccagctgcacaacacgcactggggcctcgtgtgcccggccgagacgcc
cgagggccaggcctgtggcctggtcaagaacctgtcgctcatgtgctacgtcagcgtggg
cacgcccgccgaccccattgtggagtttatgattgcgcgcaacatggaagtgctcgaaga
gtacgagccgctgcggtaccccaacgccaccaagatctttgtcaacggcagctgggtcgg
cgtgcaccaggaccccaagcacctggtgagtctggtgcagggcctgcgccgcaagggcgt
gatccagtccgaggtgtcgctggtgcgcgatatccgcgaccgcgagttcaagatcttctc
ggacgccggccgcgtcatgcggccgctgtttgccattgagcaggacgacaacgccgagtc
ggggctggaaaagggcatgctcgtgctgaccaaggagcacgtcggccggctcgacgcgga
cgactcgctgccgcgcgacgatcccaagttctttggctgggagggcatctgcgaggccgg
cgcgatcgagtacctggacgccgaggaggaggagacggcgatgatctgcatgacgcccga
ggatctggacaactaccggctgcaaaaggcgggctaccagatccccgaggacgacggcga
cgaagacatcaacaagcgtgtcaagaccaagatgaacccgacgacgcacatgtacacgca
ctgcgagat---------------------------------------------------
----------
>S._globosa_CBS120340
----tacagagtcacaactcccaacccttgcgaacc-gtacccaattcgttct-cgttgc
ttctggcggggggga-cgggggggcgcccgccccgcccgccagg-ggcggcggg-cccta
c-gaacc-tagaaaa-ccgtctgaggaaacaaacaaaataatcaaaactttcaacaacgg
atctcttggctctggcatcgatgaagaacgcagcgaaatgcgatacgtaatgtgaattgc
agaattcagcgaaccatcgaatctttgaacgcacattgcgcccgccagcattctggcggg
catgcctgtccgagcgtcatttcccccctca-cgcgcccttgcgcgctggtgttggggcg
ccgcct---ggcggaggcccccgaaagcgagtggcgggccctg-tggatggctccgagcg
cagtaccgaacgcaattctc-c-ctcgctc-cggac-gccccccaggtgccctgccgtga
aaactctt----------------------------------------------------
acaacggcgagtgaagcggcaacagctcaaatttgaaatctggccccc-cggcccgagtt
gtaatttggagaggatgcttctggcgcggcgccgtccgagttccttggaacaggacgcca
cagagggtgagagccccgtacggacggacgcctagcctctacgaagctccttcgacgagt
cgagtagtttgggaatgctgctcaaaatgggaggtaaatttcttctaaagctaaataccg
gccagagaccgatagcgcacaagtagagtgatcgaaagatgaaaagcactttgaaaagag
ggttaaaaagtacgtgaaattgttgaaagggaagcgcctgtgaccagacttgcgcctcgc
ggaccacccggcgttct-cgccggtgcactctgcgtggcgcaggccagcatcggttctcc
cagggggacaaaggccgcgggaacgtagctccttcgggagtgttatagcccgcggcggca
tgcccctggggggaccgaggaccgcgcttcggcaaggatgctggcgtaatggtcaccagc
gacccgtcttgaaacacggaccaaggagtcaagcattggggcgagtgtatgggtgccaaa
cccgcacgcgaaatgaaagtaaacgcaggtgagagcttcggcgcatcatcgaccgatcct
gatgtcttcggatggatttgagtaagagccttaccgcttggacccgaaagatggtgaact
atgcctgaatagggtgaagccagaggaaactctggtggaggctcgcagcggttctgacgt
gcaaatcgatcgtcaaatttggaggaggctgctgagctcggcaagggctctttcaagtat
gcctgggttctggacaagctcaaggccgagcgtgagcgcggtatcaccatcgatattgct
ctgtggaagttcgagacccccaagtactacgtcaccgtcattgacgcccccggtcatcgc
gatttcatcaagaacatgatcactggtacctcgcangccgactgcgccattctcatcatt
gccgctggtactggtgagttcgaggctggtatctccaaggatggccagactcgtgagcac
gctctgctcgcctacaccctgggtgtgcggcagctgatcgtcgccatcaacaagatggac
actgccaagtgggctgaggnncnnnnnnnnnagatcatcaaggagacctccaacttcatc
aagaaggtcggctacaacccca---------------atccgcaagatgtaccaggagct
gatgaaccacctgaagcgctgcgtcgacacgggcaagcactttgacctgcgcgtcggcat
ccgccaccagacgctgaccaacggcctcaagtactcgctggcgacgggcaactggggcga
ccagaagaaggccatgagctcgacggccggcgtgtcgcaggtgctgaaccgctacacgtt
tgcatcgaccctgtcgcatctgcggcgcaccaacacgcccattggccgcgacggcaagct
ggccaagccgcgccagctgcacaacacgcactggggtcttgtgtgcccggccgagacgcc
cgagggccaggcctgtggtctcgtcaagaacctgtcgctcatgtgctacgtcagtgtggg
cacgcccgccgaccccattgtggagtttatgattgcgcgcaacatggaggtgctcgagga
gtacgagccgatccggtaccccaacgcgaccaagatctttgtcaacggcagctgggtcgg
cgtgcaccaggaccccaagcacctggtgagtctggtgcaggggctgcgccgcaagggtgt
gatccagtcggaggtgtcgctggtgcgcgacattcgcgaccgcgagttcaagatcttctc
ggacgccggccgcgtcatgcggccgctgtttgcgattgagcaggaggacaatgccgagtc
cggcctggaaaagggccagctcgtgctgaccaaggagcacatccagcggctggacgcgga
cgactcgctgccgcgcgacgaccccaagttctttggctgggagggcatctgcgaggcggg
tgcgattgagtacctggacgccgaggaggaggagacggcgatgatctgcatgacgccgga
ggacctggacaactaccggctgcagaaagcgggctaccagatccccgaggacgtgggcga
cgaggacatcaacaagcgggtcaagaccaagatgaacccgacgacgcaca----------
------------------------------------------------------------
----------
>S._schenckii_CBS138723
tcattacagagtcacaactcccaacccttgcgaacc-gtacccaattcgttct-cgttgc
ttctggcgggggggagcgggggggcgcccgccccgcccgccagg-ggcggcggg-cccta
c-gaacc-tagaaaa-ccgtctgaggaaaaaaacaaaataatcaaaactttcaacaacgg
atctcttggctctggcatcgatgaagaacgcagcgaaatgcgatacgtaatgtgaattgc
agaattcagcgaaccatcgaatctttgaacgcacattgcgcccgccagcattctggcggg
catgcctgtccgagcgtcatttcccccctca-cgcgcccttgcgcgctggtgttggggcg
ccgcct---ggcggggggccccgaaagcgagtggcgggccctg-tggatggctccgagcg
cagtaccgaacgcattctcc-c-ctcgctc-cggac-gccccccaggcgccctgccgtga
aaactctttttacaaggttgacctcggatcaggtaggactacccgctgaacttaagcata
tcaacggcgagtgaagcggcaacagctcaaatttgaaatctggccccc-cggcccgagtt
gtaatttggagaggatgcttctggcgcggcgccgtccgagttccttggaacaggacgcca
cagagggtgagagccccgtacggacggacgcctagcctctacgaagctccttcgacgagt
cgagtagtttgggaatgctgctcaaaatgggaggtaaatttcttctaaagctaaataccg
gccagagaccgatagcgcacaagtagagtgatcgaaagatgaaaagcactttgaaaagag
ggttaaaaagtacgtgaaattgttgaaagggaagcgcctgtgaccagacttgcgccccgc
ggaccacccggcgttct-cgccggtgcactctgcggtgcgcaggccagcatcggttctcc
cagggggacaaaggccgcgggaacgtagctccttcgggagtgttatagcccgcggcggca
tgcccctggggggaccgaggaccgcgcttcggcaaggatgctggcgtaatggtcaccagc
gacccgtcttgaaacacggaccaaggagtcaagcattggggcgagtgtatgggtgccaaa
cccgcacgcgaaatgaaagtaaacgcaggtgagagcttcggcgcatcatcgaccgatcct
gatgtcttcggatggatttgagtaagagccttaccgcttggacccgaaagatggtgaact
atgcctgaatagggtgaagccagaggaaactctggtggaggctcgcagcggttctgacgt
gcaaatcgatcgtcaaatttggaggaggctgctgagctcggcaagggctctttcaagtat
gcctgggttctggacaagctcaaggccgagcgtgagcgcggtatcaccatcgatattgct
ctgtggaagttcgagacccccaagtactacgtcaccgtcattgacgcccccggtcatcgc
gatttcatcaagaacatgatcactggtacctcgcaggccgactgcgctattctcatcatt
gccgctggtactggtgagttcgaggctggtatctccaaggatggccagactcgtgagcac
gctctgctcgcctacaccctgggtgtgcggcagctgatcgtcgccatcaacaagatggac
acggccaagtgggctgaggctcgttaccaggagatcatcaaggagacctccaacttcatc
aagaaggtcggctacaaccccaatgttccggggcatcatccgcaagatgtaccaggagct
gatgaaccacctgaagcgctgcgtcgacacgggcaagcactttgacctgcgcgtcggcat
ccgccaccagacgctgaccaacggcctcaagtactcgctcgccacgggcaactggggcga
ccagaagaaggccatgagctcgacggccggcgtgtcgcaggtgctgaaccgctacacgtt
tgcctcgaccctgtcgcatctgcgccgcaccaacacgcccatcggccgcgacggcaagct
ggccaagccgcgccagctgcacaacacgcactggggtctcgtgtgcccggccgagacgcc
cgagggccaggcctgcggcctcgtcaagaacctgtcgctcatgtgctacgtcagcgtggg
cacgcccgccgaccccattgtggagtttatgattgcgcgcaacatggaggtgctcgagga
gtacgagccggtgcgctaccccaacgcgaccaaggtctttgtcaacggcagctgggtcgg
cgtgcaccaggaccccaagcacctggtgagtctggtgcagggcctgcgccgcaagggcgt
gatccagtcggaggtgtcgctggtgcgcgacattcgcgaccgcgagttcaagatcttctc
ggacgccggccgggtcatgcggccgctgtttgcgattgagcaggaggaaaaagccgagtc
cggccgggaaaagggccagctgctgctgaccaaggagcacatccagcggctggacgagga
cgacgcgctgccgcgcgacgacccccggttctttggctgggacggcatctgcgaggcggg
tgcgattgagtacctggacgccgaggaggaggagacggcgatgatctgcatgacgccgga
ggacctggacaactaccggctgcagaaggcgggctacgagatccccgaggacgtcaccga
cgaggacatcaacaagcgggtcaagaccaaggtgaatccgacgacgcacatgtacacgca
ctgcgagatccacccgagcatgctgctgggcatctgcgccagcatcatccccttccccga
ccacaaccag
>S._abietina_CBS125.89
tcattacagagtctaaactcccaacccttgcgaacc-atacccatactgttct-cgttgc
ttccggcgggggacgggtggggggctgccccctcccgcgccggg-ggcggcggg-cccta
t-gaacc-aagaaaa-ccgtctgag-ctaaaaaacaaataatcaaaactttcaacaacgg
atctcttggctctggcatcgatgaagaacgcagcgaaatgcgatacgtaatgtgaattgc
agaattcagcgaaccatcgaatctttgaacgcacattgcgcccgccagtattctggcggg
catgcctgtccgagcgtcatttcccccctca-cgcgcccttgcgcgctggtgttggggct
ccgcct---ggcggagggcccctaaagcgagtggcgggcccgtctgg-cggctccgagcg
cagtaccgaacgcaatctcc-c-ctcgcc--cggac-gccccgtcggcgccttgccacca
aatctcttcttacaaggttgacctcggatcaggtaggactacccgctgaacttaagcata
tcaacggcgagtgaagcggcaacagctcaaatttgaaatctggccccc-cggcccgagtt
gtaatttggagaggatgcttttggcgcggcgccgtccgagttccttggaacaggacgcca
cagagggtgagagccccgtacggacggacgcctagcctctacaaagctccttcgacgagt
cgagtagtttgggaatgctgctcaaaatgggaggtaaatttcttctaaagctaaataccg
gccagagaccgatagcgcacaagtagagtgatcgaaagatgaaaagcactttgaaaagag
ggttaaaaagtacgtgaaattgttgaaagggaagcgcctgtgaccagacttgcgccccgt
ggaccatccggcgttct-cgccggtgcactctgcggggcgcaggccagcatcggttctcc
tagggggataaaggccgcgggaacgtagctccttcgggagtgttatagcccgcggtggca
tgcccctggggggaccgaggaccgcgcttcggcaaggatgctggcgtaatggtcaccagc
gacccgtcttgaaacacggaccaaggagtcaagcattggggcgagtgtatgggtgccaaa
cccgcacgcgaaatgaaagtaaacgcaggtgagagcttcggcgcatcatcgaccgatcct
gatgtcttcggatggatttgagtaagagccttaccgcttggacccgaaagatggtgaact
atgcctgaatagggtgaagccagaggaaactctggtggaggctcgcagcggttctgacgt
gcaaatcgatcgtcaaatttggaggaggctgctgagctcggtaagggttccttcaagtac
gcctgggttcttgacaaactcaaggccgagcgtgagcgcggtatcaccatcgatattgct
ctgtggaagttcgagacccccaagtactacgtcaccgtcattgacgcccccggtcatcgc
gatttcatcaagaacatgatcactggtacctcgcaggccgactgcgccattctcatcatt
gccgctggtactggtgagttcgaggctggtatctccaaggatggccagactcgtgagcac
gctctgctcgccttcaccctgggtgtgcgccagctgattgtggccatcaacaagatggac
actgccaagtgggccgaggcccgttaccaggagatcatcaaggagacctccaacttcatc
aagaaggtcggctacaaccccaatgttccgtggtatcatccgcaagatgtaccaggagct
gatgaaccacctgaagcgctgcgtcgacacgggcaagcactttgatctgcgtgtcggtat
ccgccaccagacgctgaccaacggtctcaagtactcgctggccacgggcaactggggcga
ccagaagaaggccatgagttcgacggccggtgtgtcgcaggtgctgaaccgttacacgtt
cgcgtcgaccctatcccatttgcggcgaaccaacacgcccatcggccgtgacggcaagct
ggccaagccgcggcagctgcacaacacccattggggcctcgtgtgtccggccgagacgcc
cgaaggccaggcttgtggtctggtcaagaacctgtcgctcatgtgctacgtcagtgtggg
tacgcctgccgaccctattgtcgagttcatgattgcgcgcaacatggaagtgctcgagga
gtacgagccgctgcggtaccccaacgccaccaagatctttgtcaacggcagctgggtcgg
tgtgcaccaggaccccaagcacctggtgagcctggtgcagggcctgcgccgcaagggtgt
gatccagtccgaggtgtcgctggtgcgggatatccgtgaccgtgagttcaagatcttctc
ggatgccggccgtgtcatgagaccgctgtttgccattgagcaggacgacaatgccgagtc
gggcctggagaagggcacgcttgtcctgaccaaggagcacattgcgcgtctcgacgccga
cgactcgctgccgcgcgacgaccccaactttttcggctggcagggcatctgcgaggccgg
tgcgatcgagtacctggacgccgaggaggaggagacggccatgatctgcatgacgcctga
agacctggacaactaccgtctgcagaaggcgggctaccagattcccgaggacactggtga
tgaggacatcaacaagcgtgtcaagacgcgtatgaacccgacgacacacatgtacacgca
ctgcgagatccacccgagtatgctgctgggtatctgcgccagtatcattcccttccctga
ccacaaccag
>S._eucastaneae_CBS424.77
tcattacagag-aaaaactcccaacccttgcgaacc-atacccatactgttct-cgttgc
ttccggcggggggcgggcggggg-ctgcctccccccgcgccggg-ggcggcggg-cccta
t-gaacc-aag-aac-ccttctgag---aaaaaaaaaatagtcaaaactttcaacaacgg
atctcttggctctggcatcgatgaagaacgcagcgaaatgcgatacgtaatgtgaattgc
agaattccgcgaaccatcgaatctttgaacgcacattgcgcccgccagtattctggcggg
catgcctgtccgagcgtcatttcccccctca-cgcgcctttgcgcgctggtgttggggct
ccgcct---ggcggagggcccctaaagcgagtggcgggcccgtctgg-cggctccgagcg
cagtaccgaacgcaatctct-t-ctcgcc--cggac-gccccttcggcgccctgccacca
aatctctt-ttacaaggttgacctcggatcaggtaggactacccgctgaacttaagcata
tcaacggcgagtgaagcggcaacagctcaaatttgaaatctggccccc-cggcccgagtt
gtaatttggagaggatgcttttggcgcggcgccgtccgagttccttggaacaggacgcca
cagagggtgagagccccgtacggtcggacgcctagcctatacaaagctccttcgacgagt
cgagtagtttgggaatgctgctcaaaatgggaggtaaatttcttctaaagctaaataccg
gccagagaccgatagcgcacaagtagagtgatcgaaagatgaaaagcactttgaaaagag
ggttaaaaagtacgtgaaattgttgaaagggaagcgcctgtgaccagacttgcgccccgt
ggaccatccggcgttct-cgccggtgcactctgcggggcgcaggccagcatcggttctcc
tagggggataaaggccgcgggaacgtagctccttcgggagtgttatagcccgtggtggca
tgcccctggggggaccgaggaccgcgcttcggcaaggatgctggcgtaatggtcaccagc
gacccgtcttgaaacacggaccaaggagtcaagcattggggcgagtgtatgggtgccaaa
cccgcacgcgaaatgaaagtaaacgcaggtgagagcttcggcgcatcatcgaccgatcct
gatgtcttcggatggatttgagtaagagccttaccgcttggacccgaaagatggtgaact
atgcctgaatagggtgaagccagaggaaactctggtggaggctcgcagcggttctgacgt
gcaaatcgatcgtcaaatttggaggaggctgctgagctcggtaagggttccttcaagtac
gcctgggttcttgacaagctcaaggccgagcgtgagcgcggtatcaccatcgatattgcc
ctgtggaagttcgagacccccaagtactacgtcaccgtcattgacgcccccggtcatcgc
gatttcatcaagaacatgatcactggtacctcgcaggccgactgcgccattctcatcatt
gccgccggtactggtgagttcgaggctggtatctccaaggatggccagactcgtgagcac
gctctgctcgccttcaccctgggtgtgcgccagctgattgtggccatcaacaagatggac
actgccaagtgggccgaggcccgttaccaggagatcatcaaggagacctccaacttcatc
aagaaggtcgg-------------------------------------gtaccaggagct
gatgaaccacctgaagcgctgcgtcgacacgggcaagcactttgatctgcgtgtcggtat
ccgccaccagacgctgaccaacggcctcaagtactcgctggccacgggcaactggggcga
ccagaagaaggccatgagctcgacggccggtgtgtcgcaggtgctgaaccgctatacctt
tgcgtcgacgctgtcccatctgcggcgaaccaacacgcccattggccgtgacggcaagct
ggccaagccgcggcagctgcacaacacgcattggggtctcgtgtgtccggccgagacgcc
cgagggccaggcttgtggtctggtcaagaacctgtcgctcatgtgctacgtcagtgtggg
tacgcctgccgaccccattgtggaattcatgattgcgcgcaacatggaggtgctcgagga
gtacgagccgctgcggtaccccaacgcgaccaagatctttgtcaacggcagctgggtcgg
tgtgcaccaggaccccaagcacctggtgagcctggtgcagggcctgcgccgcaagggtgt
gatccagtccgaggtgtcgctggtgcgcgatatccgtgaccgtgagttcaagatcttttc
ggatgccggccgtgtcatgcgaccgctctttgctattgagcaggacgacaatgccgagtc
cggactggaaaagggcacactggtcctgaccaaggagcacattgggcgtctggacgccga
cgactcgctgccgcgcgacgaccccaacttctttggctggcagggcatttgcgaggctgg
tgcgattgagtacctggacgccgaggaggaggagacggccatgatctgcatgacgcccga
ggacctggacaactaccgtctgcagaaagcaggctaccagatccccgaggacactggtga
cgaggacatcaacaagcgtgtcaagacgcgtatgaacccgacgacacacatgtacacgca
ctgcgagatccacccgagtatgctgctgggtatctgcgccagtatc--------------
----------
>S._protearum_CBS116654
tcattacagagtccaaactcccaacccttgcgaacc-atacccatactgttct-cgttgc
ttccggcggggggcggggcaggggtgctcgccccccgcgccggg-ggcggcggg-cccta
c-gaacc-aagaaac-cattctgaggaaacaaacaaaataatcaaaactttcaacaacgg
atctcttggctctggcatcgatgaagaacgcagcgaaatgcgatacgtaatgtgaattgc
agaattcagcgaaccatcgaatctttgaacgcacattgcgcccgccagtattctggcggg
catgcctgtccgagcgtcatttcccccctca-cgcgcccttgcgcgctggtgttggggcc
ccgcct---ggcggagggcccctaaagcgagtggcgggcccggctgg-tggctccgagcg
cagtaccgaacgcaatccccat-ctcgcc--cggac-gccccgtcggcgccttgccacca
aatctctttttacaaggttgacctcggatcaggtaggactacccgctgaacttaagcata
--aacggcgagtgaagcggcaacagctcaaatttgaaatctggccccc-cggcccgagtt
gtaatttggagaggatgcttttggcgcggcgccgtccgagttccttggaacaggacgcca
cagagggtgagagccccgtacggacggacgcctagcctctacaaagctccttcgacgagt
cgagtagtttgggaatgctgctctaaatgggaggtaaatttcttctaaagctaaataccg
gccagagaccgatagcgcacaagtagagtgatcgaaagatgaaaagcactttgaaaagag
ggttaaaaagtacgtgaaattgttgaaagggaagcgcctgtgaccagacttgcgccccgt
ggaccacccggcgttct-cgccggtgcactccgcggggcgcaggccagcatcggttctcc
tagggggacaaagaccgcgggaacgtagctccttcgggagtgttatagcccgcggtggca
tgcccctggggggaccgaggaccgcgcttcggcaaggatgctggcgtaatggtcaccagc
gacccgtcttgaaacacggaccaaggagtcaagcattggggcgagtgtatgggtgccaaa
cccgcacgcgaaatgaaagtaaacgcaggtgagagcttcggcgcatcatcgaccgatcct
gatgtcttcggatggatttgagtaagagccttaccgcttggacccgaaagatggtgaact
atgcctgaatagggtgaagccagaggaaactctggtggaggctcgcagcggttctgacgt
gcaaatcgatcgtcaaatttggaggaggctgctgagctcggcaagggttccttcaagtac
gcctgggttcttgacaagctcaaggccgagcgtgagcgcggtatcaccatcgatattgcc
ctgtggaagttcgagacccccaagtactacgtcaccgtcattgacgcccccggtcatcgc
gatttcatcaagaacatgatcactggtacctcgcaggccgactgcgccattctcatcatt
gccgctggtactggtgagttcgaggctggtatctccaaggatggccagactcgtgagcac
gctctgctcgccttcaccctgggtgtgcgccagctgattgtggccatcaacaagatggac
actgccaagtgggccgagagccgttaccaggagatcatcaaggagacctccaacttcatc
aagaaggtcgg----------------------------------------ccaggagct
gatgaaccatctgaagcgctgcgtcgacacgggcaagcactttgacttgcgcgtcggcat
ccgccaccagacgctgaccaacggtctcaagtactcgctggccacgggcaactggggcga
ccagaagaaggccatgagctcgacggccggtgtctcgcaggtgctgaaccgctacacctt
ctcgtcgaccctgtcgcatttgcggcgcaccaacacacccattggccgcgacggcaagct
ggccaagccgcgccagctgcacaacacgcattggggtcttgtgtgcccggccgagacgcc
cgagggccaggcgtgtggcctggtcaagaacctgtcgctgatgtgctacgtcagtgtggg
cacgcccgccgaccccattgtggagtttatgattgcgcgcaacatggaggtgctcgagga
gtacgagccgctccggtaccccaacgccaccaagatctttgtcaacggcagctgggtcgg
cgtgcaccaggaccccaagcacctggtgagcctggtgcagggtctgcgccgcaagggcgt
gatccagtcggaggtgtcgctggtgcgcgacatccgcgaccgcgagttcaagatcttttc
cgatgccggccgcgtcatgcgaccgttgtttgcgatcgagcaagacgacaatgccgagtc
gggcctggaaaagggccagctcgtcctgaccaaggagcacattgcgcgcctcgacgccga
cgatgcgctgccgcgcgacgaccccaacttttttggctggcagggcatctgcgaggccgg
tgccattgagtacctggacgccgaggaggaggagacggcgatgatttgcatgacgcccga
ggacctggacaactaccggctgcaaaaggcgggctaccagatccccgaggacgtgggcga
cgaggacatcaacaagcgcgtcaagacgcggatgaacccgacgacgcacatgtacacgca
ctgcgagatccacccgagcatgctgctgggcatctgtgccagcatca-------------
----------
>S._zambiensis_CBS124914
--attacagagtccaaactcccaacccttgcgaacc-atacccatactgttct-cgttgc
ttccggcggggggcg-ggcaggggtgctcgccccccgcgccggg-ggcggcggg-cccta
c-gaacc-aagaaac-cattctgaggaaacaaacaaaataatcaaaactttcaacaacgg
atctcttggctctggcatcgatgaagaacgcagcgaaatgcgatacgtaatgtgaattgc
agaattcagcgaaccatcgaatctttgaacgcacattgcgcccgccagtattctggcggg
catgcctgtccgagcgtcatttcccccctca-cgcgcccttgcgcgctggtgttggggcc
ccgcct---ggcggagggcccctaaagcgagtggcgggcccggctgg-tggctccgagcg
cagtaccgaacgcaatccccat-ctcgcc--cggac-gccccgtcggcgccttgccacca
aatctcttttt-------------------------------------------------
----------tacaagcggcaacagctcaaatttgaaatctggccccc-cggcccgagtt
gtaatttggagaggatgcttttggcgcggcgccgtccgagttccttggaacaggacgcca
cagagggtgagagccccgtacggacggacgcctagcctctacaaagctccttcgacgagt
cgagtagtttgggaatgctgctctaaatgggaggtaaatttcttctaaagctaaataccg
gccagagaccgatagcgcacaagtagagtgatcgaaagatgaaaagcactttgaaaagag
ggttaaaaagtacgtgaaattgttgaaagggaagcgcctgtgaccagacttgcgccccgt
ggaccacccggcgttct-cgccggtgcactccgcggggcgcaggccagcatcggttctcc
tagggggataaagaccgcgggaacgtagctccttcgggagtgttatagcccgcggtggca
tgcccctggggggaccgaggaccgcgcttcggcaaggatgctggcgtaatggtcaccagc
gacccgtcttgaaacacggaccaaggagtcaagcattggggcgagtgtatgggtgccaaa
cccgcacgcgaaatgaaagtaaacgcaggtgagagcttcggcgcatcatcgaccgatcct
gatgtcttcggatggatttgagtaagagccttaccgcttggacccgaaagatggtgaact
atgcctgaatagggtgaagccagaggaaactctggtggaggctcgcagcggttctgacgt
gcaaatcgatcgtcaaatttggaggaggctgctgagctcggcaagggctccttcaagtac
gcctgggttcttgacaaactcaaggctgagcgtgagcgcggtatcaccatcgatattgcc
ctgtggaagttcgagacccccaagtactacgtcaccgtcattgacgcccccggtcatcgc
gatttcatcaagaacatgatcactggtacctcgcaggccgactgcgccattctcatcatt
gccgctggtactggtgagttcgaggctggtatctccaaggatggccagactcgtgagcac
gctctgctcgccttcaccctgggtgtgcgccagctgattgtggccatcaacaagatggac
actgccaagtgggccgagagccgttaccaggagatcatcaaggagacctccaacttcatc
acgaaggtcgg-------------gttccgcggcatcatccgcaagatgtaccaggagct
gatgaaccatctgaagcgctgcgtcgacacgggcaagcactttgacctgcgcgtcggcat
ccgccaccagacgctgaccaacggtctcaagtactcgctggccacgggcaactggggcga
ccagaagaaggccatgagctcgacggccggtgtctcgcaggtgctgaaccgctacacctt
ctcgtcgaccctgtcgcatttgcggcgcaccaacacgcccattggccgcgacggcaagct
ggccaagccgcgccagctgcacaacacgcactggggtcttgtgtgcccggccgagacgcc
cgagggccaggcgtgtggcctggtcaagaacctgtcgctcatgtgctacgtcagtgtggg
cacgcccgccgaccccatcgtggagtttatgattgcgcgcaacatggaggtgctcgagga
gtacgagccgctgcggtaccccaacgccaccaagatctttgtcaacggcagctgggtcgg
cgtgcaccaggacccgaagcacctggtgagcctggtgcagggtctgcgccgcaagggcgt
gatccagtcggaggtgtcgctggtgcgcgacatccgcgaccgcgagttcaagatcttttc
cgatgccggccgcgtcatgcgaccgctgtttgcgattgagcaagacgacaatgccgagtc
gggcctggaaaagggccagctcgtcctgaccaaggagcacattgcgcgcctcgacgccga
cgacgcgctgccgcgcgacgaccccaactttttcggctggcagggcatctgcgaggccgg
tgccattgagtacctggacgccgaggaggaggagacggcgatgatttgcatgacgcccga
ggacctggacaactaccggctgcaaaaggcgggctaccagatccccgaggacgtgggcga
cgaggacatcaacaagcgcgtcaagacgcggatgaacccgacaacgcacatgtacacgca
ctgcgagatccacccgagcatgctgctgggcatctgtgccagcatcatcc----------
----------
>S._pallida_CBS131.56
--------------------------cttgtgaacc-gtacccaaatcgttct-cgttgc
ttctggcggggggggacgggggggcct--gccctgcccgccggg-ggcggcggg-cccta
c-gaacc-tag-aaa-cagtctgaggattaaaaacaaataatcaaaactttcaacaacgg
atctcttggctctggcatcgatgaagaacgcagcgaaatgcgatacgtaatgtgaattgc
agaattcagcgaaccatcgaatctttgaacgcacattgcgcccgccagtattctggcggg
catgcctgtccgagcgtcatttcccccctca-cgcgcccttgcgcgctggtgttggggct
ccgcct---ggcggagggccccgaaagcgagtggcgggcccggctggttggctccgagcg
cagtactggacg------------------------------------------------
------------------------------------------------------------
--aacggcgagtgaagcggcaacagctcaaatttgaaatctggccccc-cggcccgagtt
gtaatttggagaggatgcttttggcgcggcgccgtccgagttccttggaacaggacgcca
cagagggtgagagccccgtacggacggacgcctagcctctacaaagctccttcgacgagt
cgagtagtttgggaatgctgctcaaaatgggaggtaaatttcttctaaagctaaataccg
gccagagaccgatagcgcacaagtagagtgatcgaaagatgaaaagcactttgaaaagag
ggttaaaaagtacgtgaaattgttgaaagggaagcgcctgtgaccagacttgcgccccgt
ggaccacccggcgttct-cgccggtgcactccgcggggcgcaggccagcatcggttttcc
tagggggacaaaggccgcgggaacgtagctccttcgggagtgttatagcccgcggcggca
tgcccctggggggaccgaggaccgcgcttcggcaaggatgctggcgtaatggtcaccagc
gacccgtcttgaaacacggaccaaggagtcaagcattggggcgagtgtatgggtgccaaa
cccgcacgcgaaatgaaagtaaacgcaggtgagagcttcggcgcatcatcgaccgatcct
gatgtcttcggatggatttgagtaagagccttaccgcttggacccgaaagatggtgaact
atgcctgaatagggtgaagccagaggaaactctggtggaggctcgcagcggttctgacgt
gcaaatcgatcgtcaaatttggaggaggctgctgagctcggcaagggctctttcaagtat
gcctgggttctggacaagctcaaggccgagcgtgagcgcggtatcaccatcgatattgcc
ctctggaagttcgagacccccaagtactacgtcaccgtcattgacgcccccggccaccgc
gatttcatcaagaacatgatcactggtacctcgcaggccgactgcgccattctcatcatt
gccgccggtactggtgagttcgaggctggtatctccaaggatggccagactcgtgagcac
gctctgctcgcctacaccctcggtgtccggcagctgatcgtcgccatcaacaagatggac
actgccaagtgggctgaggctcgtnaccaggagatcatcaaggagacctccaacttcatc
aagaaggtcggctacaaccc-------------------caacaagatgtaccaggaact
gatgcacagcctcaagcgcagtgtcgaccagggcacgcgctttgacctgcgcctcggcat
ccgtcaccagacgctgaccaacggcctcaagtactcgctggccacgggcaactggggcga
ccagaagaaggccatgagctcgacggccggtgtgtcgcaggtgttgaaccgctacacgtt
tgcctcgacgctctcccatttgcggcgaaccaatacgcctatcggccgtgacggcaagct
tgccaagccgcgccagctgcacaacacgcactggggtctcgtgtgtccggccgaaacgcc
cgagggccaggcttgtggtctggtcaagaacctgtcgctcatgtgctacgtcagtgtggg
cacgcccgccgaccccattgtggagttcatgattgcgcgcaacatggaggtattggaaga
gtacgagccgctgcggtaccccaacgccaccaagatctttgtcaacggcagctgggtcgg
cgtgcaccaggaccccaagcacctggtgagtctggtgcagggtctgcgccgcaagggcgt
gatccagtcggaggtgtcgctggtgcgcgatatccgtgaccgtgagttcaagatcttttc
ggacgccggccgtgtcatgagaccgctgtttgccattgagcaggatgacaatgccgagtc
gggcctcgaaaagggccagctggtcctgaacaaggagcacattgcacgactggacgcaga
cgactcgctgtcccgcgacgaccccaggttctttggctgggacggtgtctgcgaggccgg
tgcgatcgagtacctggacgccgaagaggaggagacggccatgatctgcatgacgcccga
ggacctggacaactaccgtctgcaaaaggcgggctaccagatccccgaggacgacggcga
cgaggacatcaacaagcgtgtcaagaccaagatgaacccgacgacgcacatgtacacgca
ctgtgagatc--------------------------------------------------
----------
>S._palmiculminata_CBS119590
------------------------------------------------------------
-------------------------------------------g-ggcggcggg-cccca
c-gaacc-tagaaaa-tcgtctgag-gataaaaacaaacagtcaaaactttcaacaacgg
atctcttggctctggcatcgatgaagaacgcagcgaaatgcgatacgtaatgtgaattgc
agaattcagcgaaccatcgaatctttgaacgcacattgcgcccgccagtattctggcggg
catgcctgtccgagcgtcatttcccccctca-cgcgcccttgcgcgctggtgttggggct
ccgcct---ggcggagggccccgaaagcgagtggcgggcccggctggttggctccgagcg
cagtactggacgcaatctcc-c-ctcgct--cggac-gccccgccggcgccc-gccgtca
aaactcttt--acaaggt------------------------------------------
------------------------------------------------------------
------------------------------------------------------------
---------------------------------------------gacctttcgacgagt
cgagtagtttgggaatgctgctcaaaatgggaggtaaatttcttctaaagctaaataccg
gccagagaccgatagcgcacaagtagagtgatcgaaagatgaaaagcactttgaaaagag
ggttaaaaagtacgtgaaattgttgaaagggaagcgcctgtgaccagacttgcgccccgt
ggaccacccggcgttct-cgccggtgcactccgcggggcgcaggccagcatcggttctcc
tagggggacaaaggccgcgggaacgtagctccttcgggagtgttatagcccgcggcggca
tgcccctggggggaccgaggaccgcgcttcggcaaggatgctggcgtaatggtcaccagc
gacccgtcttgaaacacggaccaaggagtcaagcattggggcgagtgtatgggtgccaaa
cccgcacgcgaaatgaaagtaaacgcaggtgagagcttcggcgcatcatcgaccgatcct
gatgtcttcggatggatttgagtaagagccttaccgcttggacccgaaagatggtgaact
atgcctgaatagggtgaagccagaggaaactctggtggaggctcgcagcggttctgacgt
gcaaatcgatcgtcaa------aggaggctgctgagctcggcaagggctctttcaagtat
gcctgggttctggacaagctcaaggccgagcgtgagcgcggtatcaccatcgatattgcc
ctctggaagttcgagacccccaagtactacgtcaccgtcattgacgcccccggccaccgc
gatttcatcaagaacatgatcactggtacctcgcaggccgactgcgccattctcatcatt
gccgctggtactggtgagttcgaggctggtatctccaaggatggccagactcgtgagcac
gctctgctcgcctacaccctgggtgtccggcagctgatcgtcgccatcaacaagatggac
actgccaagtgggctgaggctcgttaccaggagatcatcaaggagacctccaa-------
-----------------------tgttccgtggtatcatccgcaagatgtaccaggagct
gatgcacagcctcaagcgcagtgtcgaccagggcacgcgctttgacctgcgcctcggcat
ccgccaccagacgctgaccaacggtctcaagtactcgctggccacgggcaactggggcga
ccagaagaaggccatgagctcgacggccggtgtgtcgcaggtgctgaaccgctacacgtt
tgcctcgacgctctcccatttgcggcgaaccaatacgcctatcggccgtgacggcaagct
cgccaagccgcgccagctgcacaacacgcactggggtctcgtgtgtccggccgagacgcc
cgagggccaggcctgtggtctggtcaagaacctgtcgctcatgtgctacgtcagtgtggg
cacgcccgccgaccccattgtggagttcatgattgcgcgcaacatggaggtgctggagga
gtacgagccgctgcggtaccccaacgccaccaagatctttgtcaacggcagctgggtcgg
cgtgcaccaggatcccaagcacctggtgagtctggtgcagggcctgcgccgcaaaggcgt
gatccagtcggaggtgtcgctggtgcgcgatatccgtgaccgcgagttcaagatcttttc
ggacgccggccgtgtcatgagaccgctgtttgctattgagcaggatgacaatgccgagtc
gggcctggaaaagggccagctgatcttgaacaaggagcacattgcacgactggacgccga
cgactcgctgtcccgtgacgaccccaggttctttggctgggacggtgtctgcgaggccgg
tgcgatcgagtacctggatgccgaagaggaggagacggccatgatctgcatgacgcccga
ggacttggacaactaccgtctgcaaaaggccggctaccagatccccgaggacgacggcga
cgaggacatcaacaagcgtgtcaagaccaagatgaacccgacgacgcacatgtacacgca
ctgtgagatccacccgagtatgctgctgggcatctgcgccagtat---------------
----------
>S._fumea_CBS129712
tcattaccgagtagcaactcccaacccttgcgaacc-gtaccccagctgttct-cgttgc
ttccggcggggccgggcaggcgggcgcggggcccgcccgccggg-ggcggcggg-ccctc
t-gaacc---cgaag-ccttctgagcaaacacaaaaatgaatcaaaactttcaacaacgg
atctcttggttctggcatcgatgaagaacgcagcgaaatgcgatacgtaatgtgaattgc
agaattcagcgaaccatcgaatctttgaacgcacattgcgcctgccagtattctggcagg
catgcctgtccgagcgtcatttcccccctca-cgcgcccttgcgcgctggtgttggggct
ccgcct---ggcggagggccccgaaagcgagtggcgggcccggctggttggctccgagcg
cagtaccgaacgcactctcc-c-ctcgct--cagca-gccccgccggcgccctgccagca
aaggtttttttacaaggttgacctcggatcaggtaggactacccgctgaacttaagcata
tcaacggcgagtgaagcggcaacagctcaaatttgaaatctggccccccgggcccgagtt
gtaatttggagaggatgcttctggcgcggcgccgtccgagttccttggaacaggacgcca
cagagggtgagagccccgtacggacggacgcctagcctctacgaagctccttcgacgagt
cgagtagtttgggaatgctgctcaaaatgggaggtaaatttcttctaaagctaaataccg
gccagagaccgatagcgcacaagtagagtgatcgaaagatgaaaagcactttgaaaagag
ggttaaaaagtacgtgaaattgttgaaagggaagcgcctgtgaccagacttgcgccccgt
ggaccacccggcgttct-cgccggtgcactccgcggggcgcaggccagcatcggttttcc
cagggggacaaaggccgcgggaacgtagctccctcgggagtgttatagcccgcggcggca
tgcccctggggggaccgaggaccgcgcttcggcaaggatgctggcgtaatggtcaccagc
gacccgtcttgaaacacggaccaaggagtcaagcattggggcgagtgtttgggtgtcaaa
cccgcacgcgaaatgaaagtaaacgcaggtgagagcttcggcgcatcatcgaccgatcct
gaagttttcggatggatttgagtaagagccttgccgcttggacccgaaagatggtgaact
atgcctgtatagggtgaagccagaggaaactctggtggaggctcgcagcggttctgacgt
gcaaatcgatcgtcaaatatggaggaggctgctgagctcggcaagggctccttcaagtat
gcctgggttcttgacaagctcaaggccgagcgtgagcgcggtatcaccatcgacatcgct
ctctggaagttcgagacccccaagtactacgtcaccgtcattgacgcccccggtcaccgt
gacttcatcaagaacatgatcactggtacttcccaggccgactgcgccattctcatcatt
gctgccggcactggtgagttcgaggctggtatctccaaggatggccagactcgtgagcac
gctctgctcgcctacaccctgggtgtgcggcagctcattgtcgccatcaacaagatggac
accaccaagtggtccgaggaccgctaccaggagatcatcaaggagacctccaacttcatc
aagaaggtcggctacaaccccaatgttccgcggcatcatccgcaagatgtaccaggagct
gatgaaccacctcaagcgctgcgtcgacacgggcaagcactttgacctgcgcgtcggcat
ccgccaccagacgctgaccaacggcctcaagtactcgctggccacgggcaactggggcga
ccagaagaaggccatgagctcgacggccggcgtgtcgcaggtgctgaaccgctacacctt
cgcgtcgacgctgtctcacttgcggcgaaccaacacgcccatcggccgcgacggcaagct
ggccaagccgcggcagctgcacaacacgcattggggcctcgtgtgcccggcagagacgcc
cgagggccaggcctgtggcctggtcaagaacctgtcgctgatgtgctacgtgagtgtggg
cacgccggcggacccgattgtggagtttatgattgcgcggaacatggaggtgctggagga
gtacgagccgctgcgctacccgaacgcgaccaagatttttgtcaacggcagctgggtggg
cgtgcaccaggacccaaagcacctggtcggcctggtgcagggcctgcggcgaaagggcgt
catccagtcggaggtgtcgctggtgcgcgacatccgcgaccgcgagttcaagatcttctc
cgacgctggccgcgtcatgaggccgctctttgctatcgagcaggaggacaatgccgagtc
gggcctggagaagggcatgctggtgctgaccaaggagcacatccaacggctggacgccga
cgagtcgctgagccggcacgatccaaagttcttcggctgggagggcatctgcgaggcggg
tgccattgagtacctggacgccgaggaggaggagacggccatgatctgcatgacgccgga
agacctggacaactaccggctgcagaaggccggctaccagattcccgacgacgccggtga
cgaggacctcaacaagcgcgtgcgcaccaagatgaacccaacgacgcacatgtacacgca
ctgcgagatccatcccagtatgcttctcggtatctgcgccagcatcattcccttccccga
tcacaaccag
>Haw._CrousiiMUCL55928
tcattacagagttgcaactcccaaccc-tgtgaacc-ataccaaatttgtt----gttgc
ttctggcaggcgggcctcag----------ggcctcctgccagc-ggcggcctg-ctcca
a----cc-ttagcag-tcgtctgagtattaaaaaaaataaatcaaaactttcaacaacgg
atctcttggctctggcatcgatgaagaacgcagcgaaatgcgataagtaatgtgaattgc
agaattcagtgaatcatcgaatctttgaacgcacattgcgcctgctagcattctggcagg
catgcctgtccgagcgtcatttccaccctca-cgcgccg-------gtggtgttggggct
tccgc----agcgagaggccccgaaagcgagtggcggaccgcctggtttggctccgagcg
cagtaactcac----------t-ctcgctc-tggacg--gccagcg--gccctgccgtga
aaccaccccaccaaaggttgacctcggatcaggtagg-----------------------
--aacggcgagtgaagcggcaacagctcaaatttgaaagctggctctc-gggcccgcatt
gtaatttggagaggatgcttttggcacggcgccttccgagtgccttggaacaggccgcca
cagagggtgagagccccgtacggtcggacgcctagcctatacaaagctccttcgacgagt
cgagtagtttgggaatgctgctcaaaatgggaggtaaatttcttctaaagctaaataccg
gccagagaccgatagcgcacaagtagagtgatcgaaagatgaaaagcactttgaaaagag
ggttaaacagtacgtgaaattgttgaaagggaagcgcctgtgaccagacttgcgccctgc
agaccacccggcgttct-cgccggtgcactctgcaggatgcaggccagcatcggttttcc
tagggggacaaaggccgcaggaacgtagctcctccgggagtgttatagcctgcggcgcca
tgcctctggggggaccgaggaccgcgcttcggcaaggatgctggcgtaatggtcaccagc
gacccgtcttgaaacacggaccaaggagtcaagcattggggcgagtgtttgggtgccaaa
cccgcacgcgaaatgaaagtaaacgtaggtgcgagcttcggcgcagcaccgaccgatcct
gatgtattcggatggatttgagtaagagccttaccgcttggacccgaaagatggtgaact
atgcctgaatagggtgaagccagaggaaactctggtggaggctcgcagcggttctgacgt
gcaaatcgatcgtcaaatttggaggaagccgctgagctgggcaagggctccttcaagtat
gcctgggttcttgacaagctcaaggccgagcgtgagcgtggtatcaccattgatatcgcc
ctctggaagttcgagacccccaagtactacgtcaccgtcattgacgccccgggccatcgt
gacttcatcaagaacatgatcactggtacctcgcaggccgactgcgccattctcatcatt
gccgctggtactggtgagttcgaggctggtatctccaaggatggccagactcgcgagcac
gctctgctcgcctacactctgggtgtgcggcagctcattgtcgccatcaacaagatggac
accgccaagtggtccgagagccgctaccaggagatcatcaaggagacctccaac------
-------------------------------ggtatcattcgcaagatgtaccaagaact
gatgaatcacctcaagcggtgcgtcgacacgggcaagcacttcgatttgcgtgtcggcat
ccggcaccagaccctgaccaatggtctgaagtactcgctggcgacgggtaactggggcga
ccagaagaaggcaatgagctcgacggccggtgtatctcaggtgctgaatcgctacacttt
cgcgtcgaccctctcccatttgcggcggaccaacacacccattggcagagacggcaagct
cgccaagccccggcagctgcacaacacacattggggcttggtgtgtccggcggagacgcc
agaaggacaggcttgcggcctggtgaagaatctgtcgctgatgtgctatgtcagcgtggg
tacgcctgccgatccaatcgtggagttcatgatagcaagaaacatggaagtgttggaaga
gtacgagcctctgcggtaccctaacgctaccaagatctttgtcaacggcagctgggttgg
tgtgcaccaagacccaaagcacctcgtcagcctagtgcagggattgcggcgaaaaggtgt
gatccagtcggaagtgtcgctggtccgcgacattcgcgaccgagaattcaagatcttctc
tgacgctggccgcgtgatgagaccgctctttgctattgagcaggaagacaatgccgaatc
gggtctggagaagggcgcgcttgtgctgacgaaaaagcacatccaaagactggacgccga
tgaatccctaagtcgagacgatcccaagtactttggctgggacggcatctgcgaggctgg
tgcgattgagtacttngaccctgaggaggaggagaccgccatgatctgtatgactcccga
ggacttggagaactacaggctgcagaaggccggctaccagattcctgatgagatgggtga
cgaggaccttaacaagcgtgttaagaccaagatgaacccaacaacgcacacgtacacaca
ctgtgagattcatcccagcatgctgttgggtatctgcgccagcatcattcccttcccaga
ccacaaccag
>Haw._hibbettiiMUCL55929
tcattaccgagttgcaactcccaaccc-tgtgaacc-ataccaaagttgttct-cgttgc
ttctggcaggcggccctccggggcacgcaggggtgcctgccaga-ggcggcttg-ctcca
a-----c-tacctga-ccgtctgagattttcacaaatcaaatcaaaactttcaacaacgg
atctcttggctctggcatcgatgaagaacgcagcgaaatgcgatacgtaatgtgaattgc
agaattcagtgaatcatcgaatctttgaacgcacattgcgcctgccagcattctggcagg
catgcctgtccgagcgtcatttccaccctca-tgcgcccttgcgc-gtggtgttggggct
ctctcccgccgggagaggccctgaaagcgagtggcgggccgcctggtttggctccgagcg
cagtagaaacgcatcttttt-t-cccgctc-tggacgctgccggcggcgccctgccgtca
aaa-aacttttttaaggttgacctcggatcaggtaggactacccgctgaacttaag----
-caacggcgagtgaagcggcaacagctcaaatttgaaatctggctctc-gggcccgagtt
gtaatttggagaggatgcttttggcgcggcgccttccgagttccttggaacaggacgcca
cagagggtgagagccccgtacggtcggacgcctagcctatacaaagctccttcgacgagt
cgagtagtttgggaatgctgctcaaaatgggaggtaaatttcttctaaagctaaataccg
gccagagaccgatagcgcacaagtagagtgatcgaaagatgaaaagcactttgaaaagag
ggttaaacagtacgtgaaattgttgaaagggaagcgcctgtgaccagacttgcgccccgc
agaccatctggcgttct-cgccggtgcactctgcgggatgcaggccagcatcggttctcc
cagggggacaaaggccgcaggaacgtagctccctcgggagtgttatagcctgcggtgcca
tgcccctggggggaccgaggaccgcgcttcggcaaggatgctggcgtaatggttactagc
gacccgtcttgaaacacggaccaaggagtcaagcattggggcgagtgtttgggtgccaaa
cccgcacgcgaaatgaaagtaaacgtaggtgagagcttcggcgcatcatcgaccgatcct
gatgtcttcggatggatttgagtaagagccttaccgcttggacccgaaagatggtgaact
atgcctgtatagggtgaagccagaggaaactctggtggaggctcgcagcggttctgacgt
gcaaatcgatcgtcaaatatggaggaagccgccgagctgggcaagggctccttcaagtat
gcctgggttcttgacaagctcaaggccgagcgtgagcgaggtatcaccattgatattgcc
ctctggaagttcgagacccccaagtactacgtcaccgtcattgacgcccccggccatcgt
gacttcatcaagaacatgatcactggtacctcgcaggccgactgcgccattctcatcatt
gccgctggtactggtgagttcgaggctggtatctccaaggatggccagactcgcgagcac
gctctgctcgcctacactctgggtgtgcggcagctcattgtcgccatcaacaagatggac
accaccaagtggtctgaggaccgttaccaggagatcatcaaggagacctccaacttcatc
aag--------------------tgttccgtggtatcattcgcaagatgtaccaggaact
gatgaaccacctcaagcggtgtgttgacacgggcaagcacttcgatctgcgtgtcggcat
ccggcatcagaccttgactaatggtctgaagtactcgctagccacgggtaactggggcga
ccagaagaaggccatgagctcgacggctggtgtgtcgcaagtgctgaatcgctacacatt
cgcgtcgacgctgtcccatttgcggcggaccaacacacctattggcagagatggcaagct
tgccaagccccgccagctgcacaacactcactggggtttggtgtgtcccgcagagacgcc
agaaggacaggcttgtggtctggtgaagaatctctccctgatgtgctatgtcagcgtggg
tacgccagccgatccaatcgtagagttcatgatcgcaagaaacatggaagtgctggaaga
gtacgagccgctgcggtaccccaatgccaccaagattttcgtcaacggcagttgggttgg
tgtacaccaggacccgaagcatcttgtcagcctggtgcaaggtttacgacggaaaggcgt
tatccagtcagaagtatccctggtccgcgacattcgtgaccgggaattcaagatcttctc
tgacgcgggtcgcgtgatgaggccgctctttgctattgagcaggaggataacgctgagtc
tggtctggagaagggcacgcttgtgctgaccaaggagcacattgcaagactggatgcgga
tgagtcgcttagccgagacgaccccaagttctttggctgggatggtatctgcgaggctgg
tgcgatcgagtacttggatgctgaggaagaggagactgccatgatctgtatgactcccga
agatctggagaattccaggttgcaaaaagctggctaccagattccggatgagatgggcga
tgaggatcttaacaagcgcgttaagaccaagatgaacccaaccacgcacatgtacacaca
ttgcgagattcatcccagtatgctcttgggcatctgcgccagcatcatccccttccctga
ccacaatcag
>Haw._tayloriiMUCL55927
tcattaacgagttgcaactcccaaccc-tgtgaacc-atacccaagctgttct-cgttgc
tttcggcgggcggcc---------ctctcgacctgcccgccagg-ggcgacgaa-ccttc
t-aaacc-tacctaa-ccgtctgagcgatttttaaatcaaatcacaactttcaacaacgg
atctcttggctctggcatcgatgaagaacgcagcgaaatgcgataagtaatgcgaattgc
agaattcagcgagtcatcgaatctttgaacgcacattgcgcctgccagcattctggcagg
catgcctgtccgagcgtcatttccaccctca-cgcgcccgtgcgc-gtggtgttggggct
tctccctgccgggagaggccctgaaagcgagtggcgggccgcctggtctggctccgagcg
cagtagaaacgcaccttttc-c-ctcgctc-tggacgccgccggc-gcgccctgccgtca
aaa-acacctcacaaggttgacctcggatcaggtaggactacccgctgaacttaag----
-caacggcgagtgaagcggcaacagctcaaatttgaaatctggccctc-gggcccgagtt
gtaatttggagaggatgcttttggcgcggcgccttccgagttccttggaacaggacgcca
cagagggtgagagccccgtacggtcggacgcctagcctatacaaagctccttcgacgagt
cgagtagtttgggaatgctgctcaaaatgggaggtaaatttcttctaaagctaaataccg
gccagagaccgatagcgcacaagtagagtgatcgaaagatgaaaagcactttgaaaagag
agttaaacagtacgtgaaattgttgaaagggaagcgcctgtgaccagacttgcgccctgc
ggaccacccggcgttct-cgccggtgcactccgcaggatgcaggccagcatcggttctcc
cagggggacaaaggccgcgggaacgtagctctttcgggagtgttatagcccgcggcgcca
tgcctctagggggaccgaggaccgcgcttcggcaaggatgctggcgtaatggtcactagc
gacccgtcttgaaacacggaccaaggagtcaagcattggggcgagtgtccgggtgccaaa
cccgcacgcgaaatgaaagtaaacgtaggtgagagcttcggcgcatcaccgaccgatcct
gatgtattcggatggatttgagtaagagccttaccgcttggacccgaaagatggtgaact
atgcctgtatagggtgaagccagaggaaactctggtggaggctcgcagcggttctgacgt
gcaaatcgatcgtcaaatatggaggaagccgccgagctgggcaagggttctttcaagtat
gcttgggttcttgacaagctcaaggccgagcgtgagcgtggtattaccattgatatcgcc
ctctggaagttcgagacccccaagtactacgtcaccgtcattgacgctcccggccatcgt
gacttcatcaagaacatgatcactggtacctcgcaggccgactgcgccattctcatcatt
gccgctggtactggtgagttcgaggctggtatctccaaggatggccagactcgtgagcac
gctctgctcgcctacaccctgggtgtgcggcagctcatcgtcgccatcaacaagatggac
accaccaagtggtccgaggaccgctaccaggagatcatcaaggagacctccaacttcatc
aagaagg----------------------------tcattcgcaagatgtaccaagagct
gatgaaccacctcaagcggtgcgtcgacacgggcaagcacttcgatctgcgcgtcggcat
ccggcatcagaccctgaccaacggcctgaagtattcgctggccacgggcaactggggcga
tcagaagaaggccatgagctcgacagccggtgtgtcgcaggtgctgaatcggtacacatt
cgcgtcaacgctttcccatttgcggcggactaacacgcccattggcagagacggcaagct
tgccaagccgcgccagctgcacaacacgcactggggtttggtgtgtccggcagaaacgcc
agaaggacaggcttgcggtctggtgaagaatctctccctgatgtgctatgtcagcgtggg
cacgccggcggagccgatcgtggagtttatgattgcgcgaaacatggaggtgctggaaga
gtacgagccgctgcggtatcccaacgccaccaagatctttgtcaacggcagctgggtcgg
tgtgcaccaggatccaaagcatctagtcagcctggtgcaggggctgcggcgcaagggcgt
cattcagtcagaagtgtccctggtccgcgacatccgcgaccgagagttcaagatcttctc
cgacgccggccgtgtgatgaggccgctctttgctattgagcaggaggataacgccgagtc
tggcctcgagaagggtacgctcgtgctgaccaaggagcacgtccagagattggacgccga
cgagtctctgagtcgggacgaccccaggttctttggctgggacggcatctgcgaggctgg
cgctatcgaatacttggacgccgaggaggaggaaacagctatgatctgcatgactcccga
ggacttggagaactaccggttgcaaaaggctggctaccagcttccggacgacacgggcga
tgaggatctcaacaagcgtgtcaagaccaagatgaacccgaccacgcacatgtacaccca
ttgtgagatccatcccagcatgctcttgggtatctgcgccagcatcattcccttccccga
tcacaaccag
>He._Grandicarpa_CBS250.88
tcattaccgagtagcagctcccaacccgtgtgaacc-gtacccctcttgttct-cgttgc
ttccggcgggggcctccaggcgtcttctcggggcgcccgccggg-ggcggcctg-cccct
--gaacc-ccctgga-ccgtctgagtttctagcaaatcaaatcaaaactttcaacaacgg
atctcttggctctggcatcgatgaagaacgcagcgaaatgcgataagtaatgtgaattgc
agaactcagtgaatcatcgaatctttgaacgcacattgcgcctgccagcattctggcagg
catgcctgtccgagcgtcatttcccccctcacagcgcccccgcgccgtggtgttggggct
ggccgcccccggccgagtcccctaaagcgattggcgggccggccggtttggctccgagcg
cagtacaag------------c-ttcgccc-tggacgccgccggcggcgccctgccgtca
aaa-acctcacacaaggttgacctcggatcaggtaggactacccgctgaacttaagcata
tcaacggcgagtgaagcggcaacagctcaaatttgaaatctggccctctgggcccgagtt
gtaatttggagaggatgcttctggcgcggcgccgtccaagttccctagaacgggacgcca
cagagggtgagagccccgtacggtcggacgcccagccagtgtgaagctccttcgacgagt
cgagtagtttgggaatgctgctcaaaatgggaggtaaatttcttctaaagctaaataccg
gccagagaccgatagcgcacaagtagagtgatcgaaagatgaaaagcaccttgaaaagag
ggttaaacagtacgtgaaattgttgaaagggaagcgcctgcgaccagacttgcgccccgc
ggaccacccggcgttct-cgccggtgcactccgcggggcgcaggccagcatcggcttccc
cagggggacaaaggtcgcgggaacgtagctcctccgggagtgttatagcccgcggcgcca
tgcccctgggggggccgaggaccgcgcttcggcaaggatgctggcgtaatggtcgtcggc
gacccgtcttgaaacacggaccaaggagtcaagcattggggcgagtgtctgggtgccaaa
cccgcacgcgaaatgaaagtaaacgcaggtgagagcttcggcgcatcatcgaccgatcct
gatgtcttcggatggatttgagtaagagccttaccgcttggacccgaaagatggtgaact
atgcctgtatagggtgaagccagaggaaactctggtggaggctcgcagcggttctgacgt
gcaaatcgatcgtcaaatatggaggaggctgctgagctgggcaagggttccttcaagtat
gcttgggttcttgacaagctcaaggccgagcgtgagcgcggtatcaccattgacatcgcc
ctctggaagttcgagacccccaagtactacgtcaccgtcattgacgcccccggccaccgt
gacttcatcaagaacatgatcactggtacctcccaggctgactgcgccattctcatcatt
gccgctggtactggtgagttcgaggctggtatctccaaggatggccagactcgtgagcac
gctctgctcgcctacaccctgggtgtgcggcagctcatcgtcgccatcaacaagatggac
accaccaagtggtccgaggaccgttaccaggagatcatcaaggagacctccaacttcatc
aagaaggtcggctacaaccc----------------------------------------
---------------acgctgcgtcgacaccggcaagcattttgacttgcgcgtcggcat
tcggcaccagaccttgaccaacggcctgaagtactctctggccacgggtaattggggcga
tcagaaaaaggccatgagctcgacggctggcgtgtcgcaggtgctgaatcgttacacgtt
tgcatcgaccctatcccatctgcggcgaaccaacacgcctatcggcagagatggcaagct
tgcgaagccgcgccagctgcacaatacgcattggggcttggtgtgccctgcagagacacc
agaaggacaagcttgtggtctggtgaagaatctgtccttgatgtgttacgtcagcgtggg
tacgccagcagacccgattgttgagtttatgattgctagaaacatggaggtgctcgaaga
gtacgagccactgcggtacccgaacgccaccaagatctttgtcaacggcagctgggttgg
cgtacaccaagacccaaaacaccttgtcgggctggtgcaaggtctgcgccgaaagggcgt
catccagtcagaagtctcccttgtacgcgatattcgtgatcgcgagtttaaaatcttctc
cgacgcaggtcgcgtcatgagaccgctctttgctgttgagcaggaagataatgccgagtc
tggcttggagaaaggcactcttgtgctgaccaaggagcatattcagaggctggatgctga
tgagggcctgagcaaagatgatcctaactactttggctgggacggtatttgtgaggcggg
tgccatcgagtatctggacgccgaggaagaggagacggctatgatctgcatgacccccga
ggacttggacaactacaggctgcaaaaggccggctatcagatccccgatgagatgggaga
tgaggacctcaacaagcgtgtcaagaccaagatgaatccgacgacgcacatgtacaccca
ctgcgaaattcatcccagtatgttgttgggcatttgtgccagcatcattcccttc-----
----------
>He._microspora_CBS440.69
------------------------------------------------------------
------------------------------------------------------------
------------------------------------------------------------
------------------------------------------------------------
------------------------------------------------------------
------------------------------------------------------------
------------------------------------------------------------
------------------------------------------------------------
------------------------------------------------------------
--aacggcgagtgaagcggcagcagctcaaatttgaaatctggccctc-gggcccgagtt
gtaatttggagaggatgcttttggcgcggcgccgtccgagttccctggaacgggacgcca
cagagggtgagagccccgtacggtcggacgcccagccagtgtaaagctccttcgacgagt
cgagtagtttgggaatgctgctcaaaatgggaggtaaatttcttctaaagctaaataccg
gccagagaccgatagcgcacaagtagagtgatcgaaagatgaaaagcaccttgaaaagag
ggttaaacagtacgtgaaattgttgaaagggaagcgcctgcgaccagacttgcgcccagc
ggaccacccggcgttct-cgccggtgcactccgcggggcgcaggccagcatcggcttccc
cagggggacaaaggccgcgggaacgtagctcctccgggagtgttatagcccgcggcgcca
tgcccctgggggggccgaggaccgcgcttcggcaaggatgctggcgtaatggtcgtcggc
gacccgtcttgaaacacggaccaaggagtcaagcattggggcgagtgtctgggtgccaaa
cccgcacgcgaaatgaaagtaaacgcaggtgagagcttcggcgcatcatcgaccgatcct
gatgtcttcggatggatttgagtaagagccttaccgcttggacccgaaagatggtgaact
atgcctgtatagggtgaagccagaggaaactctggtggaggctcgcagcggttctgacgt
gcaaatcgatcgtcaaatatggaggaggctgctgagctgggcaagggttccttcaagtat
gcttgggttcttgacaagctcaaggccgagcgtgagcgcggtatcaccattgacatcgcc
ctctggaagttcgagacccccaagtactacgtcaccgtcattgacgcccccggtcaccgt
gacttcatcaagaacatgattactggtacctcgcaggccgactgcgccattctcatcatt
gccgccggtactggtgagtttgaggctggtatctccaaggatggccagactcgtgagcac
gctctgctcgcctacaccctgggtgtgcggcagctcattgtcgccatcaacaagatggac
accaccaagtggtctgaggaccgttaccaggagatcatcaaggagacctcc---------
-----------------------tgttccgtggtattatccgcaagatgtaccaagagct
gatgaatcatctcaaacgctgcgtcgacactggcaagcattttgacttgcgcgtcggtat
tcgacaccagacgttaaccaacggcttgaaatactcgctggccacgggtaattggggtga
tcaaaagaaggctatgagctcgacagccggcgtgtcgcaggtgctgaatcgctacacatt
tgcatcgactctgtcccacttgcgccgaaccaatacgcccatcggcagagatggcaagct
tgcgaagccgcgccagctgcacaacacacattggggtttggtatgccctgcggagacacc
agaaggacaagcttgtggtctggtgaagaatttgtccttgatgtgctatgtcagcgtggg
cacaccagcagacccgattgttgagttcatgattgcaagaaatatggaggtgctggaaga
gtacgagccgttgcgctaccccaacgccaccaagatctttgtgaacggcagttgggtcgg
cgtacatcaagacccaaaacaccttgttggactagtgcaaggtcttcgccgaaagggcgt
catccagtcagaagtctcgcttgtacgcgacattcgtgaccgagagttcaagattttctc
cgacgccggccgtgtgatgaggccgctcttcgctgttgagcaggaagacaatgccgagtc
tggcttggagaaaggcactcttgtgctgaccaaagagcacatccagaggctagatgccga
tgagggcttaggcaaggacgaccccaactactttggctgggatggtatttgcgaggctgg
tgcaatcgagtacctagacgccgaagaagaggagacagctatgatctgtatgacccccga
ggatttggacaactacaggttgcagaaagccggctatcagatacccgatgagatgggaga
tgaggatctcaacaagcgtgtcaagaccaaaatgaacccaacgacgcatatgtacacgca
ctgcgagattcatcccagtatgctgttggggatttgcgcaagcatcattcccttccctga
tcacaaccag
>R._albimanens_CBS271.7
------------------------------------------------------------
----------------------------------------cagc-gg-------------
----------------ccgtctgagccttttttaaaaacagtcaaaactttcaacaacgg
atctcttggctctggcatcgatgaagaacgcagcgaaatgcgatacgtaatgtgaattgc
agaattcagcgaaccatcgaatctttgaacgcacattgcgcccgccagcactctggcggg
catgcctgtccgagcgtcactcccacccctcaggccccc--gggc-ctggtgctggggct
ctgcg------------------------------------------ccgcccccgcgcg
c-----------------------------------------------------------
-------------------------------------------------------gcgca
ggaacggcgagtgaagcggcaacagctcaaatttgaaatctggccctccgggcccgagtt
gtactttggagaggatgctttgggcgcggcgccttccgagttccttggaacaggacgcca
gagagggtgagagccccgtacggtcggacgcctagcccgtgtaaagctccttcgacgagt
cgagtagtttgggaatgctgctcaaaatgggaggtaaatttcttctaaagctaaataccg
gccagagaccgatagcgcacaagtagagtgatcgaaagatgaaaagcactttgaaaagag
ggttaaacagcacgtgaaattgttgaaagggaagcgcctgtggccagacgtgcgccccgc
ggaccacccgccggttc-cggcggggcacgccgcggggcgcaggccagcatcggcttccc
cagggggacaaaggccgcgggaacgtagctccttcgggagtgttatagcccgcggcgtca
tgcccctgggggggccgaggaccgcgccctggcaaggatgctggcgtaatggccaccagc
gacccgtcttgaaacacggaccaaggagtcaagcattggggcgagtgtttgggtgacaaa
cccgcacgcgaaatgaaagtgaacgcaggtgggagccctggcgcaccaccgaccgatcca
gatgttctcggatggatttgagtaggagccttaccgcttggacccgaaagatggtgaact
atgcctgtatagggtgaagccagaggaaactctggtggaggctcgcagcggttctgacgt
gcaaatcgatcgtcaaatatggaggaagctgctgagctgggcaagggttccttcaagtat
gcctgggttcttgacaagctcaaggccgagcgtgagcgtggtatcactatcgatatcgcc
ctctggaagttcgagacccccaagtactacgtcaccgtcattgacgcccctggccatcgt
gatttcatcaagaacatgatcactggtacctcccaggccgactgcgctatcctgattatc
gctgccggtactggtgagttcgaggctggtatctccaaggatggccagacccgtgagcac
gctctgctctcctacaccctgggtgtgcggcagctcattgtcgccatcaacaagatggac
actgccaagtggtcggaggatcgctacaacgaaatcatcaaggagacctccaacttcatc
aagaaggtcg-------------tgttccgtggcatcatccgcaagatgtaccaggagct
gatgaaccatctcaagcgctgcgtggacactggcaagcactttgacttgcgtgtcggtat
ccggcaccagactctgaccaacggtctcaaatactcgctggccacgggtaactggggtga
ccagaagaaggccatgagctccacggccggtgtgtcgcaggtgctgaatcgctacacctt
ctcgtcgacgctgtcccatttgcggcgaaccaacacacctattggtcgtgacggcaagct
ggccaagccgcgacagctgcacaacacccattggggtctcgtgtgtcctgccgagacgcc
tgagggacaggcttgtggtctggtgaagaatttgtctctcatgtgctacgtcagtgtggg
tacgccggccgaccccattgtcgagttcatgattgcacgaaacatggaggttctggagga
gtacgagccgctgcgctaccccaacgccaccaagattttcgtcaacggtagctgggtcgg
tgtccaccaggacccgaagcacctggtgagcctggtgcagggtctgcggcggaagggtgt
catccagtccgaggtttcgctggttcgcgacattcgtgaccgggagttcaagatcttctc
cgacgccggccgtgtcatgcgtcctctatttgctatcgaacaggaggacaactcagagtc
gggcgtggagaagggccagctgatcctgaccaaggagcacattcagcgcctggatgccga
tgagcaattgagtcgcgacgaccccaactactttggctgggacggcatctgcgaagccgg
tgccattgagtacctggacgcggaggaagaggagacggccatgatctgtatgacgcccga
ggatctggagaactaccgcctgaaaaaggctggtatcgacgtccagaacta---cgacga
ggaggacttgaacaagcgtgtcaagaccaagatgaatctgtcaacgcacatgtacacaca
ttgcgagattcatcccagtatgcttctgggtatttg------------------------
----------
>W.oxyuriCCF
tcattatcgagtcacaactcccaacccttgcgcacc-gtaccccagttgttct-cgttgc
ttcctggcgggacgcccgggggggcccccaggcgccccgccagg-ggcggcgag-ccgcc
t-gaaccacacgagc-ctgtctgagcaaaacacacaatgaatcaaaactttcaacaacgg
atctcttggttctggcatcgatgaagaacgcagcgaaatgcgatacgtaatgtgaattgc
agaattcagcgaaccatcgaatctttgaacgcacattgcgcctgccagcattctggcagg
catgcctgtccgagcgtcatttcccccctcagcgcgcctttgcgccctggtgttggggca
cctccccccggccgagggcccccaaagcgagtggcgggcctggctggttggctccgagcg
cagtaccgaacgcattctcc-t-ctcgct--ctgcagccccggccggcgccctgccgtca
acgtcatttttacaaggttgacctcggatcaggtaggactacccgctgaacttaagcata
--aacggcgagtgaagcggcaacagctcaaatttgaaatctggccctc-gggtccgagtt
gtaatttggagaggatgcttctggcgcggcgccgtccgagttccttggaacaggacgcca
cagagggtgagagccccgtacggacggacgcctggcctttgcgaagctccttcgacgagt
cgagtagtttgggaatgctgctcaaaatgggaggtaaatttcttctaaagctaaatattg
gccagagaccgatagcgcacaagtagagtgatcgaaagatgaaaagcactttgaaaagag
ggttaaacagtacgtgaaattgttgaaagggaagcgcctgtgaccagacttgcgccccac
ggaccatccggcgttct-cgccggtgcactccgcggggcgcaggccagcatcggttctcc
tagggggacaaaggccgcgggaacgtagcaccttcgggtgtgttatagcccgcggcgcca
tgcccctggggggaccgaggaccgcgcttcggcaaggatgctggcgtaatggtcaccagc
gacccgtcttgaaacacggaccaaggagtcaagcattggggcgagtgtttgggtgctaaa
cccgcacgcgaaatgaaagtaaacgcaggtgagagcttcggcgcatcatcgaccgatcct
gatgtcttcggatggatttgagtaagagccttaccgcttggacccgaaagatggtgaact
atgcctgtatagggtgaagccagaggaaactctggtggaggctcgcagcggttctgacgt
gcaaatcgatcgtcaaatatggaggaggctgctgagctcggcaagggttctttcaagtat
gcctgggttctggacaagctcaaggccgagcgtgagcgcggtatcaccatcgatatcgct
ctctggaagttcgagaccccccgctactacgtcaccgtcattgacgcccccggtcatcgt
gacttcatcaagaacatgatcactggtacctcgcaggccgactgcgccattctcatcatt
gccgctggtactggtgagttcgaggctggtatctccaaggatggccagactcgtgagcac
gctctgctcgcctacacccttggtgtgcggcagcttattgtcgccatcaacaagatggac
accaccaagtggtctgaggaccgttaccaggagatcatcaaggagacctccaacttcatc
aagaaggtcggctacaaccccaattttccgtggtatcattcgcaagatgtcgcaagagct
tatgaaccacctcaagcggtgtgtggatactggcaagcatttcgatctgcgtgtgggcat
ccgccaccagaccttgaccaatggcctgaagtactctctggctaccggcaactggggcga
ccagaagaaggccatgagctcgaccgctggtgtctcgcaggtgttgaatcggtatacctt
tgcatcaacgctttctcacttgcggagaacaaacacgcccattggccgtgacggcaagct
cgccaagcctcgccagcttcacaacacacattggggcctggtgtgcccggcagaaacgcc
ggaaggacaggcttgtggtctcgtgaagaatctatctctgatgtgctatgtcagtgttgg
tacgcctgcggaccccattgtggagttcatgattgcgagaaatatggaggtgctcgagga
atacgaaccactacgctacccgaacgcgacaaagatcttcgttaacggaagctgggtggg
tgtgcaccaagacccaaagcacttggtcagccttgtgcagggtctgcggcgaaagggcat
tatccagtcggaggtgtctcttgtccgagatatccgtgatcgtgagttcaagattttctc
cgacgccggccgtgtgatgaggccgctctttgctatcgagcaagacgacaacgcggagtc
aggcttagagaagggaacgctggttcttaccaaagaacacattcaaagattggatgcgga
tgagtctttgagtcgagacgaccccaagttctttggctgggaaggcatttgtgaagcggg
tgccatcgagtacttggacgctgaggaagaggaaactgccatgatctgcatgacccctga
ggacctcgacaactacagactgcaaaaggctggctaccaaattcctgatgaaatcggtga
cgaagacctcaacaagcgtctaaagacgaagatgaatccgactacgcacatgtacactca
ttgcgagatccatcctagtatgctgctgggtatttgcgccagcatcattccgttccccga
ccacaaccag
>Hausneria_geniculata_N2016-0563/2/1/2
tcattaccgagttgcaactcccaacccttgcgaacc-ctaccag--ccgttct-cgttgc
ttccggcgggggccggggggggcaacccctcccagcccgccggg-ggccgcggg-ccctc
t-gaacccagaccga-ccgtctgagcagcaaagaaaacgaatcaaaactttcaacaacgg
atctcttggctctggcatcgatgaagaacgcagcgaaatgcgatacgtaatgcgaattgc
agaactcagcgagtcatcgaatctttgaacgcacattgcgcctgccagcattctggcagg
catgcctgtccgagcgtcatttctcccctcagcgcgcccccgcgcgctggcgttggggct
ccgtgcccttgtgcggcgccccgaaagcgagtggcgggcctggctggctggtcccgagcg
cagtactgaacgcactctcc-c-ctcgct--ctgcggccgccgccggcgccctgccatca
aac--------caaggcttgacctcggatcaggtaggactacccgctgaacttaagcata
gtaacggcgagtgaagcggcaacagctcaaatttgaaatctggccctctgggcccgagtt
gtactttggagaggatgcttctggcgcggcgccgtcccagttccttggaacaggacgcca
cagagggtgagagccccgtacgggcggccgcctagcctttgtgaagctccttcgacgagt
cgagtagtttgggaatgctgctcaaaatgggaggtaaatttcttctaaagctaaataccg
gccagagaccgatagcgcacaagtagagtgatcgaaagatgaaaagcactttgaaaagag
ggttaaacagtacgtgaaattgttgaaagggaagcgcctgtgaccagacctgcgccccgc
ggaccacccggcgttct-cgccggggcacgtcgcggggtgcaggccagcatcggttctcc
tggggggacaaggaccgctggaacgtagcaccttcgggtgtgttatagcctgcggcgcca
tgcctccggggggaccgaggaccgcgcttcggcaaggatgctggcgtaatggtcaccggc
gacccgtcttgaaacacggaccaaggagtcaagcattggggcgagtgtctgggtgccaaa
cccgcacgcgaaatgaaagtgaacgcaggtgagagccttggcgcatcaccgaccgatcct
gatgtcttcggatggatttgagtacgagccccgccgcttggacccgaaagatggtgaact
atgcctgtatagggtgaagccagaggaaactctggtggaggctcgcagcggttctgacgt
gcaaatcgatcgtcaaatat-gaggaggccgctgagctgggcaagggctctttcaagtat
gcctgggtgctggacaagctcaaggccgagcgtgagcgcggcatcaccatcgacatcgcc
ctgtggaagttcgagaccccccggtactacgtcactgtcatcgacgcccccggccatcgt
gacttcatcaagaacatgatcactggtacctcgcaggccgactgcgccattctcatcatt
gccgctggcactggtgagttcgaggccggtatctccaaggatggccagactcgtgagcac
gccctgctcgcgtacaccctgggcgtgcggcagctcattgtcgccatcaacaagatggac
accaccaagtggtccgaggaccgctaccaggagatcatcaaggagacgtccaacttcatc
aagaaggtcggctacaacccca--------------------------------------
------------------------------------------------------------
------------------------------------------------------------
------------------------------------------------------------
------------------------------------------------------------
------------------------------------------------------------
------------------------------------------------------------
------------------------------------------------------------
------------------------------------------------------------
------------------------------------------------------------
------------------------------------------------------------
------------------------------------------------------------
------------------------------------------------------------
------------------------------------------------------------
------------------------------------------------------------
------------------------------------------------------------
------------------------------------------------------------
------------------------------------------------------------
----------
>Hausneria_geniculata_CBS151303
tcattaccgagttgcaactcccaacccttgcgaacc-ctaccag--ccgttct-cgttgc
ttccggcgggggccggggggggcaacccctcccagcccgccggg-ggccgcggg-ccctc
t-gaacccagaccga-ccgtctgagcagcaaagaaaacgaatcaaaactttcaacaacgg
atctcttggctctggcatcgatgaagaacgcagcgaaatgcgatacgtaatgcgaattgc
agaactcagcgagtcatcgaatctttgaacgcacattgcgcctgccagcattctggcagg
catgcctgtccgagcgtcatttctcccctcagcgcgcccccgcgcgctggcgttggggct
ccgtgcccttgtgcggcgccccgaaagcgagtggcgggcctggctggctggtcccgagcg
cagtactgaacgcactctcc-c-ctcgct--ctgcggccgccgccggcgccctgccatca
aac--------caaggcttgacctcggatcaggtaggactacccgctgaacttaagcata
gtaacggcgagtgaagcggcaacagctcaaatttgaaatctggccctctgggcccgagtt
gtactttggagaggatgcttctggcgcggcgccgtcccagttccttggaacaggacgcca
cagagggtgagagccccgtacgggcggccgcctagcctttgtgaagctccttcgacgagt
cgagtagtttgggaatgctgctcaaaatgggaggtaaatttcttctaaagctaaataccg
gccagagaccgatagcgcacaagtagagtgatcgaaagatgaaaagcactttgaaaagag
ggttaaacagtacgtgaaattgttgaaagggaagcgcctgtgaccagacctgcgccccgc
ggaccacccggcgttct-cgccggggcacgtcgcggggtgcaggccagcatcggttctcc
tggggggacaaggaccgctggaacgtagcaccttcgggtgtgttatagcctgcggcgcca
tgcctccggggggaccgaggaccgcgcttcggcaaggatgctggcgtaatggtcaccggc
gacccgtcttgaaacacggaccaaggagtcaagcattggggcgagtgtctgggtgccaaa
cccgcacgcgaaatgaaagtgaacgcaggtgagagccttggcgcatcaccgaccgatcct
gatgtcttcggatggatttgagtacgagccccgccgcttggacccgaaagatggtgaact
atgcctgtatagggtgaagccagaggaaactctggtggaggctcgcagcggttctgacgt
gcaaatcgatcgtcaaatat-gaggaggccgctgagctgggcaagggctctttcaagtat
gcctgggtgctggacaagctcaaggccgagcgtgagcgcggcatcaccatcgacatcgcc
ctgtggaagttcgagaccccccggtactacgtcactgtcatcgacgcccccggccatcgt
gacttcatcaagaacatgatcactggtacctcgcaggccgactgcgccattctcatcatt
gccgctggcactggtgagttcgaggccggtatctccaaggatggccagactcgtgagcac
gccctgctcgcgtacaccctgggcgtgcggcagctcattgtcgccatcaacaagatggac
accaccaagtggtccgaggaccgctaccaggagatcatcaaggagacgtccaacttcatc
aagaaggtcggctacaacccca--------------------------------------
------------------------------------------------------------
------------------------------------------------------------
------------------------------------------------------------
------------------------------------------------------------
------------------------------------------------------------
------------------------------------------------------------
------------------------------------------------------------
------------------------------------------------------------
------------------------------------------------------------
------------------------------------------------------------
------------------------------------------------------------
------------------------------------------------------------
------------------------------------------------------------
------------------------------------------------------------
------------------------------------------------------------
------------------------------------------------------------
------------------------------------------------------------
----------
>F.purpurea_CBS133.34
tcattaccgagttgccactcccaacccgtgcgaacc-atacccgttcagttcc-cgttgc
ttccggcaggcggccccgcgaggggccccatggcgcctgccggacggcggcggg-cctcc
ccgaacctttgacca-ccgtctgagc-ctacaaacaacgaatcaaaactttcaacaacgg
atctcttggttctggcatcgatgaagaacgcagcgaaatgcgatacgtaatgtgaattgc
agaattcagcgaaccatcgaatctttgaacgcacattgcgcccgccagtactctggcggg
catgcctgtccgagcgtcatttcccccctca-cgcgccctggcgc-gtggtgttgggccc
ccccctcgtgcgcgcaggccccgaaagccagtggcgggccggcc-ggttggctccgagcg
cagtagagaacgcaatgtat-g-cccgcta-cggaggccccggccagcgcctagcct---
---ccccccacacaaggttgacctcggatcaggtaggactacccgctgaacttaagcata
ctaacggcgagtgaagcggcaacagctcaaatttgaaatctggccccccgggcccgagtt
gtaatttggagaggatgcttctggcgcggcgccttccgagtgccttggaacaggccgcca
cagagggtgagagccccgtacggttggtcgcctagcctctgcgaagctccttcgacgagt
cgagtagtttgggaatgctgctcaaaatgggaggtaaatttcttctaaagctaaataccg
gccagagaccgatagcgcacaagtagagtgatcgaaagatgaaaagcactttgaaaagag
ggttaaacagtacgtgaaattgttgaaagggaagcgcccggggccagacttgcgccccgc
ggaccacccggcgttccgcgccggtgcactccgcggggcgcaggccagcatcggttcttc
cagggggagaaaggccgcgggaacgtagctcctccgggagtgttatagcccgcggcgtca
tgcccctggggggaccgaggaccgcgcttcggcaaggatgctggcgtaatggcccccggc
gacccgtcttgaaacacggaccaaggagtcaagcattggggcgagtgtctgggtgccaaa
cccgcacgcgaaatgaaagtaaacgcaggtgagagcttcggcgcatcatcgaccgatcct
gatgtcttcggatggatttgagtaagagccctaccgcttggacccgaaagatggtgaact
atgcctgtatagggtgaagccagaggaaactctggtggaggctcgcagcggttctgacgt
gcaaatcgatcgtcaaatatggaggaagccgccgagctgggcaagggttccttcaagtat
gcctgggtgcttgacaagctcaaggccgagcgtgagcgcggtatcaccatcgatatcgcc
ctctggaagttcgagacccccaagtactacgtcaccgtcattgacgcccctggccatcgt
gacttcatcaagaacatgatcactggtacctcgcaggccgactgcgccattctcatcatt
gccgccggcactggtgagttcgaggctggtatctccaaggatggccagacgcgtgagcac
gccctgctcgcctacaccctgggtgtgcggcagctcattgtcgccatcaacaagatggac
accaccaagtggtccgaggaccgttaccaggagatcatcaaggagaccagcaacttcatc
aagaaggtcggctacgaccccaattttccgcggcatcatccgcaagatgtaccaggagtt
gatgaaccacctcaagcgatgcgtggacacgggcaagcatttcgacctgcgcgtcggtat
tcggcatcagaccctaacgaatggtctgaaatactcgcttgcgacgggcaactggggcga
ccagaagaaggcgatgagctcgacggcgggcgtgtcgcaggtgctgaaccggtacacgtt
cgcgtcgaccctgtcccacttgcggcgcaccaacacgcccattggccgcgacggcaagct
cgccaagccgcggcagctgcacaacacccattggggcctggtgtgtccggcagaaacgcc
ggaagggcaggcgtgtggtctagtgaaaaatctgtcgttgatgtgctacgtcagcgtggg
cacgccggccgatcccattgtggaattcatgattgcgcgcaacatggaggtattggagga
gtacgagccgctgcggtatcccaacgccaccaagattttcgtgaacggcagctgggtcgg
cgtgcaccaagaccccaagcaccttgtcggcctcgtgcaagggctccgtaggaagggtgt
cattcagtccgaggtctcgcttgtgcgcgacattcgcgaccgcgaattcaagatcttctc
cgacgcgggtcgggtgatgaggcccctctttgctatcgagcaagaggacaacgccgagtc
cggacaggagaaaggaacgcttgtgttgaccaaagaacacattcaacgactagacgccga
cgagacgctcagccgggacgatcccaagcattttggctgggatggcatctgcgaagcggg
cgctatcgagtacctggacgccgaagaagaggagacagccatgatttgcatgactcccga
agacttggaaaattaccgtttgcaaaaggccggttaccagatacccgacgatatgggcga
cgagaatctgaacaagcgactcaagacgaagctgaacccgacaacgcacatgtacacgca
ttgtgaaatccaccccagtatgttgctgggtatttgtgcgagcatcattccgtttcccga
tcacaaccag
>J._coronataUAMH9685
-cattaccgagtagcaactcccaacccgtgcgaacc-gtacccct-ctgttct-cgttgc
ctctggcgggcggcgggcgcggga------cgccgcccgccagc-ggcggcggg-cctcc
t-gaacgtacagtgt-ccttctgagc-ccaaaacaaaccaatcaaaactttcaacaacgg
atctcttggctctggcatcgatgaagaacgcagcgaaatgcgatacgtaatgtgaattgc
agaattccgcgaaccatcgaatctttgaacgcacattgcgcctgccagcactctggcagg
catgcctgtccgagcgtcatttcccccctcagcgcgcccgcggccgctggtgttggggca
ccgcccccgggccgggggccctgaaatgcagtggcgggcccggcggaccggccctgagcg
cagcaccgaacgcactctct-c-ctcgct--cagcggtcccccccggcgcccagccgtca
aaa--------cgcggtgcacccccccaccaggta-------------------------
-caacggcgagtgaagcggcaacagctcaaatttgaaatctggccctccgggtccgagtt
gtaatttggagaggatgcttttggcgcggcgccgtccgagttccttggaacaggacgccg
gagagggtgagagccccgtacggacggacgcctagcctctacaaagctccttcgacgagt
cgagtagtttgggaatgctgctctaaatgggaggtaaatttcttctaaagctaaataccg
gccagagaccgatagcgcacaagtagagtgatcgaaagatgaaaagcactttgaaaagag
ggttaaacagtacgtgaaattgttgaaagggaagcgcctgtgaccagacttgcgccccgc
ggaccaaccggcgctccgcgccggtgcactccgcggggggcaggccagcatcggttctcc
cagggggacaaaggccgcgggaacgtagctccctcgggagtgttacagcccgcggcggca
tgcccctggggggaccgaggaccgcgcttcggcaaggatgctggcgtaatggtcaccagc
gacccgtcttgaaacacggatcaaggagtcaagcattggggcgagtgtttgggtgtcaaa
cccgcacgcgaaatgaaagtaaacgcaggggagagcttcggcgcacccccgaccgatcct
gatgtcttcggatggatttgagtaagagccttaccgcttggacccgaaagatggtgaact
atgcctgtgtagggtgaagccagaggaaactctggtggaggctcgcagcggttctgacgt
gcaaatcgatcgtcaaacatggaggaggctgctgagctgggcaagggctctttcaagtat
gcctgggtgctggacaagctcaaggccgagcgtgagcgcggtatcaccatcgatatcgct
ctctggaagttcgagacgcccaagtactacgtcaccgtcatcgacgcccccggccaccgt
gacttcatcaagaacatgatcacgggcacctcgcaggccgactgcgccattctcatcatt
gccgccggcactggtgagttcgaggctggtatctccaaggatggccagacccgtgagcac
gctctgctcgcctacaccctgggcgtgcggcagctcattgtcgccatcaacaagatggac
accaccaagtggtccgaggaccgctaccaggagatcatcaaggagacgtcc---------
------------------------------cggcatcatccgcnagatgtaccaggagct
catgaaccacctcaagcgctgcgtcgacacgggcaagcactttgacctgcgcgtcggcat
ccgccaccagacgctgaccaacggcctcaagtactcgctggccacgggcaactggggcga
ccagaagaaggccatgagctcgacggccggtgtctcgcaggtgctgaaccgctacacctt
ctcgtcgacgctgtcgcatctgcggcgcaccaacacgcccatcgggcgcgacggcaagct
ggccaagccgcggcagctgcacaacacgcactggggcctggtctgcccggcagaaacgcc
cgagggccaggcctgtggcttggtcaagaacctgtcgctgatgtgctacgtcagcgtggg
cacgccggcggagcccattgtggagtttatgatcgcccgcaacatggaggtgctggagga
gtacgagccgctgcggtaccccaacgccaccaagatctttgtcaacggcagctgggtggg
cgtgcaccaggaccccaagcacctggtcagcctcgtgcagggcctgcggcggaagggcgt
gatccagtccgaggtgtcgctggtgcgcgacatccgcgaccgcgagttcaagatcttctc
ggacgcgggccgggtcatgcggccgctctttgccatcgagcaggaggacaatgccgagtc
gggccgcgagaagggcacgctggtgctcaccaaggagcacattgcgcgcctggacgcgga
cgagacgctgagccgcgacgaccccaactactttggctgggacggcatctgcgcggcggg
cgccatcgagtacttggacgccgaggaggaggagacggccatgatctgcatgacgcccga
agacctggacaactaccggctgcagaaggccggctaccagatccccgacgacacgggcga
cgacaacctcaacaagcggctcaagacgaagctgaacccgaccacgcacatgtacaccca
ctgtgaaatccaccccagcatgctgctgggcatctgcgccagcatcattccgttccccga
ccacaaccag
>O._ainoae_CBS205.83
tcattagcgagt--caactcccaacccttgcgaacc-gtaccccgtctgttct-cgttgc
ctctggcgggagggggaggggggccccttcgggcgcccgccagc-ggccgcgag-ccgcc
c-gaact-aaccgac-acgtctgagaaacaaacaaaaacagccaaaactttcaacaacgg
atctcttggctctggcatcgatgaagaacgcagcgaaatgcgatacgtaatgcgaattgc
agaattcagcgagtcatcgaatctttgaacgcacattgcgcccgccagcattctggcggg
catgcctgtccgagcgtcatttcccccctcagcgcgcccggaggcgctggcgttggggct
ccgccctctgcggcagggccctcaaatccagtggcgggcccggctggttggctccgagcg
cagtaccgaacgcaactctc-c-ctcgct--ctgcagccccggccggcgccctgccgtca
agc---cttttacaaggttgacctcggatcaggtaggactacccgctgaacttaagcata
tcaacggcgagtgaagcggcaacagctcaaatttgaaatctggccctc-gggtccgagtt
gtaatttggagaggatgcttctggcgcggcgccgtccgagttccttggaacaggacgcca
tagagggtgagagccccgtacgggcggccgcctagcctttgtgaagctccttcgacgagt
cgagtagtttgggaatgctgctcaaaatgggaggtaaatttcttctaaagctaaataccg
gccagagaccgatagcgcacaagtagagtgatcgaaagatgaaaagcactttgaaaagag
ggttaaaaagtacgtgaaattgttgaaagggaagcgcctgtgaccagacttgcggcccgc
ggatcatccggtgttcttcaccggtgcactccgcgggctgcaggccagcatcggttttcc
tagggggagaaaggtcgcgggaacgtagctctttcgggagtgttatagcccgtggcgtca
tgcccctggggggaccgaggaccgcgcttcggcaaggatgctggcgtaatggtcaccggc
gacccgtcttgaaacacggaccaaggagtcaagcattggggcgagtgtctgggtgccaaa
cccgcacgcgaaatgaaagtaaacgcaggtgagagcttcggcgcatcaccgaccgatcct
gatgtcttcggatggatttgagtaagagccttaccgcttggacccgaaagatggtgaact
atgcctgtatagggtgaagccagaggaaactctggtggnnnctcgcagcggttctgacgt
gcaaatcgatcgtcaaatatggnnnnnnnnnnnnnnnnnnnnnnnnnnnnnnnnnnnnnn
nnnnnnnnnnnnnnnnnnnnnnnnnnnnnnnnnnnnnnnnnnnnnnnnnnnnnnnnnnnn
nnnnnnnnnnnnnnnnnnnnnnnnnnnnnnnnnnnnnnnnnn------------------
------------------------------------------------------------
------------------------------------------------------------
------------------------------------------------------------
------------------------------------------------------------
------------------------------------------------------------
------------------------------------------------------------
------------------------------------------------------------
------------------------------------------------------------
------------------------------------------------------------
------------------------------------------------------------
------------------------------------------------------------
------------------------------------------------------------
------------------------------------------------------------
------------------------------------------------------------
------------------------------------------------------------
------------------------------------------------------------
------------------------------------------------------------
------------------------------------------------------------
------------------------------------------------------------
------------------------------------------------------------
------------------------------------------------------------
------------------------------------------------------------
----------
>O._piceaeUAMH11346
-----------t--caactcccaacccttgcgaacc-gtaccccgtctgttct-cgttgc
ttctggcgggagggggggggcgcgtccttcgggcgcccgccagc-ggccgcgag-ccgcc
t-gaact-taacgaa-acgtctgagaaacaaacaaaaacagccaaaactttcaacaacgg
atctcttggctctggcatcgatgaagaacgcagcgaaatgcgatacgtaatgcgaattgc
agaattcagcgagtcatcgaatctttgaacgcacattgcgcccgccagcattctggcggg
catgcctgtccgagcgtcatttcccccctcagcacgcccgggtgcgctggcgttggggct
ccgccctctgcggcagggccctcaaatccagtggcgggcccgtctggttggctccgagcg
cagtaccgaacgcaactctc-t-ctcgct--ctgcagccccggccggcgcccagccgtca
agc---tttttacaaggttgacctcggatcag---tagatacccgctgaacttaagcata
tcaacggcgagtgaagcggcaacagctcaaatttgaaatctggccctc-gggtccgagtt
gtaatttggagaggatgcttttggcgcggcgccgtccgagttccttggaacaggacgcca
tagagggtgagagccccgtacgggcggccgcctagcctttgtaaagctccttcgacgagt
cgagtagtttgggaatgctgctcaaaatgggaggtaaatttcttctaaagctaaataccg
gccagagaccgatagcgcacaagtagagtgatcgaaagatgaaaagcactttgaaaagag
ggttaaaaagtacgtgaaattgttgaaagggaagcgcctgtgaccagacttgcggcccgt
ggatcatccggtgttcttcaccggtgcactccgcgggctgcaggccagcatcggttttcc
tagggggataaaggtcgcgggaacgtagctccctcgggagtgttatagcccgtggcgtca
tgcctctggggggaccgaggaccgcgcttcggcaaggatgctggcgcaatggtcaccggc
gacccgtcttgaaacacggaccaaggagtcaagcattggggcgagtgtctgggtgccaaa
cccgcacgcgaaatgaaagtaaacgcaggtgagagcttcggcgcatcaccgaccgatcct
gatgttctcggatggatttgagtaagagccttaccgcttggacccgaaagatggtgaact
atgcctgtatagggtgaagccagaggaaactctggtggaggctcgcagcggttctgacgt
gcaaatcgatcgtcaaatatggaggaagccgctgagctgggcaagggctctttcaagtac
gcctgggttcttgacaagctcaaggccgagcgcgagcgtggtatcactatcgatatcgct
ctgtggaagttcgagacccccaagtactacgtcaccgtcattgacgctcccggtcaccgt
gatttcatcaagaacatgatcactggtacttcccaggccgactgcgccattctcatcatt
gccgccggtactggtgagttcgaggctggtatctccaaggatggccagactcgtgagcac
gctctgctcgcctacaccctgggtgtgcggcagctgatcgtcgccatcaacaagatggac
actgccaagtgggccgaggcccgctaccaggagatcatcaaggagacctccaacttcatc
aagaaggtcggctacaaccccaatgttccgtggtatcgtccgcaagatgtaccaggaact
gatgaaccacctcaagcgctgcgttgatactggcaagcatttcgatctgcgcgtcggcat
tcggcaccagaccttgaccaacggtctcaagtactcgctggctacgggtaactggggtga
ccagaagaaggctatgagctcgaccgctggtgtgtcgcaggtgctgaaccgttacacatt
ctcttccacactatcccatttgcggagaaccaacacgcccatcggcagagacggcaagct
ggcaaagccccgccagttgcacaacacacattggggtcttgtctgtcccgccgagacacc
agaaggccaggcctgtggtcttgtcaagaacctgtcgctcatgtgctacgtcagtgtggg
tacaccagccgaccctatcgtggagtttatgattgcgcggaatatggaagtcctggagga
gtacgagccgctgcggtaccccaatgccaccaagatctttgtcaacggtagctgggtggg
tgtgcaccaggaccccaagcacctggtcagcctggtccagggcctgcggcgaaagggtgt
cattcagtcagaggtttcgctcgtccgcgacattcgtgaccgtgagttcaagatcttctc
ggacgccggccgtgtcatgagacccctgttctccattgagcaggaggagaacccagagtc
gaccgtggccaagggtcagctgctgctcaccaaggagcacatccagcgtctggatgagga
cgaaaaccttagcaaggacgaccccaacttcttcggctgggacggcatctgcgcggctgg
tgcgatcgagtacctggacgcagaggaagaggagacgtctatgatctgcatgacccccga
ggatctggacaactttggtctgcaaaaggccaacggtgaggagtttgaggagatgggtga
cgacgacctgaacaagcgtgtcaagaccaagatgaacccaaccacgcacatgtacacaca
ttgcgagatccacccgagtatgctgctgggtatctgcgccagcatcattcccttccccga
ccacaaccag
>O._tetropii_CBS428.94
-cattagcgagt--caactcccaacccttgcgaacc-gtaccccgtctgttct-cgttgc
ttctggcgggaggggaggggcgcgtccttcgggcgcccgccagc-ggctgcgag-ccgcc
t-gaact-taacgaa-ccgtctgagaaacaaacaaaaacagccaaaactttcaacaacgg
atctcttggctctggcatcgatgaagaacgcagcgaaatgcgatacgtaatgcgaattgc
agaattcagcgagtcatcgaatctttgaacgcacattgcgcccgccagcattctggcggg
catgcctgtccgagcgtcatttcccccctcagcatacccgggtgcgctggcgttggggct
ccgccctctgcggcagggccctcaaattcagtggcgggcccgcctggttggctccgagcg
cagtaccgaacgcaactctc-t-ctcgct--ctgcagccccagtcggtgcccagccgtca
agc---ctttttcaaggttgacctcggatcaggtaggactacccgctgaacttaagcata
tcaacggcgagtgaagcggcaacagctcaaatttgaaatctggccctc-gggtccgagtt
gtaatttggagaggatgcttttggcgcggcgccgtccgagttccttggaacaggacgcca
tagagggtgagagccccgtacgggcggccgcctagcctttgtaaagctccttcgacgagt
cgagtagtttgggaatgctgctcaaaatgggaggtaaatttcttctaaagctaaataccg
gccagagaccgatagcgcacaagtagagtgatcgaaagatgaaaagcactttgaaaagag
ggttaaaaagtacgtgaaattgttgaaagggaagcgcctgtgaccagacttgcggcccgt
ggatcatccagtgttcttcaccggtgcactccgcgggctgcaggccagcatcggttctcc
cggggggacaaaggccgcgggaacgtagctctttcgggagtgttatagcccgtggcgtca
tgcctctggggggaccgaggaccgcgcttcggcaaggatgctggcgtaatggtcaccggc
gacccgtcttgaaacacggaccaaggagtcaagcattggggcgagtgtctgggtgccaaa
cccgcacgcgaaatgaaagtaaacgcaggtgagagcttcggcgcatcaccgaccgatcct
gatgtcttcggatggatttgagtaagagccttaccgcttggacccgaaagatggtgaact
atgcctgtatagggtgaagccagaggaaactctggtggaggctcgcagcggttctgacgt
gcaaatcgatcgtcaaat----aggaagccgctgagctgggcaagggctctttcaagtac
gcatgggttcttgacaagctcaaggccgagcgcgagcgtggtatcactattgatatcgct
ctgtggaagttcgagacccccaagtactacgtcactgtcattgacgctcccggtcaccgt
gatttcatcaagaacatgatcactggtacttcccaggccgactgcgccattctcatcatt
gccgccggtactggtgagttcgaggctggtatctccaaggatggccagactcgtgagcac
gccctgctcgcctacaccctgggtgtgcggcagctgatcgtcgccatcaacaagatggac
actgccaagtgggccgaggcccgctaccaggagatcatcaaggagacctccaacttcatc
-----------------------tgttccgcggcatcgtccgcaagatgtaccaggagct
gatgaaccacctcaagcgctgcgtcgacactggcaagcatttcgatctgcgcgtgggcat
ccggcaccagaccctgaccaacgggctcaagtactcgctggcgacgggcaactggggcga
ccagaaaaaggccatgagctcgaccgccggtgtgtcgcaggtgttgaaccggtacacatt
ctcgtccacgctgtcccatttgcgcagaaccaacacgcccatcggccgagacggcaagct
cgccaagccccgccagctgcacaacacacattggggtcttgtctgccccgccgagacacc
agaaggccaggcctgtggccttgtcaagaacctgtcgctcatgtgctacgtcagtgtggg
cacaccggccgacccgatcgtggagtttatgattgcgcggaatatggaggtgctggaaga
gtacgagccgctgcggtaccccaatgccaccaagatctttgtcaacggcagctgggtggg
cgtgcaccaggaccccaagcacctggtcagcctggtccagggcctgcggcgaaagggtgt
catccagtccgaggtgtcgctggtgcgcgacatccgcgaccgtgagttcaagatcttctc
ggacgccggccgtgttatgcggcccctgttctccattgagcaggaggagaacccggagtc
gacggtggccaagggccagctgctgctgaccaaggagcacgtccaggctctggacgagga
cgagaaccttagcaaggacgaccccaacttcttcggctgggacggcatctgcgcggctgg
cgcgatcgagtacctggacgccgaggaagaagagacggccatgatctgcatgacccccga
ggacctggacaactttggcctgcaaaaggccaacggcgaagagtttgaggagctgggtga
cgacgacctcaacaagcgtctcaagacccggatgaacccgacgacgcacatgtacacgca
ttgtgagatccacccgagcatgctgctgggcatctgcgccagcatcattccc-tccccga
ccacaac---
>O._minusUAMH4917
-cattagcgagt--caactcccaacccttgcgaacc-gtaccccgtccgttct-cgttgc
ttctggcgggaggggaggggcgcgtccttcgggcgcccgccagc-ggccgcgag-ccgcc
t-gaacc-taccaaa-ccgtctgagaaacaaacaaaaacagccaaaactttcaacaacgg
atctcttggctctggcatcgatgaagaacgcagcgaaatgcgatacgtaatgcgaattgc
agnattcagcgagtcatcgaatctttgaacgcacattgcgcccgccagcattctggcggg
catgcctgtccgagcgtcatttcccccctcagcgcgcccgggagcgctggcgttggggct
ccgccctctgcggcagggccctcaaatccagtggcgggcccgtctggctggctccgagcg
cagtaccgaacgcaactctt-t-ctcgct--tcgtagccccggccggtgcccagccgtca
agc-cttttttacaaggttgacctcggatcaggtaggactacccgctgaactt-------
--aacggcgagtgaagcggcaacagctcaaatttgaaatctggccttc-gggtccgagtt
gtaatttggagaggatgcttttggcgcggcgccgtccgagttccttggaacaggacgcca
tagagggtgagagccccgtacgggcggccgcctagcctctgtaaagctccttcgacgagt
cgagtagtttgggaatgctgctcaaaatgggaggtaaatttcttctaaagctaaatactg
gccagagaccgatagcgcacaagtagagtgatcgaaagatgaaaagcactttgaaaagag
ggttaaaaagtacgtgaaattgttgaaagggaagcgcctgtgaccagacttgcggcccgt
ggatcatccggtgttcttcaccggtgcactccgcgggctgcaggccagcatcggttttcc
tagggggataaaggtcgcgggaacgtagctctttcgggagtgttatagcccgcttcgtca
tgcctctggggggaccgaggaccgcgcttcggcaaggatgctggcgtaatggtcaccggc
gacccgtcttgaaacacggaccaaggagtcaagcattggggcgagtgtctgggtgccaaa
cccgcacgcgaaatgaaagtaaacgcaggtgagagcttcggcgcatcaccgaccgatcct
gatgtcttcggatggatttgagtaagagccttaccgcttggacccgaaagatggtgaact
atgcctgtatagggtgaagccagaggaaactctggtggaggctcgcagcggttctgacgt
gcaaatcgatcgtcaaat----aggaagccgctgagctgggcaagggctctttcaagtac
gcctgggttcttgacaagctcaaggccgagcgcgagcgcggtatcactatcgatatcgct
ctgtggaagttcgagacccccaagtactacgtcaccgtcattgacgctcccggtcaccgt
gacttcatcaagaacatgatcactggtacttcccaggccgactgcgccattctcatcatt
gccgccggtactggtgagttcgaggctggtatctccaaggatggccagactcgtgagcac
gctctgctcgcctacaccctgggtgtgcggcagctgatcgtcgccatcaacaagatggac
actgccaagtgggccgaggcccgctaccaggagatcatcaaggaaacctccaacttcatc
aagaaggtc----------------ttccgcggtatcgtccgcaagatgtaccaggagct
gatgaaccacctcaagcgctgcgtggataccggcaagcatttcgatctgcgcgtgggcat
ccggcaccagaccctgaccaacggcctcaagtactcgctggctacaggcaactggggcga
ccanaaaaaggccatgagctcgaccgccggtgtgtcgcaggtgctgaaccgttacacctt
ttcctccacgctctcccatttgcggagaaccaacacgcccatcggccgcgacggcaagct
ggcgaagccccgccagctgcacaacacacactggggtcttgtctgtcccgccgagacacc
agaaggccaggcctgtggtcttgtcaagaacctgtcgctcatgtgctacgtcagtgtggg
tacaccagccgaccccattgtggagtttatgattgcgcggaacatggaggtcctggagga
gtacgagccgctgcggtaccccaatgccaccaagatctttgtcaacggtagctgggtcgg
tgtgcaccaagaccccaagcacctggtcggcctggtccagggcctgcggcgaaaaggtgt
catccagtccgaggtctcgctggtgcgcgacattcgtgaccgcgagttcaagatcttctc
ggacgcgggccgtgtcatgagaccgctgttttcgattgagcaggaggacaacccggagtc
gcccgtggccaagggccagctgctgctcaccaaggagcacatccagcggctggacgagga
tgagaatctcagcaaggacgaccccaattactttggctgggacggcatctgcgcggccgg
tgcgatcgagtacctggacgccgaggaagaggagacggccatgatctgcatgacgcccga
ggatctggacaattttggtctgcaaaaggccaacggcgaggaattcgaggagatgggcga
cgacgacctcaacaagcgtgtcaagaccaagatgaacccgacgacgcacatgtacacaca
ttgtgagatccacccgagcatgctgctgggtatctgcgccagcatcattccg-tccccga
ccacaacc--
>O._novo-ulmi_sUAMH10443
tcattacagagtttcaactcccaacccttgcgaacc-gtaccccgtctgttct-cgttgc
ttctggcgggaggggaggggcgcgtccttcgggcgcccgccagc-ggccgcgag-ccgcc
c-gaacc-taacgaa-acgtctgagaaacaaacaaaaacagccaaaactttcaacaacgg
atctcttggctctggcatcgatgaagaacgcagcgaaatgcgatacgtaatgcgaattgc
agaattcagcgagtcatcgaatctttgaacgcacattgcgcccgccagcattctggcggg
catgcctgtccgagcgtcatttcccccctcagcatgcccgggtgcgctggcgttggggct
ccgccctctgcggcagggccctcaaaaccagtggcgggcccgtctggttggctccgagcg
cagtaccgaacgcaactctc-t-ctcgct--ctgcagccccggtcggtgcccagccgtca
agc---cttttacaa---------------------------------------------
--aacggcgagtgaagcggcaacagctcaaatttgaaatctggccttc-gggtccgagtt
gtaatttggagaggatgcttttggcgcggcgccgtccgagttccttggaacaggacgcca
tagagggtgagagccccgtacgggcggccgcctagcctttgtaaagctccttcgacgagt
cgagtagtttgggaatgctgctcaaaatgggaggtaaatttcttctaaagctaaataccg
gccagagaccgatagcgcacaagtagagtgatcgaaagatgaaaagcactttgaaaagag
ggttaaaaagtacgtgaaattgttgaaagggaagcgcctgtgaccagacttgcgacccgt
ggatcatccggtgttcttcaccggtgcactccgcgggctgcaggccagcatcggttttcc
tagggggataaaggtcgcaggaacgtagctctttcgggagtgttatagcctgtggcgtca
tgcctctggggagaccgaggaccgcgcttcggcaaggatgctggcgtaatggtcaccggc
gacccgtcttgaaacacggaccaaggagtcaagcattggggcgagtgtctgggtgccaaa
cccgcacgcgaaatgaaagtaaacgcaggtgagagcttcggcgcatcaccgaccgatcct
gatgtcttcggatggatttgagtaagagccttaccgcttggacccgaaagatggtgaact
atgcctgtatagggtgaagccagaggaaactctggtggaggctcgcagcggttctgacgt
gcaaatcgatcgtcaaat----aggaagccgccgagctgggcaagggctccttcaagtac
gcctgggttcttgacaagctcaaggccgagcgtgagcgcggtatcaccatcgatatcgcc
ctctggaagttcgagactcccaagtactacgtcaccgtcattgatgctcccggtcaccgt
gatttcatcaagaacatgattactggtacttcccaggccgattgcgccattctcatcatt
gccgccggtactggtgagttcgaggctggtatctccaaggacggccagactcgtgagcac
gctctgctcgcctacaccctgggtgtccggcagctgatcgtcgccatcaacaagatggac
actgccaagtgggcccaggcccgttacgnggagatcatcaaggagacttccaacttcatc
aagaaggtcggcta--------------------------cgcaagatgtaccaggagct
gatgaaccacctgaagcgctgtgtcgacaccggcaagcactttgatctgcgcgttggtat
ccggcaccagaccctgaccaacggtctcaagtactcgctggctacgggtaactggggtga
ccagaagaaggctatgagctcgaccgctggtgtgtcgcaggtgttgaaccgttacacatt
ctcgtctacactgtcgcatttgcggagaaccaacacgcccatcggcagagacggcaagct
ggccaagccgcgccagctgcacaacacacattggggtcttgtctgccccgccgagacacc
cgagggccaggcctgtggtcttgtcaagaacctttcgctcatgtgctatgtcagtgtggg
aacaccggcggaccctatcgtggagttcatgattgcacggaatatggaagtcttggaaga
gtacgagccattgcggtaccccaatgccaccaagatcttcgtcaacggtagctgggtggg
tgtgcaccaggaccccaagcatctggtcggcctggttcagggcctgcggcgaaagggtgt
gatccagtccgaggtgtcgctggtgcgcgatattcgcgaccgtgagttcaagatcttctc
ggacgctggccgtgtcatgagaccgctgttctcgattgagcaggacgacaacccggagtc
gactgtgagcaagggccagctgctgctgaccaaggagcacatccagcgcctggacgagga
tgagaatcttagcaaggacgaccccaacttctttggctgggatggcatctgtgcggccgg
tgccattgagtacctggacgccgaggaggaggagacggcgatgatctgcatgacgcccga
agatctggacaactttggcctgcaaaaggctaacggcgaggaatttgaggagatgggcga
cgacgacctgaacaagcgcgtcaagaccaagatgaaccccacgacgcacatgtacacaca
ttgtgagatccacccgagtatgctgctgggcatttgtgccagta----------------
----------
>O._brunneolum_CMW23145
tcattagcgagt--caactcccaacccttgcgaacc-gtaccccgtccgttct-cgttgc
ctctggcgggagggggcggggggccccctcgggcgcccgccagc-ggccgcgag-ccgcc
c-gaact-aaccgtc-ccgtctgagaaacaaacaaaaacagccaaaactttcaacaacgg
atctcttggctctggcatcgatgaagaacgcagcgaaatgcgatacgtaatgcgaattgc
agaattcagcgagtcatcgaatctttgaacgcacattgcgcccgccagcattctggcggg
catgcctgtccgagcgtcatttcccccctcagcgcgcccggaggcgctggcgttggggct
ccgccctccgcggcagggcccccaaatccagtggcgggcccggctggttggctccgagcg
cagtaccgaacgcaactctc-c-ctcgct--ctgcagccccggccggcgcccagccgtca
agc--tcttttacaaggttgacctcggatcagg---------------------------
-----ggcgagtgaagcggcaacagctcaaatttgaaatctggccctc-gggtccgagtt
gtaatttggagaggatgcttctggcgcggcgccgtccgagttccttggaacaggacgcca
tagagggtgagagccccgtacgggcggccgcctagcctttgtgaagctccttcgacgagt
cgagtagtttgggaatgctgctcaaaatgggaggtaaatttcttctaaagctaaataccg
gccagagaccgatagcgcacaagtagagtgatcgaaagatgaaaagcactttgaaaagag
ggttaaaaagtacgtgaaattgttgaaagggaagcgcctgtgaccagacttgcggctcac
ggatcatccggtgttcttcaccggtgcactccgcgtgccgcaggccagcatcggttttcc
tggggggagaaaggtcgcgggaacgtagctctttcgggagtgttatagcccgtggcgtca
tgcccccggggggaccgaggaccgcgcttcggcaaggatgctggcgtaatggtcaccggc
gacccgtcttgaaacacggaccaaggagtcaagcattggggcgagtgtctgggtgccaaa
cccgcacgcgaaatgaaagtaaacgcaggtgagagcttcggcgcatcaccgaccgatcct
gatgtcttcggatggatttgagtaagagccttaccgcttggacccgaaagatggtgaact
atgcctgtatagggtgaagccagaggaaactctggtggaggctcgcagcggttctgacgt
gcaaatcgatcgtcaaatatggaggaagccgctgagctgggcaagggctccttcaagtac
gcatgggttcttgacaagctcaaggccgagcgtgagcgcggtatcaccatcgatattgcc
ctgtggaagttcgagacccccaagtactacgtcaccgtcattgacgcccccggtcaccgt
gatttcatcaagaacatgatcactggtacttcccaggccgactgcgccattctcatcatt
gccgccggcactggtgagttcgaggctggtatctccaaggatggccagactcgtgagcac
gctctgctcgcctacaccctgggtgtgcggcagctgatcgtcgccatcaacaagatggac
actgccaagtgggccgagtcccgctacctggagatcatcaaggagacgtccaacttcatc
aagaaggtcggctacaaccccaa---tccgtggcatcgttcgcaagatgtaccaggagct
gatgaaccacctcaagcgctgtgtcgacacgggcaagcactttgacttgcgggtgggcat
ccggcaccagaccctgaccaacggcctcaagtactcgctggctacgggcaactggggtga
ccagaagaaggcgatgagcgcgacggcaggcgtgtcgcaggtgctgaaccgctacacatt
ctcgtccacgctctcccacttgcggagaaccaacacgcccatcggccgcgacggcaagct
ggccaagccgcgccagctgcacaacacacattggggtctcgtgtgccctgccgagacacc
agaaggccaagcgtgcggtctcgtcaagaacctgtccctcatgtgctacgtcagcgtggg
cacgcccgccgacccgattgtggagtttatgattgcgcggaacatggaggtgctggagga
gtacgagccgctgcggtaccccaacgcgaccaagatctttgtcaacggcagctgggtggg
tgtgcaccaggaccccaagcacctggtcagcctggtccagggcctgcggcgaaagggtgt
tattcagtccgaggtctcgctggttcgtgatatccgcgaccgcgagttcaagatcttctc
ggacgccggccgggtcatgcggcccttgttctccattgagcaagaggacaacccagagac
gaatgtgcacaagggccagctggtgctcaccaaggagcacatccagcggcttgacgagga
cgagaaccttagcaaggacgaccccaatttcttcggctgggacggcatctgtgcggccgg
tgcgatcgagtacctggacgccgaagaggaagagacggccatgatctgcatgacgccgga
agacctggacaactttggtctgcagaaggccaacggcgaggagtttgaggagctgggcga
cgacgacctcaacaagcgtgtcaagacaaagatgaacccgacgacacacatgtacacaca
ttgcgagatccacccgagcatgctgctgggcatctgcgcg--------------------
----------
>O._triangulosporum_CBS138.77
-cattaccgagt-acaactcccaacccttgcgaacc-gtaccccgtccgttct-cgttgc
ttctggcgggagggggggggcgcgtcgcctaggcgcccgccagc-ggccgcgag-ccgtc
a-aacta-taacgaa-ccgtctgagaacaaaacaaaaacagccaaaactttcaacaacgg
atctcttggctctggcatcgatgaagaacgcagcgaaatgcgatacgtaatgcgaattgc
agaattcagcgagtcatcgaatctttgaacgcacattgcgcccgccagcattctggcggg
catgcctgtccgagcgtcatttcccccctcaacacacccgggtacgttggcgttggggct
ccgccctc-gcggcagggccctcaaaaccagtggcgggcccgtctggctggctccgagcg
cagtaccgaacgcaactctc-t-ctcgct--ctgcagccccggtcggtgcccagccgtca
agc-------------------------------------------------------ct
tcaacggcgagtgaagcggcaacagctcaaatttgaaatctggccttc-gggtccgagtt
gtaatttggagaggatgcttttggcgcggcgccgtccgagttccttggaacaggacgcca
tagagggtgagagccccgtacgggcggccgcctagcctttgtaaagctccttcgacgagt
cgagtagtttgggaatgctgctcaaaatgggaggtaaatttcttctaaagctaaataccg
gccagagaccgatagcgcacaagtagagtgatcgaaagatgaaaagcactttgaaaagag
ggttaaacagtacgtgaaattgttgaaagggaagcgcctgtgaccagacttgcggctcgc
ggatcatccggtgttcttcaccggtgcactccgcggactgcaggccagcatcggttttcc
tagggggacaaaggtcgcgggaacgtagctctttcgggagtgttatagcccgtggcgtca
tgcctctggggggaccgaggaccgcgcttcggcaaggatgctggcgtaatggtcaccggc
gacccgtcttgaaacacggaccaaggagtcaagcattggggcgagtgtctgggtgccaaa
cccgcacgcgaaatgaaagtaaacgcaggtgagagcttcggcgcatcaccgaccgatcct
gatgtcttcggatggatttgagtaagagccttaccgcttggacccgaaagatggtgaact
atgcctgtatagggtgaagccagaggaaactctggtggaggctcgcagcggttctgacgt
gcaaatcgatcgtcaaatatggaggaagccgctgagattggcaagggctccttcaagtac
gcctgggttctcgacaagctcaaggccgagcgcgagcgtggtatcacgattgatatcgct
ctgtgtaagttggagacccccaggtactacgtcaccgtcattgatgctcccggtcaccgt
gatttcatcaagaacatgattactggtacgtcccaggccgattgcgccattctcgtcatt
gccgccggtactggtgagttcgaggctggcatctccaaggatggccagactcgtgagcac
gctctgctcgcctataccctgggtgtgcggcagctgattgtcgccgtcaacaagatggac
actgtcaggtggtctgatgatcgttactgggagatcgtcaaggagaccaccaacttcatc
aagaagatcggctacaaccccagc-ttccgcggcattgtgcgcaagatgtaccaagagct
gatgaaccacctgaagcgctgcgtcgacaccggcaagcactttgatctgcgcgtgggcat
ccggcaccagaccctgaccaacggtctgaagtactcgctggccacgggcaactggggtga
ccagaagaaggccatgagcgcaacggccggcgtgtcgcaggtgctgaaccgctatacttt
ctcctccaccctctcgcatttgcggagaacgaacacgcccatcggacgcgacggcaagct
ggccaagccgcgccagctgcacaacacacattggggtcttgtctgtccggccgaaacacc
cgagggccaggcctgtggtctggtcaagaatttgtctctcatgtgctacgtcagtgtggg
aacaccggcggaccctatcgtggagtttatgattgcgcggaatatggaggttttggaaga
atacgagccgctgcggtaccccaatgcgaccaagattttcgtcaacggcagctgggtggg
cgtacaccaggaccccaagcacctggtgagcttggtgcagggcctgcggcgaaagggtgt
gatccagtccgaggtgtcgctggtgcgtgacattcgtgaccgcgagttcaagatcttctc
cgacgcgggccgtgtcatgcggccgctcttctcgatcgagcaggaggacaacccagagtc
gacggtggccaagggccagctgctgctgaccaaggagcacatccagcggctagacgagga
cgagaacctgagcaaggacgaccccaactactttggctgggacggcatctgcgcggcggg
tgcgattgagtacctggacgcagaggaggaggagacgtcgatgatctgcatgacgccaga
ggacctggacaactttggtctacagaaggccaacggcgaggagtacgaggagatgggtga
cgacgatctgaacaagcgcctcaagaccaagctgaacccgacgacgcacatgtacacgca
ctgcgagatccacccgagcatgctactgggcatctgtgccagcatca-------------
----------
>O._ips_CBS138721
tcattagcgagt--caactcccaacccttgcaaacc-gtaccccgtccgttct-cgttgc
ttctggcgggaggcgggaggggggtccttcgggcgcccgccagc-ggccgcgag-ccgcc
c-gaact-aaccgtt-ccgtctgagcaacaaacaaaaattagcaaaactttcaacaacgg
atctcttggctctggcatcgatgaagaacgcagcgaaatgcgatacgtaatgcgaattgc
agaattcagcgagtcatcgaatctttgaacgcacattgcgcccgccagcattctggcggg
catgcctgtccgagcgtcatttcccccctcagcgcgctc----gcgctggcgttggggct
ccgccctc-gcggcagggccctcaaaaccagtggcgggcccagctgg-tggctccgagcg
cagtaccgaacgctttctcc-t-ctcgct--ctgcagctccggccggcgctctgccgtca
agc--tttgtaccaaggttgacctcggatcaggtaggactacccgctgaacttaagcata
tcaacggcgagtgaagcggcaacagctcaaatttgaaatctggccttc-gggtccgagtt
gtaatttggagaggatgcttctggcgcggcgccgtccgagttccttggaacaggacgcca
tagagggtgagagccccgtacgggcggacgcctagcctttgtgaagctccttcgacgagt
cgagtagtttgggaatgctgctcaaaatgggaggtaaatttcttctaaagctaaataccg
gccagagaccgatagcgcacaagtagagtgatcgaaagatgaaaagcactttgaaaagag
ggttaaaaagtacgtgaaattgttgaaagggaagcgcctgtgaccagacttgctgcccac
ggatcatccggcgttcctcgccggtgcactccgcgggcggcaggccagcatcggttctcc
tagggggttaaaggtcgcgggaacgtggctccttcgggagtgttatagcccgcggcgtca
tgcctctggggggaccgaggaccgcgcttcggcaaggatgctggcgtaatggtcaccggc
gacccgtcttgaaacacggaccaaggagtcaagcattggggcgagtgtctgggtgccaaa
cccgcacgcgaaatgaaagtaaacgcaggtgagagcttcggcgcatcaccgaccgatcct
gatgtcttcggatggatttgagtaagagccttaccgcttggacccgaaagatggtgaact
atgcctgtatagggtgaagccagaggaaactctggtggaggctcgcagcggttctgacgt
gcaaatcgatcgtcaaatatggaggaagccgctgagctgggcaagggctccttcaagtac
gcatgggttcttgacaagctcaaggccgagcgtgagcgcggtatcaccatcgatatcgcc
ctctggaagttcgagacccccaagtactacgtcaccgtcattgacgctcccggtcaccgt
gatttcatcaagaacatgatcactggtacttcccaggccgactgcgccattctcatcatt
gccgccggtactggtgagttcgaggctggtatctccaaggatggccagactcgtgagcac
gctctgctcgcctacaccctgggtgtgcggcagctgattgtcgccatcaacaagatggac
actgccaagtgggctgaggctcgctaccaggagatcatcaaggagacctccaacttcatc
aagaaggtcggctacaaccccaatgttccgtggcatcgtgcgcaagatgtaccaggagct
gatgaaccacctcaagcgctgcgtggacacgggcaagcactttgacctgcgggtgggcat
ccggcaccagacgctgaccaacgggctcaagtactcgctggcgacgggcaactggggcga
ccagaagaaggcgatgagcgcgacggcgggcgtgtcgcaggtgctgaaccggtacacctt
ctcgtcgacgctgtcgcacttgcggcgaaccaacacgccgattgggcgcgacggcaagct
ggccaagccgcggcagctgcacaacacgcactggggcctggtgtgcccggccgagacgcc
tgagggccaggcgtgtgggctggtcaagaacctgtcgctgatgtgctacgtcagcgtggg
cacgccggcggacccgattgtggagtttatgattgcgcggaacatggaggtgctggagga
gtacgagccgctgcggtaccccaacgcgaccaagatctttgtcaacggcagctgggtggg
cgtgcaccaggaccccaagcacctggtcagcctggtgcagggcctgcggcgcaagggcgt
gatccagtcggaggtgtcgctggtgcgcgacatccgcgaccgcgagttcaagatcttctc
agacgcggggcgggtgatgcggccgctgttctcggtggagcaggaggagaacgccgagtc
cggggtcagcaagggccagctgctgctgaccaaggagcacatccagcggctggacgacga
cgagaacatacccaaggacgaccccaacttctttgggtgggacgggatctgcgcggcggg
cgcgatcgagtacctggacgcggaggaggaggagacggcgatgatctgcatgtcgccgga
ggacctggaggactttaatttgcaaaaggccaacggcgaggagtttgaggagatgggcga
cgaggacctcaacaagcggctcaagacgcggctgaacccgacgacgcacatgtacacgca
ctgcgagatccacccgagcatgctgctggggatctgcgcgagcatcatcccgttcccgga
ccacaaccag
>O._denticulatum_ATCC38087
tcattaccgagtagcaactcccaacccttgtgaacc-gtaccccagctgttct-cgttgc
ttctggcggcggggtgggcgg---ccccaccccccaccgccagg-ggcggcggg-ccact
g-aactcctgcagct-ttgtctgaga-aaaacaaaaaatgaacaaaactttcaacaacgg
atctcttggctctggcatcgatgaagaacgcagcgaaatgcgatacgtaatgtgaattgc
agaactcagcgaaccatcgaatctttgaacgcacattgcgcctgccagcattctggcagg
catgcctgtccgagcgtcatttcccccctcagcacgcctctgcgcgctggtgctggggcg
ctgcct---ggcagagggccccgaaagcgagtggcgggcctggctggatggctccgagcg
cagtactgaacgcattctcc-c-ctcgct--ttgcagcttccaccggcgccttgccgtca
aaa-------------------------ttgggggcggctgcccgcaaccacta------
-----------------------agctcaaatttgaaatctggccccc-cggcccgagtt
gtaatttggagaggatgcttctggcgcggcgccgtccgagttccttggaacaggacgcca
tagagggtgagagccccgtacggacgtgcgcctagcctctgcgaagctccttcgacgagt
cgagtagtttgggaatgctgctcaaaatgggaggtaaatttcttctaaagctaaataccg
gccagagaccgatagcgcacaagtagagtgatcgaaagatgaaaagcactttgaaaagag
ggttaaacagtacgtgaaattgttgaaagggaagcgcctgtgaccagacttgcgccacgc
ggatcaaccggcgttcg-cgccggggcacgccgcgtggtgcaggccagcatcggttttcc
cagggggacaatggtcgcgggaacgtagctcctccgggagtgttatagcccgtggcgtca
tgcccctggggggaccgaggaccgcgcttcggcaaggatgctggcgtaatggtcaccggc
gacccgtcttgaaacacggaccaaggagtcaagcattggggcgagtgtctgggtgccaaa
cccgcacgcgaaatgaaagtaaacgcaggtgagagcttcggcgcatcaccgaccgatcct
gatgtcttcggatggatttgagtaagagccttaacgcttggacccgaaagatggtgaact
atgcctgtatagggtgaagccagaggaaactctggtggaggctcgcagcggttctgacgt
gcaaatcgatcgtcaaatatggnnnnnnnnnnnnnnnnnnnnnnnnnnnnnnnnnnnnnn
nnnnnnnnnnnnnnnnnnnnnnnnnnnnnnnnnnnnnnnnnnnnnnnnnnnnnnnnnnnn
nnnnnnnnnnnnnnnnnnnnnnnnnnnnnnnnnnnnnnnnnn------------------
------------------------------------------------------------
------------------------------------------------------------
------------------------------------------------------------
------------------------------------------------------------
------------------------------------------------------------
------------------------------------------------------------
------------------------------------------------------------
------------------------------------------------------------
------------------------------------------------------------
------------------------------------------------------------
------------------------------------------------------------
------------------------------------------------------------
------------------------------------------------------------
------------------------------------------------------------
------------------------------------------------------------
------------------------------------------------------------
------------------------------------------------------------
------------------------------------------------------------
------------------------------------------------------------
------------------------------------------------------------
------------------------------------------------------------
------------------------------------------------------------
----------
>O._angusticollis_CMW152
tcattaccgagtagcaactcccaacccttgtgaacc-gtaccccagctgttct-cgttgc
ttctggcggcggggtgggcgg---ccccaccccccaccgccagg-ggcggcggg-ccact
g-aactcctgcagct-ttgtctgaga-aaaacaaaaaatgaacaaaactttcaacaacgg
atctcttggctctggcatcgatgaagaacgcagcgaaatgcgatacgtaatgtgaattgc
agaactcagcgaaccatcgaatctttgaacgcacattgcgcctgccagcattctggcagg
catgcctgtccgagcgtcatttcccccctcagcacgcctctgcgcgctggtgctggggcg
ctgcct---ggcagagggccccgaaagcgagtggcgggcctggctggatggctccgagcg
cagtactgaacgcattctcc-c-ctcgct--ttgcagcttccaccggcgccttgccgtca
aaacaaccactaaaaggttgacctcggatcaggtaggactacccgctgaacttaa-----
-----------------ggcaacagctc-aatttgaaatctggccccc-cggcccgagtt
gtaatttggagaggatgcttctggcgcggcgccgtccgagttccttggaacaggacgcca
tagagggtgagagccccgtacggacgtgcgcctagcctctgcgaagctccttcgacgagt
cgagtagtttgggaatgctgctcaaaatgggaggtaaatttcttctaaagctaaataccg
gccagagaccgatagcgcacaagtagagtgatcgaaagatgaaaagcactttgaaaagag
ggttaaacagtacgtgaaattgttgaaagggaagcgcctgtgaccagacttgcgccacgc
ggatcaaccggcgttcg-cgccggggcacgccgcgtggtgcaggccagcatcggttttcc
cagggggacaatggtcgcgggaacgtagctcctccgggagtgttatagcccgtggcgtca
tgcccctggggggaccgaggaccgcgcttcggcaaggatgctggcgtaatggtcaccggc
gacccgtcttgaaacacggaccaaggagtcaagcattggggcgagtgtctgggtgccaaa
cccgcacgcgaaatgaaagtaaacgcaggtgagagcttcggcgcatcaccgaccgatcct
gatgtcttcggatggatttgagtaagagccttaacgcttggacccgaaagatggtgaact
atgcctgtatagggtgaagccagaggaaactctggtggaggctcgcagcggttctgacgt
gcaaatcgatcgtcaaata---aggaagctgctgagctgggcaagggctctttcaagtat
gcctgggtgctggacaagctcaaggccgagcgcgagcgcggtatcaccattgatatcgct
ctctggaagttcgagaccccccgttactacgtcaccgtcattgacgcccccggccatcgt
gatttcatcaagaacatgatcactggtacctcgcaggctgactgcgccgttctcatcatt
gccgctggtactggtgagttcgaggccggtatctccaaggatggccagactcgtgagcac
gccctgctcgcctacaccctgggtgtgcggcagctcattgtcgccatcaacaagatggac
actgccaagtgggccgaggaccgctaccttgagatcatcaaggagacgtcgaacttcatc
aagaaggtcggctacaaccccaatgttccgcggtatcattcgcaagatgtaccaggagct
gatgaaccacctgaagcggtgtgtggacacgggcaagcactttgatctgcgtgtgggcat
ccgccaccagacgctgaccaacggcctgaaatactcgctggccacgggcaactggggcga
ccagaagaaggcaatgagctcgacggcaggcgtgtcgcaggtgctgaaccgctacacctt
ctcgtcgacgctgtcccacttgcggcggaccaacacgcccattggccgtgacggcaagct
ggccaagccgcgccagctgcacaacacccactggggcctggtctgcccggccgaaacgcc
agaaggccaggcctgtggtctggtgaagaacttgtcgctgatgtgctacgtcagcgtggg
cacgccggcagatccgattgtggagtttatgattgcgaggaacatggaggtgctcgagga
gtacgagccactgcgctacccgaatgcgaccaagatctttgtcaacggcagctgggtggg
agtgcaccaggacccgaagcacctggtgagcttggtgcagggtctgcggcgcaagggcgt
tatccagtcggaggtgtcccttgtgcgggacatccgtgaccgagagttcaagattttctc
cgacgccggccgcgtcatgcgacctctgtttgccattgagcaggaggacaacgcggagtc
tggtgtggagaaggggcagctgatcctgaccaaggaccacatccagcggctcgatgccga
cgagtcgctgagccgggacgaccccaagtactttggctgggacggcatctgcgaggcggg
tgccatcgagtacctggacgccgaggaggaggagacggccatgatctgcatgacgccaga
ggacctcgacaactaccgtctgcaaaaggctggctaccaaatccccgacgacattgggga
cgaagatctcaacaagcgtgtcaagaccaagatgaacccgacgacgcacatgtacacaca
ttgcgagatccaccccagcatgcttctaggtatctgcgccagcatcattccgttcccgga
ccacaaccag
>O._sparsiannulatum_CBS122815
tcattatcgagttccaactcccaacccttgcgaatc-gtaccccgtctgttct-cgttgc
ttctggcgggaggcggactgggtg------aggcgcccgccagc-ggcagcgag-ccact
ctgaacttttagtta-ctgtctgagaacaaaacaaaaatagccaaaactttcaacaacgg
atctcttggctctggcatcgatgaagaacgcagcgaaatgcgatacgtaatgcgaattgc
agaattcagcgagtcatcgaatctttgaacgcacattgcgcccgccagcattctggcggg
catgcctgttcgagcgtcatttcccccctcagcacgcctcggcgcgctggcgttggggct
ccgccctctgcggcagggccctcaaatccagtggcgggcccgactggttggctccgagcg
cagtaccgaacgcaatctct-t-ctcgct--ctgcagccccggccggtgcccagccgtca
agctatcttttataaggttgacctcgaatcaggtaggacta-------------------
--aacggcgagtgaagcggcaacagctcaaatttgaaatctggccttc-gggtccgagtt
gtaatttggagaggatgtttctggcaaggcgccgtccgagttccttggaacaggacgcca
tagagggtgagagccccgtaccggcggatgcctagcctttgtgaaactccttcgacgagt
cgagtagtttgggaatgctgctcaaaatgggaggtaaatttcttctaaagctaaatattg
gccagagaccgatagcgcacaagtagagtgatcgaaagatgaaaagcactttgaaaagag
ggttaaaaagtacgtgaaattgttgaaagggaagcgcctatgaccagacttgcggcctac
ggaccatccggtgttct-caccggtgcactccgtgggttgcaggccagcatcggttttcc
tagggggataaaggccgcaggaacgtagctctttcgggagtgttatagcctgtggtgtca
tgcctctggggagaccgaggaccgcgcttcggcaaggatgctggcgtaatggtcatcggc
gacccgtcttgaaacacggaccaaggagtcaagcattggagcgagtgtctgggtgccaaa
cccgcacgcgaaatgaaagtaaacgtaggtgagagcttcggcgcatcaccgaccgatcct
gatgtcttcggatggatttgagtaagagctttaacgcttggacccgaaagatggtgaact
atgcctgaatagggtgaagccagaggaaactctggtggaggctcgcagcggttctgacgt
gcaaatcgatcgtcaaatttggaggaggctgctgagctcggcaagggctccttcaagtac
gcatgggttcttgacaagctcaaggccgagcgtgagcgcggtatcaccatcgatatcgcc
ctctggaagttcgagacccccaagtactacgtcactgtcattgatgctcccggtcaccgc
gatttcatcaagaacatgatcactggtacttcgcaggccgactgcgccattctcatcatt
gccgctggtactggtgagttcgaggctggtatctccaaggatggccagactcgtgagcac
gctctgctcgcctacaccctgggtgtgcggcagctgattgttgccatcaacaagatggac
actgccaagtgggctgaggctcgctaccaggagatcatcaaggagacctccaacttcatc
aagaaggt----------------------------------------------------
----------ctgaagcgctgcgtcgacacgggcaagcactttgacctgcgtctcggcat
ccgccaccagacgctgaccaacggtctcaagtactcgctggccacgggcaactggggcga
ccagaagaaggcgatgagctcgacggcgggtgtgtcgcaggtgctgaaccgctacacgtt
ctcgtcgacgctgtcgcatttgcggagaaccaacacgcccattggccgtgacggcaagct
ggccaagccgcgccagctgcacaacacacactggggtctcgtgtgtccggccgagacgcc
cgagggccaggcgtgtggtctggtcaagaacctgtcgctgatgtgctacgtcagtgtcgg
cacgccggcggacccgatcgtcgagttcatgatttcgcgcaacatggaggtgctcgagga
gtacgagccactacgctacccgaacgccaccaaggtgtttgtcaacggtagctgggtcgg
cgtgcaccaggaccccaagcagctggttagcctggtgcagcagctccggcgtgataacgt
tatccagctcgaggtgtcgctggtgcgcgacatccgtgatcgcgagttcaagattttctc
ggacgctggccgcgtcatgcggccactcttctccattgagcaagaggacaaccccaagtc
gggcctcaagaagggccagatggtgctgaccaaggagcacattgagctgctggacaagga
cgagacgctgagcaaggacagtcccgagtactttggctgggacggcatctgcagggccgg
tgccattgagtacctggacgcggaggaggaggagacggccatgatctgcatgacgcccga
ggacctcgacaacttcaacctgcaaaaggctaacggcgagacgattgaagatgtcggcga
caacgacctgaacaagcggctcaagaccaagatcaacccgacgacgcacatgtacacgca
ctgcgagatc--------------------------------------------------
----------
>Cop._ranaculosa_CBS119683
caaaccacgagtctcggctcgcaacccctgtggacc-tacctattgctgtt----gttgc
cttcggcaggcggcgcgcaacgcggccccccgccctctgccggc-ggca------ccttc
t-aaacactgaacga-gcgtctgagtggattctaaatccaagcaaaactttcaacaacgg
atctcttggctctggcatcgatgaagaacgcagcgaaatgcgataagtaatgcgaattgc
agaattccgcgagtcatcgaatctttgaacgcacattgcgcctgccagtattctggcagg
catgcctgtccgagcgtcattacacccctcagcgcgcct--gcgcgctggtgttggggat
ccgcgcacagcggggagtcccccaaagcaagtggcgggcctcctgggttggcaccgagcg
cagtaaaaacacc--tatgc-g-accgc---tcggggcccccggcgaggccctgccgtca
aac--------------------------------------------aggcctaaacccc
ctcacggcgagtgaagcggcaacagctcaaatttgaaatctggctccccgggtccgagtt
gtaatttggagaggatgtttctggcgcggcgcctacggagttccttggaacaggacgcca
cagagggtgagagccccgtacggttggccgcctagcctgcacgaaactccttcgacgagt
cgagtagtttgggaatgctgctcaaaatgggaggtaaatttcttctaaagctaaataccg
gccagagaccgatagcgcacaagtagagtgatcgaaagatgaaaagcaccttgaaaagag
ggttaaacagtacgtgaaattgttgaaagggaagcgcctgcgaccagactcgcgccccgc
ggaccagccggcgttct-cgccggtgcactccgcggggggcgggccagcatcggttttcc
ctgggggagaaaggctgcgggaatgtagctccctcgggagtgttatagcccgtggcgtca
tgccccaggggggaccgaggaccgcgcttcggcaaggatgctggcgtaatggtcgtcggc
gacccgtcttgaaacacggaccaaggagtcaagcattggggcgagtgtctgggtgccaaa
cccgcacgcgaaatgaaagtaaacgtaggtgagagcttcggcgcatcaccgaccgatcct
gatgtcttcggatggatttgagtaagagccccaccgcttggacccgaaagatggtgaact
atgcctgtatagggtgaagccagaggaaactctggtggaggctcgcagcggttctgacgt
gcaaatcgatcgtcaaatatggaggaggctgctgagctcggcaagggttctttcaagtat
gcttgggttctggacaaacttaaggccgagcgcgagcgcggtatcaccatcgatatcgct
ctctggaagttcgagacccccaagtactacgtcaccgtcattgacgcccccggccaccgt
gacttcatcaagaacatgatcacgggtacctcgcaggccgactgcgccattctcatcatt
gccgctggcactggtgagttcgaggctggtatctccaaggatggtcagactcgtgagcac
gctctgctcgcctacaccctgggtgtgcggcagctcattgtcgccatcaacaagatggac
acggccaagtgggctgaggctcgttaccttgagattgtcaagga----------------
-----------------------tgttccgtggcattatccgcaagatgtaccaggaact
gatgaaccatctgaagcgctgcgtcgacaccggcaagcactttgatctgcgcttcggcat
ccggcaccagaccctgaccaacggtctcaagtactcgctggccacgggcaactggggcga
ccagaagaaggccatgagctcgacggccggcgtgtcgcaggtgctgaaccgctacacgtt
ttcgtcgacgctgtctcatttgcggcgtaccaacacgcccattggccgcgacggcaagct
ggccaagccgcgccagctgcacaacacgcactggggccttgtgtgtccggccgaaacgcc
cgaggggcaagcgtgtggtctggtgaagaacctgtcgctgatgtgctacgtcagcgtggg
cacacccgcggacccgattgaggagtttatgattgcgaagaacatggaggtgctggagga
gtacgagccattgcggtacccgaacgcgaccaagatcttcatcaacggcagctgggtggg
cgtgcaccaggaccccaagcacctggtcagcctggtgcagggcctgcggcggaagggcgt
gatccagtcggaggtgtcgctggtgcgcgacatccgcgaccgcgagttcaaaatcttctc
agatgccggccgcgtgatgcgcccgctgtttgccattgagcaggaggacaactcagagtc
gggcgtggagaagggcatgctgctgctgaccaaggaccacatccagcggctggatgcgga
cgagggcctgagccgcgacgaccccaactactttggttgggacggcatctgcgacgcggg
cgcgatcgaatacctggatgccgaggaagaggagacggcgatgatttgcatgacgcccga
ggacttggagaactaccgtctgcaaaaggccggcttcgcgattcccgacgaagggggcga
cgaggacctcaacaagcgtgtcaagacgaagttgaacccgacgacacacatgtacacgca
ctgcgagatccacccgagcatgctgctgggcatttgcgcgagcatca-------------
----------
>Cop._neglecta_CBS100596
--------------------------------gacc----------tgtctgt-tgttgc
ctctggcaggcggcgcgccgcgcgctccttgcgtccctgccggc-ggcg------ccttc
t-aaacactgaacga-tcgtctgagtggattctaaatccaagcaaaactttcaacaacgg
atctcttggctctggcatcgatgaagaacgcagcgaaatgcgataagtaatgcgaattgc
agaattccgcgagtcatcgaatctttgaacgcacattgcgcctgccagtattctggcagg
catgcctgtccgagcgtcattacacccctcagcgcgcct--gcgcgctggtgttggggac
ccgcgcccggcggggagccccctaaagcgagtggcgggccggccgggctggcaccgagcg
cagtagaaacacacctatgc-g-aacgc---tcggggcccccggcgaggccctgccgtca
aac---------------------------------------------------------
gcagagacctgtgaagcggcaacagctcaaatttgaaatctggctccccgggtccgagtt
gtaatttggagaggatgtttctggcgcggcgccttcggagttccttggaacaggacgcca
cagagggtgagagccccgtacggtcggccgcctagcctccacgaaaccccttcgacgagt
cgagtagtttgggaatgctgctcaaaatgggaggtaaatttcttctaaagctaaataccg
gccagagaccgatagcgcacaagtagagtgatcgaaagatgaaaagcaccttgaaaagag
ggttaaacagtacgtgaaattgttgaaagggaagcgcctgcgaccagactcgcgccccgc
ggaccagccggcgttct-cgccggtgcactccgcggggtgcgggccagcatcggttttcc
ctgggggagaaaggccgcgggaacgtagctcctccgggagtgttatagcccgtggcgcca
tgccccaggggggaccgaggaccgcgcttcggcaaggatgctggcgtaatggtcgtcggc
gacccgtcttgaaacacggaccaaggagtcaagcattggggcgagtgtctgggtgccaaa
cccgcacgcgaaatgaaagtgaacgcaggtgagagcttcggcgcatcaccgaccgatcct
gatgtcttcggatggatttgagtaagagccccaccgcttggacccgaaagatggtgaact
atgcctgtatagggtgaagccagaggaaactctggtggaggctcgcagcggttctgacgt
gcaaatcgatcgtcaaat----aggaggctgctgagctcggcaagggttcgttcaagtat
gcctgggttctggacaaactcaaggccgagcgcgagcgcggtatcaccatcgatatcgct
ctgtggaagttcgagaccccccgttactacgtcaccgtcattgacgcccctggccatcgt
gacttcatcaagaacatgatcacgggtacctcgcaggccgactgcgccattctcatcatt
gccgccggcactggtgagttcgaggctggtatctccaaggatggccagactcgtgagcac
gccctgctcgcctacaccctgggtgtgcggcagctcattgtggccatcaacaagatggac
actgccaagtggtcggaggaccgctacaaggagattgtcaaggagacgtccaacttcatc
aagaaggttggctacaccccaag------gcggcatcatccgcaagatgaccaacgagct
gatgaaccacctcaagcgctgcgtcgacaccggcaagcactttgatctgcgctttggcat
ccggcaccagaccctgaccaacgggctcaagtactcgctggccacgggcaactggggcga
ccagaagaaggccatgagctcgacggccggcgtgtcgcaggtgctgaaccgctacacgtt
ctcgtcgacgctgtcccatctgcggcgcaccaacacgcccatcggccgtgacggcaagct
ggccaagccgcgccaactgcacaacacgcactgggggcttgtgtgtccggccgagacgcc
ggagggccaggcgtgcggtctggtcaagaacctgtcgctgatgtgctacgtcagcgtggg
caccccggcggggcccatcgaagagtttatgattgcgaagaacatggaggtgctggagga
gtacgagccgctgcggtaccccaacgcgaccaagatctttgtcaacggcagctgggtggg
cgtgcaccaagaccccaagcacctggtcagtctcgtgcaggggctgcgacgaaaaggcgt
gatccagtcggaggtgtcgctggtgcgcgacatccgcgaccgcgagttcaagattttctc
ggacgcaggccgtgtcatgcggccgctctttgccattgagcaggaggacaactcggagtc
gggcgtggagaagggcacgctgctgctgaccaaggagcacatcaaccgtctagacgcgga
cgaggggctgagccgagacgaccccaactactttggctgggacggcatctgcgacgcggg
cgcgatcgagtacctggacgccgaggaggaggagacggccatgatctgcatgacgcccga
ggacttggagaactaccgtctgcagaaggcgggctaccagatcccggacgagatgggcga
cgacgatctcaacaagcgcgtcaagaccaagctgaacccgaccacgcacatgtacacgca
ctgcgagatccacccgagcatgctcctgggcatttgcgcgagcatcattccgttcccgga
tcacaaccag
>E._vermicola_CBS115803
tcattagcgagtagcagctcccaacccttgcctacc-tgtacctgcgcccccg-cgccgc
ctgtggtcggtcgtc---------------gggggcgggggagg-ggcggcggc-ccccc
t-gaacccacgtcgc-ccgtctgagt-gaactggaaaatcgtgaaaactttcaacaacgg
atctcttggctctggcatcgatgaagaacgcagcgaactgcgatacgtaatgcgaattgc
agaattcagcgagtcatcgaatctttgaacgcacattgcgcccgccagcactctggcggg
catgcctgtccgagcgtcatttccaccctccgcgcccctcgccgc-gcggtgttggggac
gcgccgtccccacgcagccccctaaatcgagcggcgagcccggcaggcggcctccgagcg
cagtaacagagatgc------c-ctcgccc-tggaagcccccgcccgcgtcccggacgga
gagaggcgcgcgcaaggttgacctcggatcaggtaggactacccgctgaacttaagcata
tcaacggcgagtgaagcggcaacagctcagatttggaatctggccccctgggcccgagtt
gtaatctggagaggatgcttctggcgcggcgcccgccgagttccctggaacgggacgcct
gagagggtgagagccccgtacggcggcgcgcctagcctctgtgaagctccttcggcgagt
cgagtagtttgggaatgctgctcaaaatgggaggtaaatttcttctaaagctaaataccg
gccagagaccgatagcgcacaagtagagtgatcgaaagatgaaaagcactttgaaaagag
ggtcaaacagtacgtgaaattgttgaaagggaagcgcccgtggccagacgcgcgccccgc
ggatcacccagcgttct-cgctggggcactccccggggcgcgggccagcatcggcttccg
cagggggacaagggcggtgggaacgtggctcccccgggagtgttatagcccgccgcgcca
tgcccctggggaggccgaggaccgcgccctggcaaggatgctggcgtaatggccaccggc
gacccgtcttgaaacacggaccaaggagtcaagcattggggcgagtgtctgggtgccaaa
cccgcacgcgaaatgaaagtgaacgcaggtgagagccctggcgcatcaccgaccgatcct
gatgtcctcggatggatttgagtaagagccttgccgcttggacccgaaagatggtgaact
atgcctgtatagggtgaagccagaggaaactctggtggaggctcgcagcggttctgacgt
gcaaatcgatcgtcaaatatggaggaagccgctgagctgggcaagggctccttcaagtat
gcctgggttcttgacaagctcaaggccgagcgtgagcgtggtatcacgatcgacattgct
ctctggaagttcgagacccccaagtactacgtcaccgtcattgacgccccgggccatcgt
gacttcatcaagaacatgatcacgggcacgtcgcaggccgactgcgctatcctgatcatt
gctgccggtaccggtgagttcgaggctggtatctccaaggatggccagacccgtgagcac
gctctgctcgcctacacccttggtgtccggcagctcattgtcgccatcaacaagatggac
accaccaagtggtccgagagccggtaccaggagatcatcaaggagacctccaacttcatc
aagaaggtcggctacaacccgaatcttccggggcatcatccgcaagatgtatcaggagct
gatgaaccacctgaagcgctgcgtcgacaccggcaagcactttgacctgcgcgtcggcgt
gcgccaccagacgctgaccaacggtctcaagtactcgctggccacgggcaactggggcga
ccagaaaaaggccatgagctcgaccgccggcgtgtcgcaggtcctgaaccgctacacctt
ctcgtccacgctctcccatttgcggcgcaccaacacgcccattggccgcgacggcaagct
ggccaagccgcggcagctacacaacacgcactggggcctcgtctgcccggccgagacgcc
cgagggccaggcctgcggtctcgtcaagaacctgtcgctcatgtgctacgtcagcgtggg
cacgcccgccgaccccattgtcgagtttatgattgctcgcaacatggaggtgctcgagga
gtacgagccgctgcggtaccccaacgccaccaagatctttgtcaacggaagctgggtcgg
cgtgcaccaggaccccaagcacctcgtcagcctcgtccagggcctgcgtcgcaagggcgt
catccagtccgaggtctcgctcgtccgcgatatccgcgaccgtgagttcaagatcttttc
cgacgccggccgtgtcatgcgtcccctctttgctattgagcaggaggaccacagcgagtc
gggcgtcgaaaagggcatgctcatcctgaccaaggagcacgtccagcgtctcgacgccga
cgagggcctcagcaaggatgacccccgctactttggctgggacggcatctgcgccgccgg
tgctgtggagtatctcgacgccgaggaggaggaaacggccatgatctgcatgacacccga
ggacctcgacaattaccgcatgcaaaaggctggctacgtgctgccggacgagggcaacga
ggacgacatcaaccggcgggtcaagactaagatgaacccgacgacacacatgtacaccca
ctgcgagatccaccccagcatgctcctgggcatctgcgccagcatcatccccttccccga
ccacaaccag
>A._volantis_CBS139649
tcattaccgagcagacgccccaaaccactgtgcacctataactcttttgttct-cgttgc
tttctcccggcaggc---------------ggccggccgggagg-ggcagcttg-ccaca
c-gaaccagcacatc-tcttctgagcttttacaaaatcaactgaaaactttcaacaacgg
atctcttggctctggcatcgatgaagaacgcagcgaaatgcgatacgtaatgtgaattgc
agaactcagtgaatcatcgaatctttgaacgcacattgcgcccgccagcattctggcggg
catgcctgtccgagcgtcatttccaccctcagccccccc--gcgggctggtgttggggct
cccctc---tccgggaggccctcaaagcgagtggcgggctggctgggacggctccgggcg
cagtagcacatga--------c-ttcgccc-tggaacccccggccggcgccctgccgtga
aaccgacgcacgcgaggttgacctcggatcaggtaggactacccgctgaacttaagcata
tcaacggcgagtgaagcggcaacagctcaaatttgaaatctggctccctgggcccgagtt
gtaatttggagaggatgctttgggcgcggtgccttccgagttccttggaacaggacgcca
cagagggtgagagccccgtacggtcggacgcccagcccgtgtaaagctccttcgacgagt
cgagtagtttgggaatgctgctcaaaatgggaggtaaatttcttctaaagctaaatactg
gccagagaccgatagcgcacaagtagagtgatcgaaagatgaaaagcactttgaaaagag
ggttaaacagtacgtgaaattgttgaaagggaagcgcctgtgaccagacttgcgccccgc
gaaccacccggcgttccgcgccggtgcactccgcggggcgcaggccagcatcggttttcc
tagggggacaaggaccgtgggaacgtagctctttcgggagtgttatagcccgcggcgcca
tgcctctggggggaccgaggaccgcgcttcggcaaggatgctggcgtaatggtcatcggc
gacccgtcttgaaacacggaccaaggagtcaagcattggggcgagtgtctgggtgccaaa
cccgcacgcgaaatgaaagtaaacgcaggtgagagcttcggcgcatcatcgaccgatcct
gatgttctcggatggatttgagtaggagccttaccgcttggacccgaaagatggtgaact
atgcctgtatagggtgaagccagaggaaactctggtggaggctcgcagcggttctgacgt
gcaaatcgatcgtcaaatatggaggaggctgctgagctcggcaagggttccttcaagtac
gcctgggtgctggacaagctcaaggctgagcgtgagcgtggtatcacgatcgacattgcc
ctgtggaagtttgagactcccaagtactatgtcaccgtcatcgacgctcccggtcaccgt
gatttcatcaagaacatgatcacgggtacttcccaggccgactgcgctattctcatcatt
gctgccggcactggtgagttcgaggctggtatctccaaggatggccagactcgtgagcac
gccctgcttgcctacaccctgggtgtgcggcagctgattgtcgccatcaacaagatggac
accaccaagtggtccgaggaccgctaccaggagatcatcaaggagacgtccaacttcatc
aagaaggtcggctac-----------------------------agatgtaccaggagct
gatgaacaacctcaagcgctgcgtcgacaccggccgccactttgacctgcgcatgggcat
ccgccaccagacgctgaccaacggcctcaagtactcgctggccacgggcaactggggcga
ccagaaaaaggccatgagctcgacggccggcgtgtcgcaggtgctcaaccgctacacctt
ctcgtcgaccctgtcgcatctgcgccgcaccaacacgcccatcggccgcgacggcaagct
ggccaagccgcgccagctgcacaacacgcactgggggctggtgtgcccggccgagacgcc
cgagggccaggcctgcggcctggtcaagaacctgtcgctgatgtgctacgtcagcgtcgg
cacgccggccgaccccattgtcgagttcatgattgcgcgcaacatggaggtgctcgagga
gtacgagccgctgcgctaccccaacgcgaccaagatcttcgtcaacggcagctgggtcgg
cgtgcaccaggaccccaagcacctcgtcagcctggtgcagggcctgcggcgcaagggcgt
gatccagtccgaggtgtcgctggtgcgcgacatccgcgaccgcgagttcaagatcttctc
ggacgcggggcgcgtcatgcggccgctgtttgccattgagcaggaggacaacgccgagtc
ggggctggacaagggcacgctggtgctgaccaaggagcacattgcgcggctggacgccga
cgagtcgctgagccgcgacgacccgcgcttctttggctgggacggcatctgcgaggcggg
cgccatcgagtacctggacgccgaggaggaggagacggccatgatctgcatgacgcccga
ggacctggagaactaccgcctgcagaagatgggcatcgcgctgcccgaggagaacagcga
cgaggaccgcaacaagcgcgtcaagcccaagatgaacccgaccacgcacatgtacacgca
ctgcgagatccaccccagcatgctgctg--------------------------------
----------
>Gra._Crescericum_CBS130864
tcattatagagt--aaactcccaacccgtgtgaacc-atacctatgttttgtc-tgttgc
ttttggccggtggcttcctggaaaccgcaagggcgccggccaaa-ggtagctgt-ttctt
t-aaacggcaatggc-tcgtctgagcgaaaagacaaaattgtcaaaactttcaacaacgg
atctcttggttctggcatcgatgaagaacgcagcaaaacgcgataagtaatgtgaattgc
agaatttagtgaatcatcaaatctttgaacgcacattgcgcctgccagtattctggcagg
catgcctgtccgagcgtcatttccaccctca-ggcgcctttgcgt-ctgctgttggggct
cggcct---agctgcaggccccgaaagcaagtggcgggctggct-ggtcggctccgagcg
cagtaa---------atttt-c-ttcgctt-tggacgccccggcttgcgccctgccgtaa
aag-ttatttttttaggttgacctcggatcaggtaggactacccgctgaacttaagcata
tcaacggcgagtgaagcggcaacagctcaaatttgaaatctggccttt-tggcccgagtt
gtaatttggagaggatgcttttggtgcggtgccttccgagttccttggaacaggacgcca
gagagggtgagagccccgtacggttggacaccaagcctttgaatagctccttcgacgagt
cgagtagtttgggaatgctgctcaaaatgggaggtaaatttcttctaaagctaaataccg
gccagagaccgatagcgcacaagtagagtgatcgaaagatgaaaagcactttgaaaagag
ggttaaacagtacgtgaaattgttgaaagggaagcgcctgtgaccagacttgtgccctgt
aaaccatccggcgttct-cgccggtgcactttacagggtgcaggccagcatcggttttcc
tagggggacaaaggccgcgggaatgtagctctttcgggagtgttatagcccgtggtgtca
tgcccttggggggaccgaggaccgcgcttcggcaaggatgctggcgtaatggtcaccagc
gacccgtcttgaaacacggaccaaggagtcaagcattagggcgagtgtttgggtgttaaa
cccgcacgcgaaatgaaagtaaacgcaggtgagagcttcggcgcatcatcgaccgatcct
gatgtattcggatggatttgagtaagagccttaccgcttggacccgaaagatggtgaact
atgcctgtatagggtgaagccagaggaaactctggtggaggctcgcagcggttctgacgt
gcaaatcgatcgtcaaatatggaggaagccgccgaactcggcaagggttccttcaagtac
gcatgggttcttgacaagctcaaggccgagcgtgagcgcggtatcaccattgatatcgct
ctctggaagttcgagaccccgagatactacgtcaccgtcattgatgcccccggccatcgt
gactttatcaagaacatgattactggtacctcgcaggccgactgcgccattctcatcatt
gccgctggtactggtgagttcgaggctggtatctccaaggatggccagactcgtgagcac
gctctgctggcctacaccctgggtgtccggcagctcattgtcgctatcaacaagatggac
accaccaagtggtccgaggagcgctacaaggagatcatcaaggagacctc----------
-------------------------ttccgcggcattatccgtaaaatgtaccaagagct
gatgaatcacttgaagcgctgcgtcgacacgggcaagcactttgacctgcgcgtgggcat
ccgccatcagacgttgaccaatgggctcaagtactcgctggcgacaggtaactggggtga
ccagaaaaaggccatgagctcaaccgccggcgtgtcgcaggtgttgaatcgctacacttt
ctcctcaacactgtcgcatctgcgccgtacaaacacgcctattggtcgtgatggcaagct
ggccaaaccgcgccagttgcacaacacccactggggcctggtgtgtccggctgagacgcc
ggagggccaagcttgtgggctggtcaagaatctgtcgttgatgtgctacgtgagcgtcgg
cacgccggccgagccaattgtcgagttcatgacctcgcgcaatatggaggtgctagagga
gtacgagccattacgttacccgaacgcaaccaaggtcttcgtcaacggcagctgggtagg
cgtgcaccaggacccaaagcaactggtcagcttggtccaaggtctacgccgcaagggcat
tatccagtccgaagtgtcgctggtacgcgacatccgtgagcgggagtttaaaatattttc
tgacgccggccgtgtcatgcgaccgctctttgccattgagcaggaggacaatgtcgagac
tgggttggaaaaaggctcgttggtgctgaccaaggagcacattcagcgtctcgacgctga
cgagcaattgagccgcgacgaccccaactacttcggctgggacggcatctgcaaggcggg
agccattgagtatctggacgcagaagaggaggaaacggccatgatttgtatgacacctga
agacctggagaactaccggctgcaaaaggctggcatccagattgctgacgaaatgggcga
tgaggacttgaacaagcgcctcaaaactaagatgaatcccaccacgcacatgtacacaca
ttgtgagatccatcctagcatgttgctcggtatttgcgctagcatcattccatttccgga
tcacaatcag
>Gra._MicrocarpumYCC439
-cattacaaaagtgaaaactccaacccgtgtgaacc-ataccgacgttgtgcc-tgttgc
ttccggccggcggctctctggagcccgcaagggcaccggccggg-ggtggcagtttgttt
t-aaacggttgtggc-tcgtctgagcgaaaagacaaaatagtcaaaactttcaacaacgg
atctcttggttctggcatcgatgaagaacgcagcgaaacgcgataagtaatgtgaattgc
agaatttagtgaatcatcaaatctttgaacgcacattgcgcctgccagtattctggcagg
catgcctgtccgagcgtcatttccaccctca-ggcgcctgtgcgc-ctgctgttggggca
gcggcct--agccgcaggcctcgaaagcaagtggcgggctggct-agtcggctccgagcg
cagtaa---------tttct-c-ttcgctt-tggacgccctggcctgcgccctgccgtaa
aagtaattttttttaggttgacctcggatcaggtaggactacccgctgaacttaagcata
tcaacggcgagtgaagcggcaacagctcaaatttgaaatctggctt---cggcccgagtt
gtaatttggagaggatgctttgggcgcggcgccttccgagttccttggaacaggacgcca
gagagggtgagagccccgtacggttggactccaagcctatgtaaagctccttcgacgagt
cgagtagtttgggaatgctgctcaaaatgggaggtaaatttcttctaaagctaaataccg
gccagagaccgatagcgcacaagtagagtgatcgaaagatgaaaagcactttgaaaagag
ggttaaacagtacgtgaaattgttgaaagggaagcgcctatgaccagacttgcgccccgc
gaaccacccggcgttct-cgtcggtgcacttcgcgggatgcaggccagcatcggttttct
tagggggataaaggccgcgggaacgtagctctttcgggagtgttatagcccgtggtgtca
tgcccttgaggggaccgaggaccgcgcttcggcaaggatgctggcgtaatggtcatcagc
gacccgtcttgaaacacggaccaaggagtcaagcattagggcgagtgtttgggtgccaaa
cccgcacgcgaaatgaaagtaaacgcaggtgagagcttcggcgcatcatcgaccgatcct
gatgtattcggatggatttgagtaagagccttaccgcttggacccgaaagatggtgaact
atgcctgtatagggtgaagccagaggaaactctggtggaggctcgcagcggttctgacgt
gcaaatcgatcgtcaaatatggaggaagccgctgagctgggcaagggctccttcaagtac
gcatgggttcttgacaagctcaaggccgagcgcgagcgcggtatcaccatcgacattgct
ctgtggaagttcgagactcccaagtactatgtcacggtcattgacgcccccggccatcgt
gatttcatcaagaacatgatcactggtacctcgcaggccgactgcgccattctcatcatt
gccgctggtactggtgagttcgaggctggtatctccaaggatggccagactcgtgagcac
gctctgctggcctacactctgggtgtgcggcagctcattgtcgccatcaacaagatggac
accaccaagtggtccgaggaccgctaccaggagatcatcaaggagacctccaacttcatc
aagaaggt--------------------------atcatccgcaagatgtatcaggagct
tatgaaccacctgaagcgctgcgtggacacgggcaagcactttgacctgcgggtgggcat
ccggcaccagacgctgacgaacgggctgaaatactcgctggcgacgggcaactggggcga
ccagaagaaggcgatgagctcgacggcgggcgtgtcgcaggtgctgaaccgctacacgtt
tgcgtcgacgctgtcgcatctgcggcgcaccaacacgccgattgggcgcgacggcaagct
ggccaagccgcggcagctgcacaacacgcactggggcctcgtgtgtccggcggagacgcc
ggagggccaggcgtgcgggctggtcaagaacctgtcgctgatgtgctacgtgagcgtggg
cacgccggcggagccgattgtggagttcatgacgtcgcgcaacatggaggtgctggagga
gtacgagccgctgcggtatccgaacgcgaccaaggtgtttgtcaacggcagctgggtggg
ggtgcaccaggacccgaagcagctggtcagcctggtgcaggggctgcggcgcaagggcat
catccagtcggaggtgtcgctggtgcgcgacatccgcgagcgcgagttcaagatcttctc
ggacgccgggcgggtgatgcggccgctgtttgcgattgagcaggaggacaatgcggagtc
ggggctcgaaaagggcacgctggtgctgacgaaggagcacgtggcgcggctggacgcgga
cgagcagctgagccgggacgacgcggactactttgggtgggacggcatctgcgcggcggg
cgcggtggagtacctggacgcggaggaggaggagacggcgatgatctgcatgacgccgga
ggacctggagaactaccggctgcaaaaagcgggctacaagctggacgagagcgtgtcgga
cgaggacctcaacaagcgggtcaaaacgaagctgaacccgacgacgcacatgtacacgca
ctgcgaaatccacccgagcatgctgctggggatctgcgc---------------------
----------
>Gra._fragrans_CBS138720
-cattacaaaagtgaaaactccaacccgtgtgaacc-ataccgacgttgtgcc-tgttgc
tttcggccggcggctctttggagcccgcaagggcaccggccggg-ggtggcagtttgttt
t-aaacgattgtggc-tcgtctgagcgaaaagacaaaatagtcaaaactttcaacaacgg
atctcttggttctggcatcgatgaagaacgcagcgaaacgcgataagtaatgtgaattgc
agaatttagtgaatcatcaaatctttgaacgcacattgcgcctgccagtattctggcagg
catgcctgtccgagcgtcatttccaccctca-ggcgcctgtgcgc-ctgctgttggggca
gcggcct--agccgcaggcctcgaaagcaagtggcgggctggct-agtcggctccgagcg
cagtaa---------ttttt-c-ttcgctt-tggacgccctggcctgcgccttgccgtaa
aagtaattttttttaggttgacctcggatcaggtaggactacccgctgaacttaagcata
tcaacggcgagtgaagcggcaacagctcaaatttgaaatctggctt---cggcccgagtt
gtaatttggagaggatgctttgggcgcggcgccttccgagttccttggaacaggacgcca
gagagggtgagagccccgtacggttggactccaagcctatgtaaagctccttcgacgagt
cgagtagtttgggaatgctgctcaaaatgggaggtaaatttcttctaaagctaaataccg
gccagagaccgatagcgcacaagtagagtgatcgaaagatgaaaagcactttgaaaagag
ggttaaacagtacgtgaaattgttgaaagggaagcgcctatgaccagacttgcgccccgc
gaaccacccggcgttct-cgccggtgcacttcgcgggatgcaggccagcatcggttttct
tagggggataaaggccgcgggaacgtagctctttcgggagtgttatagcccgtggtgtca
tgcccttgaggggaccgaggaccgcgcttcggcaaggatgctggcgtaatggtcatcagc
gacccgtcttgaaacacggaccaaggagtcaagcattagggcgagtgtttgggtgacaaa
cccgcacgcgaaatgaaagtaaacgcaggtgagagcttcggcgcatcatcgaccgatcct
gatgtattcggatggatttgagtaagagccttaccgcttggacccgaaagatggtgaact
atgcctgtatagggtgaagccagaggaaactctggtggaggctcgcagcggttctgacgt
gcaaatcgatcgtcaaatatggaggaagctgctgagctgggcaagggctccttcaagtac
gcatgggttcttgacaagctcaaggccgagcgtgagcgcggtatcaccatcgacattgct
ctgtggaagttcgagactcccaagtactatgtcacggtcattgacgcccccggccatcgt
gatttcatcaagaacatgatcactggtacctcgcaggccgactgcgccattctcatcatt
gccgctggtactggtgagttcgaggctggtatctccaaggatggccagactcgtgagcac
gctctgctggcctacactctgggtgtgcggcagctcattgtcgccatcaacaagatggac
accaccaagtggtctgaggaccgttaccaggagatcatcaaggagacctccaacttcatc
aagaaggtcggctacaaccccaatgttccgcggcatcatccgcaagatgtaccaggagct
tatgaaccacctgaagcgctgcgtggacacgggcaagcactttgacctgcgcgtgggtat
ccggcaccagacgctgacgaacgggctgaaatactcgctggcgacgggcaactggggcga
ccagaagaaggcgatgagctcgacggcgggcgtgtcgcaggtgctgaaccgctacacgtt
tgcgtcgacgctgtcgcatctgcggcgcaccaacacgccgattgggcgcgacggcaagct
ggccaagccgcggcagctgcacaacacacactggggcctcgtgtgcccggcggagacgcc
ggagggccaggcgtgcgggttggtcaagaacctgtcgctgatgtgctatgtgagcgtggg
cacgccggcggagccaattgtggagttcatgacgtcgcgcaacatggaggtgctggagga
gtacgagccgctgcggtaccccaacgcgaccaaggtgtttgtcaacggcagctgggtggg
agtgcaccaggacccgaagcagctggtcagcctggtgcaggggctgcggcgcaagggcat
catccagtcggaggtgtcgctggtgcgcgacatccgcgagcgcgagttcaagattttctc
ggacgccgggcgggtgatgcggccgctgtttgcgatcgagcaggaggacaatgccgagtc
ggggctcgaaaagggcacgctggtgctgacgaaggaacacgtggcgcggctggacgcgga
cgagcagctgagccgcgacgaccccaacttcttcggatgggacgggatctgtgcggcggg
cgccatcgagtacctggacgcggaggaggaggagacggcgatgatctgcatgacgccgga
ggacctggagaactaccggctgcagaaggcgggctacaagctggacgaggctgtgtcgga
cgaggacctcaacaagcgggtcaagaccaagctgaacccgacgacgcacatgtacaccca
ctgcgaaatccacccgagcatgctgctggggatctgcgcgagcatcatcccgttcccgga
ccacaaccag
>G._Americana_CBS497.96
----------------actcccaacccgtgcatac--ataccgcatttgcgcc-cgttgc
ctcctggcgggcggcgcgcgcctccagcctgcccgcccgccggg-ggccggccg-cactc
t-gaaccacactgag-cagtctgagc-aaaaccatgaatcgttaaaactttcaacaacgg
atctcttggttctggcatcgatgaagaacgcagcgaactgcgataagtaatgtgaattgc
agaattcagtgaaccatcgaatctttgaacgcacattgcgcccgccagcattctggcggg
catgcctgtccgagcgtcatttccaccctca-cgcgccccagtgc-gtggtgttggggca
gcggctgcccaccgcaggccctaaaacccagtggcgggccggc--agaaggctccgagcg
cagtaagcattacgc------c-ctcgctc-cggacgccc--------------------
------------------------------------------------------------
-caacggcgagtgaagcggcaacagctcagatttggaatctggccttc-gggcccgagtt
gtaatctggagaggatgcttctggcgcggtgccttccgagttccctggaacgggacgccg
gagagggtgagagccccgtacggttggacacctagcctctgtgaagctccttcgacgagt
cgagtagtttgggaatgctgctcaaaatgggaggtaaatttcttctaaagctaaatattg
gccagagaccgatagcgcacaagtagagtgatcgaaagatgaaaagcactttgaaaagag
agttaaaaagtacgtgaaattgttgaaagggaagcgcctgtggccagacttgcgccgcgc
ggaccacccagcgttct-cgctggtgcactccgcgtggcgcaggccagcatcggttttcc
tagggggataaaggtcgcgggaacgtagctcctccgggagtgttatagcccgtggcgtca
tgcccctggggggaccgaggaccgcgcttcggcaaggatgctggcgtaatggccaccggc
gacccgtcttgaaacacggaccaaggagtcaagcattggggcgagtgtctgggtgtcaaa
cccgcacgcgaaatgaaagtgaacgcaggtgagagcttcggcgcatcatcgaccgatcct
gatgttctcggatggatttgagtaagagccttaccgcttggacccgaaagatggtgaact
atgcctgtatagggtgaagccagaggaaactctggtggaggctcgcagcggttctgacgt
gcaaatcgatcgtcaaatatggaggaggctgctgagctcggaaagggctccttcaagtac
gcatgggttcttgacaagctcaaggccgagcgtgagcgcggtatcaccatcgatatcgct
ctctggaagttcgagaccccccgctactacgtcaccgtcattgacgctcccggtcaccgt
gacttcatcaagaacatgattaccggtacctcgcaggccgactgcgctatcctcatcatt
gctgctggcactggtgagttcgaggctggtatctccaaggatggccagacccgtgagcac
gctctgcttgcctacacccttggtgtccggcagctcattgtcgccatcaacaagatggac
accaccaagtggtctgaggaccgttaccaggagatcatcaaggagacctccaacttcatc
aagaaggtcggctacaacccca--------------------------gtaccaggaact
catgaaccatctcaagcgttgtgtggacactggcaagcactttgatcttcgtgttggtat
aagacaccaaacgttgacaaacggtctgaagtactcgctagccacgggtaattggggcga
ccagaagaaagccatgagctcgacggctggtgtgtcgcaggtgttgaaccgttacacatt
ctcctcgacgctttctcacttgcgccggaccaatacgcctatcggacgtgatggcaagct
ggcaaaaccgcggcaactgcacaatacgcactggggcttagtttgtccggccgaaacacc
agaaggacaagcttgtggtctcgtcaagaatctgtcgcttatgtgttacgtcagcgtggg
tacgccagctgaccctatcattgaatttatgattgcacggaacatggaagtgctggaaga
gtacgaacccctgcgctatcccaatgctaccaagattttcgtcaatggtagttgggaagg
tgtgcaccaagaccccaaacatctcgtcagtctagtgcaaggccttcggcggaaaggcgt
tatccagtctgaggtgtcgctggtccgcgatatccgcgatcgggaattcaaaatcttctc
ggatgctggccgtgtgatgagacctctgtttgccattgaacaggaagacaatccagagtc
gggtgttgagaagggcatgcttttgttgacgaaggagcacattgcgaagctagatgccga
cgatggtcttagtaaggatgatcctaagtatttcggctgggatggcatctgcgaggctgg
tgccatagagtatctggatgcagaagaggaagagacggccatgatctgcatgacaccaga
ggatctcgacaactacagaatgcaaaaggcgggctacactattccggaggacacaaacga
tgacgacatcaacaaacgtgtgaagacgaagatgaacccaacaacccacatgtacacaca
ttgcgagattcatcctagtatgctactgggtatttgcgccagtatcattcccttccctga
ccacaaccag
>G._Abietina_CBS118590
tcattagcgagtagcaactcccaacccgtgcatac--ataccgcatttgcgcc-cgttgc
ctcctggcgggcggcgcgcgcctccagcttgcccgcccgccggg-ggccggccg-cactc
t-gaaccacactgag-cagtctgagc-aaaaccatgaatcgttaaaactttcaacaacgg
atctcttggttctggcatcgatgaagaacgcagcgaactgcgataagtaatgtgaattgc
agaattcagtgaaccatcgaatctttgaacgcacattgcgcccgccagcattctggcggg
catgcctgtccgagcgtcatttccaccctca-cgcgccccagtgc-gtggtgttggggca
gcggcggcccaccgcaggccctaaaacccagtggcgggccggc--agaaggctccgagcg
cagtaagcactacgc------c-ctcgctc-cggacgcccctgctggcagctcgccccgg
aaa-accatttctaaggttgacctcggatcaggtaggattacccgctgaacttaagcata
tcaacggcgagtgaagcggcaacagctcagatttggaatctggccttc-gggcccgagtt
gtaatctggagaggatgcttctggcgcggtgccttccgagttccctggaacgggacgccg
gagagggtgagagccccgtacggttggacacctagcctctgtgaagctccttcgacgagt
cgagtagtttgggaatgctgctcaaaatgggaggtaaatttcttctaaagctaaatattg
gccagagaccgatagcgcacaagtagagtgatcgaaagatgaaaagcactttgaaaagag
agttaaaaagtacgtgaaattgttgaaagggaagcgcctgtggccagacttgcgccgcac
ggaccacccagcgttct-cgctggtgcactccgcgcggcgcaggccagcatcggttttcc
tagggggataaaggtcgcgggaacgtagctcctccgggagtgttatagcccgtggcgtca
tgcccctggggggaccgaggaccgcgcttcggcaaggatgctggcgtaatggccaccggc
gacccgtcttgaaacacggaccaaggagtcaagcattggggcgagtgtctgggtgtcaaa
cccgcacgcgaaatgaaagtgaacgcaggtgagagcttcggcgcatcatcgaccgatcct
gatgttctcggatggatttgagtaagagccttaccgcttggacccgaaagatggtgaact
atgcctgtatagggtgaagccagaggaaactctggtggaggctcgcagcggttctgacgt
gcaaatcgatcgtcaaata---aggaggctgctgagctcggaaagggctccttcaagtac
gcatgggttcttgacaagctcaaggccgagcgtgagcgcggtatcaccatcgatatcgct
ctctggaagttcgagaccccccgctactacgtcaccgtcattgacgctcccggtcaccgt
gacttcatcaagaacatgattaccggtacctcgcaggccgactgcgctatcctcatcatt
gccgctggcactggtgagttcgaggctggtatctccaaggatggccagacccgtgagcac
gctctgcttgcctacacccttggtgtccggcagctcattgtcgccatcaacaagatggac
accaccaagtggtctgaggaccgttaccaggagatcatcaaggagacctccaacttcatc
aagaaggt----------------------------------------------------
----------ctcaagcgttgtgtggacactggcaagcactttgatcttcgtgttggtat
aagacaccaaacgttgacaaacggtctgaagtactcgctagccacgggtaattggggcga
ccagaagaaagccatgagctcgacggctggtgtgtcgcaggtgttgaaccgttacacttt
ctcctcgacgctttctcacttgcgccggaccaacacgcctatcggacgtgatggcaagct
ggcaaaaccgcggcaactgcacaatacgcactggggcttagtttgtccggccgaaacacc
agaaggacaagcttgtggtctcgtcaagaatctgtcgcttatgtgttacgtcagcgtggg
tacgccagctgaccctatcattgaattcatgattgcacggaacatggaagtgctggaaga
gtacgaacccctgcgctatcccaatgctaccaagattttcgtcaatggtagttgggaagg
tgtgcaccaagacccaaaacatctcgtcagtctggtgcaaggccttcggcggaaaggcgt
tatccagtctgaggtgtcgctggtccgcgatatccgcgaccgggaattcaaaatcttctc
ggatgctggccgtgtgatgagacctctgtttgctatcgaacaggaggacaatccagagtc
gggtgttgagaagggcatgcttttgttgacgaaggagcacattgcgaagctagatgccga
cgatggtcttagtaaggatgatcctaagtatttcggctgggatggcatctgcgaggctgg
tgccatagagtatctggatgcagaagaggaagagacggccatgatctgcatgacaccaga
ggatctcgacaactacagaatgcaaaaggcgggctacactattccggaggaaacaaacga
tgacgacatcaacaaacgtgtgaagacgaagatgaacccaacaacccacatgtacacaca
ttgcgagattcatcccagtatgctactgggtatttgcgccagtatcattcccttccctga
ccacaaccag
>G._aoshimaeMAFF238948
--attagcgagtagcaactcccaacccgtgcatac--ataccgcatttgcgcc-cgttgc
ctcccggcgggcggcgcgcgcctccagctcgcccgcccgccggg-ggccggccg-cgctt
t-gaactatactgag-cagtctgagc-aaaaccatgaatcgttaaaactttcaacaacgg
atctcttggttctggcatcgatgaagaacgcagcgaactgcgataagtaatgtgaattgc
agaattcagtgaaccatcgaatctttgaacgcacattgcgcccgccagcattctggcggg
catgcctgtccgagcgtcatttccaccctca-cgcgccctagtgc-gtggtgttggggcg
gcggcggccccccgcaggccccgaaacccagtggcgggccggc--agaaggctccgagcg
cagtaagcatcacgc------c-ctcgctc-tggacgcccctgctggcagctcgccccgg
aaa-accatat-caaggttgacctcggatcaggtaggattacccgct-------------
--aacggcgagtgaagcggcaacagctcagatttggaatctggccttc-gggcccgagtt
gtaatctggagaggatgcttctggcgcggtgccttccgagttccctggaacgggacgccg
gagagggtgagagccccgtacggttggacacctagcctttgtgaagctccttcgacgagt
cgagtagtttgggaatgctgctcaaaatgggaggtaaatttcttctaaagctaaatattg
gccagagaccgatagcgcacaagtagagtgatcgaaagatgaaaagcactttgaaaagag
ggttaaaaagtacgtgaaattgttgaaagggaagcgcccgtggccagacttgcgctgcgc
ggaccacccagcgttct-cgctggtgcactccgcgcggcgcaggccagcatcggttttcc
tagggggataaaggttgcgggaacgtagctccttcgggagtgttatagcccgtggcgtca
tgcccctggggggaccgaggaccgcgcttcggcaaggatgctggcgtaatggccaccggc
gacccgtcttgaaacacggaccaaggagtcaagcattggggcgagtgtctgggtgtcaaa
cccgcacgcgaaatgaaagtgaacgcaggtgagagcttcggcgcatcatcgaccgatcct
gatgttctcggatggatttgagtaagagccttaccgcttggacccgaaagatggtgaact
atgcctgtatagggtgaagccagaggaaactctggtggaggctcgcagcggttctgacgt
gcaaatcgatcgtcaaatatggaggaggctgctgagctcggcaagggctccttcaagtac
gcatgggttcttgacaagcttaaggccgagcgtgagcgcggtatcaccatcgatattgct
ctctggaagttcgagaccccacggtactacgtcaccgtcattgacgctcccggtcaccgt
gacttcatcaagaacatgattaccggtacctcgcaggccgactgcgctattctcatcatt
gccgctggtactggtgagtttgaggctggtatctccaaggatggccagacccgtgagcac
gctctgcttgcctacacccttggtgtccggcagctcattgtcgccatcaacaagatggac
accaccaagtggtctgaggaccgctaccaggagatcatcaaggagacttccaacttcatt
aagaaggtcggctacaaccccaatgttccgcggtatcattcgcaaaatgtaccaggaact
catgaaccatcttaagcgttgtgtggacactggcaagcactttgatcttcgtgttggtat
aagacaccagacgttaacaaacggcctgaagtactcgctagccacgggtaactggggcga
ccagaagaaggccatgagctcgacggccggtgtgtcgcaggtgctgaatcgttacacctt
ctcctcgacgctttctcacttgcgccggactaacacgcctatcggacgtgatggcaagct
ggcaaaaccgcggcagctgcacaatacgcactggggcctggtttgtccggccgaaacacc
agaaggacaagcttgtggtctcgtcaaaaatctgtcgctcatgtgttacgtcagtgtggg
tacgccagcagaccccattatcgaatttatgattgcacgaaacatggaagtgctggaaga
gtacgaaccccttcgctatcccaacgctaccaagattttcgtcaatggcagttgggaagg
tgtgcaccaagacccaaaacatcttgtcagcttagtgcaaggccttcggcggaaaggcgt
tatccaatccgaggtgtcgctggtccgcgatatccgcgatcgggaattcaaaatattttc
agatgctggtcgtgtgatgagacccctgtttgctattgagcaggaagacaatccggagtc
aggtgttgagaagggcatgcttttgttaacgaaggagcatattgcaaagctagatgccga
cgatggtcttagtaaggatgatcctaagtattttggctgggatggtatctgcgaggctgg
tgccattgagtatctggacgcagaagaagaagagacggccatgatctgcatgacaccaga
ggatctcgacaactacagaatgcagaaggcgggctacacaattccggaggacactaacga
tgacgacatcaacaagcgtgtaaagacgaaaatgaacccaacaacgcacatgtacacaca
ctgcgagattcatcctagtatgctgctgggtatttgcgccagtatcattccgttccctga
tcacaaccag
>G._Penicillata_CBS116008
tcattagcgagtagcaactcccaacccgtgcatac--ataccgcatttgcgcc-cgttgc
cttccggcgggcggcgcgcgcctccagcttgcccgcccgccgga-ggacggccg-cactc
t-gaaccatactgag-cagtctgaga-aaaaccatgaatcgttaaaactttcaacaacgg
atctcttggttctggcatcgatgaagaacgcagcgaactgcgataagtaatgtgaattgc
agaattcagtgaaccatcgaatctttgaacgcacattgcgcccgccagcattctggcggg
catgcctgtccgagcgtcatttccaccctca-cgcgccctagtgc-gtggtgttggggca
gcggctgcccaccgcaggccctgaaacccagtggcgggccggc--agaaggctccgagcg
cagtaagcatcacgc------c-ctcgctc-cggacgcccctgctggcagctcgccccgg
aaa-accatcttaaaggttgacctcggatcaggtaggattacccgctgaacttaagcata
tcaacggcgagtgaagcggcaacagctcagatttggaatctggccttc-gggcccgagtt
gtaatctggagaggatgcttctggcgcggtgccttccgagttccctggaacgggacgccg
gagagggtgagagccccgtacggttggacacctagcctctgtgaagctccttcgacgagt
cgagtagtttgggaatgctgctcaaaatgggaggtaaatttcttctaaagctaaatattg
gccagagaccgatagcgcacaagtagagtgatcgaaagatgaaaagcactttgaaaagag
agttaaaaagtacgtgaaattgttgaaagggaagcgcccgtggccagacttgcgctgcgc
ggaccacccagcgttct-cgctggtgcactccgcgcggcgcaggccagcatcggttttcc
tagggggataaaggtcgcgggaacgtagctcctccgggagtgttatagcccgtggcgtca
tgcccctggggggaccgaggaccgcgcttcggcaaggatgctggcgtaatggccaccggc
gacccgtcttgaaacacggaccaaggagtcaagcattggggcgagtgtctgggtgtcaaa
cccgcacgcgaaatgaaagtgaacgcaggtgagagcttcggcgcatcatcgaccgatcct
gatgttctcggatggatttgagtaagagccttaccgcttggacccgaaagatggtgaact
atgcctgtatagggtgaagccagaggaaactctggtggaggctcgcagcggttctgacgt
gcaaatcgatcgtcaaatatggaggaggctgctgagctcggcaagggctccttcaagtac
gcatgggttcttgacaagctcaaggccgagcgtgagcgtggtatcaccattgatatcgct
ctctggaagttcgagacccccaaatactacgtcaccgtcattgacgcccccggtcaccgt
gacttcatcaagaacatgattactggtacctcgcaggccgactgcgccattctcatcatt
gccgctggtactggtgagttcgaggctggtatctccaaggatggccagacccgtgagcac
gctctgcttgcctacacccttggtgtccggcagctcattgtcgccatcaacaagatggac
accgccaagtgggctgaggaccgttacaacgagatcatcaaggagacctccaacttcatc
aagaaggtcggctacaaccccaatgttccgtggtatcattcgcaaaatgtaccaggaact
catgaaccacctcaagcgctgtgtggatactggcaagcactttgatcttcgtgtcggtat
aagacaccaaacgttgaccaacggtctgaagtactcgctggccacgggtaactggggcga
ccagaagaaggccatgagctcgacagcaggtgtgtcgcaggtgctgaaccgttacacctt
ctcctcgacgctttctcacttgcgccggaccaacacgcctatcggacgtgatggcaagct
ggcaaaaccacggcaattgcacaatacgcactggggcttggtctgtccggccgagacacc
agaaggacaagcttgtggtctcgtcaagaacctgtcgcttatgtgctatgtcagtgtggg
tacgccagccgaccccatcattgagtttatgattgcacggaacatggaagtcttggaaga
gtatgagcccctccgctatcccaatgctaccaagattttcgtcaacggtagttgggaagg
tgtgcaccaagacccaaagcatctcgtcagcttggtgcaaggccttcggcgaaagggcgt
tatccagtccgaggtgtcgctggtccgcgacatccgcgatcgggagttcaaaatcttctc
ggatgctggccgtgtgatgagacccctgtttgccatcgagcaggaggacaatccagagtc
gggtgtcgagaagggcatgcttttgttgacaaaagagcacattgcgaagctggatgccga
cgaaggtcttagcaaagacgatcccaagtacttcggctgggatggcatctgcgaggctgg
tgccattgagtatctggatgcagaagaggaagagacagccatgatctgcatgactccaga
agacctcgacaactacagaatgcaaaaggcgggctacaccatcccggaggacacaaacga
tgacgacatcaacaagcgtgtgaagacgaagatgaacccgacaacccacatgtacacaca
ctgcgaaattcatcctagtatgctactgggcatttgcgccagtatcattcccttcccaga
ccacaaccag
>G._Dryocoetis_CBS376.66
tcattagcgagtagcaactcccaacccgtgcaaac--ataccgcatttgcgcc-cgttgc
tt--cggcgggtggtgcgctctctga----gcccgcccgccggc-ggctggtcg-cactt
t-gaactatactgag-cagtctgaga-aaaaccatgaatcgttaaaactttcaacaacgg
atctcttggttctggcatcgatgaagaacgcagcgaactgcgataagtaatgtgaattgc
agaattcagtgaaccatcgaatctttgaacgcacattgcgcccgccagcattctggcggg
catgcctgtccgagcgtcatttccaccctca-cgcgccttagtgc-gtggtgttggggca
gcggcagcccttcgcaggccctgaaacccataggcgggccggt--agaaggctccgagcg
cagtaagcatta-gc------c-ctcgctt-tggaagcccctgctggcagctcgccccgg
aaa-accatttctaaggttgacctcggatcaggtaggactacccgctgaacttaagca--
-taacggcgagtgaagcggcaacagctcagatttggaatctggccttc-gggcccgagtt
gtaatctggagaggatgtttctggcgcggtgccttccgagttccctggaacgggacgccg
gagagggtgagagccccgtacggttggacacctagcctttgtgaaactccttcgacgagt
cgagtagtttgggaatgctgctcaaaatgggaggtaaatttcttctaaagctaaatattg
gccagagaccgatagcgcacaagtagagtgatcgaaagatgaaaagcactttgaaaagag
ggttaaaaagtacgtgaaattgttgaaagggaagcgcccgtggccagacttgcgctgcgc
ggaccatccagcgttct-cgctggtgcactccgcgtggcgcaggccagcatcggttttcc
tagggggataaaggtcgcgggaacgtagctcctccgggagtgttatagcccgtggcgtca
tgcctctggggggaccgaggaccgcgcttcggcaaggatgctggcgtaatggccaccggc
gacccgtcttgaaacacggaccaaggagtcaagcattggggcgagtgtctgggtgtcaaa
cccgcacgcgaaatgaaagtgaacgcaggtgagagcttcggcgcatcatcgaccgatcct
gatgttctcggatggatttgagtaagagccttaccgcttggacccgaaagatggtgaact
atgcctgtatagggtgaagccagaggaaactctggtggaggctcgcagcggttctgacgt
gcaaatcgatcgtcaaatatggaggaggctgctgagctcggcaagggctccttcaagtac
gcatgggttcttgacaagctcaaggccgagcgtgagcgcggtatcaccatcgatatcgct
ctctggaagttcgagacccccaagtactacgtcaccgtcattgacgcccccggtcaccgt
gacttcatcaagaacatgatcactggtacttcccaggccgactgcgccattctcatcatt
gccgccggtactggtgagttcgaggctggtatctccaaggatggccagacccgtgagcac
gctctgctcgcctacacccttggtgtccggcagctcattgtcgccatcaacaagatggac
accaccaagtggtctgaggaccgttaccaggagatcatcaaggagacctccaacttcatc
aagaaggtcggctacaaccccaatgttccgtggtattattcgcaagatgtaccaggagct
gatgaaccacctcaagcgctgcgttgacactggcaagcacttcgatcttcgtgttggcat
aagacaccaaactttgacgaacggactgaagtactcgttggccacgggtaactggggtga
ccagaagaaggcaatgagctctactgccggtgtgtcgcaggtgttgaatcgttacacatt
ctcctcgacactatctcacttgcggcgaacgaacacgcctatcggtcgtgatggcaagct
tgcgaagccgcggcagctgcacaatacgcactggggcttggtttgtcccgccgagacacc
agaaggacaggcttgtggtctcgtcaagaatctgtcactcatgtgttatgtcagtgtggg
tacaccagctgatcccatcattgaatttatgattgcacggaacatggaggttctggagga
gtacgagccacttcgctaccccaatgccaccaagattttcgtcaatggcagttgggaagg
cgtgcatcaagacccgaagcatctcgtcagcctcgtccagggccttcgtcggaaaggtgt
tatccagtctgaggtgtctcttgttcgtgatattcgcgatcgtgagttcaagattttctc
ggatgcgggtcgcgtgatgagacctctctttgccatcgagcaggaagaccatcctgagtc
gggtgttgagaagggcatgctgttgttgactaaggagcacattgcgaagctggatgccga
cgacggcctcagcaaggacgaccccaagtatttcggctgggacggcatctgcgaggctgg
tgctattgagtacctagacgcggaagaggaagagacggctatgatctgcatgacgccaga
agatctcgataantacagaatgcagaaggcgggntacnccatccccgaggacacgaacga
cgatgatatcaacaagcgtgtgaagacgaagatgaatcntncaacgcacatgtacacgca
ttgtgagattcatcccagtatgctactgggtatntgcgcgagtatcattcctttccctga
ccacaaccag
>G._Hughesii_CBS109709
tcattagcgagtagcaactcccaacccgtgcaaac--ataccgcatttgcgcc-cgttgc
tt--cggcgggtggtgcgctctctga----gcccgcccgccggc-ggctggtcg-cactt
t-gaactatactgag-cagtctgaga-aaaaccatgaatcgttaaaactttcaacaacgg
atctcttggttctggcatcgatgaagaacgcagcgaactgcgataagtaatgtgaattgc
agaattcagtgaaccatcgaatctttgaacgcacattgcgcccgccagcattctggcggg
catgcctgtccgagcgtcatttccaccctca-cgcgccttagtgc-gtggtgttggggca
gcggcagcccttcgcaggccctgaaacccataggcgggccggt--agaaggctccgagcg
cagtaagcatta-gc------c-ctcgctt-tggaagcccctgctggcagctcgccccgg
aaa-accatttctaaggttgacctcggatcaggtaggactacccgctgaacttaag----
-caacggcgagtgaagcggcaacagctcagatttggaatctggccttc-gggcccgagtt
gtaatctggagaggatgtttctggcgcggtgccttccgagttccctggaacgggacgccg
gagagggtgagagccccgtacggttggacacctagcctttgtgaaactccttcgacgagt
cgagtagtttgggaatgctgctcaaaatgggaggtaaatttcttctaaagctaaatattg
gccagagaccgatagcgcacaagtagagtgatcgaaagatgaaaagcactttgaaaagag
ggttaaaaagtacgtgaaattgttgaaagggaagcgcccgtggccagacttgcgctgcgc
ggaccatccagcgttct-cgctggtgcactccgcgtggcgcaggccagcatcggttttcc
tagggggataaaggtcgcgggaacgtagctcctccgggagtgttatagcccgtggcgtca
tgcctctggggggaccgaggaccgcgcttcggcaaggatgctggcgtaatggccaccggc
gacccgtcttgaaacacggaccaaggagtcaagcattggggcgagtgtctgggtgtcaaa
cccgcacgcgaaatgaaagtgaacgcaggtgagagcttcggcgcatcatcgaccgatcct
gatgttctcggatggatttgagtaagagccttaccgcttggacccgaaagatggtgaact
atgcctgtatagggtgaagccagaggaaactctggtggaggctcgcagcggttctgacgt
gcaaatcgatcgtcaaatatggaggaggctgctgagctcggcaagggctccttcaagtac
gcatgggttcttgacaagctcaaggccgagcgtgagcgcggtatcaccatcgatatcgct
ctctggaagttcgagacccccaagtactacgtcaccgtcattgacgcccccggtcaccgt
gacttcatcaagaacatgatcactggtacttcccaggccgactgcgccattctcatcatt
gccgccggtactggtgagttcgaggctggtatctccaaggatggccagacccgtgagcac
gctctgctcgcctacacccttggtgtccggcagctcattgtcgccatcaacaagatggac
accaccaagtggtctgaggaccgttaccaggagatcatcaaggagacctccaacttcatc
aagaaggtcggctacaacccca------------attattcgcaagatgtaccaggagct
gatgaaccacctcaagcgctgcgttgacactggcaagcacttcgatcttcgtgttggcat
aagacaccaaactttgacgaacggactgaagtactcgttggccacgggtaactggggtga
ccagaagaaggcaatgagctctactgccggtgtgtcgcaggtgttgaatcgttacacatt
ctcctcgacactatctcacttgcggcgaacgaacacgcctatcggtcgtgatggcaagct
tgcgaagccgcggcagctgcacaatacgcactggggcttggtttgtcccgccgagacacc
agaaggacaggcttgtggtctcgtcaagaatctgtcactcatgtgttatgtcagtgtggg
tacaccagctgatcccatcattgaatttatgattgcacggaacatggaggttctggagga
gtacgagccacttcgctaccccaatgccaccaagattttcgtcaatggcagttgggaagg
cgtgcatcaagacccgaagcatctcgtcagcctcgtccagggccttcgtcggaaaggtgt
tatccagtctgaggtgtctcttgttcgtgatattcgcgatcgtgagttcaagattttctc
ggatgcgggtcgcgtgatgagacctctctttgccatcgagcaggaagaccatcctgagtc
gggtgttgagaagggcatgctgttgttgactaaggagcacattgcgaagctggatgccga
cgacggcctcagcaaggacgaccccaagtatttcggctgggacggcatctgcgaggctgg
tgctattgagtacctagacgcggaagaggaagagacggctatgatctgcatgacgccaga
agatctcgataactacagaatgcagaaggcgggctacaccatccccgaggacacgaacga
cgatgatatcaacaagcgtgtgaagacgaagatgaatcctacaacgcacatgtacacgca
ttgtgagattcatcccagtatgctactgggtatttgcgcgagtatcattcctttccctga
ccacaaccag
>R._seticollis_CBS634.66
------gagagtgaggctcccctacccgtgcgcacc-gtacctttaccgct--ctgttgc
ctccggcgggcggccgacggcggacgcccccggcgcccgccgggcggcggggcc-accct
t-caaccgtcagtga-tcgtctgagc-acaaaaacaaacaattaaaactttcaacaacgg
atctctaggttctggcatcgatgaagaacgcagcgaaatgcgatacgtaatgtgaattgc
agaattcagcgaaccatcgaatctttgaacgcacattgcgcccgccagcactctggcggg
catgcctgtccgagcgtcactcacaccctca-ggcgcctgcgcgc-ctggtgttggggct
gcgccgccggcgcgcaggccccgaaagcgagtggcgggccggcc--gccggccccgagcg
cagcagtaacaaa----------ctcgctccgggatgccgcggacg--------------
------------------------------------------------------------
-taacggcgagtgaagcggcaacagctcaaatttgaaatctggctccccgggtccgagtt
gtaatttggagaggatgctttgggcgcggcgccttccgagtgccttggaacaggacgccg
gagagggtgagagccccgtacggtaggacgcctagcccgtgtaaagctccttcgacgagt
cgagtagtttgggaatgctgctcaaaatgggaggtaaatttcttctaaagctaaatactg
gccagagaccgatagcgcacaagtagagtgatcgaaagatgaaaagcactttgaaaagag
ggttaaacagcacgtgaaattgttgaaagggaagcgcctgtggccagacgtgcgccccgc
ggaccacccgccgctctgcggcggggcactccgcggcgcgcaggccagcatcggctctcc
gagggggacaaaggtcgcgggaacgtagctctttcgggagtgttatagcccgcggcgcca
tgcccctgggggggccgaggaccgcgccttggcaaggatgctggcgtaatggccaccagc
gacccgtcttgaaacacggaccaaggagtcaagcattggggcgagtgtttgggtgacaaa
cccgcacgcgaaatgaaagtgaacgcaggtgggagccttggcgcaccaccgaccgatcct
gatgttctcggatggatttgagtaggagccttgccgcttggacccgaaagatggtgaact
atgcctgtatagggtgaagccagaggaaactctggtggaggctcgcagcggttctgacgt
gcaaatcgatcgtcaaatatggaggaagctgccgagctcggaaagggttccttcaagtat
gcctgggttcttgacaagctcaaggccgagcgtgagcgtggtatcactattgatatcgct
ctctggaagttcgagacccccaagtactacgtcaccgtcattgacgcccccggtcatcgt
gacttcatcaagaacatgatcactggtacctcccaggccgactgcgctattctgattatc
gctgccggtactggtgagttcgaggctggtatctccaaggatggccagactcgtgagcac
gctctgcttgcctacaccctgggtgtccggcagctgattgttgccatcaacaagatggac
actgccaagtgggccgagtcccgttaccttgaaatcatcaaggagacc------------
----------------------------------------------atgtaccaggagct
gctgaaccacctgaagcgctgtgtcgacaccggcaagcactttgatctgcgtgtcggtat
ccgccaccagaccctgaccaacggtctcaagtattcgctcgccacaggcaactggggcga
ccagaagaaggccatgagctcgacagctggtgtgtcgcaggtgctgaatcgctacacctt
ctcgtcgacgctgtctcatttgcggcgaaccaacacgcccattggccgcgacggcaaatt
ggccaagccgcgacagctgcacaacacccattggggtctggtgtgcccagccgagacccc
cgaaggacaggcttgtggtctggtcaagaatttgtctttgatgtgctacgtcagtgtggg
tacgccggccgaacccattgtcgagttcatgattgcccggaacatggaggttctggaaga
atacgaaccgctgcgctaccccaacgccaccaagattttcgtgaacggcagctgggtggg
tgtgcaccaagacccgaagcaccttgtcagtctggtgcagaatctgcggcgctcgggtat
catccaggccgaggtgtcactggtgcgcgacatccgtgaccgagagttcaagatcttctc
cgatgcaggccgtgtcatgcgtccgctgtttgctattgagcaggaagagaactcagcctc
gggcgtggagaagggccacctggttctgaacaagacgcacttccagcgcctggatgacga
tgaactgctgaacgccgagaacccagcctacaacggctggaccagtcttgtcaagtcggg
tgccattgagtatttggatgcagaggaagaggaaacggccatgatctgcatgacacccga
ggacctggaagcgtaccggatgaaaaaggccggtattgacattgcgccgga---tgacga
agaggacctgaacaggcgtgtcaagaccaagatgaacatgtcgacgcacatgtacacaca
ctgcgagatccaccccagcatgcttctcggtatctgtgccagcattattcccttcccgga
tc--------
>Raffaelea_deltoideospora_SCAU_21GD01071
tcattagcgagcagcgactcccaacccgtgcgaacg-ctacct---tcttgtc-tgttgc
tttcggcgggcggcc---------cccccaaggcgcccgccgga-----gcgac-ccaac
c-aaacctcgcgcgc-acgtctgagccaactgacacaatcgtcaaaactttcaacaacgg
atctcttggttctggcatcgatgaagaacgcagcgaactgcgatacgtaatgtgaattgc
agaattcagtgaaccatcgaatctttgaacgcacattgcgcctgccagcactctggcagg
cacgcctgtccgagcgtcatttccaccctca-ggcgctt----gc-ctggcgttggggcc
ccgccac--cggcggaggccccgaaagcgagtggcgggccggcctggcgggctccgagcg
cagtagttacgcaag-tcat-t-gccgctc-cggacgcccccggcggcgcccagccgagg
gaccccccttctcaaggttgacctcggatcaggtgggactacccgctgaacttaagcata
ttaacggcgagtgaagcggcaacagctcaaatttgaaatccggcccc----gccggagtt
gtaatttggagaggatgctttgggcgcggcgcccaccgagtgccttggaacaggccgccg
gagagggtgagagccccgtacggtgggaggcctagcccgtgcaaagctccttcgacgagt
cgagtagtttgggaatgctgctcaaaacgggaggtaaatttcttccaaagctaaatattg
gccagagaccgatagcgcacaagtagagtgatcgaaagatgaaaagcactttgaaaagag
ggttaaacagtacgtgaaattgttgaaagggaagcgcctgtgaccagacctgcaccccgc
gttccacccggcgctcg-cgccggggcacggcgcggggcgcaggccagcatcggctctgc
cagggggacaaaggccgcgggaacgtagctcctccgggagtgttatagcccgcggcgcca
tgcccctggcggggccgaggaccgcgcttcggcaaggatgctggcgtaatggtcaccagc
gacccgtcttgaaacacggaccaaggagtcaagcattggggcgagtgtttgggtgtcaaa
cccgcacgcgaaatgaaagtgaacgcaggtgagagcttcggcgcatcaccgaccgatcct
gatgtcttcggatggatttgagtaagagccttaccgcttggacccgaaagatggtgaact
atgcctgtatagggtgaagccagaggaaactctggtggaggctcgcagcggttctgacgt
gcaaatcgatcgtcaaatatcaaggaagctgctgagttgggcaagggctcgttcaagtac
gcatgggtgcttgacaagctcaaggctgagcgtgagcgtggtatcaccattgatatcgcc
ctctggaagttcgagacccccaagtactatgtcaccgtcattgacgccccgggccatcgt
gacttcatcaagaacatgatcacgggtacgtcgcaggctgactgcgccattctcatcatt
gccgctggcactggtgagttcgaggctggtatctccaaggatggccagacccgcgagcac
gctcttcttgcctacaccctgggtgtgcggcagctcattgtcgccatcaacaagatggac
accaccaagtggtccgagagccgctaccaggagatcatcaaggagacgtccaacttcatc
aagaaggtcggctacaaccccaag------------------------------------
------------------------------------------------------------
------------------------------------------------------------
------------------------------------------------------------
------------------------------------------------------------
------------------------------------------------------------
------------------------------------------------------------
------------------------------------------------------------
------------------------------------------------------------
------------------------------------------------------------
------------------------------------------------------------
------------------------------------------------------------
------------------------------------------------------------
------------------------------------------------------------
------------------------------------------------------------
------------------------------------------------------------
------------------------------------------------------------
------------------------------------------------------------
----------
>Gra._sparsum_CBS405.77
tcattacagagtctaaactcccaacccatgtgaacc-ataccgacggctgtcc-tgttgc
ttccggccggcggctccccgtaagccgcaaggccgccggccgga-ggcgacggccaattt
t-aaacggatgtggc-tcgtctgagccaaaagacaaaatagtcaaaactttcaacaacgg
atctcttggttctggcatcgatgaagaacgcagcgaaacgcgataagtaatgtgaattgc
agaatttagtgaatcatcaaatctttgaacgcacattgcgcctgccagtattctggcagg
catgcctgtccgagcgtcatttccaccctca-ggcgcctgtgcgc-ctgctgttggggct
ctgcggcctggccgcaggccccgaaagcaagtggcgggctggct-ggtcggctccgagcg
cagtaaacact----------c-ttcgctt-tggatgccccggtctatgccctgccgtaa
aa----------------------------------------------------------
--aacggcgagtgaagcggcaacagctcaaatttgaaatctggccttt-tggcccgagtt
gtaatttggagaggatgcttttggcgcggtgccttccgagttccttggaacaggacgcca
gagagggtgagagccccgtacggttggacaccaagcctttgtaaagctccttcgacgagt
cgagtagtttgggaatgctgctcaaaatgggaggtaaatttcttctaaagctaaatattg
gccagagaccgatagcgcacaagtagagtgatcgaaagatgaaaagcactttgaaaagag
ggttaaacagtacgtgaaattgttgaaagggaagcgcctgtgaccagacttgcgccccgc
gaaccactcggcgttct-cgccgtgttactccgcggggtgcaggccagcatcggttttct
cagggggataaaggcggcgggaacgtagctctttcgggagtgttatagcccgtcgtgtca
tgcccttggggggaccgaggaccgcgcttcggcaaggatgctggcgtaatggtcaccagc
gacccgtcttgaaacacggaccaaggagtcaagcattggggcgagtgtttgggtgtcaaa
cccgcacgcgaaatgaaagtaaacgca---------------------------------
------------------------------------------------------------
------------------------------------------------------------
----------------------nnnnnnnnnnnnnnnnnnnnnnnnnnnnnnnnnnnnnn
nnnnnnnnnnnnnnnnnnnnnnnnnnnnnnnnnnnnnnnnnnnnnnnnnnnnnnnnnnnn
nnnnnnnnnnnnnnnnnnnnnnnnnnnnnnnnnnnnnnnnnnnnnnnnnnnnnnnnnnnn
nnnnnnnnnnnnnnnnnnnnnnnnnnnnnnnnnnnnnnnnnnnnnnnnnnnnnnnnnnnn
nnnnnnnnnnnnnnnnnnnnnnnnnnnnnnnnnnnnnnnnnnnnnnnnnnnnnnnnnnnn
nnnnnnnnnnnnnnnnnnnnnnnnnnnnnnnnnnnnnnnnnnnnnnnnnnnnnnnnnnnn
nnnnnnnnnnnnnnnnnnnnnnnnnnnnnnnnnnnnnnnnnnnnnnnnnnnnnnnnnnnn
nnnnnnnn-----------nnnnnnnnnnnnnncatcatccgcaagatgtaccaggagct
gatgaaccacctcaagcgctgcgtggacacgggcaagcactttgacctgcgcgtgggcat
ccggcaccagacgctgaccaacgggctcaagtactcgctggcgacgggcaactggggcga
ccagaaaaaggccatgagctcgacggcgggcgtgtcgcaggtgctgaaccgctacacgtt
ttcgtcgacgctgtcgcatctgcggcggaccaacacgccgattgggcgcgacggcaagct
ggccaagccgcggcagctgcacaacacgcactgggggctggtgtgcccggcggagacgcc
cgagggccaggcctgtggcctggtcaagaacctgtcgctcatgtgctatgtgagcgtggg
cacgccggcggagccgattgtggagtttatgacgtcgcgcaacatggaggtgctggagga
gtacgagccgctgcggtacccgaacgcgaccaaggtgtttgtcaacggcagctgggtggg
ggtgcaccaggacccgaagcagctggtgacgctggtgcagggcctgcggcgcaagggcat
tatccagtcggaggtgtcgctggtgcgggacattcgcgagcgcgagttcaagatcttttc
ggacgcgggccgggtgatgcggccgctgtttgccattgagcaggacgacaatgcggagtc
ggggctggagaaggggtcgctggtgctgaccaaggagcacatccagcggctggacgcgga
cgagcagctgagccgcgacgacggcaactttttcggctgggacgggatctgcaaggcggg
cgcgatcgagtacctggacgcggaggaggaggagacggccatgatctgcatgacgccgga
ggacctggagaactaccggctacaaaaggcgggcatccagattgccgaggagctgggcga
cgaggatctcaacaagcgcgtcaagacgcggctgaacccgacgacgcacatgtacacgca
ttgcgagatccatccgagcatgctgctgggcatntgcgcgagcatcattccgtttccgga
ccacaaccag
>Gra._nigrum_CBS163.61
tcattaccgagttttaactcccaacccatgtgaacc-ataccgacggctgtct-tgttgc
ttccggccggcggcgccctgtcacccgcaagggcaccggccggg-ggtgacagc-cttta
t-aaacgtttgtggc-tcgtctgagcgaaaagacaaaatagtcaaaactttcaacaacgg
atctcttggttctggcatcgatgaagaacgcagcaaaacgcgataagtaatgtgaattgc
agaatttagtgaatcatcaaatctttgaacgcacattgcgcctgccagtattctggcagg
catgcctgtccgagcgtcatttccaccctca-ggcgcctgtgcgc-ctgctgttggggct
ctgcggcctggccgcaggccccgaaagtcagtggcgggctggct-ggtcggctccgagcg
cagtaaacact----------c-ttcgctc-tggacgccccggcttgcgccctgccgtaa
aagtttatttttataggttgacctcggatcaggtaggactacccgctgaacttaagcata
-taacggcgagtgaagcggcaacagctcaaatttgaaatctggccttt-tggcccgagtt
gtaatttggagaggatgcttttggcgcggtgccttccgagttccttggaacaggacgcca
gagagggtgagagccccgtacggtgggacaccaagcctttgtaaagctccttcgacgagt
cgagtagtttgggaatgctgctcaaaatgggaggtaaatttcttctaaagctaaataccg
gccagagaccgatagcgcacaagtagagtgatcgaaagatgaaaagcactttgaaaagag
ggttaaacagtacgtgaaattgttgaaagggaagcgcctgtgaccagacttgcgccccgc
gaaccacccggcgttct-cgccggtgcactccgcggggtgcaggccagcatcggttttcc
tagggggataaaggccgcgggaacgtagctctttcgagagtgttatagcccgcggtgtca
tgcccttggggggaccgaggaccgcgcttcggcaaggatgctggcgtaatggtcaccagc
gacccgtcttgaaacacggaccaaggagtcaagcattagggcgagtgtttgggtgtcaaa
cccgcacgcgaaatgaaagtaaacgcaggtgagagcttcggcgcatcatcgaccgatcct
gatgtattcggatggatttgagtaagagccttaccgcttggacccgaaagatggtgaact
atgcctgtatagggtgaagccagaggaaactctggtggaggctcgcagcggttctgacgt
gcaaatcgatcgtcaaatatggnnnnnnnnnnnnnnnnnnnnnnnnnnnnnnnnnnnnnn
nnnnnnnnnnnnnnnnnnnnnnnnnnnnnnnnnnnnnnnnnnnnnnnnnnnnnnnnnnnn
nnnnnnnnnnnnnnnnnnnnnnnnnnnnnnnnnnnnnnnnnnnnnnnnnnnnnnnnnnnn
nnnnnnnnnnnnnnnnnnnnnnnnnnnnnnnnnnnnnnnnnnnnnnnnnnnnnnnnnnnn
nnnnnnnnnnnnnnnnnnnnnnnnnnnnnnnnnnnnnnnnnnnnnnnnnnnnnnnnnnnn
nnnnnnnnnnnnnnnnnnnnnnnnnnnnnnnnnnnnnnnnnnnnnnnnnnnnnnnnnnnn
nnnnnnnnnnnnnnnnnnnnnnnnnnnnnnnnnnnnnnnnnnnnnnnnnnnnnnnnnnnn
nnnnnnnnnnn-nnnnnnnnnnntgttccgcggcatcatccgcaagatgtaccaggagct
gatgaaccacttgaagcgctgcgtggacacgggcaagcactttgacctgcgcgtgggcat
ccggcaccagaccctgaccaacgggctcaagtactctctggccacgggcaactggggnga
ccagaagaaggccatgagttcgacggccggtgtgtcacaggtgctgaaccgttacacctt
ttcctcaacgctgtcgcatctgcggcgaaccaatacgcccattggccgagacggcaagct
ggccaagccgcggcagctgcacaatacgcactggggtctcgtctgcccggccgaaacgcc
cgagggccaggcctgtggtctggtcaagaacctgtcgctcatgtgctacgtcagcgtagg
cacgccggccgagccgattgtggagtttatgacgtcgcggaacatggaggttctggagga
gtacgagccgctgcgctaccccaatgccaccaaggtctttgtgaacggcagctgggtggg
tgtgcaccaggacccgaagcagcttgtcagcctagtgcaagggctgcggcgcaagggcat
catccagtctgaggtgtcgctggtgcgcgacatccgcgaacgcgagttcaagatcttctc
cgacgccggccgcgtcatgagaccgctctttgctatcgagcaagaggacaacgccgagtc
gggcctggagaagggatcgctggtgctgaccaaggagcacacccagcgactggatgcgga
cgagcagctgagccgcgacgaccctaacttttttggctgggacggcatctgcaaggtggg
tgccattgagtacttggacgccgaagaggaggagacagccatgatctgcatgacaccgga
agatttggagaactacaggctgcagaaagcaggcatcgcaatcgccgacgagatgggtga
cgaggatctcaacaagcgcgtcaagaccaagctgaatccgacaacacacatgtacacgca
ttgcgagatccaccccagcatgctgctcggcatctgcgccagcattattcccttccccga
ccacaatcag
>R._canadensis_CBS168.66
-------cgagtcacgtcccccaacccgtgcgcacc-ttaccagcctcggccc-tgttgc
ctccggcgggccccacccgccggccggcgcccgcgcctgc--gg-gg--gcaca-ccccc
c-aaaccaagcgcgc-ccgtctgaga---cacacaaatggtacaaaactttcaacaacgg
atctcttggctctggcatcgatgaagaacgcagcgaaatgcgatacgtaatgtgaattgc
agaattcagcgaaccatcgaatctttgaacgcacattgcgcccgccagcactctggcggg
catgcctgtccgagcgtcatttccaccctca-ggcgcccgggcgc-ctggcgttggggcc
gcgcgc---gcgcgcaggccccgaaagcgagtggcgggccggcccc-cggcgtccgagcg
cagtagacctt----------ctctcgctc-agggcg--------tgccgcgggccg---
----------------------cgcgagccagccgatacaaccc------------cccc
ccgccgttgagtgaagcggcaacagctcaaatttgaaatctggccccccgggcccgagtt
gtactttggagaggatgctttgggcgcagcgccggccgagtgccctggaacgggccgccg
gagagggtgagagccccgtacggccggacgcctagcccgtgcaaagctccttcgacgagt
cgagtagtttgggaatgctgctcaaaatgggaggtaaatttcttctaaagctaaataccg
gccagagaccgatagcgcacaagtagagtgatcgaaagatgaaaagcactttgaaaagag
ggttaaacagcacgtgaaattgttgaaagggaagcgcctggggccagacgtgcgccccgc
ggaccacccggcgcctcgcgccggggcacgccgcggggcgcaggccagcatcggctcccc
cagggggacaagggccgcgggaacgtagctcctccgggagcgttatagcccgcggcgcca
tgcccctgggggggccgaggaccgcgctccagcaaggatgctggcgtaatggcccccagc
gacccgtcttgaaacacggaccaaggagtcaagcattggggcgagtgtctgggtgccaaa
cccgcacgcgaaatgaaagtgaacgcaggtgggagccccggcgcaccaccgaccgatcct
gaagtcttcggatggatttgagtaggagccttgccgcttggacccgaaagatggtgaact
atgcctgtatagggtgaagccagaggaaactctggtggaggctcgcagcggttctgacgt
gcaaatcgatcgtcaaatatggnnnnnnnnnnnnnnnnnnnnnnnnnnnnnnnnnnnnnn
nnnnnnnnnnnnnnnnnnnnnnnnnnnnnnnnnnnnnnnnnnnnnnnnnnnnnnnnnnnn
nnnnnnnnnnnnnnnnnnnnnnnnnnnnnnnnnnnnnnnnnn------------------
------------------------------------------------------------
------------------------------------------------------------
------------------------------------------------------------
------------------------------------------------------------
------------------------------------------------------------
------------------------------------------------------------
------------------------------------------------------------
------------------------------------------------------------
------------------------------------------------------------
------------------------------------------------------------
------------------------------------------------------------
------------------------------------------------------------
------------------------------------------------------------
------------------------------------------------------------
------------------------------------------------------------
------------------------------------------------------------
------------------------------------------------------------
------------------------------------------------------------
------------------------------------------------------------
------------------------------------------------------------
------------------------------------------------------------
------------------------------------------------------------
----------
>G._curvispora_CBS123914
tcattagcgagtagcaactcccaacccgtgcataca-taccgcat-ttgcgcc-cgttgc
ctcctggcgggcggcgcgcgcctccagctcgcccgcccgccggg-ggccggccg-cactc
t-gaaccacactgag-cagtctgagc-aaaaccatgaatcgttaaaactttcaacaacgg
atctcttggttctggcatcgatgaagaacgcagcgaactgcgataagtaatgtgaattgc
agaattcagtgaaccatcgaatctttgaacgcacattgcgcccgccagcattctggcggg
catgcctgtccgagcgtcatttccaccctca-cgcgccctagtgc-gtggtgttggggca
gcggcggccccccgcaggccccgaaacccagtggcgggccggc--agaaggctccgagcg
cagtaagcatt-----acgc-c-ctcgctc-tggacgcccctgctggcagctcgccccgg
aaaaccattttctaaggttgacctcggatcaggtaggattacccgctgaacttaagcat-
---acggcgagtgaagcggcaacagctcagatttggaatctggccttc-gggcccgagtt
gtaatctggagaggatgcttctggcgcggtgccttccgagttccctggaacgggacgccg
gagagggtgagagccccgtacggttggacacctagcctctgtgaagctccttcgacgagt
cgagtagtttgggaatgctgctcaaaatgggaggtaaatttcttctaaagctaaatattg
gccagagaccgatagcgcacaagtagagtgatcgaaagatgaaaagcactttgaaaagag
agttaaaaagtacgtgaaattgttgaaagggaagcgcccgtggccagacttgcgccgcgc
ggaccacccagcgttct-cgctggtgcactccgcgcggcgcaggccagcatcggttttcc
tagggggataaaggtcgcgggaacgtagctcctccgggagtgttatagcccgtggcgtca
tgcccctggggggaccgaggaccgcgcttcggcaaggatgctggcgtaatggccaccggc
gacccgtcttgaaacacggaccaaggagtcaagcattggggcgagtgtctgggtgttaaa
cccgcacgcgaaatgaaagtgaacgcaggtgagagcttcggcgcatcatcgaccgatcct
gatgttctcggatggatttgagtaagagccttaccgcttggacccgaaagatggtgaact
atgcctgtatagggtgaagccagaggaaactctggtggaggctcgcagcggttctgacgt
gcaaatcgatcgtcaaatatggaggaggctgctgagctcggcaagggctccttcaagtac
gcatgggttcttgacaagctcaaggccgagcgtgagcgcggtatcaccatcgatatcgct
ctctggaagttcgagaccccccgctactacgtcaccgtcattgacgctcccggtcaccgt
gacttcatcaagaacatgattaccggtacctcgcaggccgactgcgctatcctcatcatt
gccgctggcactggtgagttcgaggctggtatctccaaggatggccagacccgtgagcac
gctctgcttgcctacacccttggtgtccggcagctcattgtc------------------
------------------------------------------------------------
-----------------------nnnnnnnnnnnnnnnnnnnnnnnnnnnnnnnnnnnnn
nnnnnnnnnnnnnnnnnnnnnnnnnnnnnnnnnnnnnnnnnnnnnnnnnnnnnnnnnnnn
nnnnnnnnnnnnnnnnnnnnnnnnnnnnnnnnnnnnnnnnnnnnnnnnnnnnnnnnnnnn
nnnnnnnnnnnnnnnnnnnnnnnnnnnnnnnnnnnnnnnnnnnnnnnnnnnnnnnnnnnn
nnnnnnnnnnnnnnnnnnnnnnnnnnnnnnnnnnnnnnnnnnnnnnnnnnnnnnnnnnnn
nnnnnnnnnnnnnnnnnnnnnnnnnnnnnnnnnnnnnnnnnnnnnnnnnnnnnnnnnnnn
nnnnnnnnnnnnnnnnnnnnnnnnnnnnnnnnnnnnnnnnnnnnnnnnnnnnnnnnnnnn
nnnnnnnnnnnnnnnnnnnnnnnnnnnnnnnnnnnnnnnnnnnnnnnnnnnnnnnnnnnn
nnnnnnnnnnnnnnnnnnnnnnnnnnnnnnnnnnnnnnnnnnnnnnnnnnnnnnnnnnnn
nnnnnnnnnnnnnnnnnnnnnnnnnnnnnnnnnnnnnnnnnnnnnnnnnnnnnnnnnnnn
nnnnnnnnnnnnnnnnnnnnnnnnnnnnnnnnnnnnnnnnnnnnnnnnnnnnnnnnnnnn
nnnnnnnnnnnnnnnnnnnnnnnnnnnnnnnnnnnnnnnnnnnnnnnnnnnnnnnnnnnn
nnnnnnnnnnnnnnnnnnnnnnnnnnnnnnnnnnnnnnnnnnnnnnnnnnnnnnnnnnnn
nnnnnnnnnnnnnnnnnnnnnnnnnnnnnnnnnnnnnnnnnnnnnnnnnnnnnnnnnnnn
nnnnnnnnnnnnnnnnnnnnnnnnnnnnnnnnnnnnnnnnnnnnnnnnnnnnnnnnnnnn
nnnnnnnnnnnnnnnnnnnnnnnnnnnnnnnnnnnnnnnnnnnnnnnnnnnnnnnnnnnn
nnnnnnnnnnnnnnnnnnnnnnnnnnnnnnnnnnnnnnnnnnnnnnnnnnnnnnnnnnnn
nnnnnnnnnnnnnnnnnnnnnnnnnnnnnnnnnnnnnnnnnnnnnnnnnnnnnnnnnnnn
nnnnnnnnnn
>G._Zekuensis_CBS141901
tcattagcgagtaaaaactcccaacccgtgcataca-taccgcat-ttgcgac-cgttgc
ctcctggcgggcggcgcgcgcctccagctcgcccgcccgccggg-gga-ggccg-ctctt
t-gaaccacactgag-cagtctgagc-aaaaccatgaatcgttaaaactttcaacaacgg
atctcttggttctggcatcgatgaagaacgcagcgaactgcgataagtaatgtgaattgc
agaattcagtgaaccatcgaatctttgaacgcacattgcgcccgccagcattctggcggg
catgcctgtccgagcgtcatttccaccctca-cgcgccctagtgc-gtggtgttggggca
gcggctgcccaccgcaggccctgaaacccagtggcgggccggc--agaaggctccgagcg
cagtaagcatc-----acgc-c-ctcgctc-cggacgcccctgctggcagctcgccccgg
aaaacc-aattttaaggttgacctcggatcaggtaggattacccgctgaacttaagcata
tcaacggcgagtgaagcggcaacagctcagatttggaatctggccttc-gggcccgagtt
gtaatctggagaggatgcttctggcgcggtgccttccgagttccctggaacgggacgccg
gagagggtgagagccccgtacggttggacacctagcctttgtgaagctccttcgacgagt
cgagtagtttgggaatgctgctcaaaatgggaggtaaatttcttctaaagctaaatattg
gccagagaccgatagcgcacaagtagagtgatcgaaagatgaaaagcactttgaaaagag
agttaaaaagtacgtgaaattgttgaaagggaagcgcccgtggccagacttgcgctgcgc
ggaccacccagcgttct-cgctggtgcactccgcgcggcgcaggccagcatcggttttcc
tagggggataaaggtcgcgggaacgtagctcctccgggagtgttatagcccgtggcgtca
tgcccctggggggaccgaggaccgcgcttcggcaaggatgctggcgtaatggccaccggc
ga----------------------------------------------------------
------------------------------------------------------------
------------------------------------------------------------
------------------------------------------------------------
----------------------aggaggctgctgagctcggcaagggctccttcaagtac
gcatgggttcttgacaagctcaaggccgagcgtgagcgcggtatcaccattgatatcgct
ctctggaagttcgagacccccaagtactacgtcaccgtcattgacgctcccggtcaccgt
gatttcatcaagaacatgattaccggtacctcgcaggccgactgcgccattctcatcatt
gccgctggtactggtgagttcgaggctggtatctccaaggatggccagactcgtgagcac
gctctgcttgcctacacccttggtgtccggcagctcattgtcgccatcaacaagatggac
accaccaagtggtctgaggaccgttaccaggagatcatcaaggagacctccaacttcatc
aagaaggtcggctacaaccccaannnnnnnnnnnnnnnnnnnnnnnnnnnnnnnnnnnnn
nnnnnnnnnnnnnnnnnnnnnnnnnnnnnnnnnnnnnnnnnnnnnnnnnnnnnnnnnnnn
nnnnnnnnnnnnnnnnnnnnnnnnnnnnnnnnnnnnnnnnnnnnnnnnnnnnnnnnnnnn
nnnnnnnnnnnnnnnnnnnnnnnnnnnnnnnnnnnnnnnnnnnnnnnnnnnnnnnnnnnn
nnnnnnnnnnnnnnnnnnnnnnnnnnnnnnnnnnnnnnnnnnnnnnnnnnnnnnnnnnnn
nnnnnnnnnnnnnnnnnnnnnnnnnnnnnnnnnnnnnnnnnnnnnnnnnnnnnnnnnnnn
nnnnnnnnnnnnnnnnnnnnnnnnnnnnnnnnnnnnnnnnnnnnnnnnnnnnnnnnnnnn
nnnnnnnnnnnnnnnnnnnnnnnnnnnnnnnnnnnnnnnnnnnnnnnnnnnnnnnnnnnn
nnnnnnnnnnnnnnnnnnnnnnnnnnnnnnnnnnnnnnnnnnnnnnnnnnnnnnnnnnnn
nnnnnnnnnnnnnnnnnnnnnnnnnnnnnnnnnnnnnnnnnnnnnnnnnnnnnnnnnnnn
nnnnnnnnnnnnnnnnnnnnnnnnnnnnnnnnnnnnnnnnnnnnnnnnnnnnnnnnnnnn
nnnnnnnnnnnnnnnnnnnnnnnnnnnnnnnnnnnnnnnnnnnnnnnnnnnnnnnnnnnn
nnnnnnnnnnnnnnnnnnnnnnnnnnnnnnnnnnnnnnnnnnnnnnnnnnnnnnnnnnnn
nnnnnnnnnnnnnnnnnnnnnnnnnnnnnnnnnnnnnnnnnnnnnnnnnnnnnnnnnnnn
nnnnnnnnnnnnnnnnnnnnnnnnnnnnnnnnnnnnnnnnnnnnnnnnnnnnnnnnnnnn
nnnnnnnnnnnnnnnnnnnnnnnnnnnnnnnnnnnnnnnnnnnnnnnnnnnnnnnnnnnn
nnnnnnnnnnnnnnnnnnnnnnnnnnnnnnnnnnnnnnnnnnnnnnnnnnnnnnnnnnnn
nnnnnnnnnnnnnnnnnnnnnnnnnnnnnnnnnnnnnnnnnnnnnnnnnnnnnnnnnnnn
nnnnnnnnnn
>G._Pruni_CBS120197
-cattagcgagtagcagctcccaacccgtgttaact-taccgcacccggtgcc-cgttgc
ctggggcgggcccg-gctcccctccccccccgccgcccgccaaa-ggacggccg-cccga
g-aaacattcagtgc-ccgtctgagc-agaccacagaat-gtcaaaactttcaacaacgg
atctcttggttctggcatcgatgaagaacgcagcgaactgcgataagtaatgtgaattgc
agaattcagcgaaccatcgaatctttgaacgcacattgcgcccgccagcattctggcggg
catgcctgtccgagcgtcatttccaccctca-cgcgccccggcgc-gtggtgttggggca
gcggcggccccccgcaggccctgaaagctagtggcgggccagc--agtgggctccgagcg
cagtaagcagc----aacgc-c-ctcgctc-cggacgcccccgctggcgccctgccccgc
gagccccttttgcaaggttgacctcggatcaggtaggactacccgctgaacttaagcata
tcaacggcgagtgaagcggcaacagctcagatttggaatctggccccnagggcccgagtt
gtaatctggagaggatgcttctggcgcggcgccttccgagttccctggaacgggacgccg
gagagggtgagagccccgtacggtcggacgcccagcctctgtgaagctccttcgacgagt
cgagtagtttgggaatgctgctcaaaatgggaggtaaatttcttctaaagctaaataccg
gccagagaccgatagcgcacaagtagagtgatcgaaagatgaaaagcactttgaaaagag
ggttaaacagtacgtgaaattgttgaaagggaagcgcccgtggccagacttgcgccccgc
ggaccacccggcgttct-cgccggtgcactccgcgaggcgcaggccagcatcggttctcc
cagggggacaaaggctgcgggaacgtagctcctacgggagtgttatagcccgcggcgcca
tgcccctggggggaccgaggaccgcgcttcggcaaggatgctggcgtaatggccaccggc
gacccgtcttgaaacacggaccaaggagtcaagcattggggcgagtgtctgggtgccaaa
cccgcacgcgaaatgaaagtgaacgcaggtgagagcttcggcgcatcatcgaccgatcct
gatgttctcggatggatttgagtaagagccttaccgcttggacccgaaagatggtgaact
atgcctgtatagggtgaagccagaggaaactctggtggaggctcgcagcggttctgacgt
gcaaatcgatcgtcaaatatggaggaagccgctgagctgggcaagggctccttcaagtac
gcatgggttcttgacaaacttaaggccgagcgtgagcgcggtatcaccattgatatcgct
ctctggaagttcgagacccccaaatactacgtcaccgtcattgacgccccgggccatcgc
gatttcatcaagaacatgatcacgggcacgtcgcaggccgactgcgctattctgatcatc
gccgctggtacgggtgagttcgaggctggtatctccaaggatggccagacccgcgagcac
gctctgctggcctacacccttggtgtccggcagctcattgtcgccatcaacaagatggac
accaccaagtggtctgaggatcgttacaacgagatcatcaaggagacctccaacttcatc
aagaaggtcggctacaacccgaannnnnnnnnnnnnnnnnnnnnnnnnnnnnnnnnnnnn
nnnnnnnnnnnnnnnnnnnnnnnnnnnnnnnnnnnnnnnnnnnnnnnnnnnnnnnnnnnn
nnnnnnnnnnnnnnnnnnnnnnnnnnnnnnnnnnnnnnnnnnnnnnnnnnnnnnnnnnnn
nnnnnnnnnnnnnnnnnnnnnnnnnnnnnnnnnnnnnnnnnnnnnnnnnnnnnnnnnnnn
nnnnnnnnnnnnnnnnnnnnnnnnnnnnnnnnnnnnnnnnnnnnnnnnnnnnnnnnnnnn
nnnnnnnnnnnnnnnnnnnnnnnnnnnnnnnnnnnnnnnnnnnnnnnnnnnnnnnnnnnn
nnnnnnnnnnnnnnnnnnnnnnnnnnnnnnnnnnnnnnnnnnnnnnnnnnnnnnnnnnnn
nnnnnnnnnnnnnnnnnnnnnnnnnnnnnnnnnnnnnnnnnnnnnnnnnnnnnnnnnnnn
nnnnnnnnnnnnnnnnnnnnnnnnnnnnnnnnnnnnnnnnnnnnnnnnnnnnnnnnnnnn
nnnnnnnnnnnnnnnnnnnnnnnnnnnnnnnnnnnnnnnnnnnnnnnnnnnnnnnnnnnn
nnnnnnnnnnnnnnnnnnnnnnnnnnnnnnnnnnnnnnnnnnnnnnnnnnnnnnnnnnnn
nnnnnnnnnnnnnnnnnnnnnnnnnnnnnnnnnnnnnnnnnnnnnnnnnnnnnnnnnnnn
nnnnnnnnnnnnnnnnnnnnnnnnnnnnnnnnnnnnnnnnnnnnnnnnnnnnnnnnnnnn
nnnnnnnnnnnnnnnnnnnnnnnnnnnnnnnnnnnnnnnnnnnnnnnnnnnnnnnnnnnn
nnnnnnnnnnnnnnnnnnnnnnnnnnnnnnnnnnnnnnnnnnnnnnnnnnnnnnnnnnnn
nnnnnnnnnnnnnnnnnnnnnnnnnnnnnnnnnnnnnnnnnnnnnnnnnnnnnnnnnnnn
nnnnnnnnnnnnnnn---------------------------------------------
------------------------------------------------------------
----------
>G._Abieticola_CMW17199
------------------------------------------------------------
---------------gcgcccctccctct-gaccgcccgccggg-ggctggccg-ttcca
g-aacgctttagtgc-ctgtctgagc-agaccacagaatcgttaaaactttcaacaacgg
atctcttggttctggcatcgatgaagaacgcagcgaactgcgataagtaatgtgaattgc
agaattcagcgaaccatcgaatctttgaacgcacattgcgcccgccagcattctggcggg
catgcctgtccgagcgtcatttccaccctca-cgcgccccggcgc-gtggtgttggggca
gcggcggccccccgcaggcccctaaaaccagtggcgggccggc--agcgggctccgagcg
cagtaagcagc----aacgc-c-ctcgctc-tggacgcccccgccggc-tcccgcctcgg
aag------------------------------------------------------acc
cccatcgcgagtgaagcggcaacagctcagatttggaatctggcccccagggcccgagtt
gtaatctggagaggatgcttctggcgcggcgccttccgagttccctggaacgggacgccg
gagagggtgagagccccgtacggtcggacgcccagcctctgtgaagctccttcgacgagt
cgagtagtttgggaatgctgctcaaaatgggaggtaaatttcttctaaagctaaataccg
gccagagaccgatagcgcacaagtagagtgatcgaaagatgaaaagcactttgaaaagag
ggttaaacagtacgtgaaattgttgaaagggaagcgcccgtggccagacttgtgcccagc
ggaccacccggcgttct-cgccggtgcactccgctgggcgcaggccagcatcggttcttc
tagggggacaaaggtcgcgggaacgtagctccctcgggagtgttatagcccgcggcgcca
tgcccctggggggaccgaggaccgcgcttcggcaaggatgctggcgtaatggccaccggc
gacccgtcttgaaacacggaccaaggagtcaagcattggggcgagtgtctgggtgccaaa
cccgcacgcgaaatgaaagtaaacgcaggtgagagcttcggcgcatcatcgaccgatcct
gatgttctcggatggatttgagtaagagccttaccgcttggacccgaaagatggtgaact
atgcctgtatagggtgaagccagaggaaactctggtggaggctcgcagcggntctgacgt
gcaaatcgatcgtcaaatatggaggaggctgctgagctgggcaagggctccttcaagtac
gcatgggttcttgacaagcttaaggccgagcgcgagcgcggtatcaccatcgatatcgct
ctctggaagttcgagacccccaagtactacgtcaccgtcattgacgccccgggtcatcgt
gatttcatcaagaacatgatcacgggcacgtcgcaggccgactgcgctatcctgatcatt
gccgctggtacgggtgagttcgaggctggtatctccaaggatggccagacccgcgagcac
gccctgctggc-------------------------------------------------
------------------------------------------------------------
-----------------------nnnnnnnnnnnnnnnnnnnnnnnnnnnnnnnnnnnnn
nnnnnnnnnnnnnnnnnnnnnnnnnnnnnnnnnnnnnnnnnnnnnnnnnnnnnnnnnnnn
nnnnnnnnnnnnnnnnnnnnnnnnnnnnnnnnnnnnnnnnnnnnnnnnnnnnnnnnnnnn
nnnnnnnnnnnnnnnnnnnnnnnnnnnnnnnnnnnnnnnnnnnnnnnnnnnnnnnnnnnn
nnnnnnnnnnnnnnnnnnnnnnnnnnnnnnnnnnnnnnnnnnnnnnnnnnnnnnnnnnnn
nnnnnnnnnnnnnnnnnnnnnnnnnnnnnnnnnnnnnnnnnnnnnnnnnnnnnnnnnnnn
nnnnnnnnnnnnnnnnnnnnnnnnnnnnnnnnnnnnnnnnnnnnnnnnnnnnnnnnnnnn
nnnnnnnnnnnnnnnnnnnnnnnnnnnnnnnnnnnnnnnnnnnnnnnnnnnnnnnnnnnn
nnnnnnnnnnnnnnnnnnnnnnnnnnnnnnnnnnnnnnnnnnnnnnnnnnnnnnnnnnnn
nnnnnnnnnnnnnnnnnnnnnnnnnnnnnnnnnnnnnnnnnnnnnnnnnnnnnnnnnnnn
nnnnnnnnnnnnnnnnnnnnnnnnnnnnnnnnnnnnnnnnnnnnnnnnnnnnnnnnnnnn
nnnnnnnnnnnnnnnnnnnnnnnnnnnnnnnnnnnnnnnnnnnnnnnnnnnnnnnnnnnn
nnnnnnnnnnnnnnnnnnnnnnnnnnnnnnnnnnnnnnnnnnnnnnnnnnnnnnnnnnnn
nnnnnnnnnnnnnnnnnnnnnnnnnnnnnnnnnnnnnnnnnnnnnnnnnnnnnnnnnnnn
nnnnnnnnnnnnnnnnnnnnnnnnnnnnnnnnnnnnnnnnnnnnnnnnnnnnnnnnnnnn
nnnnnnnnnnnnnnnnnnnnn---------------------------------------
------------------------------------------------------------
------------------------------------------------------------
----------
>G._Taigensis_CMW36629
tcattactgagtagcaactcccaacccgtgcaaaca-taccgcatccagcgcc-cgttgc
ctcccggcgggcggcgccctccct------gaccgcccgccggg-ggctggccg-ttcca
g-aacgctttagtgc-ctgtctgagc-agaccacagaatcgttaaaactttcaacaacgg
atctcttggttctggcatcgatgaagaacgcagcgaactgcgataagtaatgtgaattgc
agaattcagcgaaccatcgaatctttgaacgcacattgcgcccgccagcattctggcggg
catgcctgtccgagcgtcatttccaccctca-cgcgccccggcgc-gtggtgttggggca
gcggcggccccccgcaggcccctaaagccagtggcgggccggc--agcgggctccgagcg
cagtaagcaga----aacgc-c-ctcgctc-tggacgcccccgccggc-tcccgcctcgg
aagacccccatcgcaggttgacctcggatcaggtaggactacccgctg-acttaagcata
--aacggcgagtgaagcggcaacagctcagatttggaatctggcccccagggcccgagtt
gtaatctggagaggatgcttctggcgcggcgccttccgagttccctggaacgggacgccg
gagagggtgagagccccgtacggtcggacgcctagcctctgtgaagctccttcgacgagt
cgagtagtttgggaatgctgctcaaaatgggaggtaaatttcttctaaagctaaataccg
gccagagaccgatagcgcacaagtagagtgatcgaaagatgaaaagcactttgaaaagag
ggttaaacagtacgtgaaattgttgaaagggaagcgcccgtggccagacttgtgcccagc
ggaccacccggcgttct-cgccggtgcactccgctgggcgcaggccagcatcggttcttc
tagggggacaaaggtcgcgggaacgtagctccctcgggagtgttatagcccgcggcgcca
tgcccctggggggaccgaggaccgcgcttcggcaaggatgctggcgtaatggccaccggc
gacccgtcttgaaacacggaccaaggagtcaagcattggggcgagtgtctgggtgccaaa
cccgcacgcgaaatgaaagtaaacgcaggtgagagcttcggcgcatcatcgaccgatcct
gatgttctcggatggatttgagtaagagccttaccgcttggacccgaaagatggtgaact
atgcctgtatagggtgaagccagaggaaactctggtggaggctcgcagcggttctgacgt
gcaaatcgatcgtcaaatatggaggaggctgccgagctgggcaagggctccttcaagtac
gcatgggttcttgacaagctcaaggccgagcgcgagcgcggtatcaccatcgatatcgct
ctctggaagttcgagacccccaagtactacgtcaccgtcattgacgccccgggtcatcgt
gatttcatcaagaacatgatcacgggcacgtcgcaggccgactgcgctatcctgatcatt
gccgctggtacgggtgagttcgaggctggtatctccaaggatggccagacccgcgagcac
gccctgctggcctacacccttggtgtccggcagctcattgtcgccatcaacaagatggac
accaccaagtggtccgagagccgttaccaggagatcatcaaggagacctccaacttcatc
aagaaggtcggctacaannnnnnnnnnnnnnnnnnnnnnnnnnnnnnnnnnnnnnnnnnn
nnnnnnnnnnnnnnnnnnnnnnnnnnnnnnnnnnnnnnnnnnnnnnnnnnnnnnnnnnnn
nnnnnnnnnnnnnnnnnnnnnnnnnnnnnnnnnnnnnnnnnnnnnnnnnnnnnnnnnnnn
nnnnnnnnnnnnnnnnnnnnnnnnnnnnnnnnnnnnnnnnnnnnnnnnnnnnnnnnnnnn
nnnnnnnnnnnnnnnnnnnnnnnnnnnnnnnnnnnnnnnnnnnnnnnnnnnnnnnnnnnn
nnnnnnnnnnnnnnnnnnnnnnnnnnnnnnnnnnnnnnnnnnnnnnnnnnnnnnnnnnnn
nnnnnnnnnnnnnnnnnnnnnnnnnnnnnnnnnnnnnnnnnnnnnnnnnnnnnnnnnnnn
nnnnnnnnnnnnnnnnnnnnnnnnnnnnnnnnnnnnnnnnnnnnnnnnnnnnnnnnnnnn
nnnnnnnnnnnnnnnnnnnnnnnnnnnnnnnnnnnnnnnnnnnnnnnnnnnnnnnnnnnn
nnnnnnnnnnnnnnnnnnnnnnnnnnnnnnnnnnnnnnnnnnnnnnnnnnnnnnnnnnnn
nnnnnnnnnnnnnnnnnnnnnnnnnnnnnnnnnnnnnnnnnnnnnnnnnnnnnnnnnnnn
nnnnnnnnnnnnnnnnnnnnnnnnnnnnnnnnnnnnnnnnnnnnnnnnnnnnnnnnnnnn
nnnnnnnnnnnnnnnnnnnnnnnnnnnnnnnnnnnnnnnnnnnnnnnnnnnnnnnnnnnn
nnnnnnnnn---------------------------------------------------
------------------------------------------------------------
------------------------------------------------------------
------------------------------------------------------------
------------------------------------------------------------
----------
>L._olivaceum__CMW23348
tcattagcgagtagtgactcccaacccgtgccaact-taccgcgcccagggac-cgttgc
ctcctggcgggcgccgtcggcacc------gcgtgcctgccggg-ggcg-----------
--gaacctatacata-gcgtctgagc-aaaccacagaatcgtaaaaactttcaacaacgg
atctcttggttctggcatcgatgaagaacgcagcgaactgcgataagtaatgcgaattgc
agaattcagcgagccatcgaatctttgaacgcacattgcgcccgccagtattctggcggg
catgcctgtccgagcgtcatttcctccctca-cgcggcc---cgc-gtggtgttggggcg
gcgaccggtcggcgcagccccccaaagcaagtggcgggccggc--agcggtctccgagcg
cagtaagcatg----ttgcc-t-ctcgctc-tggacgatgctgcctgcgccctgccccca
atggtctatctcaaaggttgacctcggatcaggtaggattacccgctgaacttaag----
--------gagtgaagcggcaacagctcagatttggaatctggtccctcgggcccgagtt
gtaatctggagaggatgcttctggcgcggcgccgtccgagttccctggaacgggacgccg
gagagggtgagagccccgtacggtcggacgcctagcctgtgtgaagctccttcgacgagt
cgagtagtttgggaatgctgctcaaaatgggaggtaaatttcttctaaagctaaataccg
gccagagaccgatagcgcacaagtagagtgatcgaaagatgaaaagcactttgaaaagag
ggtcaaacagtacgtgaaattgttgaaagggaagcgcccgtggccagacttgtgcccggc
agaccatccggcgccccccgccggtgcactctgccgggcgcaggccagcatcggttttcc
cagggggataaaggcggcgggaacgtggctccctcgggagcgttatagcccgccgcgtca
tgcctctggggggaccgaggaccgcgcttatgcaaggatgctggcgtaatggccaccggc
gacccgtcttgaaacacggaccaaggagtcaagcattggggcgagtgtctgggtgttaaa
cccgcacgcgaaatgaaagtgaacgcaggtgagagcttcggcgcatcatcgaccgatcct
gatgttttcggatggatttgagtaagagccttaacgcttggacccgaaagatggtgaact
atgcctgtatagggtgaagccagaggaaactctggtggaggctcgcagcggttctgacgt
gcaaatcgatcgtcaaa-----aggaagccgctgagctgggcaagggctccttcaagtac
gcatgggtgcttgacaagctcaaggccgagcgtgagcgcggtatcaccattgatatcgct
ctgtggaagttcgagaccccgcggtactacgtcaccgtcattgacgccccgggccatcgt
gatttcatcaagaacatgatcacgggcacgtcgcaggccgactgcgctatcctgatcatt
gccgccggtacgggcgagttcgaggctggtatctccaaggatggccagacccgcgagcac
gctctgctggccttcaccctgggtgtccggcagctgattgttgccatcaacaagatggac
accaccaagtggtcggaggagcgctacctcgagatcatcaaggagacgtccaacttcatc
aagaatgtcggctacaccccaagnnnnnnnnnnnnnnnnnnnnnnnnnnnnnnnnnnnnn
nnnnnnnnnnnnnnnnnnnnnnnnnnnnnnnnnnnnnnnnnnnnnnnnnnnnnnnnnnnn
nnnnnnnnnnnnnnnnnnnnnnnnnnnnnnnnnnnnnnnnnnnnnnnnnnnnnnnnnnnn
nnnnnnnnnnnnnnnnnnnnnnnnnnnnnnnnnnnnnnnnnnnnnnnnnnnnnnnnnnnn
nnnnnnnnnnnnnnnnnnnnnnnnnnnnnnnnnnnnnnnnnnnnnnnnnnnnnnnnnnnn
nnnnnnnnnnnnnnnnnnnnnnnnnnnnnnnnnnnnnnnnnnnnnnnnnnnnnnnnnnnn
nnnnnnnnnnnnnnnnnnnnnnnnnnnnnnnnnnnnnnnnnnnnnnnnnnnnnnnnnnnn
nnnnnnnnnnnnnnnnnnnnnnnnnnnnnnnnnnnnnnnnnnnnnnnnnnnnnnnnnnnn
nnnnnnnnnnnnnnnnnnnnnnnnnnnnnnnnnnnnnnnnnnnnnnnnnnnnnnnnnnnn
nnnnnnnnnnnnnnnnnnnnnnnnnnnnnnnnnnnnnnnnnnnnnnnnnnnnnnnnnnnn
nnnnnnnnnnnnnnnnnnnnnnnnnnnnnnnnnnnnnnnnnnnnnnnnnnnnnnnnnnnn
nnnnnnnnnnnnnnnnnnnnnnnnnnnnnnnnnnnnnnnnnnnnnnnnnnnnnnnnnnnn
nnnnnnnnnnnnnnnnnnnnnnnnnnnnnnnnnnnnnnnnnnnnnnnnnnnnnnnnnnnn
nnnnnnnnnnnnnnnnnnnnnnnnnnnnnnnnnnnnnnnnnnnnnnnnnnnnnnnnnnnn
nnnnnnnnnnnnnnnnnnnnnnnnnnnnnnnnnnnnnnnnnnnnnnnnnnnnnnnnnnnn
nnnnnnnnnnnnnnnnnnnnnnnnnnnnnnnnnnnnnnnnnnnnnnnnnnnnnnnnnnnn
nnnnnnnnnnnnnnnnnnnnnnnnnnnnnnnnnnnnnnnnnnnnnnnnnnnnnnnnnnnn
nnnnnnnnnnnnnnnnnnnnnnnnnnnnnnnnnnnnnnnnnnnnnnnnnnnnnnnnnnnn
nnnnnnnnnn
>J._tenella_CBS189.86
tcattaccgagtagcaactcccaacccgtgcgaacc-gtaccc---ctgttct-cgttgc
ctctgggcggcgggcgcgtacccccatcgccgccacccgccagc-ggcggcggg-cctct
t-gaacgtacagtgt-ccttctgagc-ctaaaacaaaccaatcaaaactttcaacaacgg
atctcttggctctggcatcgatgaagaacgcagcgaaatgcgatacgtaatgtgaattgc
agaattccgcgaaccatcgaatctttgaacgcacattgcgcctgccagcactctggcagg
catgcctgtccgagcgtcatttcccccctcagcgcgccccggccg-ctggtgttggggca
gccgcccgcggccgggggccctgaaatgcagtggcgggcccggcggaccggccctgagcg
cagcaccgaacgcactctct-c-ctcgctc-agcggctcccccccggcgcccagccgtca
aaaacccccccaccaggttgacctcggatcaggtaggactacccgctgaacttaa-----
--aacggcgagtgaagcggcaacagctcaaatttgaaatctggccctctgggtccgagtt
gtaatttggagaggatgcttttggcgcggcgccgtccgagttccttggaacaggacgccg
gagagggtgagagccccgtacggacggacgcctagcctctacaaagctccttcgacgagt
cgagtagtttgggaatgctgctctaaatgggaggtaaatttcttctaaagctaaataccg
gccagagaccgatagcgcacaagtagagtgatcgaaagatgaaaagcactttgaaaagag
ggttaaacagtacgtgaaattgttgaaagggaagcgcctgtgaccagacttgcgccccgc
ggaccaaccggcgctcc-cgccggtgcactccgcggggtgcaggccagcatcggttttcc
cagggggacaaaggccgcgggaacgtagctccctcgggagtgttacagcccgcggcggca
tgcccctggggggaccgaggaccgcgcttcggcaaggatgctggcgtaatggtcaccagc
gacccgtcttgaaacacggatcaaggagtcaagcattggggcgagtgtttgggtgtcaaa
cccgcacgcgaaatgaaagtaaacgcaggggagagcttcggcgcacccccgaccgatcct
gatgtcttcggatggatttgagtaagagccttaccgcttggacccgaaagatggtgaact
atgcctgtgtagggtgaagccagaggaaactctggtggaggctcgcagcggttctgacgt
gcaaatcgatcgtcaaacatggaggaggctgctgagctgggcaagggctctttcaagtat
gcctgggtgctggacaagctcaaggccgagcgtgagcgcggtatcaccatcgatatcgct
ctctggaagttcgagacgcccaagtactacgtcaccgtcatcgacgcccccggccaccgt
gacttcatcaagaacatgatcacgggcacctcgcaggccgactgcgccattctcatcatt
gccgccggcactggtgagttcgaggctggtatctccaaggatggccagacccgtgagcac
gctctgctcgcctacaccctgggcgtgcggcagctcattgtcgccatcaacaagatggac
accaccaagtggtccgaggaccgctaccaggagatcatcaaggagacgtccaa-------
-----------------------nnnnnnnnnnnnnnnnnnnnnnnnnnnnnnnnnnnnn
nnnnnnnnnnnnnnnnnnnnnnnnnnnnnnnnnnnnnnnnnnnnnnnnnnnnnnnnnnnn
nnnnnnnnnnnnnnnnnnnnnnnnnnnnnnnnnnnnnnnnnnnnnnnnnnnnnnnnnnnn
nnnnnnnnnnnnnnnnnnnnnnnnnnnnnnnnnnnnnnnnnnnnnnnnnnnnnnnnnnnn
nnnnnnnnnnnnnnnnnnnnnnnnnnnnnnnnnnnnnnnnnnnnnnnnnnnnnnnnnnnn
nnnnnnnnnnnnnnnnnnnnnnnnnnnnnnnnnnnnnnnnnnnnnnnnnnnnnnnnnnnn
nnnnnnnnnnnnnnnnnnnnnnnnnnnnnnnnnnnnnnnnnnnnnnnnnnnnnnnnnnnn
nnnnnnnnnnnnnnnnnnnnnnnnnnnnnnnnnnnnnnnnnnnnnnnnnnnnnnnnnnnn
nnnnnnnnnnnnnnnnnnnnnnnnnnnnnnnnnnnnnnnnnnnnnnnnnnnnnnnnnnnn
nnnnnnnnnnnnnnnnnnnnnnnnnnnnnnnnnnnnnnnnnnnnnnnnnnnnnnnnnnnn
nnnnnnnnnnnnnnnnnnnnnnnnnnnnnnnnnnnnnnnnnnnnnnnnnnnnnnnnnnnn
nnnnnnnnnnnnnnnnnnnnnnnnnnnnnnnnnnnnnnnnnnnnnnnnnnnnnnnnnnnn
nnnnnnnnnnnnnnnnnnnnnnnnnnnnnnnnnnnnnnnnnnnnnnnnnnnnnnnnnnnn
nnnnnnnnnnnnnnnnnnnnnnnnnnnnnnnnnnnnnnnnnnnnnnnnnnnnnnnnnnnn
nnnnnnnnnnnnnnnnnnnnnnnnnnnnnnnnnnnnnnnnnnnnnnnnnnnnnnnnnnnn
nnnnnnnnnnnnnnnnnnnnnnnnnnnnnnnnnnnnnnnnnnnnnnnnnnnnnnnnnnnn
nnnnnnnnnnnnnnnnnnnnnnnnnnnnnnnnnnnnnnnnnnnnnnnnnnnnnnnnnnnn
nnnnnnnnnnnnnnnnnnnnnnnnnnnnnnnnnnnnnnnnnnnnnnnnnnnnnnnnnnnn
n---------
>M._botuliformis_CMW14493
-cattaccgagtagcaactcccaacccttgtgtacc-ataccaaa-ccgttct-cgttgc
ctcctggcggcgggggcgcagcccctccctcccccaccgccagg-ggtggcgag-cgcct
c-gaacccagagcgc-ctgtctgagc-aaaacaaaaaataatcaaaactttcaacaatgg
atctcttggctctggcatcgatgaagaacgcagcgaaatgcgatacgtaatgtgaattgc
agaattcagcgaaccatcgaatctttgaacgcacattgcgcctgccagcactctggcagg
catgcctgtccgagcgtcatttctcccctcagcgcgccctgtcgcgctggtgttggggcg
---------ggcggagggcccccaaagccagtggcggacccggc-tgtcggctccgagcg
cagtactgaacccagtctcctc-ttcgctc--tgcagccccggccggtgccctgccgtta
aacacccccct-------------------------------------------------
-taacggcgagtgaagcggcaacagctcaaatttgaaatctggccccccgggcccgagtt
gtaatttggagaggatgcttctggcgcggcgccgtccgagttccttggaacaggacgccg
gagagggtgagagccccgtacggacggacgcctagcctctacgaagctccttcgacgagt
cgagtagtttgggaatgctgctcaaaatgggaggtaaatttcttctaaagctaaataccg
gccagagaccgatagcgcacaagtagagtgatcgaaagatgaaaagcactttgaaaagag
ggttaaaaagtacgtgaaattgttgaaagggaagcgcctgtgaccagacttgcgccccgc
ggaccatccggcgttct-cgccggtgcactccgcggggtgcaggccagcatcggttctgc
cagggggataaaggccgcgggaacgtagctcctccgggagtgttatagcccgcggcggca
tgcccttggcgggaccgaggaccgcgcttcggcaaggatgctggcgtaatggtcatcggc
gacccgtcttgaaacacggaccaaggagtcaagcattagggcgagtgtctgggtgtcaaa
cccgcacgcgaaatgaaagtaaacgcaggtgagagcttcggcgcatcaccgaccgatcct
gatgtcttcggatggatttgagtaagagccttaccgcttggacccgaaagatggtgaact
atgcctgtatagggtgaagccagaggaaactctggtggaggctcgcagcggttctgacgt
gcaaatcgatcgtcaaat----aggaagccgccgagctgggcaagggctccttcaagtac
gcatgggttcttgacaagctcaaggccgagcgcgagcgcggtatcaccatcgatatcgcc
ctctggaagttcgagacccccaagtactacgtcaccgtcattgacgcccccggccatcgt
gacttcatcaagaacatgatcactggtacctcgcaggccgactgcgccattctcatcatt
gccgctggtactggtgagttcgaggccggtatctccaaggacggccagacccgtgagcac
gccctgctcgcctacaccctgggcgtgcggcagctcattgtcgccatcaacaagatggac
actgccaagtggtccgaggctcgctacaacgagatcatcaaggagacgtccaacttcatc
aagaaggtcggctacaac-----nnnnnnnnnnnnnnnnnnnnnnnnnnnnnnnnnnnnn
nnnnnnnnnnnnnnnnnnnnnnnnnnnnnnnnnnnnnnnnnnnnnnnnnnnnnnnnnnnn
nnnnnnnnnnnnnnnnnnnnnnnnnnnnnnnnnnnnnnnnnnnnnnnnnnnnnnnnnnnn
nnnnnnnnnnnnnnnnnnnnnnnnnnnnnnnnnnnnnnnnnnnnnnnnnnnnnnnnnnnn
nnnnnnnnnnnnnnnnnnnnnnnnnnnnnnnnnnnnnnnnnnnnnnnnnnnnnnnnnnnn
nnnnnnnnnnnnnnnnnnnnnnnnnnnnnnnnnnnnnnnnnnnnnnnnnnnnnnnnnnnn
nnnnnnnnnnnnnnnnnnnnnnnnnnnnnnnnnnnnnnnnnnnnnnnnnnnnnnnnnnnn
nnnnnnnnnnnnnnnnnnnnnnnnnnnnnnnnnnnnnnnnnnnnnnnnnnnnnnnnnnnn
nnnnnnnnnnnnnnnnnnnnnnnnnnnnnnnnnnnnnnnnnnnnnnnnnnnnnnnnnnnn
nnnnnnnnnnnnnnnnnnnnnnnnnnnnnnnnnnnnnnnnnnnnnnnnnnnnnnnnnnnn
nnnnnnnnnnnnnnnnnnnnnnnnnnnnnnnnnnnnnnnnnnnnnnnnnnnnnnnnnnnn
nnnnnnnnnnnnnnnnnnnnnnnnnnnnnnnnnnnnnnnnnnnnnnnnnnnnnnnnnnnn
nnnnnnnnnnnnnnnnnnnnnnnnnnnnnnnnnnnnnnnnnnnnnnnnnnnnnnnnnnnn
nnnnnnnnnnnnnnnnnnnnnnnnnnnnnnnnnnnnnnnnnnnnnnnnnnnnnnnnnnnn
nnnnnnnnnnnnnnnnnnnnnnnnnnnnnnnnnnnnnnnnnnnnnnnnnnnnnnnnnnnn
nnnnnnnnnnnnnnnnnnnnnnnnnnnnnnnnnnnnnnnnnnnnnnnnnnnnnnnnnnnn
nnnnnnnnnnnnnnnnnnnnnnnnnnnnnnnnnnnnnnnnnnnnnnnnnnnnnnnnnnnn
nnnnnnnnnnnnnnnnnnnnnnnnnnnnnnnnnnnnnnnnnnnnnnnnnnnnnnnnnnnn
nnnnnnnnnn
>O._valdivianum_CBS454.83
------------------------------------------------------------
------------------------------------------------------------
------------------------------------------------------------
------------------------------------------------------------
------------------------------------------------------------
------------------------------------------------------------
------------------------------------------------------------
-------------------------------------nnnnnnnnnnnnnnnnnnnnnnn
nnnnnnnnnnn-------------------------------------------------
-nnnnggcgagtgaagcggcaacagctcaaatttgaaatctggcccacc-ggcccgagtt
gtaatttggagaggatgcttctggcgcggcgccgtccgagttccttggaacaggacgcca
cagagggtgagagccccgtacggacggacgcccagcctatacgaagctccttcgacgagt
cgagtagtttgggaatgctgctcaaaatgggaggtaaatttcttctaaagctaaataccg
gccagagaccgatagcgcacaagtagagtgatcgaaagatgaaaagcactttgaaaagag
ggttaaaaagtacgtgaaattgttgaaagggaagcgcctgtgaccagacttgcgccccgc
ggaccacccggcgttct-cgccggtgcactccgcggggcgcaggccagcatcggttctcc
tggggggacaaaggccgcgggaacgtagctccttcgggagtgttatagcccgcggcggca
tgcccccggggggaccgaggaccgcgcttcggcaaggatgctggcgtaatggtcaccagc
gacccgtcttgaaacacggaccaaggagtcaagcattggggcgagtgtttgggtgacaaa
cccgcacgcgaaatgaaagtaaacgcaggtgagagcttcggcgcatcatcgaccgatcct
gaagtcttcggatggatttgagtaagagccccaacgcttggacccgaaagatggtgaact
atgcctgtatagggtgaagccagaggaaactctggtggaggctcgcagcggttctgacgt
gcaaatcgatcgtcaaata---aggaagccgctgagctgggcaagggctccttcaagtat
gcgtgggttcttgacaagctcaaggccgagcgtgagcgcggtatcaccatcgatattgcc
ctctggaagttcgagacccccaagtactacgtcaccgtcatcgatgcccccggccatcgt
gatttcatcaagaacatgatcactggtacctcgcaggccgactgcgccattctcatcatt
gccgccggtactggtgagttcgaggctggtatctccaaggatggccagactcgtgagcac
gctctgctcgcctacaccctgggcgtgcggcagctcattgtcgccatcaacaagatggac
accgccaagtggtccgaggan---------------------------------------
-----------------------nnnnnnnnnnnnnnnnnnnnnnnnnnnnnnnnnnnnn
nnnnnnnnnnnnnnnnnnnnnnnnnnnnnnnnnnnnnnnnnnnnnnnnnnnnnnnnnnnn
nnnnnnnnnnnnnnnnnnnnnnnnnnnnnnnnnnnnnnnnnnnnnnnnnnnnnnnnnnnn
nnnnnnnnnnnnnnnnnnnnnnnnnnnnnnnnnnnnnnnnnnnnnnnnnnnnnnnnnnnn
nnnnnnnnnnnnnnnnnnnnnnnnnnnnnnnnnnnnnnnnnnnnnnnnnnnnnnnnnnnn
nnnnnnnnnnnnnnnnnnnnnnnnnnnnnnnnnnnnnnnnnnnnnnnnnnnnnnnnnnnn
nnnnnnnnnnnnnnnnnnnnnnnnnnnnnnnnnnnnnnnnnnnnnnnnnnnnnnnnnnnn
nnnnnnnnnnnnnnnnnnnnnnnnnnnnnnnnnnnnnnnnnnnnnnnnnnnnnnnnnnnn
nnnnnnnnnnnnnnnnnnnnnnnnnnnnnnnnnnnnnnnnnnnnnnnnnnnnnnnnnnnn
nnnnnnnnnnnnnnnnnnnnnnnnnnnnnnnnnnnnnnnnnnnnnnnnnnnnnnnnnnnn
nnnnnnnnnnnnnnnnnnnnnnnnnnnnnnnnnnnnnnnnnnnnnnnnnnnnnnnnnnnn
nnnnnnnnnnnnnnnnnnnnnnnnnnnnnnnnnnnnnnnnnnnnnnnnnnnnnnnnnnnn
nnnnnnnnnnnnnnnnnnnnnnnnnnnnnnnnnnnnnnnnnnnnnnnnnnnnnnnnnnnn
nnnnnnnnnnnnnnnnnnnnnnnnnnnnnnnnnnnnnnnnnnnnnnnnnnnnnnnnnnnn
nnnnnnnnnnnnnnnnnnnnnnnnnnnnnnnnnnnnnnnnnnnnnnnnnnnnnnnnnnnn
nnnnnnnnnnnnnnnnnnnnnnnnnnnnnnnnnnnnnnnnnnnnnnnnnnnnnnnnnnnn
nnnnnnnnnnnnnnnnnnnnnnnnnnnnnnnnnnnnnnnnnnnnnnnnnnnnnnnnnnnn
nnnnnnnnnnnnnnnnnnnnnnnnnnnnnnnnnnnnnnnnnnnnnnnnnnnnnnnnnnnn
nnnnnnnnn-
>S._brunneoviolacea_CBS124560
------------------------------------------------gttct-cgttgc
ctcctggcggcgggcccccggcgccaccgc---cccccgccagc-ggcggcgag-ccctc
t-gaacc-----agc-ccgtctgagc-aaaacaaaaatgaatcaaaactttcaacaacgg
atctcttggttctggcatcgatgaagaacgcagcgaaatgcgatacgtaatgtgaattgc
agaattcagcgaaccatcgaatctttgaacgcacattgcgcctgccagcattctggcagg
catgcctgtccgagcgtcatttcccccctca-cgcgcccttgcgcgctggtgttggggct
---------ggcggagggccctgaaagcgagtggcgggcctggctggttggctccgagcg
cagtaccgaacgcactcccc---ctctcgc-tcgcgggccccgccggcgcccagccgtca
aaa---------------------------------------------------------
----ccgcagcgcgccccgcgcgcgctgcactttgaaatctggcccccc-ggcccgagtt
gtaatttggagaggatgcttttggcgcggcgccgtccgagttccttggaacaggacgcca
cagagggtgagagccccgtacggacggacgcctagcctctacaaagctccttcgacgagt
cgagtagtttgggaatgctgctcaaaatgggaggtaaatttcttctaaagctaaataccg
gccagagaccgatagcgcacaagtagagtgatcgaaagatgaaaagcactttgaaaagag
ggttaaacagtacgtgaaattgttgaaagggaagcgcctgtgaccagacttgcgccccgc
ggaccacccggcgtctt-cgccggtgcactccgcggggcgcaggccagcatcggttctcc
tggggggacaaaggccgcgggaacgtagctccttcgggcgtgttatagcccgcggcgcca
tgcctctggggggaccgaggaccgcgcttcggcaaggatgctggcgtaatggtcatcagc
gacccgtcttgaaacacggaccaaggagtcaagcattggggcgagtgtttgggtgccaaa
cccgcacgcgaaatgaaagtaaacgcaggtgagagcttcggcgcatcatcgaccgatcct
gatgtcttcggatggatttgagtaagagccttaccgcttggacccgaaagatggtgaact
atgcctggatagggtgaagccagaggaaactctggtggaggctcgcagcggttctgacgt
gcaaatcgatcgtcaaa-----aggaagccgctgagctgggcaagggctccttcaagtat
gcctgggttcttgacaagctcaaggccgagcgtgagcgcggtatcaccatcgatatcgcc
ctctggaagttcgagacccccagatactacgtcaccgtcatcgacgcccccggccatcgt
gatttcatcaagaacatgatcactggtacctcgcaggccgactgcgccattctcatcatt
gccgctggtactggtgagttcgaggctggtatctccaaggatggccagactcgtgagcac
gctctgctcgcctacaccctgggcgtgcggcagctcattgtcgccatcaacaagatggac
accaccaagtggtccgagtcccgctaccaggagatcatcaaggagacgtccaacttcatc
aagaaggtcg-------------nnnnnnnnnnnnnnnnnnnnnnnnnnnnnnnnnnnnn
nnnnnnnnnnnnnnnnnnnnnnnnnnnnnnnnnnnnnnnnnnnnnnnnnnnnnnnnnnnn
nnnnnnnnnnnnnnnnnnnnnnnnnnnnnnnnnnnnnnnnnnnnnnnnnnnnnnnnnnnn
nnnnnnnnnnnnnnnnnnnnnnnnnnnnnnnnnnnnnnnnnnnnnnnnnnnnnnnnnnnn
nnnnnnnnnnnnnnnnnnnnnnnnnnnnnnnnnnnnnnnnnnnnnnnnnnnnnnnnnnnn
nnnnnnnnnnnnnnnnnnnnnnnnnnnnnnnnnnnnnnnnnnnnnnnnnnnnnnnnnnnn
nnnnnnnnnnnnnnnnnnnnnnnnnnnnnnnnnnnnnnnnnnnnnnnnnnnnnnnnnnnn
nnnnnnnnnnnnnnnnnnnnnnnnnnnnnnnnnnnnnnnnnnnnnnnnnnnnnnnnnnnn
nnnnnnnnnnnnnnnnnnnnnnnnnnnnnnnnnnnnnnnnnnnnnnnnnnnnnnnnnnnn
nnnnnnnnnnnnnnnnnnnnnnnnnnnnnnnnnnnnnnnnnnnnnnnnnnnnnnnnnnnn
nnnnnnnnnnnnnnnnnnnnnnnnnnnnnnnnnnnnnnnnnnnnnnnnnnnnnnnnnnnn
nnnnnnnnnnnnnnnnnnnnnnnnnnnnnnnnnnnnnnnnnnnnnnnnnnnnnnnnnnnn
nnnnnnnnnnnnnnnnnnnnnnnnnnnnnnnnnnnnnnnnnnnnnnnnnnnnnnnnnnnn
nnnnnnnnnnnnnnnnnnnnnnnnnnnnnnnnnnnnnnnnnnnnnnnnnnnnnnnnnnnn
nnnnnnnnnnnnnnnnnnnnnnnnnnnnnnnnnnnnnnnnnnnnnnnnnnnnnnnnnnnn
nnnnnnnnnnnnnnnnnnnnnnnnnnnnnnnnnnnnnnnnnnnnnnnnnnnnnnnnnnnn
nnnnnnnnnnnnnnnnnnnnnnnnnnnnnnnnnnnnnnnnnnnnnnnnnnnnnnnnnnnn
nnnnnnnnnnnnnnnnnnnnnnnnnnnnnnnnnnnnnnnnnnnnnnnnnnnnnnnnnnnn
nnnnnnnnnn
>Gra._ipis-grandicollisVPRI43762
tcattatagagtttcaactcccaacccatgtgaact-tacctatg-ttgcttc-tgttgc
ttttggccggtggcttcctggaaaccgtaagggcgccggccaaa-ggtacggct-gttta
t-aaacggcaatggc-tcgtctgagcaagaaaagacaattgtcaaaactttcaacaacgg
atctcttggttctggcatcgatgaagaacgcagcaaaacgcgataagtaatgtgaattgc
agaatttagtgaatcatcaaatctttgaacgcacattgcgcctgccagtattctggcagg
catgcctgtccgagcgtcatttccaccctca-ggcgcctttgcgt-ctgctgttggggct
gcggcct--agccgcagtccccgaaagcaagtggcgggctgact-ggtcggctccgagcg
cagtaattttt----------c-ttcgctt-tggatgccccggtttgcgccctgccgtaa
aag----tttttttaggttgacctcggatcaggtaggactacccgctgaacttaag----
--aacggcgagtgaagcggcaacagctcaaatttgaaatctggccttt-tggcccgagtt
gtaatttggagaggatgcttttggtgcggtgccttccgagttccttggaacaggacgcca
gagagggtgagagccccgtacggttggacaccaagcctttgaatagctccttcgacgagt
cgagtagtttgggaatgctgctcaaaatgggaggtaaatttcttctaaagctaaataccg
gccagagaccgatagcgcacaagtagagtgatcgaaagatgaaaagcactttgaaaagag
ggttaaacagtacgtgaaattgttgaaagggaagcgcctgtgaccagacttgtgccctgt
aaaccatccggcgtttt-cgccggtgcactttacagggtgcaggccagcatcggttttcc
tagggggataaaggccgcgggaatgtagctctttcgggagtattatagcccgtggtgtca
tgcccttggggggaccgaggaccgcgcttcggcaaggatgctggcgtaatggtcaccagc
gacccgtcttgaaacacggaccaaggagtcaagcattagggcgagtgtttgggtgtcaaa
cccgcacgcgaaatgaaagtaaacgcaggtgagagcttcggcgcatcatcgaccgatcct
gatgtattcggatggatttgagtaagagccttaccgcttggacccgaaagatggtgaact
atgcctgtatagggtgaagccagaggaaactctggtggaggctcgcagcggttctgacgt
gcaaatcgatcgtcaaatatggaggaagccgccgaactcggcaagggttccttcaagtac
gcatgggttcttgacaagctcaaggccgagcgtgagcgcggtatcaccattgatatcgct
ctctggaagttcgagacccccaagtactacgtcaccgtcattgacgcccctggccatcgt
gacttcatcaagaacatgatcactggtacctcgcaggccgactgcgccattctcatcatt
gccgctggtactggtgagttcgaggctggtatctccaaggatggccagactcgtgagcac
gctctgctggcctacaccctgggtgtccggcagctcattgtcgccatcaacaagatggac
accaccaagtggtccgaggaccgctacaaggagatcatcaaggagacctccaactttatc
aagaaggtcggctacaaccccaannnnnnnnnnnnnnnnnnnnnnnnnnnnnnnnnnnnn
nnnnnnnnnnnnnnnnnnnnnnnnnnnnnnnnnnnnnnnnnnnnnnnnnnnnnnnnnnnn
nnnnnnnnnnnnnnnnnnnnnnnnnnnnnnnnnnnnnnnnnnnnnnnnnnnnnnnnnnnn
nnnnnnnnnnnnnnnnnnnnnnnnnnnnnnnnnnnnnnnnnnnnnnnnnnnnnnnnnnnn
nnnnnnnnnnnnnnnnnnnnnnnnnnnnnnnnnnnnnnnnnnnnnnnnnnnnnnnnnnnn
nnnnnnnnnnnnnnnnnnnnnnnnnnnnnnnnnnnnnnnnnnnnnnnnnnnnnnnnnnnn
nnnnnnnnnnnnnnnnnnnnnnnnnnnnnnnnnnnnnnnnnnnnnnnnnnnnnnnnnnnn
nnnnnnnnnnnnnnnnnnnnnnnnnnnnnnnnnnnnnnnnnnnnnnnnnnnnnnnnnnnn
nnnnnnnnnnnnnnnnnnnnnnnnnnnnnnnnnnnnnnnnnnnnnnnnnnnnnnnnnnnn
nnnnnnnnnnnnnnnnnnnnnnnnnnnnnnnnnnnnnnnnnnnnnnnnnnnnnnnnnnnn
nnnnnnnnnnnnnnnnnnnnnnnnnnnnnnnnnnnnnnnnnnnnnnnnnnnnnnnnnnnn
nnnnnnnnnnnnnnnnnnnnnnnnnnnnnnnnnnnnnnnnnnnnnnnnnnnnnnnnnnnn
nnnnnnnnnnnnnnnnnnnnnnnnnnnnnnnnnnnnnnnnnnnnnnnnnnnnnnnnnnnn
nnnnnnnnnnnnnnnnnnnnnnnnnnnnnnnnnnnnnnnnnnnnnnnnnnnnnnnnnnnn
nnnnnnnnnnnnnnnnnnnnnnnnnnnnnnnnnnnnnnnnnnnnnnnnnnnnnnnnnnnn
nnnnnnnnnnnnnnnnnnnnnnnnnnnnnnnnnnnnnnnnnnnn----------------
------------------------------------------------------------
------------------------------------------------------------
----------
>Pyricularia_grisea__CBS138707
-cattaccgagtgaaaaactccaacccctgtgaaca-taacctctg--------cgttgc
ttcg--------------------------gctcgcccgccgga-ggtt-----------
--aaacttttttagc-atctctgagc-taaaagacaaataatcaaaactttcaacaacgg
atctcttggttctggcatcgatgaagaacgcagcgaaatgcgataagtaatgtgaattgc
agaattcagtgaatcatcgaatctttgaacgcacattgcgcccgccggtattccggcggg
catgcctgttcgagcgtcatttcaaccctca-agccccg----gc-ttggtgttggggcg
gggtcccccggcccggggcccccaagttcatcggcgggctcgtc---ggtacactgagcg
cagtaaaaacgcggtgaacc---ctcgctc------------------------------
-------------------ggcccgtcaccggcgcgcaccagccgctaaaccc-------
------------------------------------------------------------
---------------------------------------------------------cca
aaactttcaaaggttccgtatggtaggacgccgaacctctgtaaagctccttcgacgagt
cgagtagtttgggaatgctgctctaaatgggaggtaaatttcttctaaagctaaataccg
gccagagaccgatagcgcacaagtagagtgatcgaaagatgaaaagcactttgaaaagag
ggtwaaaaagtacgtgaaattgttgaaagggaagcgcttgtgaccagacttgcgcctggc
ggatcatccagcgttct-cgctggtgcactccgccaggctcaggccagcatcggttctcg
ccgggggacaaaggcttcgggaacgtggctcctttgggagtgttatagcccgttgcgtaa
taccccggcggggaccgacgaccgcgcttcsgcaaggatgctggcgtaatggtcatcagc
gacccgtcttgaaacacggaccgaggagtcaagcattagtgcgagtgtttgggtgtaaaa
cccgcacgcgtaatgaaagtgaacgtaggtgagagcttcggcgcatcatcgaccgatcct
gatgttttcggaaggatttgagtaggagcat-----------------------------
------------------------------------------------------------
----------------------aggaagccgctgagttgggcaagggttccttcaagtat
gcctgggttcttgacaagctcaaggccgagcgtgagcgcggtatcaccatcgacattgct
ctttggaagttcgagaccgccaagtaccaggtcaccgtcattgacgcccccggtcaccgt
gatttcatcaagaacatgattactggtacttcgcaggccgactgcgccattctggtcatc
ggtgccggtaccggtgagttcgaggctggtatctccaaggatggccagacccgtgagcac
gctctgctcgctttcaccctgggtgttaggcagctcattgttgccgtcaacaagatggac
actgccaagtgggcccagtcccgttacgacgagattgtcaaggagacctccaacttcttg
aagaagattggnnnnnnnnnnnnnnnnnnnnnnnnnnnnnnnnnnnnnnnnnnnnnnnnn
nnnnnnnnnnnnnnnnnnnnnnnnnnnnnnnnnnnnnnnnnnnnnnnnnnnnnnnnnnnn
nnnnnnnnnnnnnnnnnnnnnnnnnnnnnnnnnnnnnnnnnnnnnnnnnnnnnnnnnnnn
nnnnnnnnnnnnnnnnnnnnnnnnnnnnnnnnnnnnnnnnnnnnnnnnnnnnnnnnnnnn
nnnnnnnnnnnnnnnnnnnnnnnnnnnnnnnnnnnnnnnnnnnnnnnnnnnnnnnnnnnn
nnnnnnnnnnnnnnnnnnnnnnnnnnnnnnnnnnnnnnnnnnnnnnnnnnnnnnnnnnnn
nnnnnnnnnnnnnnnnnnnnnnnnnnnnnnnnnnnnnnnnnnnnnnnnnnnnnnnnnnnn
nnnnnnnnnnnnnnnnnnnnnnnnnnnnnnnnnnnnnnnnnnnnnnnnnnnnnnnnnnnn
nnnnnnnnnnnnnnnnnnnnnnnnnnnnnnnnnnnnnnnnnnnnnnnnnnnnnnnnnnnn
nnnnnnnnnnnnnnnnnnnnnnnnnnnnnnnnnnnnnnnnnnnnnnnnnnnnnnnnnnnn
nnnnnnnnnnnnnnnnnnnnnnnnnnnnnnnnnnnnnnnnnnnnnnnnnnnnnnnnnnnn
nnnnnnnnnnnnnnnnnnnnnnnnnnnnnnnnnnnnnnnnnnnnnnnnnnnnnnnnnnnn
nnnnnnnnnnnnnnnnnnnnnnnnnnnnnnnnnnnnnnnnnnnnnnnnnnnnnnnnnnnn
nnnnnnnnnnnnnnnnnnnnnnnnnnnnnnnnnnnnnnnnnnnnnnnnnnnnnnnnnnnn
nnnnnnnnnnnnnnnnnnnnnnnnnnnnnnnnnnnnnnnnnnnnnnnnnnnnnnnnnnnn
nnnnnnnnnnnnnnnnnnnnnnnnnnnnnnnnnnnnnnn------------nnnnnnnnn
nnnnnnnnnnnnnnnnnnnnnnnnnnnnnnnnnnnnnnnnnnnnnnnnnnnnnnnnnnnn
nnnnnnnnnnnnnnnnnnnnnnnnnnnnnnnnnnnnnnnnnnnnnnnnnnnnnnnnnnnn
n---------
>S._dombeyi_CBS455.83
------------------------------------------------------------
--------------------------------ccccccgccggg-ggcggcgag-ccccc
ccgaacccgcgagcg-ccgtctgagc-ccacaacaaaattgttaaaactttcaacaacgg
atctcttggctctggcatcgatgaaggacgcagcgaaatgcgatacgtaatgtgaattgc
agaattcagcgaaccatcgaatctttgaacgcacattgcgcccgccagcactctggcggg
catgcctgtccgagcgtcatttcccccctca-cgcgccccggcgcgctggtgttggggcc
ccgcctg--gcgcgagggccccgaaagcgattggcgggcccggccgg-cggccccgagcg
cagtaccgagc--------------------------ccccggctctctccc--------
------------------------------------------------------------
-caacggcgagtgaagcggcaacagctcaaatttgaaatctggcccccccggcccgagtt
gtaatttggagaggatgcttctggcgcggcgccgtccgagttccttggaacaggacgcca
cagagggtgagagccccgtacggacgggcgcctagcctctacgaagctccttcgacgagt
cgagtagtttgggaatgctgctcaaaatgggaggtaaatttcttctaaagctaaataccg
gccagagaccgatagcgcacaagtagagtgatcgaaagatgaaaagcactttgaaaagag
ggttaaaaagtacgtgaaattgttgaaagggaagcgcctgtgaccagacttgcgccccgc
ggaccaaccggcgcccg-cgccggtgcactccgcggggcgcaggccagcatcggttcgcc
cggggggacaaaggcggcgggaacgtagctcctccgggagtgttatagcccgccgcggca
tgcccctggggggaccgaggaccgcgcttcggcaaggatgctggcgtaatggtcaccagc
gacccgtcttgaaacacggaccaaggagtcaagcattggggcgagtgtatgggtgccaaa
cccgcacgcgcaatgaaagtaaacgcaggtgagagcttcggcgcatcatcgaccgatcct
gatgtcttcggatggatttgagtaagagccctaccgcttggacccgaaagatggtgaact
atgcctgtatagggtgaagccagaggaaactctggtggaggctcgcagcggttctgacgt
gcaaatcgatcgtcaaatatggnnnnnnnnnnnnnnnnnnnnnnnnnnnnnnnnnnnnnn
nnnnnnnnnnnnnnnnnnnnnnnnnnnnnnnnnnnnnnnnnnnnnnnnnnnnnnnnnnnn
nnnnnnnnnnnnnnnnnnnnnnnnnnnnnnnnnnnnnnnnnnnnnnnnnnnnnnnnnnnn
nnnnnnnnnnnnnnnnnnnnnnnnnnnnnnnnnnnnnnnnnnnnnnnnnnnnnnnnnnnn
nnnnnnnnnnnnnnnnnnnnnnnnnnnnnnnnnnnnnnnnnnnnnnnnnnnnnnnnnnnn
nnnnnnnnnnnnnnnnnnnnnnnnnnnnnnnnnnnnnnnnnnnnnnnnnnnnnnnnnnnn
nnnnnnnnnnnnnnnnnnnnnnnnnnnnnnnnnnnnnnnnnnnnnnnnnnnnnnnnnnnn
nnnnnnnnnnnnnnnnnnnnnnnnnnnnnnnnnnnnnnnnnnnnnnnnnnnnnnnnnnnn
nnnnnnnnnnnnnnnnnnnnnnnnnnnnnnnnnnnnnnnnnnnnnnnnnnnnnnnnnnnn
nnnnnnnnnnnnnnnnnnnnnnnnnnnnnnnnnnnnnnnnnnnnnnnnnnnnnnnnnnnn
nnnnnnnnnnnnnnnnnnnnnnnnnnnnnnnnnnnnnnnnnnnnnnnnnnnnnnnnnnnn
nnnnnnnnnnnnnnnnnnnnnnnnnnnnnnnnnnnnnnnnnnnnnnnnnnnnnnnnnnnn
nnnnnnnnnnnnnnnnnnnnnnnnnnnnnnnnnnnnnnnnnnnnnnnnnnnnnnnnnnnn
nnnnnnnnnnnnnnnnnnnnnnnnnnnnnnnnnnnnnnnnnnnnnnnnnnnnnnnnnnnn
nnnnnnnnnnnnnnnnnnnnnnnnnnnnnnnnnnnnnnnnnnnnnnnnnnnnnnnnnnnn
nnnnnnnnnnnnnnnnnnnnnnnnnnnnnnnnnnnnnnnnnnnnnnnnnnnnnnnnnnnn
nnnnnnnnnnnnnnnnnnnnnnnnnnnnnnnnnnnnnnnnnnnnnnnnnnnnnnnnnnnn
nnnnnnnnnnnnnnnnnnnnnnnnnnnnnnnnnnnnnnnnnnnnnnnnnnnnnnnnnnnn
nnnnnnnnnnnnnnnnnnnnnnnnnnnnnnnnnnnnnnnnnnnnnnnnnnnnnnnnnnnn
nnnnnnnnnnnnnnnnnnnnnnnnnnnnnnnnnnnnnnnnnnnnnnnnnnnnnnnnnnnn
nnnnnnnnnnnnnnnnnnnnnnnnnnnnnnnnnnnnnnnnnnnnnnnnnnnnnnnnnnnn
nnnnnnnnnnnnnnnnnnnnnnnnnnnnnnnnnnnnnnnnnnnnnnnnnnnnnnnnnnnn
nnnnnnnnnnnnnnnnnnnnnnnnnnnnnnnnnnnnnnnnnnnnnnnnnnnnnnnnnnnn
nnnnnnnnnnnnnnnnnnnnnnnnnnnnnnnnnnnnnnnnnnnnnnnnnnnnnnnnnnnn
nnnnnnnnnnnnnnnnnnnnnnnnnnnnnnnnnnnnnnnnnnnnnnnnnnnnnnnnnnnn
nnnnnnnnn-
>R._vaginata_CBS140086
tcattagcgagacgcgactcccaacccgtgcgtacc-ttacctgtc-----gc-tgttgc
ttctgggcgggcggcctctcggacccgccggggcgcccgccagg-ggctgcagc-gcatc
tgaa---cacagcgt-ctgtctgagccaactgacacaatcgtcaaaactttcaacaacgg
atctcttggttctggcatcgatgaagaacgcagcgaactgcgatacgtaatgtgaattgc
agaattccgtgaaccatcgaatctttgaacgcacatggcgcctgccagcattctggcagg
cacgcctgtccgagcgtcatttccaccctcg-cgccccg-------gcggtgttgggacg
ccgcgccgcgccggcaggtccccaaaaccagtggcgggccctcc---aggactccgagcg
cagta-------------------------------------------------------
------------------------------------------------------------
------------------------------------------------------------
------------------------------------------------------------
------------------------------------------------------------
------------------------------------------------------------
------------------------------------------------------------
------------------------------------------------------------
------------------------------------------------------------
------------------------------------------------------------
------------------------------------------------------------
------------------------------------------------------------
------------------------------------------gctttgctggccgctccg
ggcgtct-----------------------------------------------------
------------------------------------------------------------
-------------------------------------tgggcaggggcttccgc------
------------------------------------------------------------
------------------------------------------------------------
------------------------------------------------------------
------------------------------------------------------------
------ctcctccacggcctaag-------------------------------------
------------------------------------------------------------
------------------------------------------------------------
------------------------------------------------------------
------------------------------------------------------------
---------------------------------------------aagccgcctcttttt
ctggttnnnnnnnnnnnnnnnnnnnnnnnnnnnnnnnnnnnnnnnnnnnnnnnnnnnnnn
nnnnnnnnnnnnnnnnnnnnnnnnnnnnnnnnnnnnnnnnnnnnnnnnnnnnnnnnnnnn
nnnnnnnnnnnnnnnnnnnnnnnnnnnnnnnnnnnnnnnnnnnnnnnnnnnnnnnnnnnn
nnnnnnnnnnnnnnnnnnnnnnnnnnnnnnnnnnnnnnnnnnnnnnnnnnnnnnnnnnnn
nnnnnnnnnnnnnnnnnnnnnnnnnnnnnnnnnnnnnnnnnnnnnnnnnnnnnnnnnnnn
nnnnnnnnnnnnnnnnnnnnnnnnnnnnnnnnnnnnnnnnnnnnnnnnnnnnnnnnnnnn
nnnnnnnnnnnnnnnnnnnnnnnnnnnnnnnnnnnnnnnnnnnnnnnnnnnnnnnnnnnn
nnnnnnnnnnnnnnnnnnnnnnnnnnnnnnnnnnnnnnnnnnnnnnnnnnnnnnnnnnnn
nnnnnnnnnnnnnnnnnnnnnnnnnnnnnnnnnnnnn-----------------------
------------------------------------------------------------
------------------------------------------------------------
------------------------------------------------------------
------------------------------------------------------------
------------------------------------------------------------
----------
>G._Maixiuense_CBS136502
tcattagcgagtaacaactcccaacccgtgcatac--ataccgcatttgcgcc-cgttgc
ctcctggcgggcggcgcgcgcctccagctcgcccgcccgccggg-gg--ggtcg-cactt
t-gaaccacactgag-cagtctgagc-aaaaccatgaatcgttaaaactttcaacaacgg
atctcttggttctggcatcgatgaagaacgcagcgaactgcgataagtaatgtgaattgc
agaattcagtgaaccatcgaatctttgaacgcacattgcgcccgccagcattctggcggg
catgcctgtccgagcgtcatttccaccctca-cgcgccctagtgc-gtggtgttggggca
gcggctgcccaccgcaggccctgaaacccagtggcgggccggc--agaaggctccgagcg
cagtaagcatcacgc------c-ctcgctc-tggacgcccctgctggcagctcgccccgg
aaacaaccatttttaaggtgacctcggatcaggtaggattacccgctgaacttaagcata
tcaacggcgagtgaagcggcaacagctcagatttggaatctggccttc-gggtccgagtt
gtaatctggagaggatgtttctggcgcggtgccttccgagttccctggaacgggacgccg
gagagggtgagagccccgtacggttggacacctagcctttgtgaagctccttcgacgagt
cgagtagtttgggaatgctgctcaaaatgggaggtaaatttcttctaaagctaaatattg
gccagagaccgatagcgcacaagtagagtgatcgaaagatgaaaagcactttgaaaagag
a--nnnnnnnnnnnnnnnnnnnnnnnnnnnnnnnnnnnnnnnnnnnnnnnnnnnnnnnnn
nnnnnnnnnnnnnnnnn-nnnnnnnnnnnnnnnnnnnnnnnnnnnnnnnnnnnnnnnnnn
nnnnnnnnnnnnnnnnnnnnnnnnnnnnnnnnnnnnnnnnnnnnnnnnnnnnnnnnnnnn
nnnnnnnnnnnnnnnnnnnnnnnnnnnnnnnnnnnnnnnnnnnnnnnnnnnnnnnnnnnn
nnnnnnnnnnnnnnnnnnnnnnnnnnnnnnnnnnnnnnnnnnnnnnnnnnnnnnnnnnnn
nnnnnnnnnnnnnnnnnnnnnnnnnnnnnnnnnnnnnnnnnnnnnnnnnnnnnnnnnnnn
nnnnnnnnnnnnnnnnnnnnnnnnnnnnnnnnnnnnnnnnnnnnnnnnnnnnnnnnnnnn
nnnnnnnnnnnnnnnnnnnnnnnnnnnnnnnnnnnnnnnnnnnnnnnnnnnnnnnnnnnn
nnnnnnnnnnnnnnnnnnnnnnaggaggctgctgagctcggcaagggctccttcaagtac
gcatgggttcttgacaagctcaaggctgagcgtgagcgcggtatcaccattgatatcgct
ctctggaagttcgagacccccaagtactacgtcaccgtcattgacgctcccggtcaccgt
gatttcatcaagaacatgatcactggtacctcgcaggccgactgcgccattctcatcatt
gccgctggtactggtgag------------------------------------------
------------------------------------------------------------
------------------------------------------------------------
------------------------------------------------------------
------ccatctcaagcgctgtgtggatactggcaagcactttgatcttcgtgttggtat
aagacaccaaacgttgaccaacggtctaaagtactcgctggccacgggtaattggggcga
ccagaagaaggccatgagctcaacagctggtgtgtcgcaggtgctgaaccggtacacttt
ctcctctacgctttctcacttgcgccggaccaacacgcctatcggacgtgatggcaagct
ggcaaaaccacggcagctgcacaatacgcactggggcttagtctgtccggccgaaacacc
agaaggacaagcttgtggtctcgtcaagaacctgtcgctcatgtgctacgtcagcgtcgg
tacgccagccgaccccattattgagtttatgattgcacggaacatggaagtcttggaaga
gtacgaacccctccgctatcccaatgctaccaagattttcgtcaatggcagttgggaagg
tgtacaccaagacccgaaacatctcgtcagtttggtgcaaggccttcggcggaaaggcgt
tatccagtccgaggtgtcgctggtccgcgacatccgcgatcgggaattcaaaatcttttc
ggatgctggccgtgtgatgagacccctgtttgccatcgaacaggaagacaatccagagtc
gggtgttgagaagggcatgcttttgttgacaaaggagcacattgcgaagctggatgccga
cgaaggccttagtaaagatgatcccaagtacttcggctgggatggcatctgcgaggccgg
tgccattgagtatctggatgcagaagaggaagagacagctatgatttgcatgactccaga
ggatctcgacaactacagaatgcaaaaggcgggctacactatcccggaggacacaaacga
tgacgacatcaacaaacgtgtgaagacgaagatgaacccaacaacccacatgtacaccca
ctgcgaaattcatcccagtatgctactgggtatttgcgccagtatcattcccttcccgga
ccacaaccag
>G._GestamenCIEFAP453
nnnnnnnnnnnnnnnnnnnnnnnnnnnnnnnnnnnn-nnnnnnnnnnnnnnnn-nnnnnn
nnnnnnnnnnnnnnnnnnnnnnnnnnnnnnnnnnnnnnnnnn-------nnnnn-nnnnn
nnnnnnnnnnnnnnn-nnnnnnnnnn-nnnnnnnnnnnnnnnnnnnnnnnnnnnnnnnnn
nnnnnnnnnnnnnnnnnnnnnnnnnnnnnnnnnnnnnnnnnnnnnnnnnnnnnnnnnnnn
nnnnnnnnnnnnnnnnnnnnnnnnnnnnnnnnnnnnnnnnnnnnnnnnnnnnnnnnnnnn
nnnnnnnnnnnnnnnnnnnnnnnnnnnnnnn-nnnnnnnnnnnnn-gtggtgttggggca
gcggcggccccccgcaggcccccaaagacagtggcgggccggc--agcgggctccgagcg
cagtaagcagc----aacgc-c-ctcgctc-tggacgcccccgccggcgccctgcccgca
gagcccctttcacaaggttgacctcggatcaggtaggactacccgctgaacttaagcata
------------------------------------------------------------
-tcatctggagaggatgcttctggcgcggcgccttccgagttccctggaacgggacgccg
gagagggtgagagccccgtacggtcggacgcccagcctctgtgaagctccttcgacgagt
cgagtagtttgggaatgctgctcaaaatgggaggtaaatttcttctaaagctaaataccg
gccagagaccgatagcgcacaagtagagtgatcgaaagatgaaaagcactttgaaaagag
ggttaaacagtacgtgaaattgttgaaagggaagcgcccgtggccagacttgcgccgcgc
ggaccacccggcgttct-cgccggtgcactccgcgcggcgcaggccagcatcggttttcc
cagggggacaaaggccgcgggaacgtagctcctccgggagtgttatagcccgcggcgcca
tgcccctggggggaccga------------------------------------------
------------------------------------------------------------
------------------------------------------------------------
------------------------------------------------------------
------------------------------------------------------------
--------------------ggaggaagccgctgagctgggcaagggctctttcaagtat
gcctgggttcttgacaagctcaaggctgagcgtgagcgcggtatcaccatcgatatcgct
ctgtggaagttcgagacccccaggtactacgtcaccgtcatttatgtttccggctgctat
aactccctt-------------------------------------ttgtcctcaccaat
gcggctt------------------ctaacacagtcacagacgccccgggccat------
------------------------------------------------------------
------------------------------------------------cgtgacttcatc
aagaac-----------------nnnnnnnnnnnnnnnnnnnnnnnnnnnnnnnnnnnnn
nnnnnnnnnnnnnnnnnnnnnnnnnnnnnnnnnnnnnnnnnnnnnnnnnnnnnnnnnnnn
nnnnnnnnnnnnnnnnnnnnnnnnnnnnnnnnnnnnnnnnnnnnnnnnnnnnnnnnnnnn
nnnnnnnnnnnnnnnnnnnnnnnnnnnnnnnnnnnnnnnnnnnnnnnnnnnnnnnnnnnn
nnnnnnnnnnnnnnnnnnnnnnnnnnnnnnnnnnnnnnnnnnnnnnnnnnnnnnnnnnnn
nnnnnnnnnnnnnnnnnnnnnnnnnnnnnnnnnnnnnnnnnnnnnnnnnnnnnnnnnnnn
nnnnnnnnnnnnnnnnnnnnnnnnnnnnnnnnnnnnnnnnnnnnnnnnnnnnnnnnnnnn
nnnnnnnnnnnnnnnnnnnnnnnnnnnnnnnnnnnnnnnnnnnnnnnnnnnnnnnnnnnn
nnnnnnnnnnnnnnnnnnnnnnnnnnnnnnnnnnnnnnnnnnnnnnnnnnnnnnnnnnnn
nnnnnnnnnnnnnnnnnnnnnnnnnnnnnnnnnnnnnnnnnnnnnnnnnnnnnnnnnnnn
nnnnnnnnnnnnnnnnnnnnnnnnnnnnnnnnnnnnnnnnnnnnnnnnnnnnnnnnnnnn
nnnnnnnnnnnnnnnnnnnnnnnnnnnnnnnnnnnnnnnnnnnnnnnnnnnnnnnnnnnn
nnnnnnnnnnnnnnnnnnnnnnnnnnnnnnnn----------------------------
------------------------------------------------------------
------------------------------------------------------------
------------------------------------------------------------
------------------------------------------------------------
------------------------------------------------------------
----------
>G._betulae_CBS142734
--------------------------nnnnnnnnnn-nnnnnnnnnnnnnnnn-nnnnnn
nnnnnnnnnnnnnnnnnnnnnnnnnnnnnnnnnnnnnnnnnnnn-nnnnnnnnn-nnnnn
nnnnnnnnnnnnnnn-nnnnnnnnnnnnnnnnnnnnnnnnnnnnnnnnnnnnnnnnnnnn
nnnnnnnnnnnnnnnnnnnnnnnnnnnnnnnnnnnnnnnnnnnnnnnnnnnnnnnnnnnn
nnaattcagcgaaccatcgaatctttgaacgcacattgcgcccgccagcattctggcggg
catgcctgtccgagcgtcatttccaccctca-cgcgccccggcgc-gtggtgttggggca
gcggcggccccccgcaggccctgaaagctagtggcgggccagc--agtgggctccgagcg
cagtaagcagcaacg----c-c-ctcgctc-tggacgcccccgctggcgccctgcccgca
gcgccccttttgcaaggttgacctcggatcaggtaggactacccgctgaacttaagcata
tcnnnnnnnnnnnnnnnnnnnnnnnnnnnnnnnnnnnnnnnnn------nnnnnnnnnnn
nnnnnnnnnnnnnnnnnnnnnnnnnnnnnnnnnnnnnnnnnnnnnnnnnnnnnnnnnnnn
nnnnnnnnnnnnnnnnnnnnnnnnnnnnnnnnnnnnnnnnnnnnnnnnnnnnnnnnnnnn
nnnnnnnnnnnnnnnnnnnnnnnnnnnnnnnnnnnnnnnnnnnnnnnnnnnnnnnnnnnn
nnnnnnnnnnnnnnnnnnnnnnnnnnnnnnnnnnnnnnnnnnnnnnnnnnnnnnnnnnnn
nnnnnnnnnnnnnnnnnnnnnnnnnnnnnnnnnnnnnnnnnnnnnnnnnnnnnnnnnnnn
nnnnnnnnnnnnnnnnn-nnnnnnnnnnnnnnnnnnnnnnnnnnnnnnnnnnnnnnnnnn
nnnnnnnnnnnnnnnnnnnnnnnnnnnnnnnnnnnnnnnnnnnnnnnnnnnnnnnnnnnn
nnnnnnnnnnnnnnnnnnnnnnnnnnnnnnnnnnnnnnnnnnnnnnnnnnnnnnnnnnnn
nnnnnnnnnnnnnnnnnnnnnnnnnnnnnnnnnnnnnnnnnnnnnnnnnnnnnnnnnnnn
nnnnnnnnnnnnnnnnnnnnnnnnnnnnnnnnnnnnnnnnnnnnnnnnnnnnnnnnnnnn
nnnnnnnnnnnnnnnnnnnnnnnnnnnnnnnnnnnnnnnnnnnnnnnnnnnnnnnnnnnn
nnnnnnnnnnnnnnnnnnnnnnnnnnnnnnnnnnnnnnnnnnnnnnnnnnnnnnnnnnnn
nnnnnnnnnnnnnnnnnnnnnnaggaagccgctgagctgggcaagggctccttcaagtac
gcatgggttcttgacaaacttaaggccgagcgtgagcgcggtatcaccattgatatcgct
ctctggaagttcgagacccccaaatactacgtcaccgtcattgacgccccgggccatcgc
gatttcatcaagaacatgatcacgggcacgtcgcaggccgactgcgctattctgatcatc
gccgctggtacgggtgagttcgaggctggtatctccaaggatggccagacccgcgagcat
gctctgctggcctacacccttggtgtccggcagctcattgtcgccatcaacaagatggac
accaccaagtggtctgaggatcgttacaacgagatcatcaaggagacctccaacttcatc
aagaaggtcggctacaacccgaannnnnnnnnnnnnnnnnnnnnnnnnnnnnnnnnnnnn
nnnnnnnnnnnnnnnnnnnnnnnnnnnnnnnnnnnnnnnnnnnnnnnnnnnnnnnnnnnn
nnnnnnnnnnnnnnnnnnnnnnnnnnnnnnnnnnnnnnnnnnnnnnnnnnnnnnnnnnnn
nnnnnnnnnnnnnnnnnnnnnnnnnnnnnnnnnnnnnnnnnnnnnnnnnnnnnnnnnnnn
nnnnnnnnnnnnnnnnnnnnnnnnnnnnnnnnnnnnnnnnnnnnnnnnnnnnnnnnnnnn
nnnnnnnnnnnnnnnnnnnnnnnnnnnnnnnnnnnnnnnnnnnnnnnnnnnnnnnnnnnn
nnnnnnnnnnnnnnnnnnnnnnnnnnnnnnnnnnnnnnnnnnnnnnnnnnnnnnnnnnnn
nnnnnnnnnnnnnnnnnnnnnnnnnnnnnnnnnnnnnnnnnnnnnnnnnnnnnnnnnnnn
nnnnnnnnnnnnnnnnnnnnnnnnnnnnnnnnnnnnnnnnnnnnnnnnnnnnnnnnnnnn
nnnnnnnnnnnnnnnnnnnnnnnnnnnnnnnnnnnnnnnnnnnnnnnnnnnnnnnnnnnn
nnnnnnnnnnnnnnnnnnnnnnnnnnnnnnnnnnnnnnnnnnnnnnnnnnnnnnnnnnnn
nnnnnnnnnnnnnnnnnnnnnnnnnnnnnnnnnnnnnnnnnnnnnnnnnnnnnnnnnnnn
nnnnnnnnnnnnnnnnnnnnnnnnnnnnnnnnnnnnnnnnnnnnnnnnnnnnnnnnnnnn
nnnnnnnnnnnnnnnnnnnnnnnnnnnnnnnnnnnnnnnnnnnnnnnnnnnnnnnnnnnn
nnnnnnnnnnnnnnnnnnnnnnnnnnnnnnnnnnnnnnnnnnnnnnnnnnnnnnnnnnnn
nnnnnnnnnnnnnnnnnnnnnnnnnnnnnnnnnnnnnnnnnnnnnnnnnnnnnnnnnnnn
nnnnnnnnnnnnnnnnnnnnnnnnnnnnnnnnnnnnnnnnnnnnnnnnnnnnnnnnnnnn
nnnnnnnnnnnnnnnnnnnnnnnnnnnnnnnnnnnnnnnnnnnnnnnnnnnnnnnnnnnn
n---------
>Gra._Acuminatum_CBS145828
tcattaccgagt-ttaactcccaacccgtgtgaacc-ataccgacggctgtct-tgttgc
ttccggccggcggcgtcagaggggcgcccgcaccggccggaggt-ggcaggcac-ggcca
tttaaaatttgtggc-tcgtctgagcgaaaagacaaaatagtcaaaactttcaacaacgg
atctcttggttctggcatcgatgaagaacgcagcaaaacgcgataagtaatgtgaattgc
agaatttagtgaatcatcaaatctttgaacgcacattgcgcctgccagtattctggcagg
catgcctgtccgagcgtcatttccaccctca-ggcgcctgtgcgc-ctgccgttggggct
gcggcct--agccgcaggccccgaaagcgagtggcgggctggct-ggtcggctccgagcg
cagtaaacatt--------t-c-ttcgctc-tggacgccccggcttgcgccctgccgtaa
aaatttttatttttaggttgacctcggatcaggtaggactacccgctgaacttaagcata
tcnnnnnnnnnnnnnnnnnnnnnnnnnnnnnnnnnnnnnnnnn------nnnnnnnnnnn
nnnnnnnnnnnnnnnnnnnnnnnnnnnnnnnnnnnnnnnnnnnnnnnnnnnnnnnnnnnn
nnnnnnnnnnnnnnnnnnnnnnnnnnnnnnnnnnnnnnnnnnnnnnnnnnnnnnnnnnnn
nnnnnnnnnnnnnnnnnnnnnnnnnnnnnnnnnnnnnnnnnnnnnnnnnnnnnnnnnnnn
nnnnnnnnnnnnnnnnnnnnnnnnnnnnnnnnnnnnnnnnnnnnnnnnnnnnnnnnnnnn
nnnnnnnnnnnnnnnnnnnnnnnnnnnnnnnnnnnnnnnnnnnnnnnnnnnnnnnnnnnn
nnnnnnnnnnnnnnnnn-nnnnnnnnnnnnnnnnnnnnnnnnnnnnnnnnnnnnnnnnnn
nnnnnnnnnnnnnnnnnnnnnnnnnnnnnnnnnnnnnnnnnnnnnnnnnnnnnnnnnnnn
nnnnnnnnnnnnnnnnnnnnnnnnnnnnnnnnnnnnnnnnnnnnnnnnnnnnnnnnnnnn
nnnnnnnnnnnnnnnnnnnnnnnnnnnnnnnnnnnnnnnnnnnnnnnnnnnnnnnnnnnn
nnnnnnnnnnnnnnnnnnnnnnnnnnnnnnnnnnnnnnnnnnnnnnnnnnnnnnnnnnnn
nnnnnnnnnnnnnnnnnnnnnnnnnnnnnnnnnnnnnnnnnnnnnnnnnnnnnnnnnnnn
nnnnnnnnnnnnnnnnnnnnnnnnnnnnnnnnnnnnnnnnnnnnnnnnnnnnnnnnnnnn
nnnnnnnnnnnnnnnnnnnnnnaggaagctgctgagctgggcaagggctccttcaagtac
gcatgggtgcttgacaagctcaaggccgagcgtgagcgcggtatcaccattgacatcgcc
ctctggaagttcgagacccccaagtactacgtcaccgtcattgacgcccctggccatcgt
gacttcatcaagaacatgatcactggtacctcccaggccgactgcgccattctcatcatt
gccgccggtactggtgagttcgaggctggtatctccaaggatggccagactcgtgagcac
gccctgctggcctacaccctgggtgtccggcagctcattgtcgccatcaacaagatggac
accacc------------------------------------------------------
-----------------------nnnnnnnnnnnnnnnnnnnnnnnnnnnnnnnnnnnnn
nnnnnnnnnnnnnnnnnnnnnnnnnnnnnnnnnnnnnnnnnnnnnnnnnnnnnnnnnnnn
nnnnnnnnnnnnnnnnnnnnnnnnnnnnnnnnnnnnnnnnnnnnnnnnnnnnnnnnnnnn
nnnnnnnnnnnnnnnnnnnnnnnnnnnnnnnnnnnnnnnnnnnnnnnnnnnnnnnnnnnn
nnnnnnnnnnnnnnnnnnnnnnnnnnnnnnnnnnnnnnnnnnnnnnnnnnnnnnnnnnnn
nnnnnnnnnnnnnnnnnnnnnnnnnnnnnnnnnnnnnnnnnnnnnnnnnnnnnnnnnnnn
nnnnnnnnnnnnnnnnnnnnnnnnnnnnnnnnnnnnnnnnnnnnnnnnnnnnnnnnnnnn
nnnnnnnnnnnnnnnnnnnnnnnnnnnnnnnnnnnnnnnnnnnnnnnnnnnnnnnnnnnn
nnnnnnnnnnnnnnnnnnnnnnnnnnnnnnnnnnnnnnnnnnnnnnnnnnnnnnnnnnnn
nnnnnnnnnnnnnnnnnnnnnnnnnnnnnnnnnnnnnnnnnnnnnnnnnnnnnnnnnnnn
nnnnnnnnnnnnnnnnnnnnnnnnnnnnnnnnnnnnnnnnnnnnnnnnnnnnnnnnnnnn
nnnnnnnnnnnnnnnnnnnnnnnnnnnnnnnnnnnnnnnnnnnnnnnnnnnnnnnnnnnn
nnnnnnnnnnnnnnnnnnnnnnnnnnnnnnnnnnnnnnnnnnnnnnnnnnnnnnnnnnnn
nnnnnnnnnnnnnnnnnnnnnnnnnnnnnnnnnnnnnnnnnnnnnnnnnnnnnnnnnnnn
nnnnnnnnnnnnnnnnnnnnnnnnnnnnnnnnnnnnnnnnnnnnnnnnnnnnnnnnnnnn
nnnnnnnnnnnnnnnnnnnnnnnnnnnnnnnnnnnnnnnnnnnnnnnnnnnnnnnnnnnn
nnnnnnnnnnnnnnnnnnnnnnnnnnnnnnnnnnnnnnnnnnnnnnnnnnnnnnnnnnnn
nnnnnnnnnnnnnnnnnnnnnnnnnnnnnnnn----------------------------
----------
>I._Macrotermitinarum_CBS141560
tcattaccgagtatcgactcccaacccttgtgaacc-gtctct---ctgttct-cgttgc
ttcctggcgcgtcttgccgacggcctgggtcggcgcgcgccggg-ggctgcggg-ccgca
aagaacctttagaaa-acttctgagccaaaaacaaaatgaatcaaaactttcaacaacgg
atctcttggttctggcatcgatgaagaacgcagcgaaatgcgatacgtaatgtgaattgc
agaattcagcgaaccatcgaatctttgaacgcacattgcgcctgccagcattctggcagg
catgcctgtccgagcgtcatttccaccctcagaacgcctgggcgccctggcgttggggct
ccgg-----cgaggagggcccctaaagcgagtggcgggcccgactggttggctccgagcg
cagtactgagcgtcttttcc-ttctcgtt--cgcaagccccggtcggcgccttgccgtca
acgcaatctttccaaggttgacctcggatcaggtaggactacccgctgaacttaannnnn
nnnnnnnnnnnnnnnnnnnnnnnnnnnnnnnnnnnnnnnnnnn------nnnnnnnnnnn
nnnnnnnnnnnnnnnnnnnnnnnnnnnnnnnnnnnnnnnnnnnnnnnnnnnnnnnnnnnn
nnnnnnnnnnnnnnnnnnnnnnnnnnnnnnnnnnnnnnnnnnnnnnnnnnnnnnnnnnnn
nnnnnnnnnnnnnnnnnnnnnnnnnnnnnnnnnnnnnnnnnnnnnnnnnnnnnnnnnnnn
nnnnnnnnnnnnnnnnnnnnnnnnnnnnnnnnnnnnnnnnnnnnnnnnnnnnnnnnnnnn
nnnnnnnnnnnnnnnnnnnnnnnnnnnnnnnnnnnnnnnnnnnnnnnnnnnnnnnnnnnn
nnnnnnnnnnnnnnnnn-nnnnnnnnnnnnnnnnnnnnnnnnnnnnnnnnnnnnnnnnnn
nnnnnnnnnnnnnnnnnnnnnnnnnnnnnnnnnnnnnnnnnnnnnnnnnnnnnnnnnnnn
nnnnnnnnnnnnnnnnnnnnnnnnnnnnnnnnnnnnnnnnnnnnnnnnnnnnnnnnnnnn
nnnnnnnnnnnnnnnnnnnnnnnnnnnnnnnnnnnnnnnnnnnnnnnnnnnnnnnnnnnn
nnnnnnnnnnnnnnnnnnnnnnnnnnnnnnnnnnnnnnnnnnnnnnnnnnnnnnnnnnnn
nnnnnnnnnnnnnnnnnnnnnnnnnnnnnnnnnnnnnnnnnnnnnnnnnnnnnnnnnnnn
nnnnnnnnnnnnnnnnnnnnnnnnnnnnnnnnnnnnnnnnnnnnnnnnnnnnnnnnnnnn
nnnnnnnnnnnnnnnnnnnnnnnnnnnnnnnnnnnnnnnnnnnnnnnnnnnnnnnnnnnn
nnnnnnnnnnnnnnnnnnnnnnnnnnnnnnnnnnnnnnnnnnnnnnnnnnnnnnnnnnnn
nnnnnnnnnnnnnnnnnnnnnnnnnnnnnnnnnnnnnnnnnnnnnnnnnnnnnnnnnnnn
nnnnnnnnnnnnnnnnnnnnnnnnnnnnnnnnnnnnnnnnnnnnnnnnnnnnnnnnnnnn
nnnnnnnnnnnnnnnnnnnnnnnnnnnnnnnnnnnnnnnnnnnnnnnnnnnnnnnnnnnn
nnnnnnnnnnnnnnnnnnnnnnnnnnnnnnnnnnnnnnnnnnnnnnnnnnnnnnnnnnnn
nnnnnnnnnnnnnnnnnnnnnnnnnnnnnnnnnnnnnnnnnnnnnnnnnnnnnnnnnnnn
nnnnnnnnnnnnnnnnnnnnnnnnnnnnnnnnnnnnnnnnnnnnnnnnnnnnnnnnnnnn
nnnnnnnnnnnnnnnnnnnnnnnnnnnnnnnnnnnnnnnnnnnnnnnnnnnnnnnnnnnn
nnnnnnnnnnnnnnnnnnnnnnnnnnnnnnnnnnnnnnnnnnnnnnnnnnnnnnnnnnnn
nnnnnnnnnnnnnnnnnnnnnnnnnnnnnnnnnnnnnnnnnnnnnnnnnnnnnnnnnnnn
nnnnnnnnnnnnnnnnnnnnnnnnnnnnnnnnnnnnnnnnnnnnnnnnnnnnnnnnnnnn
nnnnnnnnnnnnnnnnnnnnnnnnnnnnnnnnnnnnnnnnnnnnnnnnnnnnnnnnnnnn
nnnnnnnnnnnnnnnnnnnnnnnnnnnnnnnnnnnnnnnnnnnnnnnnnnnnnnnnnnnn
nnnnnnnnnnnnnnnnnnnnnnnnnnnnnnnnnnnnnnnnnnnnnnnnnnnnnnnnnnnn
nnnnnnnnnnnnnnnnnnnnnnnnnnnnnnnnnnnnnnnnnnnnnnnnnnnnnnnnnnnn
nnnnnnnnnnnnnnnnnnnnnnnnnnnnnnnnnnnnnnnnnnnnnnnnnnnnnnnnnnnn
nnnnnnnnnnnnnnnnnnnnnnnnnnnnnnnnnnnnnnnnnnnnnnnnnnnnnnnnnnnn
nnnnnnnnnnnnnnnnnnnnnnnnnnnnnnnnnnnnnnnnnnnnnnnnnnnnnnnnnnnn
nnnnnnnnnnnnnnnnnnnnnnnnnnnnnnnnnnnnnnnnnnnnnnnnnnnnnnnnnnnn
nnnnnnnnnnnnnnnnnnnnnnnnnnnnnnnnnnnnnnnnnnnnnnnnnnnnnnnnnnnn
nnnnnnnnnnnnnnnnnnnnnnnnnnnnnnnnnnnnnnnnnnnnnnnnnnnnnnnnnnnn
nnnnnnnnnnnnnnnnnnnnnnnnnnnnnnnnnnnnnnnnnnnnnnnnnnnnnnnnnnnn
nnnnnnnnnnnnnnnnnnnnnnnnnnnnnnnnnnnnnnnnnnnnnnnnnnnnnnnnnnnn
nnnnnnnnnnnnnnnnnnnnnnnnnnnnnnnnnnnnnnnnnnnnnnnnnnnnnnnnnnnn
n---------
>F.reniformis_CBS134.34
tcattaccgagtcgccgctcccaacccgtgcgaacc-gtaccgtcccgttacc-cgttgc
ttccggcaggcggccccgcgaggggcccccgggcgcctgccggccggcggcggg-ccccc
ccgaaccgcaccgca-ccgtctgagcctacacacaaacgaatcaaaactttcaacaacgg
atctcttggttctggcatcgatgaagaacgcagcgaaatgcgatacgtaatgtgaattgc
agaattcagcgaaccatcgaatctttgaacgcacattgcgcccgccagcattctggcggg
catgcctgtccgagcgtcattacccccctca-cgcgccctggcgcgctggtgttggggcc
cggccgcccgcgcgcaggccccgaaagcgaatggcgggccggcc-ggctggctccgagcg
cagtagagaacgcaaaacac-g-cccgctc-tggacgtcccggcccgcgccctgccc---
------------------------------------------------------------
-------------------------------------------ccccc------------
------------------------------------c-----------------------
------------------------------------------------------------
------------------------------------------------------------
------------------------------------------------------------
--------------tgcgcccgcccccccgcgggcgcaccccaaacacaaggttgacctc
gnnnnnnnnnnnnnnnn-nnnnnnnnnnnnnnnnnnnnnnnnnnnnnnnnnnnnnnnnnn
nnnnnnnnnnnnnnnnnnnnnnnnnnnnnnnnnnnnnnnnnnnnnnnnnnnnnnnnnnnn
nnnnnnnnnnnnnnnnnnnnnnnnnnnnnnnnnnnnnnnnnnnnnnnnnnnnnnnnnnnn
nnnnnnnnnnnnnnnnnnnnnnnnnnnnnnnnnnnnnnnnnnnnnnnnnnnnnnnnnnnn
nnnnnnnnnnnnnnnnnnnnnnnnnnnnnnnnnnnnnnnnnnnnnnnnnnnnnnnnnnnn
nnnnnnnnnnnnnnnnnnnnnnnnnnnnnnnnnnnnnnnnnnnnnnnnnnnnnnnnnnnn
nnnnnnnnnnnnnnnnnnnnnnnnnnnnnnnnnnnnnnnnnnnnnnnnnnnnnnnnnnnn
nnnnnnnnnnnnnnnnnnnnnnaggaagccgctgagctgggcaagggctctttcaagtat
gcctgggttcttgacaagctcaaggccgagcgtgagcgcggtatcaccatcgatatcgct
ctctggaagttcgagactccccgttactacgtcaccgtcattgacgcccctggccatcgt
gatttcatcaagaacatgattacgggtacctcgcaggccgactgcgccattctcatcatt
gccgccggcactggtgagttcgaggctggtatctccaaggacggccagacccgtgagcac
gctctgctcgcctacactctgggtgtgcggcagctcattgtcgccatcaacaagatggac
accaccaagtggtccgaggaccgcttccaggagattgtcaaggagaccagcaactttatc
a-----------------------------------------------------------
----------------cgatgcgtggacacgggcaagcactttgatctgcgtgtcggtat
ccggcatcaaaccctgacaaacggcttgaagtactcgctggccacgggcaactggggcga
ccagaagaaggcgatgagttcgacggccggtgtgtcgcaggtgttgaatcggtacacgtt
cgcgtcgaccctttcccatttgcggcgaaccaacacgcccattggcagagacggcaagct
cgccaaaccgcggcagctgcacaacacccattggggcctggtatgtccggcagaaacgcc
ggagggacaggcttgtggtctggtgaagaacctgtcgttgatgtgctacgtcagcgtggg
cacgcctgcggatcccattgtggagttcatgattgcccgaaacatggaggtgttggagga
gtacgagcctttgcggtaccccaacgccacgaagatctttgtcaacggcagctgggtcgg
cgtgcaccaggatccgaaacatctcgtcagcctcgtgcaaggactacgtaggaagggtgt
cattcaatccgaggtgtcgctggtccgcgatattcgcgaccgtgaattcaaaatcttctc
tgacgccggtcgtgtcatgagacccctctttgctatcgagcaagaggacaacgccgagtc
cgggttggagaagggcacgcttgtgctaaccaaagaacacatccagcgtttggatgctga
cgagaccttgagccgggacgaccctaagtactttggctgggatggcatctgcgaagcggg
tgcgatcgagtacttggatgccgaggaagaggaaacggctatgatctgtatgacgcctga
ggatttggagaactaccgcttgcagaaggccggctaccagattcccgacgaaatgggcga
cgaggatctgaacaagcgcctcaagacaaagctgaacccgaccacgcacatgtatacaca
ttgcgagatccaccccagtatgctcctgggtatttgcgcgagcatcattcctttccctga
tcacaaccag
>I._Oerlemansii_CBS47048
tcattaccgagtatcgactcccaacccttgtgaacc-gtctct---ccgttct-cgttgc
ttcctggcgcgttcccgcctgggtcgccaagtcggcgcgccggg-ggctgcgag-ccgca
aagaaccttattata-aagtctgagcaaaaaacaaaatgaatcaaaactttcaacaacgg
atctcttggttctggcatcgatgaagaacgcagcgaaatgcgatacgtaatgtgaattgc
agaattcagcgaaccatcgaatctttgaacgcacattgcgcctgccagcattctggcagg
catgcctgtccgagcgtcatttccaccctcagcacgcccgggcgccctggcgttggggct
ccgg-----cgaggagggcccctaaagcgagtggcgggcccgactggttggctccgagcg
cagtactgagcgtcacttcc-ttctcgtt--cgcaagccccggtcggcgccttgccgtca
acgcaatctttccaaggttgacctcggatcaggtaggactacccgctgaacttaagcata
tcnnnnnnnnnnnnnnnnnnnnnnnnnnnnnnnnnnnnnnnnn------nnnnnnnnnnn
nnnnnnnnnnnnnnnnnnnnnnnnnnnnnnnnnnnnnnnnnnnnnnnnnnnnnnnnnnnn
nnnnnnnnnnnnnnnnnnnnnnnnnnnnnnnnnnnnnnnnnnnnnnnnnnnnnnnnnnnn
nnnnnnnnnnnnnnnnnnnnnnnnnnnnnnnnnnnnnnnnnnnnnnnnnnnnnnnnnnnn
nnnnnnnnnnnnnnnnnnnnnnnnnnnnnnnnnnnnnnnnnnnnnnnnnnnnnnnnnnnn
nnnnnnnnnnnnnnnnnnnnnnnnnnnnnnnnnnnnnnnnnnnnnnnnnnnnnnnnnnnn
nnnnnnnnnnnnnnnnn-nnnnnnnnnnnnnnnnnnnnnnnnnnnnnnnnnnnnnnnnnn
nnnnnnnnnnnnnnnnnnnnnnnnnnnnnnnnnnnnnnnnnnnnnnnnnnnnnnnnnnnn
nnnnnnnnnnnnnnnnnnnnnnnnnnnnnnnnnnnnnnnnnnnnnnnnnnnnnnnnnnnn
nnnnnnnnnnnnnnnnnnnnnnnnnnnnnnnnnnnnnnnnnnnnnnnnnnnnnnnnnnnn
nnnnnnnnnnnnnnnnnnnnnnnnnnnnnnnnnnnnnnnnnnnnnnnnnnnnnnnnnnnn
nnnnnnnnnnnnnnnnnnnnnnnnnnnnnnnnnnnnnnnnnnnnnnnnnnnnnnnnnnnn
nnnnnnnnnnnnnnnnnnnnnnnnnnnnnnnnnnnnnnnnnnnnnnnnnnnnnnnnnnnn
nnnnnnnnnnnnnnnnnnnnnnaggaggctgctgagctcggcaagggttcgttcaagtat
gcctgggttcttgacaagctcaaggccgagcgtgagcgcggtatcaccatcgatatcgcc
ctctggaagttcgagacccccaagtactacgtcaccgtcattgacgcccccggtcaccgt
gacttcatcaagaacatgattactggtacctcgcaggccgactgcgccattctcatcatt
gccgctggtactggtgagttcgaggctggtatctccaaggatggccagactcgtgagcac
gctctgctcgcctacaccctgggtgtgcgtcagctcattgtcgccatcaacaagatggac
accaccaagtggtctgaggaccgctaccaggagatcatcaaggagacctccaacttcatc
aagaaggtcggctacaaccccaatgttccgcggcatcatccgcaagatgtcgcaggagct
catgaaccacctcaagcgctgcgtcgacaccgccaagcactttgacctgcgtgtcggtat
ccgccaccagaccctgaccaacggtctcaagtactcgctggccaccggcaactggggcga
ccagaagaaggccatgagctcgacggccggtgtgtcgcaggtgctgaaccgctacacgtt
tgcctcgacgctctctcacttgcgccgcaccaacacgcccatcggtcgcgacggcaagct
ggccaagccccgccagctgcacaacacccactggggtctcgtgtgtcccgccgaaacgcc
cgagggccaggcctgtggtctggtcaagaacctgtcgctcatgtgctacgtcagtgtcgg
cacgcccgccgaccccattgtcgagttcatgattgcgcgcaacatggaggttctcgagga
gtacgagccgctgcgctaccccaacgcgaccaagatctttgtcaacggcagctgggtcgg
cgtgcaccaggaccccaagcatctggtcagcctcgtgcaaggcctgcgtcgcaagggcgt
catccagtccgaggtctcgctggtccgcgacatccgcgaccgcgaattcaagatcttttc
ggatgccggccgcgtcatgcgtccgctctttgctatcgagcaggaggacaatgccgagtc
cggtctccaaaagggccagctggtgctgaccaaggagcacatccagcgtctcaacgacga
cgacgagctgggccgcgacgaccccaactactttggctggcagggcatctgcgacgccgg
tgccattgagtacctggacgccgaggaggaggagacggccatgatctgcatgtcgcccga
ggacctggacaactaccgtttgcagaagctcggctacgacatcccagaagacacgggcga
cgagggcctgaacaagcgcctcaagaccaagatgaacccgacgacgcacatgtacacgca
ctgcgagattcatcctagtatgctgctcggcatctgtgccagtatcatccccttccccga
ccacaaccag
