# Supplementary material for: The ambrosial mycobiota of Treptoplatypus oxyurus (Coleoptera, Platypodidae): a unique island of fungal diversity revealing Wilhelmdebeerea oxyuri gen. et sp. nov. (Ophiostomatales), and two new yeast species Blastobotrys sasensis sp. nov., and Sugiyamaella casensis sp. nov. (Dipodascales)
Source: IMA Fungus. 2026 Feb 16;17:e177075. doi: 10.3897/imafungus.17.177075 (PMC12930180; doi:10.3897/imafungus.17.177075)
Supplement: Supplementary material 8 — Full alignment of ITS and LSU rDNA sequences used for phylogenetic analysis of Blastobotrys [file imafungus-17-e177075-s008.fas]

>Blastobotrys_adeninivorans_CBS_8244_T
------------------------------------------------------------
------------------------------------------------------------
----------------------------------------------------t-------
------------------------------------------------------------
------------------------------------------------------------
--------------------------------------cgtaacaaggt-----------
------------------------------------------------------------
------------------------------------------------------------
------------------------------------------------------------
------------------------------------------------------------
------------------------------------------------------------
------------------------------------------------------------
--------------------------------ttccgtaggtgaacctgcggaaggatca
ttaacgaaattgt--------------cttaggacat-------ttttatccttaacacc
tgtgaactattgt--------------aattttttgctttggtccttc------------
------------------------------------------------ggggccagagga
tttaatcaaaa---ccttttattatt------aacctgagtctgaaaattgaaa------
--aattgaattattcaaaactttcaacaacggatctcttggttctcgcatcgatgaagaa
cgcagcgaactgcgataagtaatgtgaattgcagaattttgtgaatcatcgaatctttga
acgcacattgcgccttttgg-tattccagaaggcatacctgtttgagagtcatttcttcc
tcaa-------tcctc--gg-attggtgttgattcgagcgttg----------cgaaacg
ctgagtcgaaaag-------------aattggcaggcaggaattc--agt----------
---gctttacagtgtcttagg--ttttaccaactacgctggccta--------gtaactg
tt----------ttctgagctggcctttataacagtt---ctttt--aaaagtt------
--tgacctc--aaatcaggcaagactacccgctgaacttaagcatatcaataagcgga--
------------------------------------------------------------
------------------------------------------------------------
------------------------------------------------------aaacca
accgggattgccctagtaacggcgagcgaagcggcaaaagtccaaatttgaaatctggcg
tcct--------------------------------------------------------
------------------------------------------------------------
------------------------------------------------------------
----acgggcgtccgagttgtaatttgaagatggtaactttgggtttggctcttgcataa
gttccttggaacaggacgtcatagagggtgagaatcccgttcatggtaagatg-cccatt
cctttgtaaagtgccttcgaagagtcgagttgtttgggaatgcagctctaagtgggtggt
aaattccatctaagactaaatattggcgagagaccgatagcgaacaagtacagtgatgga
aagatgaaaagaactttgaaaagagagtgaaaaagtacgtgaaattgttgaaagggaagg
gcttgaagtcagacttggtatt-cagtgatcaac--tgtctttcgggac-tgtgcactcg
ctgtttactgggccaacatcggttttggcggcgagataaatgcattggaacgtggctcta
tcttcgggtggagtgttatagcctt-tgtaaatatcgccagctgggaccgaggactgcgc
---atc--tgctaggatgttggcgtaatgactttaagccacccgtcttgaaacacggacc
aaggagtctaacgtctatgcgagtgtttgggtgtaaaaccc-gtacgcgtaatgaaagtg
aacgtagatgagaacccctg---agggtgcatcatcgaccgatcctgatg--ttctcgga
tggatttgagtaagagcatagctgttgggacccgaaagatggtgaactatgcctgaatag
ggtgaagccagaggaaactctggtggaggctcgtagcgattctgacgtgcaaatcgatcg
tcaaatttgggtataggggcgaaagactaatcgaaccatctagtagctggttcctgccga
agtttccct---------------------------------------------------
------------------------------------------------------------
------------------------------------------------------------
------------------------------------------------------------
------------------------------------------------------------
------------------------------------------------------------
-----------------------------------------------caggatagcagaa
gctcgtatcagttttatgaggtaaagcgaatgattagaggtattgggattgaaacgatct
tgacctattctcaaactttgaatatgtaagaagtccttgttacttaattgaacgtggaca
ttagaatgaagagcttttagtgggccatttttggtaagcagaactggcgatgcgggatga
accgaacgtagagttaaggtgccggaatgcacgctcatcagacaccagaaaaggtgttag
ttcatctagacagccggacggtggccatggaagtcggaatccgctaaggagtgtgtaaca
actcaccggccgaatgaactagccctgaaaatggatggcgctcaagcgtgttacctatac
tctaccgttagggttaatgcgatgccctaacgagtaggcaggcgtggaggtc-agtgacg
aagcctttgcagtgatgctgggtcgaacggcctctagtgcagatcttggtggtagtagca
aatattcaaatgagaactttgaagactgaagtggggaaaggttccgtgtgaacagcagtt
ggccacgggttagtcgatcctaagagatggggaagctccgtttc--aatgt-gctcgatt
tttcgagccaccatcgaaagggaatccggttaatattccggaacttggatatggaatctt
cacggtaacgtaactgaaagtggagacgtcggcataagccctgggaggagttatcttttc
ttcttaacagtctat-caccctgaaattggtttgtccagagctaggntcttagggctgga
agagcctgacacctctgtcaggtccggtgcgcttatgacgtcccttgaaaatccactgga
aggttttgttttcatgccaagtcgtactcataaccgcagcaggtctccaaggtgaacagc
ctctagttgatagaataatgtaggtaagggaagtcggcaaaatagatccgtaacttcggg
ataaggattggctctaagggtcgagtgtttcgggccttgtttcagaacccggggaacccg
gacggaactgcgcaggggcaac--cttgtgtggagctgactgggat-ccttcggcggacg
tgcttggcaggtc---ttttcgaccg-tccgattcacaccgaacgactaacttagaactg
gtacggacaaggggaatctgactgtctaattaaaacatagcattccgatggtcagaaagt
gatgttgacggaatgtgatttctgcccagtgct---------------------------
------------------------------------------------------------
------------------------------------------------------------
------------------------------------------------------------
------------------------------------------------------------
------------------------------------------------------------
------------------------------------------------------------
------------------------------------------------------------
--------------------ctgaatgtcaaagtgaagaaattcaaccaagcgcgggtaa
acggcgggagtaactatgact---------------------------------------
------------------------------------------------------------
------------------------------------------------------------
------------------------------------------------------------
------------------------------------------------------------
------------------------------------------------------------
------------------------------------------------------------
------------------------------------------------------------
------------------------------------------------------------
------------------------------------------------------------
------------------------------------------------------------
------------------------------------------------------------
------------------------------------------------------------
------------------------------------------------------------
------------------------------------------------------------
------------------------------------------------------------
------------------------------------------------------------
------------------------------------------------------------
------------------------------------------------------------
------------------------------------------------------------
------------------------------------------------------------
------------------------------------------------------------
--------------ctcttaaggtagccaaatgcctcgtcatctaattagtgacgcgcat
gaatggattaacgagattcccactgtccctatctactatctagcgaaaccacagccaagg
gaacgggcttggcagaatcagcggggaaagaagaccct----------------------
------------------------------------------------------------
------------------------------------------------------------
------------------------------------------------------------
------------------------------------------------------------
------------------------------------------------------------
-----------------------------------------------------------g
ttgagcttgactctagtttgacattgtgaaaagacatagagggtgtagaataagtgggag
cttcggcgccggtgaaataccactacctttatcgtttttttacttattcaattaagcgga
actggacttcaccgtccaacttctagacttaaggt--ccttcggggctgatccgggttga
agacattgtcaggtggggagtttggctggggcggcacatctgttaaaagataacgcagat
gtcctaagggggactcatggagaacagaaatctccagtagaacaaaagggtaaaagtccc
cttgattttgattttcagtgtgaatacaaaccatgaaagtgtggcctatcgatcctttag
tccctcagaatttgaggctagaggtgccagaaaagttaccacagggatgtgctaagtcta
ttaagacaattttacaacataacgtcccaggcatcgactcccattgatgcctagtccggc
tatagcttacttgtgcttgctatagttaa-ctctctaagaagagtgtaagggcaacacgt
ctggatgcggggaactctcgctaggtctttggtaccaaacattggcggtaacaccccaat
gtagagtctg-tgggggcagacgggtaaaaatccaaagaatagagacaatccgcagctga
cctggccaaaagtatattttac-----------aaagtagctaggcagttcaacgctcgc
taagatgtgggttgaccattaatggtcggcttaaggtacgggctacgcccacccgagagg
gtgcaactacctaccgggcgcacaacctgagaagtagttggtcatggtagtacggaactg
gcttgtggcagtcaagcgttcatagcgacatt
>Blastobotrys_raffinosifermentans_CBS_6800_T
------------------------------------------------------------
------------------------------------------------------------
------------------------------------------------------------
------------------------------------------------------------
------------------------------------------------------------
---------------------------------------gtaacaaggt-----------
------------------------------------------------------------
------------------------------------------------------------
------------------------------------------------------------
------------------------------------------------------------
------------------------------------------------------------
------------------------------------------------------------
--------------------------------ttccgtaggtgaacctgcggaaggatca
ttaacgaaattgt--------------cttcggaca--------ttttatccttaacacc
tgtgaactattgt--------------aattttttgctttggtccttc------------
------------------------------------------------ggggccagagga
tttaatcaaaa---ccttttattatt------aacctgagtctgaaaattgaaa------
--aattgaattattcaaaactttcaacaacggatctcttggttctcgcatcgatgaagaa
cgcagcgaactgcgataagtaatgtgaattgcagaattttgtgaatcatcgaatctttga
acgcacattgcgccttttgg-tattccaaaaggcatacctgtttgagagtcatttcttcc
tcaa-------tcctc--gg-attggtgttgactcgagcgttg----------cgaaacg
ctgagtcgaaaag-------------aattggcaggcaggaattc--agt----------
---gctttacagtgtcttagg--ttttaccaactacgctggccta--------gtaactg
tt----------ttctgagctggcctttataacagtt---ctttt---aaaagt------
--tgacctc--aaatcaggcaagactacccgctgaacttaagcatatcaa----------
------------------------------------------------------------
------------------------------------------------------------
------------------------------------------------------aaacca
accgggattgccccagtaacggcgagcgaagcggcaaaagtccaaatttgaaatctggcg
tcct--------------------------------------------------------
------------------------------------------------------------
------------------------------------------------------------
----acgggcgtccgagttgtaatttgaagatggtaactttgggtttggctcttgcataa
gttccttggaacaggacgtcatagagggtgagaatcccgttcatggtaagatg-cccatt
cctttgtaaagtgccttcgaagagtcgagttgtttgggaatgcagctctaagtgggtggt
aaattccatctaagactaaatattggcgagagaccgatagcgaacaagtacagtgatgga
aagatgaaaagaactttgaaaagagagtgaaaaagtacgtgaaattgttgaaagggaagg
gcttgaagtcagactttgtatt-cagtgatcaac--tgtctttcgggac-tgtgcactcg
ctgtttactgggccaacatcggttttggcggcgagataaatgcattggaacgtggctcta
tcttcggatggagtgttatagcctt-tgtaaatatcgcctgctgggaccgaggactgcgc
---atc--tgctaggatgttggcgtaatgactttaagccacccgtcttgaaacacggacc
aaggagtctaacgtctatgcgagtgtttgggtgtaaaaccc-gtacgcgtaatgaaagtg
aacgtagatgagaacccctg---agggtgcatcatcgaccgatcctgatg--ttctcgga
tggatttgagtaagagcatagctgttgggacccgaaagatggtgaactatgcctgaatag
ggtgaagccagaggaaactctggtggaggctcgtagcgattctgacgtgcaaatcgatcg
tcaaatttgggtataggggcgaaagactaatcgaaccatctagtagctggttcctgccga
agtttccct---------------------------------------------------
------------------------------------------------------------
------------------------------------------------------------
------------------------------------------------------------
------------------------------------------------------------
------------------------------------------------------------
-----------------------------------------------caggatagcagaa
gctcgtatcagttttatgaggtaaagcgaatgattagaggtattgggattgaaacgatct
tgacctattctcaaactttgaatatgtaagaagtccttgttacttaattgaacgtggaca
ttagaatgaagagcttttagtgggccatttttggtaagcagaactggcgatgcgggatga
accgaacgtagagttaaggtgccggaatgcacgctcatcagacaccagaaaaggtgttag
ttcatctagacagccggacggtggccatggaagtcggaatccgctaaggagtgtgtaaca
actcaccggccgaatgaactagccctgaaaatggatggcgctcaagcgtgttacctatac
tctaccgttagggttaatgcgatgccctaacgagtaggcaggcgtggaggtc-agtgacg
aagcctttgcagtgatgctgggtcgaacggcctctagtgcagatcttggtggtagtagca
aatattcaaatgagaactttgaagactgaagtggggaaaggttccgtgtgaacagcagtt
ggccacgggttagtcgatcctaagagatggggaagctccgtttc--aatgt-gctcgatt
tttcgagccaccatcgaaagggaatccggttaatattccggaacttggatatggaatctt
cacggtaacgtaactgaaagtggagacgtcggcataagccctgggaggagttatcttttc
ttcttaacagtctat-caccctgaaattggtttgtccagagctagggtcttagggctgga
agagcctgacacctctgtcaggtccggtgcgcttatgacgtcccttgaaaatccactgga
aggttttgttttcatgccaagtcgtactcataaccgcagcaggtctccaaggtgaacagc
ctctagttgatagaataatgtaggtaagggaagtcggcaaaatagatccgtaacttcggg
ataaggattggctctaagggtcgagtgtttcgggccttgtttcagaacccggggaacccg
gacggaactgcgcaggggcaac--cttgtgtggagctgactgggat-ccttcggcggacg
tgcttggcaggtc---ttttcgaccg-tccgattcacaccgaacgactaacttagaactg
gtacggacaaggggaatctgactgtctaattaaaacatagcattccgatggtcagaaagt
gatgttgacggaatgtgatttctgcccagtgct---------------------------
------------------------------------------------------------
------------------------------------------------------------
------------------------------------------------------------
------------------------------------------------------------
------------------------------------------------------------
------------------------------------------------------------
------------------------------------------------------------
--------------------ctgaatgtcaaagtgaagaaattcaaccaagcgcgggtaa
acggcgggagtaactatgact---------------------------------------
------------------------------------------------------------
------------------------------------------------------------
------------------------------------------------------------
------------------------------------------------------------
------------------------------------------------------------
------------------------------------------------------------
------------------------------------------------------------
------------------------------------------------------------
------------------------------------------------------------
------------------------------------------------------------
------------------------------------------------------------
------------------------------------------------------------
------------------------------------------------------------
------------------------------------------------------------
------------------------------------------------------------
------------------------------------------------------------
------------------------------------------------------------
------------------------------------------------------------
------------------------------------------------------------
------------------------------------------------------------
------------------------------------------------------------
--------------ctcttaaggtagccaaatgcctcgtcatctaattagtgacgcgcat
gaatggattaacgagattcccactgtccctatctactatctagcgaaaccacagccaagg
gaacgggcttggcagaatcagcggggaaagaagaccct----------------------
------------------------------------------------------------
------------------------------------------------------------
------------------------------------------------------------
------------------------------------------------------------
------------------------------------------------------------
-----------------------------------------------------------g
ttgagcttgactctagtttgacattgtgaaaagacatagagggtgtagaataagtgggag
cttcggcgccggtgaaataccactacctttatcgtttttttacttattcaattaagcgga
actggacttcaccgtccaacttctagacttaaggt--ccttcggggctgatccgggttga
agacattgtcaggtggggagtttggctggggcggcacatctgttaaaagataacgcagat
gtcctaagggggactcatggagaacagaaatctccagtagaacaaaagggtaaaagtccc
cttgattttgattttcagtgtgaatacaaaccatgaaagtgtggcctatcgatcctttag
tccctcagaatttgaggctagaggtgccagaaaagttaccacagggatgtgctaagtcta
ttaagacaaatttacaacataacgtcccaggcatcgactcccattgatgcctagtccggc
tatagcttacttgtgcttgctatagttag-ctctct-agaagagtgtaagggcaacacgt
ctggatgcggggaactctcgctaggtctttggtaccaaacattggcggtaacaccccaat
gtagagtctg-ttggggcagacgggtaaaaatccaaagaatagagacaatccgcagctga
cctggccaaaagtata-tttac-----------aaagtagctaggcagttcaacgctcgc
taagatgtgggttgaccactaatggtcggcttaaggtacgggctacgcccacccgagagg
gtgcaactacctaccgggcgcacaacctgagaagtagttggtcatggtagtacggaactg
gcttgtggcagtcaagcgttcatagcgacatt
>Blastobotrys_americanus_CBS_10337_T
------------------------------------------------------------
------------------------------------------------------------
------------------------------------------------------------
------------------------------------------------------------
------------------------------------------------------------
---------------------------------------gtaacaaggt-----------
------------------------------------------------------------
------------------------------------------------------------
------------------------------------------------------------
------------------------------------------------------------
------------------------------------------------------------
------------------------------------------------------------
--------------------------------ttccgtaggtgaacctgcggaaggatca
ttaacgaattttgaacaaatacttaattgtatgttct------aaaaatccttcaacacc
tgtgaattttaaa---------aaaaaataattttgctttggtcgaattt----------
----------------------------taattaat------------ttggccaaaaga
t-----caaac---acctttatattt------aacctgagtctgaaaattgaaaaaaaaa
ataattaaattattcaaaactttcaacaacggatctcttggttctcgcatcgatgaagaa
cgcagcgaaatgcgatacgtaatgtgaattgcagaattttgtgaatcatcgaatctttga
acgcacattgcgcctcttgg-tactccaagaggcattcctgtttgagagtcatttctcct
tcaa-------atcta-gta-tttggtgttgaccacgcgcgcc-----cagcaatgggtg
ctaggttgaaatg-------------aattggcaggcagaagttt--atatgctatgttt
atttttttacagtgtcttagg-ttttatccaactacgctggcttgaattaaatgaagcta
tt---------actttgcgcaggcctttaaaactgttcaaatttt--aaaagtt------
--tgacctc--aaatcaggtaagactacccgctgaacttaagcatatcaataagcgga--
------------------------------------------------------------
------------------------------------------------------------
------------------------------------------------------aaacca
accgggattgccctagtaacggcgagcgaagcggcaaaagtccaaatttgaaatctggcg
tcct--------------------------------------------------------
------------------------------------------------------------
------------------------------------------------------------
----acgggcgtccgagttgtaatttgaagatggtaactttgggtttggctctcgcataa
gtcccttggaacagggcgtcatagagggtgagaatcccgttcatggtgagatg-cccatt
cctatataaagtgccttcgaagagtcgagttgtttgggaatgcagctctaagtgggtggt
aaattccatctaagactaaatattggcgagagaccgatagcgaacaagtacagtgatgga
aagatgaaaagaactttgaaaagagagtgaaaaagtacgtgaaattgttgaaagggaagg
gcttgaagtcagacttggtatt-cagtgatcaac--tgtctcttgggac-tgtgcactcg
ctgtttactgggccaacatcagttttggcggcaagataaaggtttgggaatgtgactct-
-------taggagtgttatagccct-ttctaatattgccagctgggactgaggtctgcgc
a--tttt-tgctaggatgttggcgtaatgactttaagccacccgtcttgaaacacggacc
aaggagtctaacgtctatgcaagtgtttgggtgttaaaccc-gtacgcgtaatgaaagtg
aacgtagatgagaacttt-----attgtgcatcatcgaccgatcctgatg--ttttcgga
tggatttgagtaagagcatagctgttgggacccgaaagatggtgaactatgcctgaatag
ggtgaagccagaggaaactctggtggaggctcgtagcgattctgacgtgcaaatcgatcg
tcaaatttgggtataggggcgaaagactaatcgaaccatctagtagctggttcctgccga
agtttccct---------------------------------------------------
------------------------------------------------------------
------------------------------------------------------------
------------------------------------------------------------
------------------------------------------------------------
------------------------------------------------------------
-----------------------------------------------caggatagcagaa
gctcgtatcagttttatgaggtaaagcgaatgattagaggtattgggattgaaacgatct
tgacctattctcaaactttaaatatgtaagaagtccttgtttcttaagtgaacgtggaca
ttagaatgaagagcttttagtgggccatttttggtaagcagaactggcgatgcgggatga
accgaacgtgaagttaaggtgccggaatgcacgctcatcagacaccacaaaaggtgttag
ttcatctagacagccggacggtggccatggaagtcggaatccgctaaggagtgtgtaaca
actcaccggccgaatgaactagccctgaaaatggatggcgctcaagcgtgttacctatac
ttcaccgttagggttaatgtgatgccctaacgagtaggcaggcgtggaggtc-agtgacg
aagcctttgcagtgatgctgggtcgaacggcctctagtgcagatcttggtggtagtagca
aatattcaaatgagatctttgaagactgaagtggggaaaggttccgtgtgaacagcagtt
ggccacgggttagtcgatcctaagagatggggaagctccgtttc--aatgt-gctcgatt
tttcgagccaccatcgaaagggaatccggttaatattccggaacttggatatggaatttt
cacggcaacgtaactgaatgtggagacgtcggcataagccctgggaggagttatcttttc
tttttaacagcttat-caccctgaaattggtttgtccagagctagggtcttagggctgga
agagcctgacacctttgtcaggtccggtgcgcttatgacgtcccttgaaaatccacagga
aggtattattttcatgccaagtcgtactcataaccgcagcaggtctccaaggtgaacagc
ctctagttgatagaataatgtaggtaagggaagtcggcaaaatagatccgtaacttcggg
ataaggattggctctaagggtcgagtgttttgggccttgtttcagaacctggggaacccg
gatggaactgcgttgggtttacgcctgatgtggagctgactgggat-ccttcagcggacg
tgcttggctggtt---cttttgaaccttccgattcacaccgaacgactaacttagaactg
gtacggacaaggggaatctgactgtctaattaaaacatagcattccgatggtcagaaagt
gatgttgacggaatgtgatttctgcccagtgct---------------------------
------------------------------------------------------------
------------------------------------------------------------
------------------------------------------------------------
------------------------------------------------------------
------------------------------------------------------------
------------------------------------------------------------
------------------------------------------------------------
--------------------ctgaatgtcaaagtgaagaaattcaaccaagcgcgggtaa
acggcgggagtaactatgact---------------------------------------
------------------------------------------------------------
------------------------------------------------------------
------------------------------------------------------------
------------------------------------------------------------
------------------------------------------------------------
------------------------------------------------------------
------------------------------------------------------------
------------------------------------------------------------
------------------------------------------------------------
------------------------------------------------------------
------------------------------------------------------------
------------------------------------------------------------
------------------------------------------------------------
------------------------------------------------------------
------------------------------------------------------------
------------------------------------------------------------
------------------------------------------------------------
------------------------------------------------------------
------------------------------------------------------------
------------------------------------------------------------
------------------------------------------------------------
--------------ctcttaaggtagccaaatgcctcgtcatctaattagtgacgcgcat
gaatggattaacgagattcccactgtccctatctactatctagcgaaaccacagccaagg
gaacgggcttggcagaatcagcggggaaagaagaccct----------------------
------------------------------------------------------------
------------------------------------------------------------
------------------------------------------------------------
------------------------------------------------------------
------------------------------------------------------------
-----------------------------------------------------------g
ttgagcttgactctagtttgacattgtgaaaagacatagagggtgtagaataagtgggag
cttcggcgccggtgaaataccactacctttatcgtttttttacttattcaattaagcgga
gctggacttcatcgtccaatttcgagttttaatgt--ccttcgggactgatccgggttga
agacattgtcaggtggggagtttggctggggcggcacatctgttaaaagataacgcagat
gtcctaagggggactcatggagaacagaaatctccagtagaacaaaagggtaaaagtccc
cttgattttgattttcagtgtgaatacaaaccatgaaagtgtggcctatcgatcctttag
tccctcagaatttgaggctagaggtgccagaaaagttaccacagggat------------
------------------------------------------------------------
------------------------------------------------------------
------------------------------------------------------------
------------------------------------------------------------
------------------------------------------------------------
------------------------------------------------------------
-------------------------------------------------------aactg
gcttgtggcagtcaagcgttcatagcgacatt
>Blastobotrys_peoriensis_CBS_10340_T
------------------------------------------------------------
------------------------------------------------------------
---------------------------------------------------gt-------
------------------------------------------------------------
------------------------------------------------------------
--------------------------------------cgtaacaaggt-----------
------------------------------------------------------------
------------------------------------------------------------
------------------------------------------------------------
------------------------------------------------------------
------------------------------------------------------------
------------------------------------------------------------
--------------------------------ttccgtaggtgaacctgcggaaggatca
ttaacgaattgaa-----------------cttttgt------tcaaatccttcaacacc
tgtgaact------------------atttattttgctttggtcattc------------
------------------------------------------------gtggccaaaaga
t-----caaac---acttt--aattt------aacctgagtctgaaactgaaata-----
-----ttgaattatcaaaactttcaacaacggatctcttggttctcgcatcgatgaagaa
cgcagcgaaatgcgatacgtaatgtgaattgcagaattttgtgaatcatcgaatctttga
acgcacattgcacctcttgg-tattccaggaggtattcctgtttgagagtcatttctcct
tcaa-------attta--ta-tttggtgttgaccacgcgctcc-------------ggtg
caaggttgaaatg-------------aattggcaggcagaagttg--cttagct------
---------cagtgtcatagg--tttatccaactacgctgtttta--------gtag---
------------ctttgcgccggccttaaaa---------ccgtc--aaaagtt------
--tgacctc--aaatcaggtaagactacccgctgaacttaagcatatcaataagcgga--
------------------------------------------------------------
------------------------------------------------------------
------------------------------------------------------aaacca
accgggattgccctagtaacggcgagcgaagcggcaaaagtccaaatttgaaatctggcg
tctt--------------------------------------------------------
------------------------------------------------------------
------------------------------------------------------------
----acgggcgtccgagttgtaatttgaagatggtaactctgggtttggctctcgcataa
gtcccttggaacagggcgtcatagagggtgagaatcccgttcatggtgagatg-cccatt
cctatatagagtgccttcgaagagtcgagttgtttgggaatgcagctctaagtgggtggt
aaattccatctaagactaaatattggcgagagaccgatagcgaacaagtacagtgatgga
aagatgaaaagaactttgaaaagagagtgaaaaagtacgtgaaattgttgaaagggaagg
gcttgaagtcagacttggtatt-cagtgatcaac--tgtctcttgggac-tgtgcactcg
ctgtttactgggccaacatcagttttggcggtgagataaaggtttgggaacgtgactct-
-------gcggagtgttatagccct-ttctaatatcaccagctgggactgaggtctgcgc
---at---tgcaaggatgttggcgtaatgactttaagccacccgtcttgaaacacggacc
aaggagtctaacgtctatgcgagtgtttgggtgttaaaccc-gtacgcgtaatgaaagtg
aacgtagatgagaacccata---agggcgcatcatcgaccgatcctgatg--ttttcgga
tggatttgagtaagagcatagctgttgggacccgaaagatggtgaactatgcctgaatag
ggtgaagccagaggaaactctggtggaggctcgtagcgattctgacgtgcaaatcgatcg
tcaaatttgggtataggggcgaaagactaatcgaaccatctagtagctggttcctgccga
agtttccct---------------------------------------------------
------------------------------------------------------------
------------------------------------------------------------
------------------------------------------------------------
------------------------------------------------------------
------------------------------------------------------------
-----------------------------------------------caggatagcagaa
gctcgtatcagttttatgaggtaaagcgaatgattagaggtattgggattgaaacgatct
tgacctattctcaaactttgaatatgtaagaagtccttgtttcttaattgaacgtggaca
ttagaatgaagagcttttagtgggccatttttggtaagcagaactggcgatgcgggatga
accgaacgtgaagttaaggtgccggaatgcacgctcatcagacaccacaaaaggtgttag
ttcatctagacagccggacggtggccatggaagtcggaatccgctaaggagtgtgtaaca
actcaccggccgaatgaactagccctgaaaatggatggcgctcaagcgtgttacctatac
ttcaccgttagggttaatgtgatgccctaacgagtaggcaggcgtggaggtc-agtgacg
aagcctttgcagtgatgctgggtcgaacggcctctagtgcagatcttggtggtagtagca
aatattcaaatgagaactttgaagactgaagtggggaaaggttccgtgtgaacagcagtt
ggccacgggttagtcgatcctaagagatggggaagctccgtttc--aatgt-gcttgatt
tttcaagccaccatcgaaagggaatccggttaatattccggaacttggatatggaattta
cacggtaacgtaactgaatgtggagacgtcggcataagccctgggaggagttatcttttc
tttttaacagcctat-caccctgaaattagtttatctagagctagggtcttagggctgga
agagcctgacacctttgtcaggtccggtgcgcttatgacgtcccttgaaaatccgcagga
agatattattttcatgccaagtcgtactcataaccgcagcaggtctccaaggtgaacagc
ctctagttgatagaataatgtaggtaagggaagtcggcaaaatagatccgtaacttcggg
aaaaggattggctctaagggtcgagtgttttgggccttgtttcagaacccggggaacccg
gacggaactgcgttggctttacggctgatgtggagctgactgggat-ccttcggcggacg
tgcttggctggtc-----ttcggaccttccgattcacaccgaacgactaacttagaactg
gtacggacaaggggaatctgactgtctaattaaaacatagcattccgatggtcagaaagt
gatgatgacggaatgtgatttctgcccagtgct---------------------------
------------------------------------------------------------
------------------------------------------------------------
------------------------------------------------------------
------------------------------------------------------------
------------------------------------------------------------
------------------------------------------------------------
------------------------------------------------------------
--------------------ctgaatgttaaagtgaagaaattcaaccaagcgcgggtaa
acggcgggagtaactatgact---------------------------------------
------------------------------------------------------------
------------------------------------------------------------
------------------------------------------------------------
------------------------------------------------------------
------------------------------------------------------------
------------------------------------------------------------
------------------------------------------------------------
------------------------------------------------------------
------------------------------------------------------------
------------------------------------------------------------
------------------------------------------------------------
------------------------------------------------------------
------------------------------------------------------------
------------------------------------------------------------
------------------------------------------------------------
------------------------------------------------------------
------------------------------------------------------------
------------------------------------------------------------
------------------------------------------------------------
------------------------------------------------------------
------------------------------------------------------------
--------------ctcttaaggtagccaaatgcctcgtcatctaattagtgacgcgcat
gaatggattaacgagattcccactgtccctatctactatctagcgaaaccacagccaagg
gaacgggcttggcagaatcagcggggaaagaagaccct----------------------
------------------------------------------------------------
------------------------------------------------------------
------------------------------------------------------------
------------------------------------------------------------
------------------------------------------------------------
-----------------------------------------------------------g
ttgagcttgactctagtttgacattgtgaaaagacatagagggtgtagaataagtgggag
cttcggcgccggtgaaataccactacctttatcgtttttttacttattcaattaagcgga
actggactt--tcgtccactttcgagttttaatgt--ccttcggggctgatccgggttga
agacattgtcaggtggggagtttggctggggcggcacatctgttaaaagataacgcagat
gtcctaagggggactcatggagaacagaaatctccagtagaacaaaagggtaaaagtccc
cttgattttgattttcagtgtgaatacaaaccatgaaagtgtggcctatcgatcctttag
tccctcagaatttgaggctagaggtgccagaaaagttaccacagggat------------
------------------------------------------------------------
------------------------------------------------------------
------------------------------------------------------------
------------------------------------------------------------
------------------------------------------------------------
------------------------------------------------------------
-------------------------------------------------------aactg
gcttgtggcagtcaagcgttcatagcgacatt
>Blastobotrys_serpentis_CBS_10541_T
------------------------------------------------------------
------------------------------------------------------------
------------------------------------------------------------
------------------------------------------------------------
------------------------------------------------------------
----------------------------------------taacaaggt-----------
------------------------------------------------------------
------------------------------------------------------------
------------------------------------------------------------
------------------------------------------------------------
------------------------------------------------------------
------------------------------------------------------------
--------------------------------ttccgtaggtgaacctgcggaaggatca
ttaacgaatttgg------------tcttttgaccat------tctaatccttacacacc
tgtgaattttt------------aaaatgtattttgctttggccagca------------
------------------------------------------------atggccagagat
tata--aaaac---accta---ttta------aacctgagtctgaaattgaaaaa-----
----tttaataaatcaaaactttcaacaacggatctcttggttctcgcatcgatgaagaa
cgcagcgaattgcgataagtaatgtgaattgcagaattttgtgaatcatcgaatctttga
acgcacattgcaccctttgg-tattccaaagggtatacctgtttgagcgtcatttctctc
ttaa-------accctcggg-tttagtgttgaactgatttctg-----tttttaacagaa
acagtttgaaatg-------------aaatggcaaggcgaattct--accta--------
---gcattacagtgtcttagg--ttttaccaactacgctggactt--------gctattg
------------aattatgccgggcggtataaac------ttttt--tttaagt------
--tgacctc--aaatcaggtaagattacccgctgaacttaagcatatcaataagcgga--
------------------------------------------------------------
------------------------------------------------------------
------------------------------------------------------aaacca
acagggattgcctcagtaacggcgagcgaagcggcaaaagctcaaatttgaaatctggcg
tctttt------------------------------------------------------
------------------------------------------------------------
------------------------------------------------------------
----ttaggcgtccgagttgtaatttgaagatggcaactttgggattggctctcgcatat
gttccttggaacaggacgtcatagagggtgagaaccccgttcatggtgagatg-tccaat
cctatgtaaagtgctttctaagagtcgagttgtttgggaatgcagctctaagtgggtggt
aaattccatctaaggctaaatattggcgagagaccgatagcgaacaagtacagtgatgga
aagatgaaaagaactttgaaaagagagtgaaaaagtacgtgaaattgttgaaagggaagg
gcttgaaatcagacttggtatt-cagtgatcaac--tgtctctcgggac-tgtgcactcg
ctgtttactgggccaacatcggtttggagggtgagataaaagctagggaatgtggcactg
ctttcgggtagtgtgttatagccct-ggtcaatatcaccactctggaccgaggactgcgc
---ttt--tgctaggatgttggcgtaatgattttaagccacccgtcttgaaacac-----
------------------------------------------------------------
------------------------------------------------------------
------------------------------------------------------------
------------------------------------------------------------
------------------------------------------------------------
------------------------------------------------------------
------------------------------------------------------------
------------------------------------------------------------
------------------------------------------------------------
------------------------------------------------------------
------------------------------------------------------------
------------------------------------------------------------
------------------------------------------------------------
------------------------------------------------------------
------------------------------------------------------------
------------------------------------------------------------
------------------------------------------------------------
------------------------------------------------------------
------------------------------------------------------------
------------------------------------------------------------
------------------------------------------------------------
------------------------------------------------------------
------------------------------------------------------------
------------------------------------------------------------
------------------------------------------------------------
------------------------------------------------------------
------------------------------------------------------------
------------------------------------------------------------
------------------------------------------------------------
------------------------------------------------------------
------------------------------------------------------------
------------------------------------------------------------
------------------------------------------------------------
------------------------------------------------------------
------------------------------------------------------------
------------------------------------------------------------
------------------------------------------------------------
------------------------------------------------------------
------------------------------------------------------------
------------------------------------------------------------
------------------------------------------------------------
------------------------------------------------------------
------------------------------------------------------------
------------------------------------------------------------
------------------------------------------------------------
------------------------------------------------------------
------------------------------------------------------------
------------------------------------------------------------
------------------------------------------------------------
------------------------------------------------------------
------------------------------------------------------------
------------------------------------------------------------
------------------------------------------------------------
------------------------------------------------------------
------------------------------------------------------------
------------------------------------------------------------
------------------------------------------------------------
------------------------------------------------------------
------------------------------------------------------------
------------------------------------------------------------
------------------------------------------------------------
------------------------------------------------------------
------------------------------------------------------------
------------------------------------------------------------
------------------------------------------------------------
------------------------------------------------------------
------------------------------------------------------------
------------------------------------------------------------
------------------------------------------------------------
------------------------------------------------------------
------------------------------------------------------------
------------------------------------------------------------
------------------------------------------------------------
------------------------------------------------------------
------------------------------------------------------------
------------------------------------------------------------
------------------------------------------------------------
------------------------------------------------------------
------------------------------------------------------------
------------------------------------------------------------
------------------------------------------------------------
------------------------------------------------------------
------------------------------------------------------------
------------------------------------------------------------
------------------------------------------------------------
------------------------------------------------------------
--------------------------------
>Blastobotrys_terrestris_CBS_7376_T
------------------------------------------------------------
------------------------------------------------------------
------------------------------------------------------------
------------------------------------------------------------
------------------------------------------------------------
-----------------------------------------aacaaggt-----------
------------------------------------------------------------
------------------------------------------------------------
------------------------------------------------------------
------------------------------------------------------------
------------------------------------------------------------
------------------------------------------------------------
--------------------------------ttccgtaggtgaacctgcggaaggatca
ttaacgaatttgg--------------cgtaagccat------tctaatcctattacacc
tgtgaattttttttttgaa-taaaaaaattattttgctttggtccttta-----------
---------------------------------acc------------ggggccaaaggt
tatac-caaac---acctattttttt------aacctgagtctgaaattgaaaaa-----
--attttaataaatcaaaactttcaacaacggatctcttggttctcgcatcgatgaagaa
cgcagcgaattgcgataagtaatgtgaattgcagaattttgtgaatcatcgaatctttga
acgcacattgcaccccttgg-tattccgaggggtatacctgtttgagcgtcatttctctc
ttaa-------acctttggg-tttagtgttgaactgatttttc------ctaacggggaa
acagtttgaaatg-------------aaatggcaaggcgaattct--cccta--------
---gcattacagtgtcttagg--ttttaccaactacgctggactt--------gcaagag
aa----------ttttatgccgggcggtataaaacttt--ttttt--acaagtt------
--tgacctc--aaatcaggtaagattacccgctgaacttaagcatatcaataagcgga--
------------------------------------------------------------
------------------------------------------------------------
------------------------------------------------------aaacca
acagggattgcctcagtaacggcgagcgaagcggcaaaagctcaaatttgaaatctggcg
tctttc------------------------------------------------------
------------------------------------------------------------
------------------------------------------------------------
----ttaggcgtccgagttgtaatttgaagatggcaactttgggattggctctcgcatat
gttccttggaacaggacgtcatagagggtgagaaccccgttcatggcgagatgacccaat
tctatgtaaagtgctttctaagagtcgagttgtttgggaatgcagctctaagtgggtggt
aaattccatctaaggctaaatattggcgagagaccgatagcgaacaagtacagtgatgga
aagatgaaaagaactttgaaaagagagtgaaaaagtacgtgaaattgttgaaagggaagg
gcttgaaatcagacttggtatt-cagtgatcaac--tgtctctcgggac-tgtgcactcg
ctgtttactgggccaacatcggtttagagggtgagataaaagctagagaatgtggcactg
cttc--ggtagtgtgttatagctct-ggtcaatatcaccactctagaccgaggactgcgc
---ttta-tgctaggatgttggcgtaatgattttaagccacccgtcttgaaacacggacc
aaggagtctaacgtctatgcgagtgtttgggtgtaaaaccc-gtacgcgtaatgaaagtg
aacgtagatgagagccctta---agggtgcatcatcgaccgatcctgatg--ttttcgga
tggatttgagtaagagcatagctgttgggacccgaaagatggtgaactatgcctgaatag
ggtgaagccagaggaaactctggtggaggctcgtagcgattctgacgtgcaaatcgatcg
tcaaatttgggtataggggcgaaagactaatcgaaccatctagtagctggttcctgccga
agtttccct---------------------------------------------------
------------------------------------------------------------
------------------------------------------------------------
------------------------------------------------------------
------------------------------------------------------------
------------------------------------------------------------
-----------------------------------------------caggatagcagaa
gctcgtatcagttttatgaggtaaagcgaatgattagaggtattgggattgaaacgatct
tgacctattctcaaactttaaatatgtaagaagtccttgttacttaattgaacgtggaca
ttagaatgaagagcttttagtgggccatttttggtaagcagaactggcgatgcgggatga
accgaacgtggagttaaggtgccagaatacacgctcatcagataccagaaaaggtgttag
ttcatctagacagccggacggtggccatggaagtcggaatccgctaaggagtgtgtaaca
actcaccggccgaatgaactagccctgaaaatggatggcgctcaagcgtgttacctatac
ttcaccgctagggttattgtgatgccctagcgagtaggcaggcgtggaggtc-agtgacg
aagcctttgcagtgatgctgggtcgaacggcctctagtgcagatcttggnggtagtagca
aatattcaaatgagaactttgaagactgaagtggggaaaggttccgtgtgaacagcaatt
ggccacgggttagtcgatcctaagagatggggaagctccgtttc--aatgt-gctcaatt
ttttgggccaccatcgaaagggaatccggttaaaattccggaacttggatatggattctc
cacggtaacgtaactgaatgtggagacgacggcataagtcctgggaggagttttcttttc
ttcttaacagtttat-caccctgaaattggtttatccggagctagggtcttagaactgga
agagcctgacacctttgtcaggtccggtgcacttatgacgtcccttgaaaatccacagga
aggaatagttttcataccaagtcgtactcataaccgcagcaggtctccaaggtgaacagc
ctctagttgatagaataatgtaggtaagggaagtcggcaaaatagatccgtaacttcggg
ataaggattggctctaagggtcgagtgttttgggccttgtttcagaacctggggaacccg
gacggaactgtgtgggattcacgtctcatatggagctgactggggt-ccttcagcggacg
tgcttggcaggtc---cttgtggccgctccgattcacattgaacgactaacttagaactg
gtacggacaaggggaatctgactgtctaattaaaacatagcattgcgatggtcataaaat
gatgttgacgcaatgtgatttctgcccagtgctcaactttt-------------------
----------gtacctcttcagggcac-----aggcgactagtaatagg-agcctagtct
tttta---tataaaaaggcaacatcctcaaattgcggagagtcccttatagctttgagat
accgcggttcttgcgaaagtgagaacgtcagcaggtggtgtagtggccactggatggtaa
aaactctcaaggattgggtgatcgcgcagccaagctctaagtc--aattttgatatgagt
gcagttcacagactaaatgggggtgggtattataaagagtgaaaatggtttaaatacata
aaaaatgatagtgtaaactatgggcagtgttataccgtttttgtgaagctcttgtagtgc
ttaagatatagtcggaccgttgctgaaa--------------------------------
----agtagcgggtttaatgctgaatgtcaaagtgaagaaattcaaccaagcgcgggtaa
acggcgggagtaactatgact---------------------------------------
------------------------------------------------------------
------------------------------------------------------------
------------------------------------------------------------
------------------------------------------------------------
------------------------------------------------------------
------------------------------------------------------------
------------------------------------------------------------
------------------------------------------------------------
------------------------------------------------------------
------------------------------------------------------------
------------------------------------------------------------
------------------------------------------------------------
------------------------------------------------------------
------------------------------------------------------------
------------------------------------------------------------
------------------------------------------------------------
------------------------------------------------------------
------------------------------------------------------------
------------------------------------------------------------
------------------------------------------------------------
------------------------------------------------------------
--------------ctcttaaggtagccaaatgcctcgtcatctaattagtgacgcgcat
gaatggattaacgagattcccactgtccctatctactatctagcgaaaccacagccaagg
gaacgggcttggcagaatcagcggggaaagaagaccctgaacattagttctataataatt
agctctacggggtcaacagcaggagcctctttttaaaaaggcttgttacctgctagtcaa
tggaagcaatttaaaaaaatgtgcaagagcttcctggcaagacaacctggtacggggaag
ccctaacgtattaaaagtcgagggtaatcccgtggcgagcctagctatagcaatgtagct
aaatggccgtcgtaacgcgcggtaaggtgtcggtcaacttacggagttggcttaagggac
gtgctaatcccacccgaaagggtgccttttatacggagtacttgcactacaaagtattta
aggagtcatttgagattctgaaggaaatggcagaatcgacgactggtatttgaaaaatgg
ttgagcttgactctagtttgacattgtgaaaagacatagagggtgtagaataagtgggag
ctccggcgccagtgaaataccactacctttatcgtttttttacttattcaattaagcgga
actggacttcaccgtccactttctagttttaaggt--ccttcggggctgatccgggttga
agacattgtcaggtggggagtttggctggggcggcacatctgttaaaagataacgcagat
gtcctaagggggactcatggagaacagaaatctccagtagaataaaagggtaaaagtccc
cttgattttgattttcagtgtgaatacaaaccatgaaagtgtggcctatcgatcctttag
tccctctgaatttgaggctagaggtgccagaaaagttaccacagggatt---------aa
ctataaaaactataaatttaatagtcccaggccatggatcccaccatggtctagtccggc
caagtctttatcgtgcttgatttggttaaacactcaaaaaagtgttgtagggcaacacat
ctggatgcggggaactctcgctaggtctttggtaccaagtacaag-ggtaacacccttgt
aggacgtctgtttggggcagactggtaaaaatccaaagaatagagacaatccgcagctga
cctggctccctggagt-tttattattacaaataaacatagctaggcggttcaacgctcgc
taagatgtgggtcatttatata---atggcttaaggtacgggctacgcccactcgagaga
gtgcaactacctaccggcagcacaagctgaaaagtagttggtcatggtagtacggaactg
gcttgtggcagtcaagcgttcatagcgacatt
>Trichomonascus_ciferrii_CBS_5295
tt----------------------------------------------------------
------------------------------------------------------------
------------------------------------------------------------
------------------------------------------------------------
------------------------------------------------------------
------------------------------------------------------------
------------------------------------------------------------
------------------------------------------------------------
------------------------------------------------------------
------------------------------------------------------------
------------------------------------------------------------
------------------------------------------------------------
------------------------------------------------------------
------------------------------------------------------------
--------------------tttaaatgatactttgctttggtcagactt----------
----------------------------taattagt------------ctggccagaggt
ata---caaactccaaatttatttta------aacatgagtctgaattgaaaaa------
--gaataaattattcaaaactttcaacaacggatctcttggttctcgcatcgatgaagaa
cgcagcgaaatgcgataagtaatgtgaattgcagaatttcgtgaatcatcgaatctttga
acgcacattgcgccccttgg-tattccagggggcatacgtgtatgagcgtcatttcactc
ttaa-------accctcggg-tttagtgttgaacctttccttc-gatcttttttcgaagg
atggctcgaaatg-------------aaatggcaaggcaatccag--tctaa--------
-agcttacacagtgtcttagg--ttttaccaattacgctgggcaa--------agcttgc
tt----------ggatgagccgggcggtacaaactt----gattt--aaaagtt------
--tgacctc--ata-cacgtaagaatacccgctgaacttaagcatatcaataagcggagg
a-----------------------------------------------------------
------------------------------------------------------------
------------------------------------------------------aaacca
acagggattgcctcagtaacggcgagcgaagcggcaaaagctcaaatttgaaatctggcg
tcgt--------------------------------------------------------
------------------------------------------------------------
------------------------------------------------------------
----gtcggcgtccgagttgtaatttgaagatggcaactttgggaatggctctcgcatat
gttccttggaacaggacgtcatagagggtgagaaccccgttcatggcgagatgacccagt
cctatgtaaagtgctttctaagagtcgagttgtttgggaatgcagctctaagtgggtggt
aaattccatctaaggctaaatattggcgagagaccgatagcgaacaagtacagtgatgga
aagatgaaaagaactttgaaaagagagtgaaaaagtacgtgaaattgttgaaagggaagg
gcttgaagtcagacatggtatt-cagtgatcaac--tgtctttcgggac-tgtgcactcg
ctgtttactgggccagcatcggtttaggcggtgagataaatgcaaaagaatgtggctccg
ctttcgggtggagtgttatagcttt-tgttcatatcaccagcttggaccgaggaccgcgc
---ttc--ggctaggatgctggcgtaatgactttaagccacccgtcttgaaacacggacc
aaggagtctaacgtctatgcgagtgtttgggtgtaaaaccc-gtacgcgtaatgaaagtg
aacgtagatgagagccctta---agggtgcatcatcgaccgatcctgatg--ttttcgga
tggatttgagtaagagcatagctgttgggacccgaaagatggtgaactatgcctgaatag
ggtgaagccagaggaaactctggtggaggctcgtagcgattctgacgtgcaaatcgatcg
tcaaatttgggtataggggcgaaagactaatcgaaccatctagtagctggttcctgccga
agtttccct---------------------------------------------------
------------------------------------------------------------
------------------------------------------------------------
------------------------------------------------------------
------------------------------------------------------------
------------------------------------------------------------
-----------------------------------------------caggatagcagaa
gctcgtatcagttttatgaggtaaagcgaatgattagaggtattgggattgaaacgatct
tgacctattctcaaactttaaatatgtaagaagtccttgttacttaattgaacgtggaca
ttagaatgaagagcttttagtgggccatttttggtaagcagaactggcgatgcgggatga
accgaacgtagagttaaggtgccagaatacacgctcatcagacaccagaaaaggtgttag
ttcatctagacagccggacggtggccatggaagtcggaatccgctaaggagtgtgtaaca
actcaccggccgaatgaactagccctgaaaatggatggcgctcaagcgtgttacctatac
tctaccgctagggttattgtgatgccctagcgagtaggcaggcgtggaggtc-agtgacg
aagcctttgcagtgatgctgggtcgaacggcctctagtgcagatcttggtggtagtagca
aatattcaaatgagaactttgaagactgaagtggggaaaggttccgtgtgaacagcaatt
ggccacgggttagtcgatcctaagagatggggaagctccgtttc--aatgt-gctcgatt
tttcgagccaccatcgaaagggaatccggttaatattccggaacttggatatggattctt
cacggcaacgtaactgaatgtggagacgacggcataagtcctgggaggagttctcttttc
ttcttaacagcttat-caccctgaaattggtttatccggagctagggtcttatggctgga
agagcctgacatctttgtcaggtccggtgcacttatgacgtcccttgaaaatccacagga
aggaatagttttcataccaagtcgtactcataaccgcagcaggtctccaaggtgaacagc
ctctagttgatagaataatgtaggtaagggaagtcggcaaaatagatccgtaacttcggg
ataaggattggctctaagggtcgagtgttttgggccttgtttcagaacctgaggaacccg
gacggaactgcgtgggattcacgtctcatgtggagctgactggggt-ccttcagcggacg
tgcttggcaggtc---cttgtggccgctccgattcacattgaacgaccaacttagaactg
gtacggacaaggggaatctgactgtctaattaaaacatagcattgcgatggtcagaaagt
gatgttgacgcaatgtgatttctgcccagtgctcaacttttcttgaaagttgttgccaaa
tacaaaattggccaacattcagggcactcaaaggtagaccagtaatggtcggcctagtct
ttttttaataaaaaaaggctacatcctcaaattgcggggacttccttagagctttgagat
accgcggcctttgtgaaaactaggtg--cagcagatggcgtaggggccattggatggtaa
aaactctcaaagattggataatc-cgcagccaagccctaagtcttgaaaaagatatgggt
gcagttcacagactaaatgtgggtgggtcttgttg-------------------------
-------------------------------------------------tacaacaaggc
ttaagatatagtcg-----------------------------------gttagcactag
aaatagtgctagtaaaaacgctgaatgtcaaagtgaagaaattcaaccaagcgcgggtaa
acggcgggagtaactatgact---------------------------------------
------------------------------------------------------------
------------------------------------------------------------
------------------------------------------------------------
------------------------------------------------------------
------------------------------------------------------------
------------------------------------------------------------
------------------------------------------------------------
------------------------------------------------------------
------------------------------------------------------------
------------------------------------------------------------
------------------------------------------------------------
------------------------------------------------------------
------------------------------------------------------------
------------------------------------------------------------
------------------------------------------------------------
------------------------------------------------------------
------------------------------------------------------------
------------------------------------------------------------
------------------------------------------------------------
------------------------------------------------------------
------------------------------------------------------------
--------------ctcttaaggtagccaaatgcctcgtcatctaattagtgacgcgcat
gaatggattaacgagattcctactgtccctacttactatctagcgaaaccacagccaagg
gaacgggcttggcagaatcagcggggaaagaagaccct----------------------
------------------------------------------------------------
------------------------------------------------------------
------------------------------------------------------------
------------------------------------------------------------
------------------------------------------------------------
-----------------------------------------------------------g
ttgagcttgactctagtttgacattgtgaaaagacatagagggtgtaggataagtgggag
ctccggcgccagtgaaataccactacctttatcgtttttttacttattcaattaagcgga
actggacttcaccgtccactttctagtattaaggt--ccttcggggctgatccgggttga
agacattgtcaggtggggagtttggctggggcggcacatctgttaaaagataacgcagat
gtcctaagggggactcatggagaacagaaatctccagtagaataaaagggtaaaagtccc
cttgattttgattttcagtgtgaatacaaaccatgaaagtgtggcctatcgatcctttag
tccctctgaatttgaggctagaggtgccagaaaagttaccacagggat------------
------------------------------------------------------------
------------------------------------------------------------
------------------------------------------------------------
------------------------------------------------------------
------------------------------------------------------------
------------------------------------------------------------
-------------------------------------------------------aactg
gcttgtggcagtcaagcgttcatagcgacatt
>Blastobotrys_illinoisensis_CBS_10339_T
------------------------------------------------------------
------------------------------------------------------------
----------------------------------------------------t-------
------------------------------------------------------------
------------------------------------------------------------
--------------------------------------cgtaacaaggt-----------
------------------------------------------------------------
------------------------------------------------------------
------------------------------------------------------------
------------------------------------------------------------
------------------------------------------------------------
------------------------------------------------------------
--------------------------------ttccgtaggtgaacctgcggaaggatca
ttaacgaaatatt------------tctgacactcgt-cggaaaaaaatcatcttacacc
tgtgaaaa-----------------acgaatctttgctttggcttgggtt----------
------------------------------aacacc------------cgagccaaaaga
t-----caaaa---ccattaattttt------aacctgagtctgagaaagaaaa------
--gaataaattattcaaaactttcagcaacggatctcttggttctcgcatcgatgaagaa
cgcagcgaaatgcgatacgtaatgtgaattgcagaa--ttgtgaatcatcgaatctttga
acgcacattgcgccttttgg-tattccaaaaggcatacctgtttgagagtcatttcattc
tcaa-------aaacctagtttttggtattggtcctcgtcttt--------cgcaagaaa
gtggactgaaatg-------------aaatggcaaagcctcgatt--ttt----------
---tgtcaaaagtgtcttagg--ttttaccaactacacttgcgta--------acgaaat
ct-------cgaattcaagcttggccttaaaaccg-----ccttt--ttaagtt------
--tgacctc--aaatcaggcaagactacccgctgaacttaagcatatcaataagcgga--
------------------------------------------------------------
------------------------------------------------------------
------------------------------------------------------aaacca
acagggattgccttagtaacggcgagcgaagcggcaatagctcaaatttgaaatctggcg
tcttt-------------------------------------------------------
------------------------------------------------------------
------------------------------------------------------------
-------ggcgtccgagttgtaatttcaaga-agtgtcttctggtttggcccttgcatat
gttccttggaacaggacgtcatagagggtgagaatcccgtatatggtgaggtgaccattt
cctttgtaagacgctctctaagagtcgagttgtttgggaatgcagctctaagtgggtggt
aaattccatctaaagctaaatattggcgagagaccgatagcgaacaagtactgtgaagga
aagatgaaaagaactttgaaaagagagtgaaaaagtacgtgaaattgctgaaagggaagg
gcttgagatcagacttggtatt-cagtgatcagc--tgtctttcgggac-tgtgcactcg
ctgtttactgggccaacatcagtttggatggcgagataatgacaattgaatgtggctctc
tcttcggagggagtgttatagcttt-tgttgatatcgcctatccggattgaggaccgcgc
---ttc--ggctaggatgttggcgtaatgatcttaagccacccgtcttgaaacacggacc
aaggagtctaacgtctatgcgagtgtttgggtgtaaaaccc-gtacgcgtaatgaaagtg
aacgtagaggaggacccgca---agggcgcatcctcgaccgatcctgatg--ttctcgga
tggatttgagtgagagcatagctgttgggacccgaaagatggtgaactatgcctgaatag
ggtgaagccagaggaaactctggtggaggctcgtagcgattctgacgtgcaaatcgatcg
tcaaatttgggtataggggcgaaagactaatcgaaccatctagtagctggttcctgccga
agtttccct---------------------------------------------------
------------------------------------------------------------
------------------------------------------------------------
------------------------------------------------------------
------------------------------------------------------------
------------------------------------------------------------
-----------------------------------------------caggatagcagaa
gctcgtatcagttttatgaggtaaagcgaatgattagaggtattgggattgaaacgatct
tgacctattctcaaactttaaatatgtaagaagtccttgttacttaattgaacgtggaca
tttgaatgaagagcttttagtgggccatttttggtaagcagaactggcgatgcgggatga
accgaacgtggagttaaagtgccggaatacacgctcatcagacaccacaaaaggtgttag
ttcatctagacagccggacggtggccatggaagtcggaatccgctaaggagtgtgtaaca
actcaccggccgaatgaactagccctgaaaatggatggcgctcaagcgtgttacttatac
tccaccgctagggttattgtgatgccctagcgagtaggcaggcgtggaggtc-agtgacg
aagccttggcagtaatgctgggtcgaacggcctctagtgcagatcttggtggtagtagca
aatattcaaatgagaactttgaagactgaagtggggaaaggttccgtgtgaacagcagtt
ggccacgggttagtcgatcctaagagatggggaagttccgtatt--aatgt-gctcgatt
cttcgagccgccatcgaaagggaatccggttaatattccggaacttggatatggattctt
cacggtaacgtaactgaatgcggagacgtcggcataagtcctgggaggagttctcttttc
ttcttaacaacttac-caccctgaaattagtttgtctagagatagggtccacgggttgga
agagcctgacacctttgtcaggtccggtgcacttatgacgtcccttgaaaatccgcagga
aggaatagttttcatgccaagtcgtactcataaccgcagcaggtctccaaggtgaacagc
ctctagttgatagaataatgtaggtaagggaagtcggcaaaatagatccgtaacttcggg
aaaaggattggctctaaggatcgagtgttttgggccttgttacagaacctcgggaactcg
gatggaactgcgtaggattcacgtcttatgtggagccgtctgggat-ccttgagcggacg
tgcttggcaggtc---atttcgaccg-tccgattcacaccaaacgattaacttagaactg
gtacggacaaggggaatctgactgtctaattaaaacatagcattgcgatggtcagaaagt
gatgttgacgcaatgtgatttctgcccagtgct---------------------------
------------------------------------------------------------
------------------------------------------------------------
------------------------------------------------------------
------------------------------------------------------------
------------------------------------------------------------
------------------------------------------------------------
------------------------------------------------------------
--------------------ctgaatgtcaaagtgaagaaattcaaccaagcgcgggtaa
acggcgggagtaactatgact---------------------------------------
------------------------------------------------------------
------------------------------------------------------------
------------------------------------------------------------
------------------------------------------------------------
------------------------------------------------------------
------------------------------------------------------------
------------------------------------------------------------
------------------------------------------------------------
------------------------------------------------------------
------------------------------------------------------------
------------------------------------------------------------
------------------------------------------------------------
------------------------------------------------------------
------------------------------------------------------------
------------------------------------------------------------
------------------------------------------------------------
------------------------------------------------------------
------------------------------------------------------------
------------------------------------------------------------
------------------------------------------------------------
------------------------------------------------------------
--------------ctcttaaggtagccaaatgcctcgtcatctaattagtgacgcgcat
gaatggattaacgagattcccactgtccctatctactatctagcgaaaccacagccaagg
gaacgggcttggcagaatcagcggggaaagaagaccct----------------------
------------------------------------------------------------
------------------------------------------------------------
------------------------------------------------------------
------------------------------------------------------------
------------------------------------------------------------
-----------------------------------------------------------g
ttgagcttgactctagtttgacattgtgaaaagacatagagggtgtagaataagtgggag
cttcggcgccagtgaaataccactacctttatcgtttttttacttattcaattaagcgga
attggacttcaccgtccactttctagtattaaggtcgcttcggcggctgatccgggttga
agacattgtcaggtggggagtttggctggggcggcacatctgttaaaagataacgcagat
gtcctaagggggactcatggagaacagaaatctccagtagaacaaaagggtaaaagtccc
cttgattttgattttcagtgtgaatacaaaccatgaaagtgtggcctatcgatcctttag
tccctctgaatttgaggctagaggtgccagaaaagttaccacagggat------------
------------------------------------------------------------
------------------------------------------------------------
------------------------------------------------------------
------------------------------------------------------------
------------------------------------------------------------
------------------------------------------------------------
-------------------------------------------------------aactg
gcttgtggcagtcaagcgttcatagcgacatt
>Blastobotrys_malaysiensis_CBS_10336_T
------------------------------------------------------------
------------------------------------------------------------
---------------------------------------------------gt-------
------------------------------------------------------------
------------------------------------------------------------
--------------------------------------cgtaacaaggt-----------
------------------------------------------------------------
------------------------------------------------------------
------------------------------------------------------------
------------------------------------------------------------
------------------------------------------------------------
------------------------------------------------------------
--------------------------------ttccgtaggtgaacctgcggaaggatca
ttaacgaaatatt------------tctgacattcgt-cggaaaaaaatcatcttacacc
tgtgaaaat----------------acgaatctttgctttggcttgggttat--------
------------------------------ttgacc------------tgagccaaaaga
t-----caaaa---ccttacaatttt------aacctgagtctgagaaagaaaa------
--gaataaattattcaaaactttcagcaacggatctcttggttctcgcatcgatgaagaa
cgcagcgaaatgcgatacgtaatgtgaattgcagaa--ttgtgaatcatcgaatctttga
acgcacattgcgccttttgg-tattccaaaaggcatacctgtttgagagtcatttcattc
tcaa-------aaacctagtttttggtattggtcctcatcttt--------cgcaagaaa
gtggactgaaatg-------------gaatggcaaagcctcgatt--ttt----------
---tgtcaaaagtgtcttagg--ttttaccaactacacttgcgta--------acgaaat
tt-------cgaattcaagcttggccttaaaacag-----cctt---ttaagtt------
--tgacctc--aaatcaggcaagactacccgctgaacttaagcatatcaataagcgga--
------------------------------------------------------------
------------------------------------------------------------
------------------------------------------------------aaacca
acagggattgccttagtaacggcgagcgaagcggcaatagctcaaatttgaaatctggcg
tcttt-------------------------------------------------------
------------------------------------------------------------
------------------------------------------------------------
-------ggcgtccgagttgtaatttcaaga-agtgtcttctggtttggcccttgcatat
gttccttggaacaggacgtcatagagggtgagaatcccgtatatggtgaggtgaccattt
cctttgtaagacgctctctaagagtcgagttgtttgggaatgcagctctaagtgggtggt
aaattccatctaaagctaaatattggcgagagaccgatagcgaacaagtactgtgaagga
aagatgaaaagaactttgaaaagagagtgaaaaagtacgtgaaattgctgaaagggaagg
gcttgagatcagacttggtatt-cagtgatcagc--tgtctttcgggac-tgtgcactcg
ctgtttactgggccaacatcagtttggatggcgagataatgacaattgaatgtggctcct
tcttcggagggagtgttatagcttt-tgttgatatcgcctatccggattgaggaccgcgc
---ttc--ggctaggatgttggcgtaatgatcttaagccacccgtcttgaaacacggacc
aaggagtctaacgtctatgcgagtgtttgggtgtaaaaccc-gtacgcgtaatgaaagtg
aacgtagaggaggacccgca---agggcgcatcctcgaccgatcctgatg--ttctcgga
tggatttgagtgagagcatagctgttgggacccgaaagatggtgaactatgcctgaatag
ggtgaagccagaggaaactctggtggaggctcgtagcgattctgacgtgcaaatcgatcg
tcaaatttgggtataggggcgaaagactaatcgaaccatctagtagctggttcctgccga
agtttccct---------------------------------------------------
------------------------------------------------------------
------------------------------------------------------------
------------------------------------------------------------
------------------------------------------------------------
------------------------------------------------------------
-----------------------------------------------caggatagcagaa
gctcgtatcagttttatgaggtaaagcgaatgattagaggtattgggattgaaacgatct
tgacctattctcaaactttaaatatgtaagaagtccttgttacttaattgaacgtggaca
tttgaatgaagagcttttagtgggccatttttggtaagcagaactggcgatgcgggatga
accgaacgtggagttaaagtgccggaatacacgctcatcagacaccacaaaaggtgttag
ttcatctagacagccggacggtggccatggaagtcggaatccgctaaggagtgtgtaaca
actcaccggccgaatgaactagccctgaaaatggatggcgctcaagcgtgttacttatac
tccaccgctagggttattgtgatgccctagcgngtaggcaggcgtggaggtc-agtgacg
aagccttggcagtaatgctgggtcgaacggcctctagtgcagatcttggtggtagtagca
aatattcaaatgagaactttgaagactgaagtggggaaaggttccgtgtgaacagcagtt
ggccacgggttagtcgatcctaagagatggggaagttccgtttt--aatgt-gctcgatt
cttcgagccgccatcgaaagggaatccggttaatattccggaacttggatatagattctt
cacggtaacgtaactgaatgcggagacgtcggcataagtcctgggaggagttctcttttc
ttcttaacaacttac-caccctgaaattagtttgtctagagatagggtccacgggttgga
agagcctgacacctttgtcaggtccggtgcacttatgacgtcccttgaaaatccgcagga
aggaatagtttttatgccaagtcgtactcataaccgcagcaggtctccaaggtgaacagc
ctctagttgatagaataatgtaggtaagggaagtcggcaaaatagatccgtaacttcggg
aaaaggattggctctaaggatcgagtgttttgggccttgttacagaacctcgggaactcg
gatggaactgcgtaggattcacgtcttatgtggagccgtctgggat-ccttgagcggacg
tgcttggcaggtc---atttcgaccg-tccgattcacaccaaacgattaacttagaactg
gtacggacaaggggaatctgactgtctaattaaaacatagcattgcgatggtcagaaagt
gatgttgacgcaatgtgatttctgcccagtgct---------------------------
------------------------------------------------------------
------------------------------------------------------------
------------------------------------------------------------
------------------------------------------------------------
------------------------------------------------------------
------------------------------------------------------------
------------------------------------------------------------
--------------------ctgaatgtcaaagtgaagaaattcaaccaagcgcgggtaa
acggcgggagtaactatgact---------------------------------------
------------------------------------------------------------
------------------------------------------------------------
------------------------------------------------------------
------------------------------------------------------------
------------------------------------------------------------
------------------------------------------------------------
------------------------------------------------------------
------------------------------------------------------------
------------------------------------------------------------
------------------------------------------------------------
------------------------------------------------------------
------------------------------------------------------------
------------------------------------------------------------
------------------------------------------------------------
------------------------------------------------------------
------------------------------------------------------------
------------------------------------------------------------
------------------------------------------------------------
------------------------------------------------------------
------------------------------------------------------------
------------------------------------------------------------
--------------ctcttaaggtagccaaatgcctcgtcatctaattagtgacgcgcat
gaatggattaacgagattcccactgtccctatctactatctagcgaaaccacagccaagg
gaacgggcttggcagaatcagcggggaaagaagaccct----------------------
------------------------------------------------------------
------------------------------------------------------------
------------------------------------------------------------
------------------------------------------------------------
------------------------------------------------------------
-----------------------------------------------------------g
ttgagcttgactctagtttgacattgtgaaaagacatagagggtgtagaataagtgggag
cttcggcgccagtgaaataccactacctttatcgtttttttacttattcaattaagcgga
attggacttcaccgtccactttctagttttaaggtcgcttcggcggctgatccgggttga
agacattgtcaggtggggagtttggctggggcggcacatctgttaaaagataacgcagat
gtcctaagggggactcatggagaacagaaatctccagtagaacaaaagggtaaaagtccc
cttgattttgattttcagtgtgaatacaaaccatgaaagtgtggcctatcgatcctttag
tccctctgaatttgaggctagaggtgccagaaaagttaccacagggat------------
------------------------------------------------------------
------------------------------------------------------------
------------------------------------------------------------
------------------------------------------------------------
------------------------------------------------------------
------------------------------------------------------------
-------------------------------------------------------aactg
gcttgtggcagtcaagcgttcatagcgacatt
>Blastobotrys_vanleenenianus_CBS_14902_T
------------------------------------------------------------
------------------------------------------------------------
------------------------------------------------------------
------------------------------------------------------------
------------------------------------------------------------
--------------------------------------------aaggt-----------
------------------------------------------------------------
------------------------------------------------------------
------------------------------------------------------------
------------------------------------------------------------
------------------------------------------------------------
------------------------------------------------------------
--------------------------------ttccgtaggtgaacctgcggaaggatca
ttaacgaaatatt------------tccgacattcgtgtcggaataaatcatcttacacc
tgtgaaaat----------------acgaatctttgctttggcttgggtg----------
------------------------------aaaact------------cgagccaaaaga
t-----caaaa---ccttacaatttt------aacctgagtctgagaaagaaaa------
--gaataaattattcaaaactttcagcaacggatctcttggttctcgcatcgatgaagaa
cgcagcgaaatgcgatacgtaatgtgaattgcagaa--ttgtgaatcatcgaatctttga
acgcacattgcgccttttgg-tattccaaaaggcatacctgtttgagagtcatttcattc
tcaa-------aaacctagtttttggtattggttcttatcttt--------cgcaagaaa
gtgaactgaaatg-------------aaatggcaaagcctcgatt--ttt----------
---tgtcaaaagtgtcttagg--ttttaccaactacacttgcgta--------acgaaat
tt-------cgaattcaagcttggccttacaacag-----ccttt--ttaagtt------
--tgacctc--aaatcaggcaagactacccgctgaacttaagcatat-------------
------------------------------------------------------------
------------------------------------------------------------
------------------------------------------------------aaacca
acagggattgccttagtaacggcgagcgaagcggcaatagctcaaatttgaaatctggcg
tcttt-------------------------------------------------------
------------------------------------------------------------
------------------------------------------------------------
-------ggcgtccgagttgtaatttcaaga-agtgtcttctggtttggcccttgcatat
gttccttggaacaggacgtcatagagggtgagaatcccgtatatggtgaggtgcccattt
cctttgtaagacgctctctaagagtcgagttgtttgggaatgcagctctaagtgggtggt
aaattccatctaaagctaaatattggcgagagaccgatagcgaacaagtactgtgaagga
aagatgaaaagaactttgaaaagagagtgaaaaagtacgtgaaattgctgaaagggaagg
gcttgagatcagacttggtatt-cagtgatcagc--tgtctttcgggac-tgtgcactcg
ctgtttactgggccaacatcagtttggatggcgagataatgacaattgaatgtggctctc
tcttcggggggagtgttatagcttt-tgttgatatcgcctatctggattgaggaccgcgc
---ttc--ggctaggatgttggcgtaatgatcttaagccacccgtcttgaaacacggacc
aaggagtctaacgtctatgcgagtgtttgggtgtaaaaccc-gtacgcgtaatgaaagtg
aacgtagaggaggacccgca---agggcgcatcctcgaccgatcctgatg--ttctcgga
tggatttgagtgagagcatagctgttgggacccgaaagatggtgaactatgcctgaatag
ggtgaagccagaggaaactctggtggaggctcgtagcgattctgacgtgcaaatcgatcg
tcaaatttgggtata-gggcgaaagactaatc----------------------------
------------------------------------------------------------
------------------------------------------------------------
------------------------------------------------------------
------------------------------------------------------------
------------------------------------------------------------
------------------------------------------------------------
------------------------------------------------------------
------------------------------------------------------------
------------------------------------------------------------
------------------------------------------------------------
------------------------------------------------------------
------------------------------------------------------------
------------------------------------------------------------
------------------------------------------------------------
------------------------------------------------------------
------------------------------------------------------------
------------------------------------------------------------
------------------------------------------------------------
------------------------------------------------------------
------------------------------------------------------------
------------------------------------------------------------
------------------------------------------------------------
------------------------------------------------------------
------------------------------------------------------------
------------------------------------------------------------
------------------------------------------------------------
------------------------------------------------------------
------------------------------------------------------------
------------------------------------------------------------
------------------------------------------------------------
------------------------------------------------------------
------------------------------------------------------------
------------------------------------------------------------
------------------------------------------------------------
------------------------------------------------------------
------------------------------------------------------------
------------------------------------------------------------
------------------------------------------------------------
------------------------------------------------------------
------------------------------------------------------------
------------------------------------------------------------
------------------------------------------------------------
------------------------------------------------------------
------------------------------------------------------------
------------------------------------------------------------
------------------------------------------------------------
------------------------------------------------------------
------------------------------------------------------------
------------------------------------------------------------
------------------------------------------------------------
------------------------------------------------------------
------------------------------------------------------------
------------------------------------------------------------
------------------------------------------------------------
------------------------------------------------------------
------------------------------------------------------------
------------------------------------------------------------
------------------------------------------------------------
------------------------------------------------------------
------------------------------------------------------------
------------------------------------------------------------
------------------------------------------------------------
------------------------------------------------------------
------------------------------------------------------------
------------------------------------------------------------
------------------------------------------------------------
------------------------------------------------------------
------------------------------------------------------------
------------------------------------------------------------
------------------------------------------------------------
------------------------------------------------------------
------------------------------------------------------------
------------------------------------------------------------
------------------------------------------------------------
------------------------------------------------------------
------------------------------------------------------------
------------------------------------------------------------
------------------------------------------------------------
------------------------------------------------------------
------------------------------------------------------------
------------------------------------------------------------
--------------------------------
>Blastobotrys_mokoenaii_CBS_8435_T
ttggcatcaggaagtg--------------------------------------------
-----------ggcaaccactaccagatgccgagaagc----------------------
-------------------tggtcaaacttggtcatttagaggaagtaaaagt-------
------------------------------------------------------------
------------------------------------------------------------
--------------------------------------cgtaacaaggt-----------
------------------------------------------------------------
------------------------------------------------------------
------------------------------------------------------------
------------------------------------------------------------
------------------------------------------------------------
------------------------------------------------------------
--------------------------------ttccgtaggtgaacctgcggaaggatca
ttaacgaaatatt------------tctgacattcgt-cggaaaaaaatcatcttacacc
tgtgaaaat----------------acgaatctttgctttggcttgggtttttc------
------------------------------tgaacc------------tgagccaaaaga
t-----caaaa---ccttacaatttt------aacctgagtctgagaaagaaaa------
--gaataaattattcaaaactttcagcaacggatctcttggttctcgcatcgatgaagaa
cgcagcgaaatgcgatacgtaatgtgaattgcagaa--ttgtgaatcatcgaatctttga
acgcacattgcgccttttgg-tattccaaaaggcatacctgtttgagagtcatttcattc
tcaa-------aaacctagtttttggtgttggtcctcatcttt--------cgcaagaaa
gtggactgaaatg-------------aaatggcaaagcctcgatt--att----------
---tgtcaaaagtgtcttagg--ttttaccaactacacttgcgta--------acgaatt
tt-------cgaattcaagcttggccttaaaacag-----ccttt-----aagt------
--tgacctc--aaatcag------------------------------------------
------------------------------------------------------------
------------------------------------------------------------
-----------------------------------------------------caaacca
acagggattgccttagtaacggcgagcgaagcggcaatagctcaaatttgaaatctggcg
tcttt-------------------------------------------------------
------------------------------------------------------------
------------------------------------------------------------
-------ggcgtccgagttgtaatttcaaga-agtgtcttctggtttggcccttgcatat
gttccttggaacaggacgtcatagagggtgagaatcccgtatatggtgaggtgtccattt
cctttgtaagacgctctctaagagtcgagttgtttgggaatgcagctctaagtgggtggt
aaattccatctaaagctaaatattggcgagagaccgatagcgaacaagtactgtgaagga
aagatgaaaagaactttgaaaagagagtgaaaaagtacgtgaaattgctgaaagggaagg
gcttgagatcagacttggtatt-cagtgatcagc--tgtctttcgggac-tgtgcactcg
ctgtttactgggccaacatcagtttggatggcgagataatgacaattgaatgtggctctc
tcttcggagggagtgttatagcttt-tgttgatatcgcctatccggactgaggaccgcgc
---ttc--ggctaggatgttggcgtaatgatcttaagccacccgtcttgaaacacggacc
aaggagtctaacgtctatgcgagtgtttgggtgtaaaaccc-gtacgcgtaatgaaagtg
aacgtagaggaggacccgca---agggcgcatcctcgaccgatcctgatg--ttctcgga
tggatttgagtgagagcatagctgttgggacccgaaagatggtgaactatgcctgaatag
ggtgaagccagaggaaactctggtggaggctcgtagcgattctgacgtgcaaatcgatcg
tcaaatttgggtataggggcgaaagactaatcgaaccatctagtagctggttcctgccga
agtttccct---------------------------------------------------
------------------------------------------------------------
------------------------------------------------------------
------------------------------------------------------------
------------------------------------------------------------
------------------------------------------------------------
-----------------------------------------------caggatagcagaa
gctcgtatcagttttatgaggtaaagcgaatgattagaggtattgggattgaaacgatct
tgacctattctcaaactttaaatatgtaagaagtccttgttacttaattgaacgtggaca
tttgaatgaagagcttttagtgggccatttttggtaagcagaactggcgatgcgggatga
accgaacgtggagttaaagtgccggaatacacgctcatcagacaccacaaaaggtgttag
ttcatctagacagccggacggtggccatggaagtcggaatccgctaaggagtgtgtaaca
actcaccggccgaatgaactagccctgaaaatggatggcgctcaagcgtgttacttatac
tccaccgctagggttattgtgatgccctagcgagtaggcaggcgtggaggtc-agtgacg
aagccttggcagtaatgctgggtcgaacggcctctagtgcagatcttggtggtagtagca
aatattcaaatgagaactttgaagactgaagtggggaaaggttccgtgtgaacagcagtt
ggccacgggttagtcgatcctaagagatggggaagttccgtttt--aatgt-gctcgatt
cttcgagccgccatcgaaagggaatccggttaatattccggaacttggatatggattctt
cacggtaacgtaactgaatgcggagacgtcggcataagtcctgggaggagttctcttttc
ttcttaacaacttac-caccctgaaattagtttgtctagagatagggtccacgggttgga
agagcctgacacctttgtcaggtccggtgcacttatgacgtcccttgaaaatccgcagga
aggaatagttttcatgccaagtcgtactcataaccgcagcaggtctccaaggtgaacagc
ctctagttgatagaataatgtaggtaagggaagtcggcaaaatagatccgtaacttcggg
aaaaggattggctctaaggatcgagtgttttgggccttgttacagaacctcgggaactcg
gatggaactgcgtaggattcacgtcttatgtggagccgtctgggat-ccttgagcggacg
tgcttggcaggtc---atttcgaccg-tccgattcacaccaaacgattaacttagaactg
gtacggacaaggggaatctgactgtctaattaaaacatagcattgcgatggtcagaaagt
gatgttgacgcaatgtgatttctgcccagtgct---------------------------
------------------------------------------------------------
------------------------------------------------------------
------------------------------------------------------------
------------------------------------------------------------
------------------------------------------------------------
------------------------------------------------------------
------------------------------------------------------------
--------------------ctgaatgtcaaagtgaagaaattcaaccaagcgcgggtaa
acggcgggagtaactatgact---------------------------------------
------------------------------------------------------------
------------------------------------------------------------
------------------------------------------------------------
------------------------------------------------------------
------------------------------------------------------------
------------------------------------------------------------
------------------------------------------------------------
------------------------------------------------------------
------------------------------------------------------------
------------------------------------------------------------
------------------------------------------------------------
------------------------------------------------------------
------------------------------------------------------------
------------------------------------------------------------
------------------------------------------------------------
------------------------------------------------------------
------------------------------------------------------------
------------------------------------------------------------
------------------------------------------------------------
------------------------------------------------------------
------------------------------------------------------------
--------------ctcttaaggtagccaaatgcctcgtcatctaattagtgacgcgcat
gaatggattaacgagattcccactgtccctatctactatctagcgaaaccacagccaagg
gaacgggcttggcagaatcagcggggaaagaagaccct----------------------
------------------------------------------------------------
------------------------------------------------------------
------------------------------------------------------------
------------------------------------------------------------
------------------------------------------------------------
-----------------------------------------------------------g
ttgagcttgactctagtttgacattgtgaaaagacatagagggtgtagaataagtgggag
cttcggcgccagtgaaataccactacctttatcgtttttttacttattcaattaagcgga
actggacttcaccgtccactttctagttttaaggtcgcttcggcggctgatccgggttga
agacattgtcaggtggggagtttggctggggcggcacatctgttaaaagataacgcagat
gtcctaagggggactcatggagaacagaaatctccagtagaacaaaagggtaaaagtccc
cttgattttgattttcagtgtgaatacaaaccatgaaagtgtggcctatcgatcctttag
tccctctgaatttgaggctagaggtgccagaaaagttaccacagggat------------
------------------------------------------------------------
------------------------------------------------------------
------------------------------------------------------------
------------------------------------------------------------
------------------------------------------------------------
------------------------------------------------------------
-------------------------------------------------------aactg
gcttgtggcagtcaagcgttcatagcgacatt
>Blastobotrys_muscicola_CBS_10338_T
------------------------------------------------------------
------------------------------------------------------------
------------------------------------------------------------
------------------------------------------------------------
------------------------------------------------------------
--------------------------------------cgtaacaaggt-----------
------------------------------------------------------------
------------------------------------------------------------
------------------------------------------------------------
------------------------------------------------------------
------------------------------------------------------------
------------------------------------------------------------
--------------------------------ttccgtaggtgaacctgcggaaggatca
ttaacgaatgtct-------------------------------ttttgacacaaacacc
tgtgaact-------------------aaattcttgcttcggtcgacga-----------
---------------------------------aag------------tcggccggtatc
------aaaac---cgaatcaatttt------gttgtctgactga---------------
--agattaataaatcaaaactttcaacaacggatctcttggttctcgcatcgatgaagaa
cgcagcgaattgcgataagtaatgtgaattgcagaa--ttgtgaatcatcgaatctttga
acgcacattgcgcccttggg-tattcccaagggcatacctgtttgagcgtcatttcactc
ttaa-------acctct-gg-tttagtgttgtctcgttctctt-----------ttagag
atgaggtgaaatg-------------aattggcacagatttctag--tga----------
---cttaaacaacgtgatagg--tttttccaatt-cgttggccat--------agaagct
------------agatacgtctgggcgtacaaac------tactc--aaaagtt------
--tgacctc--aaatcaggcaagactacccgctgaacttaagcatatcaataagcgga--
------------------------------------------------------------
------------------------------------------------------------
------------------------------------------------------aaacca
accgggattgccttagtaacggcgagtgaagcggcaaaagctcaaatttgaaatctggcg
tctt--------------------------------------------------------
------------------------------------------------------------
------------------------------------------------------------
-----tgggcgtccgagttgtaatttgaagaaggtaactctggggctggtccttgcataa
gttccctggaacgggacgtcatagagggtgagaatcccgtttatggtgaggtg-tccagt
cctttgtagagtgctttcgaagagtcgagttgtttgggaatgcagctctaagtgggtggt
aaattccatctaaagctaaatattggcgagagaccgatagcgaacaagtacagtgatgga
aagatgaaaagaactttgaaaagagagtgaaaaagtacgtgaaattgttgaaagggaagg
gcttgaaatcagacttggtttg-cagtggtatgt--cttctctcgggaa-ggcggttacg
ctgtttactgggccaacatcggttcgagcggcaggataatgacaactgaatgtggctcgc
ctc----ggtgagtgttatagcttt-tgttgatactgccagcttggaccgaggactgcgc
---ttc--ggctaggatgttggcgtaatgattttaagccacccgtcttgaaacacggacc
aaggagtctaacgtctatgcgagtgtttgggtgtaaaaccc-gtacgcgtaatgaaagtg
aacgtaaatgaggacccgca---agggcgcatcattgaccgatcctgatg--ttttcgga
tggatttgagtaagagcatagctgttgggacccgaaagatggtgaactatgcctgaatag
ggtgaagccagaggaaactctggtggaggctcgtagcgattctgacgtgcaaatcgatcg
tcaaatttgggtataggggcgaaagactaatcgaaccatctagtagctggttcctgccga
agtttccct---------------------------------------------------
------------------------------------------------------------
------------------------------------------------------------
------------------------------------------------------------
------------------------------------------------------------
------------------------------------------------------------
-----------------------------------------------caggatagcagaa
gctcgtatcagttttatgaggtaaagcgaatgattagaggtattgggattgaaatgatct
tgacctattctcaaactttaaatatgtaagaagtccttgttacttaattgaacgtggaca
tatgaatgaagagcttttagtgggccatttttggtaagcagaactggcgatgcgggatga
accgaacgtggagttaaggtgccggaatacacgctcatcagatcccacaaaaggtgttag
ttcatctagacagccggacggtggccatggaagtcggaatccgctaaggagtgtgtaaca
actcaccggccgaatgaactagccctgaaaatggatggcgctcaagcgtgttacctatac
ttcaccgctagggttattgtgatgccctagcgagtaggcaggcgtggaggtc-agtgacg
aagccttggcagtgatgctgggtcgaacggcctctagtgcagatcttggtggtagtagca
aatattcaaatgagaactttgaagactgaagtggggaaaggttccgtgtgaacagcagtt
ggccacgggttagtcgatcctaagagatggggaagctccgtttc--aatgt-gcttgatt
tttcaagccaccatcgaaagggaatccggttaatattccggaacttggatatggattctc
cacggcaacgtaactgaatgtggagacgacggtataagctctgggaggagttctcttttc
ttctcaacagctaat-caccctgaaattggtttatccagagctagggtct-aaagctgga
agagcctgacacctttgtcaggtccggtgcgcttataacgttccttgaaaatccgcagga
agaaatagttttcataccaagtcgtactcataaccgcagcaggtctccaaggtgaacagc
ctctagttgatagaataatgtaggtaagggaagtcggcaaaatagatccgtaacttcggg
aaaaggattggctctaaggatcgagtgttttgggccttgtttcagaacctgaggaacccg
gacggcactgtgtttgcttcacggcttacatggagctgactgggat-ctttcagcggacg
ggcttggcaggctg--cttgcagtcgttctgattcacaccaaacgattaacttagaactg
gtacggacaaggggaatctgactgtctaattaaaacatagcattgcgatggtcagaaagt
gatgttgacgcaatgtgatttctgcccagtgct---------------------------
------------------------------------------------------------
------------------------------------------------------------
------------------------------------------------------------
------------------------------------------------------------
------------------------------------------------------------
------------------------------------------------------------
------------------------------------------------------------
--------------------ctgaatgtcaaagtgaagaaattcaaccaagcgcgggtaa
acggcgggagtaactatgact---------------------------------------
------------------------------------------------------------
------------------------------------------------------------
------------------------------------------------------------
------------------------------------------------------------
------------------------------------------------------------
------------------------------------------------------------
------------------------------------------------------------
------------------------------------------------------------
------------------------------------------------------------
------------------------------------------------------------
------------------------------------------------------------
------------------------------------------------------------
------------------------------------------------------------
------------------------------------------------------------
------------------------------------------------------------
------------------------------------------------------------
------------------------------------------------------------
------------------------------------------------------------
------------------------------------------------------------
------------------------------------------------------------
------------------------------------------------------------
--------------ctcttaaggtagccaaatgcctcgtcatctaattagtgacgcgcat
gaatggattaacgagattcccactgtccctatctactatctagcgaaaccacagccaagg
gaacgggcttggcaaaatcagcggggaaagaagaccct----------------------
------------------------------------------------------------
------------------------------------------------------------
------------------------------------------------------------
------------------------------------------------------------
------------------------------------------------------------
-----------------------------------------------------------g
ttgagcttgactctagtttgacattgtgaaaagacatagagggtgtagaataagtgggag
cttcggcgccggtgaaataccactacctttatcgtttttttacttattcaattaagcgga
actggacttcaccgtccaatttctagttttaaggtc-tctttgaggctgatccgggttga
agacattgtcaggtggggagtttggctggggcggcacatctgttaaaagataacgcagat
gtcctaagggggactcatggagaacagaaatctccagtagaacaaaagggtaaaagtccc
cttgattttgattttcagtgtgaatacaaaccatgaaagtgtggcctatcgatcctttag
tccctcagaatttgaggctagaggtgccagaaaagttaccacagggat------------
------------------------------------------------------------
------------------------------------------------------------
------------------------------------------------------------
------------------------------------------------------------
------------------------------------------------------------
------------------------------------------------------------
-------------------------------------------------------aactg
gcttgtggcagtcaagcgttcatagcgacatt
>Blastobotrys_robertsii_CBS_10106_T
ttggctccaggaaatg--------------------------------------------
-----------ggcaaccattaccaggagctgaaaagc----------------------
-------------------tggtcaaacttggtcatttagaggaagtaaaagt-------
------------------------------------------------------------
------------------------------------------------------------
--------------------------------------cgtaacaaggt-----------
------------------------------------------------------------
------------------------------------------------------------
------------------------------------------------------------
------------------------------------------------------------
------------------------------------------------------------
------------------------------------------------------------
--------------------------------ttccgtaggtgaacctgcggaaggatca
ttaacgaatgtct-------------------------------ttttgacacaaacacc
tgtgaact-------------------aaattcttgcttcggtcgacga-----------
---------------------------------aag------------tcggccggtatc
------aaaac---cgaatcaatttt------gttgtctgactga---------------
--agattaataaatcaaaactttcaacaacggatctcttggttctcgcatcgatgaagaa
cgcagcgaattgcgataagtaatgtgaattgcagaa--ttgtgaatcatcgaatctttga
acgcacattgcgcccttggg-tattcccaagggcatacctgtttgagcgtcatttcactc
ttaa-------acctct-gg-tttagtgttgtctcgttctctt-----------ttagag
atgaggtgaaatg-------------aattggcacagatttctag--tga----------
---cttaaacaacgtgatagg--tttttccaatt-cgttggccat--------agaagct
------------agatacgtctgggcgtacaaac------tatct--ataagtt------
--tgacctc--aaatcaggcaagattacccgctgaact----------------------
------------------------------------------------------------
------------------------------------------------------------
------------------------------------------------------aaacca
accgggattgcctcagtaacggcgagtgaagcggcaaaagctcaaatttgaaatctggcg
tctt--------------------------------------------------------
------------------------------------------------------------
------------------------------------------------------------
-----tgggcgtccgagttgtaatttgaagaaggtaactctggggctggcccttgcataa
gttccctggaacgggacgtcatagagggtgagaatcccgtttatggtggggag-tccagt
cctttgtagagtgctttcgaagagtcgagttgtttgggaatgcagctctaagtgggtggt
aaattccatctaaagctaaatattggcgagagaccgatagcgaacaagtacagtgatgga
aagatgaaaagaactttgaaaagagagtgaaaaagtacgtgaaattgttgaaagggaagg
gcttgaaatcagacttggtttg-cagtggtatgt--cttctctcgggga-ggcggttacg
ctgtttactgggccaacatcgattcgagcggcaggataatgacaactgaatgtggctcgc
ctc----ggtgagtgttatagcttt-tgttgatactgccagcttggatcgaggactgcgc
---ttc--ggctaggatgttggcgtaatgattttaagccac-------------------
------------------------------------------------------------
------------------------------------------------------------
------------------------------------------------------------
------------------------------------------------------------
------------------------------------------------------------
------------------------------------------------------------
------------------------------------------------------------
------------------------------------------------------------
------------------------------------------------------------
------------------------------------------------------------
------------------------------------------------------------
------------------------------------------------------------
------------------------------------------------------------
------------------------------------------------------------
------------------------------------------------------------
------------------------------------------------------------
------------------------------------------------------------
------------------------------------------------------------
------------------------------------------------------------
------------------------------------------------------------
------------------------------------------------------------
------------------------------------------------------------
------------------------------------------------------------
------------------------------------------------------------
------------------------------------------------------------
------------------------------------------------------------
------------------------------------------------------------
------------------------------------------------------------
------------------------------------------------------------
------------------------------------------------------------
------------------------------------------------------------
------------------------------------------------------------
------------------------------------------------------------
------------------------------------------------------------
------------------------------------------------------------
------------------------------------------------------------
------------------------------------------------------------
------------------------------------------------------------
------------------------------------------------------------
------------------------------------------------------------
------------------------------------------------------------
------------------------------------------------------------
------------------------------------------------------------
------------------------------------------------------------
------------------------------------------------------------
------------------------------------------------------------
------------------------------------------------------------
------------------------------------------------------------
------------------------------------------------------------
------------------------------------------------------------
------------------------------------------------------------
------------------------------------------------------------
------------------------------------------------------------
------------------------------------------------------------
------------------------------------------------------------
------------------------------------------------------------
------------------------------------------------------------
------------------------------------------------------------
------------------------------------------------------------
------------------------------------------------------------
------------------------------------------------------------
------------------------------------------------------------
------------------------------------------------------------
------------------------------------------------------------
------------------------------------------------------------
------------------------------------------------------------
------------------------------------------------------------
------------------------------------------------------------
------------------------------------------------------------
------------------------------------------------------------
------------------------------------------------------------
------------------------------------------------------------
------------------------------------------------------------
------------------------------------------------------------
------------------------------------------------------------
------------------------------------------------------------
------------------------------------------------------------
------------------------------------------------------------
------------------------------------------------------------
------------------------------------------------------------
------------------------------------------------------------
------------------------------------------------------------
------------------------------------------------------------
------------------------------------------------------------
------------------------------------------------------------
------------------------------------------------------------
--------------------------------
>Blastopotrys_sasensis_TOX13_CCF6841
------------------------------------------------------------
------------------------------------------------------------
------------------------------------------------------------
------------------------------------------------------------
------------------------------------------------------------
------------------------------------------------------------
------------------------------------------------------------
------------------------------------------------------------
------------------------------------------------------------
------------------------------------------------------------
------------------------------------------------------------
------------------------------------------------------------
------------------------------------------------tcggaaggatca
ttaacgaagtttt----------gtctgaaaagacat------tctttcaactaaacacc
tgtgaattattt-------------acatcattttgctttggtcaaact-----------
---------------------------------tgt------------ttggccaaaagt
tcaaattaaaa---ccttttattttttaa--ccttgatagtctgaaattgaaat------
--tttttaattatttaaaacttttaacaatggatctcttggttctcgcatcgatgaagaa
cgcagcgaattgcgataagtaatgtgaattgcagaattttgtgaatcatcgaatctttga
acgcacattgcgccctttgg-tattccaaagggcatacctgtttgagcgtcattacaact
cttaa-atc-aaatttttga-tttagtattgagccacatttttcgagagcaatcttgaaa
atggtttgaaatgtatatggctgaagcaattccagtatttggagg--ctt----------
---tgattacaacgtaatagg--ttttaccaact-cgttggctta-------tcgaagtt
tttcttttggaattttcgcttttgcgttataaaatga---cactt--aaaagttgacctc
aatgacctc--aaatcaggcaggactacccgctgaacttaagcatatcaataagcggagg
aaaag-------------------------------------------------------
------------------------------------------------------------
------------------------------------------------------aaacca
actgggattgccttagtaacggcgagtgaagcggcaaaagctcaaatttgaaatctggcg
tcttc-------------------------------------------------------
------------------------------------------------------------
------------------------------------------------------------
-------ggcgtccgagttgtaatttgaagaaggtaacttttggattggctcttgcataa
gttccttggaacaggacgtcatagagggtgagaatcccgtttatggtgagatg-cccaat
cctctgtaaagtgctttcgaagagtcgagttgtttgggaatgcagctctaagtgggtggt
aaattccatctaaagctaaatattggcgagagaccgatagcgaacaagtacagtgatgga
aagatgaaaagaactttgaaaagagagtgaaaaagtacgtgaaattgttgaaagggaagg
gcttgaaatcagacttggtatt-cgacgatcaac--tttccttcgggga-tgtgcactcg
tcgtttactgggccaacatcgatttggacggtgagataatgacaattgaatgtggcttgt
tcttcggttcaagtgttatagcttt-tgttgatatcaccagtctggatcgaggtctgcgc
a--ttta-tgctaggatgttggcgtaatgattttaagccacccgtcttgaaacacggacc
aaggagtctaacgtctatgcgagtgtttgggtgttaaaccc-gtacgcgtaatgaaagtg
aacgtagatgagggcccgca---agggtgcatcatcgaccgatcctgatg--tcttcgga
tggatttgagtaagagcatagctgttgggacccgaaagatggtgaactatgcctgaatag
ggtgaagccagaggaaactctggtggaggctcgtagcgattctgacgtgcaaatcgatcg
tcaaatttgggtataggggcgaaagactaatcgaaccatctagtagctggttcctgccga
agtttccct---------------------------------------------------
------------------------------------------------------------
------------------------------------------------------------
------------------------------------------------------------
------------------------------------------------------------
------------------------------------------------------------
-----------------------------------------------caggatagcagaa
gctcgtatcagttttatgaggtaaagcgaatgattagaggtattgggattgaaatgatct
tgacctattctcaaactttaaatatgtaagaagtccttgttacttaattgaacgtggaca
tttgaatgaagagcttttagtgggccatttttggtaagcagaactggcgatgcgggatga
accgaacgtggagttaaggtgccggaatacacgctcatcagatcccacaaaaggtgttag
ttcatccagacagccggacggtggccatggaagtcggaatccgctaaggaatgtgtaaca
actcaccggccgaatgaactagccctgaaaatggatggcgctcaagcgtgttacctatac
ttcaccgctagggttatagtgatgccctagcgagtaggcaggcgtggaggtc-cgtgacg
aagccttggcagtgatgctgggtgaaacggcctctagtgcagatcttggtggtagtagca
aatattcaaatgagatctttgaagactgaagtggggaaaggttccgtgtgaacagcagtt
ggacacgggttagtcgatcctaagagatggggaagctccgtttc--aatgt-gcttgatt
tttcaagccaccatcgaaagggaatccggttaatattccggaacttggatatgggttctc
cacggcaacgtaactgaatgtggagacgacggcgtaagctctgggaggagttctcttttc
ttcttaacagctaat-caccctgaaattggtttatccagagctagggttt-aaagctgga
agagcctgacacctttgtcaggtccggtgcgcttatgacgtcccatgaaaatccacagga
agaaatagttttcataccaagtcgtactcataaccgcagcaggtctccaaggtgaacagc
ctctagttgatagaataatgtaggtaagggaagtcggcaaaatagatccgtaacttcggg
aaaaggattggctctaaggatcgagtattttgggccttgcttcagaacctgtagaacccg
gatggcactgtgtgggattcgcgtctcgcatggagctgactgggat-ctttcagcggacg
gacttggcagacc---ttttaggtcgttctgatttacaccaaacgattaacttagaactg
gtacggacaaggggaatctgactgtctaattaaaacatagcattgcgatggtcagaaagt
gatgttgacgcaatgtgatttctgcccagtgct---------------------------
------------------------------------------------------------
------------------------------------------------------------
------------------------------------------------------------
------------------------------------------------------------
------------------------------------------------------------
------------------------------------------------------------
------------------------------------------------------------
--------------------ctgaatgtcaaagtgaagaaattcaaccaagcgcgggtaa
acggcgggagtaactatgact---------------------------------------
------------------------------------------------------------
------------------------------------------------------------
------------------------------------------------------------
------------------------------------------------------------
------------------------------------------------------------
------------------------------------------------------------
------------------------------------------------------------
------------------------------------------------------------
------------------------------------------------------------
------------------------------------------------------------
------------------------------------------------------------
------------------------------------------------------------
------------------------------------------------------------
------------------------------------------------------------
------------------------------------------------------------
------------------------------------------------------------
------------------------------------------------------------
------------------------------------------------------------
------------------------------------------------------------
------------------------------------------------------------
------------------------------------------------------------
--------------ctcttaaggtagccaaatgcctcgtcatctaattagtgacgcgcat
gaatggattaacgagattcccactgtccctatctactatctagcgaaaccacagccaagg
gaacgggcttggcagaatcagcggggaaagaagaccct----------------------
------------------------------------------------------------
------------------------------------------------------------
------------------------------------------------------------
------------------------------------------------------------
------------------------------------------------------------
-----------------------------------------------------------g
ttgagcttgactctagtttgacattgtgaaaagacatagagggtgtagaataagtgggag
cttcggcgccggtgaaataccactacctttatcgtttttttacttattcaattaagcgga
actggacttcatcgtccactttctagttttaaagtctcttttgaggctgatccgggttga
agacattgtcaggtggggagtttggctggggcggcacatctgttaaaagataacgcagat
gtcctaagggggactcatggagaacagaaatctccagtagaacaaaagggtaaaagtccc
cttgattttgattttcagtgtgaatacaaaccatgaaagtgtggcctatcgatcctttag
tccttcagaatttgaagctagaggtgccagaaaagttaccacagggat------------
------------------------------------------------------------
------------------------------------------------------------
------------------------------------------------------------
------------------------------------------------------------
------------------------------------------------------------
------------------------------------------------------------
-------------------------------------------------------aactg
gcttgtggcagtcaagcgttcatagcgacatt
>Blastobotrys_chiropterorum_CBS_6064_T
gcagcccgaaagggtgatcgctaacgactctaaataaatcaggcgttcttaaatgctagt
ctcttaattgaggctacactgccaaattgcggggaagccctaaagatcttaccaccaagc
caacatcgaaaggtgttggtggccgagcgaaaagccctgggtatggtaaaagtgtaagat
atgtaacaatgggtaatctgcagccaagccctaagtcgtcaagatatgggtgctgttcac
aggccaaatggtagtgggtgctgtttttttttacagcgcttaagatatggtcggtccgcc
atcgagagatggtgggtaagtactctacaaaaaacgtacacaaaaaacg-----------
------------------------------------------------------------
------------------------------------------------------------
------------------------------------------------------------
------------------------------------------------------------
------------------------------------------------------------
------------------------------------------------------------
--------------------------------ttccgtaggtgaacctgcggaaggatca
ttaacgaatttgg--------------cgtaagccat------tctaatcctatcacacc
tgtgaattttt-----------aaaaatttattttgctttggcctgaga-----------
---------------------------------gat------------cgggccaaaggt
ataca-aaaaca--ccatttattata------aacctgagtctgaaattgaaaaa-----
----tttaataaatcaaaactttcaacaacggatctcttggttctcgcatcgatgaagaa
cgcagcgaattgcgataagtaatgtgaattgcagaattttgtgaatcatcgaatctttga
acgcacattgcaccccttgg-tattccgaggggtatacctgtttgagcgtcatttctctc
ttaa-------accctcggg-tttagtgttgaactgatttcct---------tcgtggaa
acagtttgaaatg-------------aaatggcaaggcgaattct--cccta--------
---gcattacagtgtcttagg--ttctaccaactacgctggactt--------gcaagag
-----------aatttatgccgggcggtataaaac-----ttttt---------------
------------------------------------------------------------
------------------------------------------------------------
------------------------------------------------------------
------------------------------------------------------aaacca
acagggattgcctcagtaacggcgagcgaagcggcaaaagctcaaatttgaaatctggcg
tctttc------------------------------------------------------
------------------------------------------------------------
------------------------------------------------------------
----ttaggcgtccgagttgtaatttgaagatggcaactttgggattggctctcgcatat
gttccttggaacaggacgtcatagagggtgagaaccccgttcatggcgagatgacccaat
tctatgtaaagtgctttctaagagtcgagttgtttgggaatgcagctctaagtgggtggt
aaattccatctaaggctaaatattggcgagagaccgatagcgaacaagtacagtgatgga
aagatgaaaagaactttgaaaagagagtgaaaaagtacgtgaaattgttgaaagggaagg
gcttgaaatcagacttggtatt-cagtgatcaac--tgtctctcgggac-tgtgcactcg
ctgtttactgggccaacatcggtttggagggtgagataaaagctagagaatgtggcactg
ctcc--ggtagtgtgttatagctct-ggtcaatatcaccattctggaccgaggactgcgc
---ttta-tgctaggatgttggcgtaatgattttaagccacccgtcttgaaacacggacc
aaggagtctaacgtctatgcgagtgtttgggtgtaaaaccc-gtacgcgtaatgaaagtg
aacgtagatgagagccctta---agggtgcatcatcgaccgatcctgatg--ttttcgga
tggatttgagtaagagcatagctgttgggacccgaaagatggtgaactatgcctgaatag
ggtgaagccagaggaaactctggtggaggctcgtagcgattctgacgtgcaaatcgatcg
tcaaatttgggtataggggcgaaagactaatcgaaccatctagtagctggttcctgccga
agtttccctttgagattttatcctgggggatgaaagccactcgaaagagaatatggctag
tcgcaaagatcagtgcggcaacaccgtcaaattgcggggactccctaaagatcttaccac
caagccagcatcgaaaggtgttggtggccgagttaatagccctgggtatggtaaaagtgt
aagatatgtaacaatgggaaacctgcagccaagccctaagtcgttttaaagatatgggtg
cagttcacagactaaatgtcggtgggtgtttcttcgtgaacgcttaagatatagtcgggc
ccactcgaaaagagtgtcttgcaaagaatttgttctgcttactgatttttaatagcagga
cttatggagtgcaagaggacgtgtgatatttcgtctggatataaatgcaggatagcagaa
gctcgtatcagttttatgaggtaaagcgaatgattagaggtattgggattgaaacgatct
tgacctattctcaaactttaaatatgtaagaagtccttgttacttaattgaacgtggaca
ttagaatgaagagcttttagtgggccatttttggtaagcagaactggcgatgcgggatga
accgaacgtggagttaaggtgccagaatacacgctcatcagataccagaaaaggtgttag
ttcatctagacagccggacggtggccatggaagtcggaatccgctaaggagtgtgtaaca
actcaccggccgaatgaactagccctgaaaatggatggcgctcaagcgtgttacctatac
ttcaccgctagggttattgtgatgccctagcgagtaggcaggcgtggaggtc-agtgacg
aagcctttgcagtgatgctgggtcgaacggcctctagtgcagatcttggtggtagtagca
aatattcaaatgagaactttgaagactgaagtggggaaaggttccgtgtgaacagcaatt
ggccacgggttagtcgatcctaagagatggggaagctccgtttc--aacgt-gcccaatt
ttttgggccaccatcgaaagggaatccggttaaaattccggaacttggatatggattctc
cacggcaacgtaactgaatgtggagacggcggcataagtcctgggaggagttttcttttc
ttcttaacagtttat-caccctgaaattggtttatccggagctagggtcttagaactgga
agagcctgacacctttgtcaggtccggtgcacttatgacgtcccttgaaaatccacagga
aggaatagttttcatgccaagtcgtactcataaccgcagcaggtctccaaggtgaacagc
ctctagttgatagaataatgtaggtaagggaagtcggcaaaatagatccgtaacttcggg
ataaggattggctctaagggtcgagtgttttgggccttgtttcagaacctggggaacccg
gacggaactgtgtgggattcacgtctcacatggagctgactggggt-ccttcagcggacg
tgcttggcaggtc---cttgtggccgttccgattcacattgaacgactaacttagaactg
gtacggacaaggggaatctgactgtctaattaaaacatagcattgcgatggtcagaaagt
gatgttgacgcaatgtgatttctgcccagtgct---------------------------
------------------------------------------------------------
------------------------------------------------------------
------------------------------------------------------------
------------------------------------------------------------
------------------------------------------------------------
------------------------------------------------------------
------------------------------------------------------------
--------------------ctgaatgttaaagtgaagaaattcaaccaagcgcgggtaa
acggcgggagtaactatgacttaaca----taagagggtcatgaa---agtatctgtaaa
agc------agatgctagtgagttttaact------------------------------
------------------------------------------------------------
------------------------------------------------------------
------------------------------------------------------------
------------------------------------------------------------
------------------------------------------------------------
-------------------------------------g----------------------
------------------------------------------------------------
------------------------------------------------------------
------------------------------------------------------------
------------------------------------atattattggta------------
------------------------------------------------------------
------------------------------------------------------------
------------------------------------------------------------
------------------------------------------gaagttaaaattcgcgac
actgtcaaattgcgggaacctcctaaagactttatcaccaagccaa-catcgaaaggtgt
tggtggccgagttaatagccctgggtatggtaaaagtataaagtatgttacaatggacaa
tccgcagccaaaccctaagtc---------------------------------------
-----gaaagatatgggtgcagttcaacgactagatggcagtgggcctat---aaacggc
ttaagatatagtctggcccctct-------------------tgaaaaggaggtccaggg
aaaaaggtgtttctaccacaccccgagactctggagagttgtgataatatatacacacac
actcggattaaatgctcttaaggtagccaaatgcctcgtcatctaattagtgacgcgcat
gaatggattaacgagattcccactgtccctatctactatctagcgaaaccacagccaagg
gaacgggcttggcagaatcagcggggaaagaagaccctgaacattagttctaatat-ttt
agctctacggggtcaacagcaggagccttttt-------ggcttgttacctgctagtcaa
tggaagcatatt-----cttgtgcaagagcttcctggcgagacaacctggtacggggaag
ccctaacgtat--aaagtcgagggtaatcccgtggcgagcctagttatagcgatatagct
aaatggccgtcgtaacgcgcggtaaggtgtcggtcagctcacagagttggcttaagggac
gtgctaatcccacccgaaagggtgccttttatacggagtacttgcactacaaagtattta
aggagtcgtttgagattctgtaggaaatggcagaatcaatgactggta--tgtttaatgg
ttgagcttgactctagtttgacattgtgaaaagacatagagggtgtagaataagtgggag
ctccggcgccagtgaaataccactacctttatcgtttttttacttattcaattaagcgga
actggacttcaccgtccactttctagttttaaggt--ccttcggggctgatccgggttga
agacattgtcaggtggggagtttggctggggcggcacatctgttaaaagataacgcagat
gtcctaagggggactcatggagaacagaaatctccagtagaataaaagggtaaaagtccc
cttgattttgattttcagtgtgaatacaaaccatgaaagtgtggcctatcgatcctttag
tccctctgaatttgaggctagaggtgccagaaaagttaccacagggat------------
------------------------------------------------------------
------------------------------------------------------------
------------------------------------------------------------
------------------------------------------------------------
------------------------------------------------------------
------------------------------------------------------------
-------------------------------------------------------aactg
gcttgtggcagtcaagcgttcatagcgacatt
>Blastobotrys_navarrensis_CBS_139.77_T
------------------------------------------------------------
------------------------------------------------------------
------------------------------------------------------------
------------------------------------------------------------
------------------------------------------------------------
------------------------------------------------------------
------------------------------------------------------------
------------------------------------------------------------
------------------------------------------------------------
------------------------------------------------------------
------------------------------------------------------------
------------------------------------------------------------
---------------------------------------------cctgcggaaggatca
ttaacgaatttga-------------------------------ttttttcattcatttt
tgtgaactttttgtt--------------tattttgctttggctgggacccccc------
--------------------------tgtggggtga------------acagccaaaaga
------aaaac---tttataac------------catttgtctaaaactaaaag------
--attttaatatattaaaactttcagcaacggatctcttggttctcgcatcgatgaagaa
cgcagcgaaatgcgatacgtaatgtgaattgcagaattttgtgaatcatcgaatctttga
acgcacattgcaccttttgg-tattccaaaaggtatgcctgtttgagcgtcatttctctc
tcac-------taacgtggt-tttgttgtatcttctcccg---------ctcggggggaa
gtgcaatgaaagg-------------aaatggcagtgctcatgag--tag----------
---gtactcggtgtttttagg--ttttaccaactagcacagaccc------------tct
ca----------aa-acgagtcggcttgataa--------ctctt--tcaatgt------
--tgacctc--aaatcaggtaagactacccgttgaacttaagcatatcaataagc-gagg
aaaag-------------------------------------------------------
------------------------------------------------------------
------------------------------------------------------aaacca
acagggattgcctcagtaacggcgagcgaagcggcaaaagctcaaatttgaaatctggct
cttt--------------------------------------------------------
------------------------------------------------------------
------------------------------------------------------------
------cagagtccgagttgtaatttgaagaaggcatctttggtagtggctcttgcatat
gttccttggaataggacgtcatagagggtgagaaccccgtatatggtgagatgctccact
gctatgtaaagggctttctaagagtcgagttgtttgggaatgcagctctaagtgggtggt
aaattccatctaaggctaaatataggcgagagaccgatagcgaacaagtacagtgatgga
aagatgaaaagaactttgaaaagagagtgaaaaagtacgtgaaattgctgaaagggaagg
gcttgacatcagactcggtttg-taatgatcagc--tgtctcttgggac-tgtgcactcg
ttacttactgggccaacatcagttttggcggtaggataattgcagttgaatgtgactttg
cttc--ggtgaagtgttatagcttc-tgtagatactaccagctgggactgaggaccgcgc
---ttta-tgctaggatgttggcgtaatgatgttaagccacccgt---------------
------------------------------------------------------------
------------------------------------------------------------
------------------------------------------------------------
------------------------------------------------------------
------------------------------------------------------------
------------------------------------------------------------
------------------------------------------------------------
------------------------------------------------------------
------------------------------------------------------------
------------------------------------------------------------
------------------------------------------------------------
------------------------------------------------------------
------------------------------------------------------------
------------------------------------------------------------
------------------------------------------------------------
------------------------------------------------------------
------------------------------------------------------------
------------------------------------------------------------
------------------------------------------------------------
------------------------------------------------------------
------------------------------------------------------------
------------------------------------------------------------
------------------------------------------------------------
------------------------------------------------------------
------------------------------------------------------------
------------------------------------------------------------
------------------------------------------------------------
------------------------------------------------------------
------------------------------------------------------------
------------------------------------------------------------
------------------------------------------------------------
------------------------------------------------------------
------------------------------------------------------------
------------------------------------------------------------
------------------------------------------------------------
------------------------------------------------------------
------------------------------------------------------------
------------------------------------------------------------
------------------------------------------------------------
------------------------------------------------------------
------------------------------------------------------------
------------------------------------------------------------
------------------------------------------------------------
------------------------------------------------------------
------------------------------------------------------------
------------------------------------------------------------
------------------------------------------------------------
------------------------------------------------------------
------------------------------------------------------------
------------------------------------------------------------
------------------------------------------------------------
------------------------------------------------------------
------------------------------------------------------------
------------------------------------------------------------
------------------------------------------------------------
------------------------------------------------------------
------------------------------------------------------------
------------------------------------------------------------
------------------------------------------------------------
------------------------------------------------------------
------------------------------------------------------------
------------------------------------------------------------
------------------------------------------------------------
------------------------------------------------------------
------------------------------------------------------------
------------------------------------------------------------
------------------------------------------------------------
------------------------------------------------------------
------------------------------------------------------------
------------------------------------------------------------
------------------------------------------------------------
------------------------------------------------------------
------------------------------------------------------------
------------------------------------------------------------
------------------------------------------------------------
------------------------------------------------------------
------------------------------------------------------------
------------------------------------------------------------
------------------------------------------------------------
------------------------------------------------------------
------------------------------------------------------------
------------------------------------------------------------
------------------------------------------------------------
------------------------------------------------------------
------------------------------------------------------------
------------------------------------------------------------
--------------------------------
>Blastobotrys_proliferans_CBS_522.75_T
------------------------------------------------------------
------------------------------------------------------------
------------------------------------------------------------
------------------------------------------------------------
------------------------------------------------------------
-------------------------------------------caaggt-----------
------------------------------------------------------------
------------------------------------------------------------
------------------------------------------------------------
------------------------------------------------------------
------------------------------------------------------------
------------------------------------------------------------
--------------------------------ttccgtaggtgaacctgcggaaggatca
ttaacgaatttga-------------------------------ttttttcattcatttt
tgtgaacttttgtt---------------tattttgctttggtgacttt-----------
---------------------------------cga------------gtcgccaaaaga
------aaaac---tttataac------------catttgtctaaaactaaaaga-----
--ttttaattaaattaaaactttcagcaacggatctcttggttctcgcatcgatgaagaa
cgcagcgaaatgcgatacgtaatgtgaattgcagaattttgtgaatcatcgaatctttga
acgcacattgcaccttttgg-tattccagaaggtatgcctgtttgagcgtcatttctctc
tcac-------taacgtggt-tttgttgtatctttccct----------------ggaaa
gtgcaatgaaagg-------------aaatggcagtgctcttgag--tgg----------
----tactcggtgtttttagg--ttttaccaactagcacagaccc------------tct
ca----------aa-atgagtcggcttgataa--------ctctt--tcaatgt------
--tgacctc--aaatcaggtaagactacccgctgaacttaagcatatcaa----------
------------------------------------------------------------
------------------------------------------------------------
------------------------------------------------------aaacca
acagggattgcctcagtaacggcgagcgaagcggcaaaagctcaaatttgaaatctggct
cctt--------------------------------------------------------
------------------------------------------------------------
------------------------------------------------------------
------tggagtccgagttgtaatttgaagaaggcatctttggtagtggctcttgcatat
gttccttggaataggacgtcatagagggtgagaaccccgtatatggtgagatgctccact
gctatgtaaagggctttctaagagtcgagttgtttgggaatgcagctctaagtgggtggt
aaattccatctaaggctaaatataggcgagagaccgatagcgaacaagtacagtgatgga
aagatgaaaagaactttgaaaagagagtgaaaaagtacgtgaaattgctgaaagggaagg
gcttgacatcagactcggtttg-taatgatcaac--tgtctcttgggac-tgtgcactcg
ttacttactgggccaacatcagttttggcggtaggataataacagttgaacgtgactttg
cttc--ggtgaagtgttatagcttc-tgttgatactaccagctgggactgaggaccgcgc
---ttta-tgctaggatgttggcgtaatgatgttaagccacccgtcttgaaacacggacc
aaggagtggaatgcccatgcgagtgtttgggtgtaaaacccataacgcgtaatgaaagtg
aacgtagaggagagccttct----gggtgcatcctcgaccgatcctgaag--tattcgga
tggatttgagtaagagcatggttgttctgacccgaaagatggtgaactatgcctgaatag
ggtgaagccagaggaaactctggtggaggctcgtagcggttctgacgtgcaaatcgatcg
tcaaatttgggcataggggcgaaagactaatcgaaccatctagtagctggttcctgccga
agtttccct---------------------------------------------------
------------------------------------------------------------
------------------------------------------------------------
------------------------------------------------------------
------------------------------------------------------------
------------------------------------------------------------
-----------------------------------------------caggatagcagaa
gctcgtatcagttttatgaggtaaagcgaatgattagaggtattgggattgaaacgatct
tgacctattctcaaactttaaatatgtaagaagtccttgttgcttaattgaacgtggaca
attgaatgaagagcttttagtgggccatttttggtaagcagaactggcgatgcgggatga
accgaacgtgaagttaaagtgccggaatacacgctcatcagacaccacaaaaggtgttag
ttcatctagacagccggacggtggccatggaagtcggaatccgctaaggagtgtgtaaca
actcaccggccgaatgaactagccctgaaaatggatggcgctcaagcgtgttacttatac
ttcaccgctatggttgttttgaagccttagcgagtaggcaggcgtggaggtc-agtgacg
aagccttggcagtgatgctgggtcgaacggcctctagtgcagatcttggtggtagtagca
aatattcaaatgagaactttgaagactgaagtggggaaaggttccatgggaacagcggtt
ggccatgggttagtcgatcctaagagattgggaagctctgtttt--aaagcaacttgatt
tttcaagtcacaatcgaaagggaatccggttaatattccggaacttggatgtggattctc
cacggtaacgtaactgaatgcggagacaacggcgtaagccctgggaggagttctcttttc
ttcttaacagtctat-caccctgaaattagtttgtctagagctagggttttcgggctgga
agagcctgacatctttgtcaggtccggtgcgcttgcgacgttccttgaaaatccgcagga
aggaatagttttcacgccaagtcgtactcataaccgcagcaggtctccaaggtgaacagc
ctctagttgatagaataatgtaggtaagggaagtcggcaaaatagatccgtaacttcggg
ataaggattggctctaaggatcgagtgtttcgggccttgcttcagaacctaaggcatctg
gctgg-actgcc-tctcttcacg--gggaggtggactggccggatt-gctttggcggacg
tgcttggcagtcag-cttgctggcgctactgattcacattaaacgattaacttagaactg
gtacggacaaggggaatctgactgtctaattaaaacatagcattgcgatggtcagaaagt
gatgttgacgcaatgtgatttctgcccagtgct---------------------------
------------------------------------------------------------
------------------------------------------------------------
------------------------------------------------------------
------------------------------------------------------------
------------------------------------------------------------
------------------------------------------------------------
------------------------------------------------------------
--------------------ctgaatgtcaaagtgaagaaattcaaccaagcgcgggtaa
acggcgggagtaactatgact---------------------------------------
------------------------------------------------------------
------------------------------------------------------------
------------------------------------------------------------
------------------------------------------------------------
------------------------------------------------------------
------------------------------------------------------------
------------------------------------------------------------
------------------------------------------------------------
------------------------------------------------------------
------------------------------------------------------------
------------------------------------------------------------
------------------------------------------------------------
------------------------------------------------------------
------------------------------------------------------------
------------------------------------------------------------
------------------------------------------------------------
------------------------------------------------------------
------------------------------------------------------------
------------------------------------------------------------
------------------------------------------------------------
------------------------------------------------------------
--------------ctcttaaggtagccaaatgcctcgtcatctaattagtgacgcgcat
gaatggattaacgagattcccactgtccctatctactatctagcgaaaccacagccgagg
gaacgggctcggcaaaatcagcggggaaagaagaccct----------------------
------------------------------------------------------------
------------------------------------------------------------
------------------------------------------------------------
------------------------------------------------------------
------------------------------------------------------------
-----------------------------------------------------------g
ttgagcttgactctagtttgacattgtgaaaagacatagagggtgtagaataagtgggag
cttcggcgccggtgaaataccactacctttatcgtttttttacttattcaattaagcgga
attgggc--gaaagtccactttctagtattaagcc--ttttt--aggtgatccgggttga
agacattgtcaggtggggagtttggctggggcggcacatctgttaaacaataacgcagat
gtcctaagggggactcatggagaacagaaatctccagtagaacaaaagggtaaaagtccc
cttgattttgattttcagtgtgaatacaaaccatgaaagtgtggcctatcgatcctttag
tccctctgaatttgaggctagaggtgccagaaaagttaccacagggat------------
------------------------------------------------------------
------------------------------------------------------------
------------------------------------------------------------
------------------------------------------------------------
------------------------------------------------------------
------------------------------------------------------------
-------------------------------------------------------aactg
gcttgtggcagtcaagcgttcatagcgacatt
>Blastobotrys_parvus_CBS_6147_T
ttggctccagtaaatg--------------------------------------------
-----------ggcaaccgttcacaggagctgaaaagc----------------------
-------------------tggtcaaacttggtcatttagaggaagtaaaagt-------
------------------------------------------------------------
------------------------------------------------------------
--------------------------------------cgtaacaaggt-----------
------------------------------------------------------------
------------------------------------------------------------
------------------------------------------------------------
------------------------------------------------------------
------------------------------------------------------------
------------------------------------------------------------
--------------------------------ttccgtaggtgaacctgcggaaggatca
ttaacgaaattga--------------------------------ttattcatctttttc
tgtgaattttttt--------------aaaaaattgcttcggtgccgca-----------
---------------------------------tgc------------ggcgccgaaaat
------caaaca--ccttcaaa------------tttttgtcaaaaaacaagaa------
--atcttaataaattaaaactttcaacaacggatctcttggttctcgcatcgatgaagaa
cgcagcgaaatgcgatacgtaatgtgaattgcagaattttgtgaatcatcgaatctttga
acgcacattgcgccttttgg-tattccagaaggcatgcttgtttgagcgtcatttctctc
tcac-------attagtggt-tttgttgttatt----------------tctcagtgaga
atacaatgaaaag-------------aaatggcagcgctccggag--ttc----------
----tgcttatgtgttttagg--ttctaccaactacactaaac----------ggcgtct
cc----------ag-tcgagtcggcttgataa--------ccttt--tcaacg-------
--tgacctc--aaatcaagtaagattacct------------------------------
------------------------------------------------------------
------------------------------------------------------------
------------------------------------------------------aaacca
acagggattgcctcagtaacggcgagcgaagcggcaagagctcaaatttgaaatctggcg
tctt--------------------------------------------------------
------------------------------------------------------------
------------------------------------------------------------
------agacgtccgagttgtaatttgaagaagttaactttggagacggtccttgcatat
gttccttggaacaggacgtcatagagggtgagaatcccgtacatggcgaggtg-tccgtc
tctttgtaaagtggcttccaagagtcgagttgtttgggaatgcagctctaagtgggtggt
aaattccatctaaggctaaatattggcgagagaccgatagcgaacaagtacagtgatgga
aagatgaaaagaactttgaaaagagagtgaaaaagtacgtgaaattgttgaaagggaagg
gcttgaaatcagacttggtttg-tagtgatcaac--tgtctctcgggac-tgtgcactcg
ctgcttactaggccaacatcggttttggcggtgggataatgacaattgaatgtggctcta
cttc--ggtggagtgttatagcttt-tgttgataccaccagccgggaccgaggtctgcgc
a--tttt-tgctaggatgttggcgtaatgattttaagccacccgtcttgaaacacggacc
aaggagtctaacgtctatgcgagtgtttgggtgtaaaaccc-gtacgcgtaatgaaagtg
aacgtagaggaggacccgca---agggcgcatcctcgaccgatcctgacg--tattcaga
tggatttgagtaagagcatagctgttgggacccgaaagatggtgaactatgcctgaatag
ggtgaagccagaggaaactctggtggaggctcgtagcgattctgacgtgcaaatcgatcg
tcaaatttgggtataggggcgaaagactaatcgaaccatctagtagctggttcctgccga
agtttccct---------------------------------------------------
------------------------------------------------------------
------------------------------------------------------------
------------------------------------------------------------
------------------------------------------------------------
------------------------------------------------------------
-----------------------------------------------caggatagcagaa
gctcgtatcagttttatgaggtaaagcgaatgattagaggtattgggattgaaacgatct
tgacctattctcaaactttaaatatgtaagaagtccttgttacttaattgaacgtggaca
tttgaatgaagagcttttagtgggccatttttggtaagcagaactggcgatgcgggatga
accgaacgtgaagttaaagtgccggaatacacgctcatcagacaccacaaaaggtgttag
ttcatctagacagccggacggtggccatggaagtcggaatccgctaaggagtgtgtaaca
actcaccggccgaatgaactagccctgaaaatggatggcgctcaagcgtgttacttatac
ttcaccgctagggttattgtgatgccctagcgagtaggcaggcgtggaggtc-agtgacg
aagccttggcagtgatgctgggtcgaacggcctctagtgcagatcttggtggtagtagca
aatattcaaatgagatctttgaagactgaagtggggaaaggttccgtgtgaacagcagtt
ggccacgggttagtcgatcctaagagatggggaagctctgtttc--aatgt-gcttgatt
tttcaagccgtcatcgaaagggaatccggttaatattccggaacttggatatggattctc
cacggcaacgtaactgaatgtggagacgtcggcataagccctgggaggagttctcttttc
ttcttaacagcttaa-caccctgaaattagtttgtctagagctagggtctacaggctgga
agagcctgacatctctgtcaggtccggtgcgcttatgacgtcccttgaaaatccacagga
aggaatagttttcatgccaagtcgtactcataaccgcagcaggtctccaaggtgaacagc
ctctagttgatagaataatgtaggtaagggaagtcggcaaaatagatccgtaacttcggg
aaaaggattggctctaaggatcgagtgttttgggccttgcttcagaacctgcggtgtgcg
gccgg-actact---------tggcaacaggtggactggctgctctgccgtcagcggacg
tgcttggcagtctc--ttcggaggcgtactgattcacaccaaacgattaacttagaactg
gtacggacaaggggaatctgactgtctaattaaaacatagcattgcgatggtcagaaact
gatgttgacgcaatgtgatttctgcccagtgct---------------------------
------------------------------------------------------------
------------------------------------------------------------
------------------------------------------------------------
------------------------------------------------------------
------------------------------------------------------------
------------------------------------------------------------
------------------------------------------------------------
--------------------cagaatgtcaaagtgaagaaattcaaccaagcgcgggtaa
acggcgggagtaactatgact---------------------------------------
------------------------------------------------------------
------------------------------------------------------------
------------------------------------------------------------
------------------------------------------------------------
------------------------------------------------------------
------------------------------------------------------------
------------------------------------------------------------
------------------------------------------------------------
------------------------------------------------------------
------------------------------------------------------------
------------------------------------------------------------
------------------------------------------------------------
------------------------------------------------------------
------------------------------------------------------------
------------------------------------------------------------
------------------------------------------------------------
------------------------------------------------------------
------------------------------------------------------------
------------------------------------------------------------
------------------------------------------------------------
------------------------------------------------------------
--------------ctcttaaggtagccaaatgcctcgtcatctaattagtgacgcgcat
gaatggattaacgagattcccactgtccctatctactatctagcgaaaccacagccaagg
gaacgggcttggcagaatcagcggggaaagaagaccct----------------------
------------------------------------------------------------
------------------------------------------------------------
------------------------------------------------------------
------------------------------------------------------------
------------------------------------------------------------
-----------------------------------------------------------g
ttgagcttgactctagtttgacattgtgaaaagacatagagggtgtagaataagtgggag
cttcggcgccggtgaaataccactacctttatcgtttttttacttattcaattaagcgga
attggac--gcaagtccactttctagatttacgcc--ttat----ggcaatccgggttga
agacattgtcaggtggggagtttggctggggcggcacatctgttaaacaataacgcagat
gtcctaagggggactcatggagaacagaaatctccagtagaacaaaagggtaaaagtccc
cttgattttgattttcagtgtgaatacaaaccatgaaagtgtggcctatcgatcctttag
tccctctgaatttgaggctagaggtgccagaaaagttaccacagggat------------
------------------------------------------------------------
------------------------------------------------------------
------------------------------------------------------------
------------------------------------------------------------
------------------------------------------------------------
------------------------------------------------------------
-------------------------------------------------------aactg
gcttgtggcagtcaagcgttcatagcgacatt
>Blastobotrys_arbuscula_CBS_227.83_T
------------------------------------------------------------
------------------------------------------------------------
------------------------------------------------------------
------------------------------------------------------------
------------------------------------------------------------
------------------------------------------------------------
------------------------------------------------------------
------------------------------------------------------------
------------------------------------------------------------
------------------------------------------------------------
------------------------------------------------------------
------------------------------------------------------------
---------------------------------------------cctgcggaaggatca
ttaacgaatttaa---------------------------------ttatcatcttatta
tgtgaacttttaatccct--ttgtggattagaaatgcttcggtgctgggtaaa-------
-------------------aatttatatttttacca------------ggcgccggtag-
------aaaac---tcatttaa----------actttatgtctaaactaaaa--------
--attttaataaattaaaactttcaacaacggatctctaggttctcgcatcgatgaagaa
cgcagcgaaatgcgatacgtattgtgaattgcagatttttgtgaatcatcgaatctttga
acgcacattgcacctggtgg-tattccgccaggtatgcctgtttgagcgtcatttctctc
tcac-------tccggtggt-tttgctgtttatcatt------------ttttcggaaat
gtacagtgaaaag-------------aaatggcaaggctctagtt--ctt----------
------acgaaatgttttagg--ttctaccaactacattctct------------aagtt
ct----------aa-tcaagtcggcttgataa--------ttctt--tcaatgt------
--tgacctc--aaatcaggtaggactacccgctgaacttaagcatatcaataagcggagg
aaaag-------------------------------------------------------
------------------------------------------------------------
------------------------------------------------------aaacca
acagggattgcctcagtaacggcgagcgaagcggcaaaagctcaaatttgaaagctagcg
tctttta--ggcgttcgcattgtaatttgaagatggcaactttggtggcggctctt----
---------------------------------------------------gaaaccaac
agggattgcctcagtaacggcgagcgaagcggcaaaagctcaaatttgaaagctagc--g
tcttttaggcgttcgcattgtaatttgaagatggcaactttggtggcggctcttgcacat
gttccttggaacaggacatcatagagggtgagaatcccgtacatggtgagagt-accgtc
gctttgtaaagtgctttctaagagtcgagttgtttgggaatgcagctctaagtgggtggt
aaattccatctaaggctaaatataggcgagagaccgatagcgaacaagtacagtgatgga
aagatgaaaagaactttgaaaagagagtgaaaaagtacgtgaaattgttgaaagggaagg
gcttgagatcagtcttggcttg-tagtgatcaac--tgtctttcgggac-tgtgcactcg
ctacttgctgggtcagcatcagttttggtggtaggataagaacaattgaatgtggctttc
cttc--ggggaagtgttatagcttt-tgttgatactgccaaccgggactgaggaccgcgc
---ttcg-tgctaggatgctgacataatgatcttaagccacccgtcttgaaacacggacc
aaggagtctaacgtctatgcgagtgttagggtgtaaaactc-ttgcgcgtaatgaaagtg
aacgtagaggagaacccttc--tggggtgcatcctcgaccgatcctgacg--taatcaga
tggatttgagtaagagcatagctgttgggacccgaaagatggtgaactatgcctgaatag
ggtgaagccagaggaaactctggtggaggctcgtagcgattctgacgtgcaaatcgatcg
tcaaatttgggtataggggcgaaagactaatcgaaccatctagtagctggttcctgccga
agtttccct---------------------------------------------------
------------------------------------------------------------
------------------------------------------------------------
------------------------------------------------------------
------------------------------------------------------------
------------------------------------------------------------
-----------------------------------------------caggatagcagaa
gctcgtatcagttttatgaggtaaagcgaatgattagaggtattgggattgaaacgatct
tgacctattctcaaactttaaatatgtaagaagtccttgttacttaattgaacgtggaca
tttgaatgaagagcttttagtgggccatttttggtaagcagaactggcgatgcgggatga
accgaacgtggagttaaagtgccagaatacacgctcatcagacaccacaaaaggtgttag
ttcatctagacagccggacggtggccatggaagtcggaatccgctaaggagtgtgtaaca
actcaccggccgaatgaactagccctgaaaatggatggcgctcaagcgtgttacttatac
tccaccgctaaggtaaatattatgctttagcgagtaggcaggcgtggaggtc-agtgacg
aagccttggcagtgatgctgggtcgaacggcctctagtgcagatcttggtggtagtagca
aatattcaaatgagaactttgaagactgaagtggggaaaggttccgtgggaacagcggtt
ggccacgggttagtcgatcctaagagatggggaagctctgtttc--aatgc-gcttgatt
tttcaagcctacatcgaaagggaaaccggttaatattccggtacttggatatggattctt
cacggtaacgtaactgaatgtggagacaacggcataagccctgggaggagttctcttttc
ttcttaacagtttaa-caccctgaaattagtttgtctagagctagggttttcggactgga
agagcctgacatctttgtcaggtccggtgcgcttatgacgttccttgaaaatccacagga
aggaatagttttcatgccaagtcgtactcataaccgcagcaggtctccaaggtgaacagc
ctctagttgatagaataatgtaggtaagggaagtcggcaaaatagatccgtaacttcggg
aaaaggattggctctaaggatcgagtgttttgggccttgtttcagaacctgtgg-atcta
gacgg-actgcc-tttcttcacg--ggaaggtggactgtctggtat-ctttcagcggacg
tgcttggcagtctc-tttatggggcgtaccgattcacaccaaacgattaacttagaactg
gtacggacaaggggaatctgactgtctaattaaaacatagcattgcgatggtcataaaat
gatgttgacgcaatgtgatttctgcccagtgcc---------------------------
------------------------------------------------------------
------------------------------------------------------------
------------------------------------------------------------
------------------------------------------------------------
------------------------------------------------------------
------------------------------------------------------------
------------------------------------------------------------
--------------------ctgaatgttaaagtgaagaaattcaaccaagcgcgggtaa
acggcgggagtaactatgact---------------------------------------
------------------------------------------------------------
------------------------------------------------------------
------------------------------------------------------------
------------------------------------------------------------
------------------------------------------------------------
------------------------------------------------------------
------------------------------------------------------------
------------------------------------------------------------
------------------------------------------------------------
------------------------------------------------------------
------------------------------------------------------------
------------------------------------------------------------
------------------------------------------------------------
------------------------------------------------------------
------------------------------------------------------------
------------------------------------------------------------
------------------------------------------------------------
------------------------------------------------------------
------------------------------------------------------------
------------------------------------------------------------
------------------------------------------------------------
--------------ctcttaaggtagccaaatgcctcgtcatctaattagtgacgcgcat
gaatggattaacgagattcccactgtccctatctactatctagcgaaaccacagcctagg
gaacgggctaggcagaatcagcggggaaagaagaccct----------------------
------------------------------------------------------------
------------------------------------------------------------
------------------------------------------------------------
------------------------------------------------------------
------------------------------------------------------------
-----------------------------------------------------------g
ttgagcttgactctagtttgacattgtgaaaagacatagggagtgtagcataggtgggag
ctccggcgcccttgaaataccaccatccttatcgtttttttacttattcaattaagcgga
actggac--taacgtccactttctagatttacgcc--ttcg----ggcaatccgggttga
agacattgtcaggtggggagtttggctggggcggcacatctgttaaacaataacgcagat
gtcctaagggggactcatggagaacagaaatctccagtagaataaaagggtaaaagtccc
cttgattttgattttcagtgtgaatacaaaccatgaaagtgtggcctatcgatcctttag
tccctctgaatttgaggctagaggtgccagaaaagttaccacagggat------------
------------------------------------------------------------
------------------------------------------------------------
------------------------------------------------------------
------------------------------------------------------------
------------------------------------------------------------
------------------------------------------------------------
-------------------------------------------------------aactg
gcttgtggcagtcaagcgttcatagcgacatt
>Blastobotrys_capitulata_CBS_287.82_T
ctggccacaggagatg--------------------------------------------
-----------ggaaactgtcaccagtggctggaaagc----------------------
-------------------tggtcaaacttggtcatttagaggaagtaaaagt-------
------------------------------------------------------------
------------------------------------------------------------
--------------------------------------cgtaacaaggt-----------
------------------------------------------------------------
------------------------------------------------------------
------------------------------------------------------------
------------------------------------------------------------
------------------------------------------------------------
------------------------------------------------------------
--------------------------------ttccgtaggtgaacctgcggaaggatca
ttaacgaatttaa---------------------------------ttatcatctcttta
tgtgaactcttattcttt--aattagaatttgattgcttcggttctctta----------
-------------------------gtttttctagg------------agagccggtag-
------aaaac---tcatttaaa---------cctttatgtctaaacctaag--------
--attttaatagattaaaactttcaacaacggatctctaggttctcgcatcgatgaagaa
cgcagcgaaatgcgatacgtattgtgaattgcagaattttgtgaatcatcgaatctttga
acgcacattgcacctggtgg-tattccgccaggtatgcctgtttgagcgtcatttctctc
tcac-------tccggtggt-tttgctgtttatcatt------------ctctagggaat
gtgcagtgaaaag-------------aaatggcaaggctctagtc--ttc----------
------aagatatgttttagg--ttctaccaactacattattttt----------tagac
ta----------aa-taaagtcggcttgataac-------ttctt--tcaatgt------
--tgacctc--aaatcaggtaagactacccgctgaacttaagcatatcaataagcggagg
aaaag-------------------------------------------------------
------------------------------------------------------------
------------------------------------------------------aaacca
acagggattgcctcagtaacggcgagcgaagcggcaaaagctcaaatttgaaagctagcg
tctttta--ggcgttcgcattgtaatttgaagatggcaactttggtggcggctcttgcac
atgttccttggaacaggacatcatagagggtgagaatcccgtacatggtgggaaaccaac
agggattgcctcagtaacggcgagcgaagcggcaaaagctcaaatttgaaagctagc--g
tcttttaggcgttcgcattgtaatttgaagatggcaactttggtggcggctcttgcacat
gttccttggaacaggacatcatagagggtgagaatcccgtacatggtgggagt-accgtt
gctttgtaaagtgctttctaagagtcgagttgtttgggaatgcagctctaagtgggtggt
aaattccatctaaggctaaatataggcgagagaccgatagcgaacaagtacagtgatgga
aagatgaaaagaactttgaaaagagagtgaaaaagtacgtgaaattgttgaaagggaagg
gcttgagatcagtcttggcttg-tagtgatcaac--tgtgtttcggcac-tgtgcactcg
ctacttgctgggtcagcatcagttttggtggtaggataagaacagttgaatgtggctttt
cttc--gggaaagtgttatagcttc-tgttgatactgccaaccgggactgaggaccgcgc
---ttcg-tgctaggatgctgacaaaatgatcttaagccacccgtcttgaaacacggacc
aaggagtctaacgtctatgcgagtgttagggtgtaaaactcatagcgcgtaatgaaagtg
aacgtagaggagaaccttct----gggtgcatcctcgaccgatcctgacg--tattcaga
tggatttgagtaagagcatagctgttgggacccgaaagatggtgaactatgcctgaatag
ggtgaagccagaggaaactctggtggaggctcgtagcgattctgacgtgcaaatcgatcg
tcaaatttgggtataggggcgaaagactaatcgaaccatctagtagctggttcctgccga
agtttccct---------------------------------------------------
------------------------------------------------------------
------------------------------------------------------------
------------------------------------------------------------
------------------------------------------------------------
------------------------------------------------------------
-----------------------------------------------caggatagcagaa
gctcgtatcagttttatgaggtaaagcgaatgattagaggtattgggattgaaacgatct
tgacctattctcaaactttaaatatgtaagaagtccttgttacttaattgaacgtggaca
tttgaatgaagagcttttagtgggccatttttggtaagcagaactggcgatgcgggatga
accgaacgtgaagttaaagtgccggaatacacgctcatcagacaccacaaaaggtgttag
ttcatctagacagccggacggtggccatggaagtcggaatccgctaaggagtgtgtaaca
actcaccggccgaatgaactagccctgaaaatggatggcgctcaagcgtgttacttatac
ttcaccgctaaggttaatatgatgctttagcgagtaggcaggcgtggaggtt-tgtgacg
aagccttggcagtgatgctgggtcgaacagcctctagtgcagatcttggtggtagtagca
aatattcaaatgagaactttgaagactgaagtggggaaaggttccgtgggaacagcggtt
ggccacgggttagtcgatcctaagagatggggaagctctgtttc--aatgc-gcttgatt
tttcaagccaacatcgaaagggaaaccggttaatattccggtacttggatatggattctt
cacggtaacgtaactgaatgtggagacaacggcataagccctgggaggagttctcttttc
ttcttaacagcttaa-caccctgaaattagtttgtctagagctagggtcttcgggctgga
agagcctggcatctttgccaggtccggtgcgcttatgacgttccttgaaaatccacagga
aggaatagttttcatgccaagtcgtactcataaccgcagcaggtctccaaggtgaacagc
ctctagttgatagaataatgtaggtaagggaagtcggcaaaatagatccgtaacttcggg
ataaggattggctctaaggatcgagtgttttgggccttgtttcagaacctgtgg-atcta
gacgg-actgcc-tttctttacg--ggaaggtggactgtttggtat-ctttcagcggacg
tgcttggcagtctcattttcgaggcgtaccgattcacaccaaacgattaacttagaactg
gtacggacaaggggaatctgactgtctaattaaaacatagcattgcgatggtcagaaagt
gatgttgacgcaatgtgatttctgcccagtgcc---------------------------
------------------------------------------------------------
------------------------------------------------------------
------------------------------------------------------------
------------------------------------------------------------
------------------------------------------------------------
------------------------------------------------------------
------------------------------------------------------------
--------------------ctgaatgttaaagtgaagaaattcaaccaagcgcgggtaa
acggcgggagtaactatgact---------------------------------------
------------------------------------------------------------
------------------------------------------------------------
------------------------------------------------------------
------------------------------------------------------------
------------------------------------------------------------
------------------------------------------------------------
------------------------------------------------------------
------------------------------------------------------------
------------------------------------------------------------
------------------------------------------------------------
------------------------------------------------------------
------------------------------------------------------------
------------------------------------------------------------
------------------------------------------------------------
------------------------------------------------------------
------------------------------------------------------------
------------------------------------------------------------
------------------------------------------------------------
------------------------------------------------------------
------------------------------------------------------------
------------------------------------------------------------
--------------ctcttaaggtagccaaatgcctcgtcatctaattagtgacgcgcat
gaatggattaacgagattcccactgtccctatctactatctagcgaaaccacagcctagg
gaacgggctaggcagaatcagcggggaaagaagaccct----------------------
------------------------------------------------------------
------------------------------------------------------------
------------------------------------------------------------
------------------------------------------------------------
------------------------------------------------------------
-----------------------------------------------------------g
ttgagcttgactctagtttgacattgtgaaaagacatagggagtgtagcataggtgggag
ctccggcgcccttgaaataccaccatccttatcgtttttttacttattcaattaagcgga
actggac--taacgtccactttctagatttaaacc--tttg----ggtaatccgggttga
agacattgtcaggtggggagtttggctggggcggcacatctgttaaacaataacgcagat
gtcctaagggggactcatggagaacagaaatctccagtagaacaaaagggtaaaagtccc
cttgattttgattttcagtgtgaatacaaaccatgaaagtgtggcctatcgatcctttag
tccctctgaatttgaggctagaggtgccagaaaagttaccacagggat------------
------------------------------------------------------------
------------------------------------------------------------
------------------------------------------------------------
------------------------------------------------------------
------------------------------------------------------------
------------------------------------------------------------
-------------------------------------------------------aactg
gcttgtggcagtcaagcgttcatagcgacatt
>Blastobotrys_buckinghamii_CBS_13900_T
------------------------------------------------------------
---------------------------------aaagt----------------------
-------------------tagtcaaacttggtcatttagaggaagtaaaagt-------
------------------------------------------------------------
------------------------------------------------------------
--------------------------------------cgtaacaaggt-----------
------------------------------------------------------------
------------------------------------------------------------
------------------------------------------------------------
------------------------------------------------------------
------------------------------------------------------------
------------------------------------------------------------
--------------------------------ttccgtaggtgaacctgcggaaggatca
ttaacgaatttaa---------------------------------ttatcatctcttta
tgtgaattttgaatcttt--ttattaagatttgatgcttcggctctggga----------
-------------------aacattagtttgtttct------------agggccggtag-
------aaaac---tcctttaa----------actttttgtctaaacctaag--------
--attttaataagttaaaactttcaacaacggatctctaggttctcgcatcgatgaagaa
cgcagcgaaatgcgatacgtattgtgaattgcagaattttgtgaatcatcgaatctttga
acgcacattgcacctggtgg-tattccgccaggtatgcctgtttgagcgtcatttctctc
tcac-------tccggtggt-tttgctgtttattactcttttt---tttctaaaaggagt
gtacagtgaaaag-------------aaatggcaaggctctagtc--ttt----------
----tcaagaaatgttttagg--ttctaccaactacatcttctaa----------aagta
ct----------aattaaagtcggcttgataact------ttttt--tcaatgt------
--tgacctc--aaatcaggtaagactacccgctgaacttaagcatatcaataagcggagg
aaaag-------------------------------------------------------
------------------------------------------------------------
------------------------------------------------------aaacca
acagggattgcctcagtaacggcgagcgaagcggcaaaagctcaaatttgaaagctagcg
tctttta--ggcgttcgcattgtaatttgaagatggcaactttggtggcggctctt----
------------------------------------------------------------
----------------acggcgagcgaagcggcaaaagctcaaatttgaaagctagc--g
tcttttaggcgttcgcattgtaatttgaagatggcaactttggtggcggctcttgcacat
gttccttggaacaggacatcatagagggtgagaatcccgtacatggtgggagt-accgtc
gctttgtaaagtgctttctaagagtcgagttgtttgggaatgcagctctaagtgggtggt
aaattccatctaaggctaaatataggcgagagaccgatagcgaacaagtacagtgatgga
aagatgaaaagaactttgaaaagagagtgaaaaagtacgtgaaattgttgaaagggaagg
gcttgagatcagtcttggtttg-tagtgatcaac--tgcgtttcggcgc-tgtgcactcg
ctacttactgggtcagcatcagttttggtggtaggataagaacagttgaatgtggctttc
tttc--gggaaagtgttatagcttc-tgttgatactgccaaccgggactgaggaccgcgc
---ttcg-tgctaggatgctgacaaaatgatcttaagccacccgtcttgaaacacggacc
aaggagtctaacgtctatgcgagtgttagggtgtaaaactcatagcgcgtaatgaaagtg
aacgtagaggagaaccttct----gggtgcatcctcgaccgatcctgacg--tattcaga
tggatttgagtaagagcatagctgttgggacccgaaagatggtgaactatgcctgaatag
ggtgaagccagaggaaactctggtggaggctcgtagcgattctgacgtgcaaatcgatcg
tcaaatttgggtata-gggcgaaagactaatcg---------------------------
------------------------------------------------------------
------------------------------------------------------------
------------------------------------------------------------
------------------------------------------------------------
------------------------------------------------------------
------------------------------------------------------------
------------------------------------------------------------
------------------------------------------------------------
------------------------------------------------------------
------------------------------------------------------------
------------------------------------------------------------
------------------------------------------------------------
------------------------------------------------------------
------------------------------------------------------------
------------------------------------------------------------
------------------------------------------------------------
------------------------------------------------------------
------------------------------------------------------------
------------------------------------------------------------
------------------------------------------------------------
------------------------------------------------------------
------------------------------------------------------------
------------------------------------------------------------
------------------------------------------------------------
------------------------------------------------------------
------------------------------------------------------------
------------------------------------------------------------
------------------------------------------------------------
------------------------------------------------------------
------------------------------------------------------------
------------------------------------------------------------
------------------------------------------------------------
------------------------------------------------------------
------------------------------------------------------------
------------------------------------------------------------
------------------------------------------------------------
------------------------------------------------------------
------------------------------------------------------------
------------------------------------------------------------
------------------------------------------------------------
------------------------------------------------------------
------------------------------------------------------------
------------------------------------------------------------
------------------------------------------------------------
------------------------------------------------------------
------------------------------------------------------------
------------------------------------------------------------
------------------------------------------------------------
------------------------------------------------------------
------------------------------------------------------------
------------------------------------------------------------
------------------------------------------------------------
------------------------------------------------------------
------------------------------------------------------------
------------------------------------------------------------
------------------------------------------------------------
------------------------------------------------------------
------------------------------------------------------------
------------------------------------------------------------
------------------------------------------------------------
------------------------------------------------------------
------------------------------------------------------------
------------------------------------------------------------
------------------------------------------------------------
------------------------------------------------------------
------------------------------------------------------------
------------------------------------------------------------
------------------------------------------------------------
------------------------------------------------------------
------------------------------------------------------------
------------------------------------------------------------
------------------------------------------------------------
------------------------------------------------------------
------------------------------------------------------------
------------------------------------------------------------
------------------------------------------------------------
------------------------------------------------------------
------------------------------------------------------------
------------------------------------------------------------
------------------------------------------------------------
------------------------------------------------------------
--------------------------------
>Blastobotrys_aristatus_CBS_521.75_T
------------------------------------------------------------
----------------------------------aagc----------------------
-------------------tggtcaaacttggtcatttagaggaagtaaaagt-------
------------------------------------------------------------
------------------------------------------------------------
--------------------------------------cgtaacaaggt-----------
------------------------------------------------------------
------------------------------------------------------------
------------------------------------------------------------
------------------------------------------------------------
------------------------------------------------------------
------------------------------------------------------------
--------------------------------ttccgtaggtgaacctgcggaaggatca
ttaacgaatttga---------------------------------ttaacatctttttc
tgtgaatttttctctct---ttctagagagattgtgcttcggccctggta----------
--------------------------tttaattaca------------ggggccggtag-
------aaaac---attttaaa------------cctttgtctaaaactaat--------
--tatattaataattaaaactttcaacaacggatctctaggttctcgcatcgatgaagaa
cgcagcgaaatgcgatacgtaatgtgaattgcagaattttgtgaatcatcgaatctttga
acgcacattgcacctggtgg-tattccgccaggtatgcctgtttgagcgtcatttctctc
tcac-------cccggtggt-tttgttcaatctcc--------------ctttacaggga
gttggatgaaaag-------------aaatggcaaggctcttgaa--gct----------
-------gaacgtgttttagg--tcttaccaactacactacta-------------agct
tt----------tt-gaaagtcggcttgataa--------ttctt--tcaatgt------
--tgacctc--aaatcaggtaagactacccgccgaacttaagcatatcaataagcggagg
aaaag-------------------------------------------------------
------------------------------------------------------------
------------------------------------------------------aaacca
acagggattgcctcagtaacggcgagcgaagcggcaaaagctcaaatttgaaagctagcg
tctttta--ggcgttcgcgttgtaatttgaagatggcaactttggcagcggcctttgcat
atgttccttggaacaggacgtcatagagggtgagaatcccgtacatggc--gaaaccaac
agggattgcctcagtaacggcgagcgaagcggcaaaagctcaaatttgaaagctagc--g
tcttttaggcgttcgcgttgtaatttgaagatggcaactttggcagcggcctttgcatat
gttccttggaacaggacgtcatagagggtgagaatcccgtacatggcgagggt-accgct
gctttgtaaagtgctttctaagagtcgagttgtttgggaatgcagctctaagtgggtggt
aaattccatctaaggctaaatataggcgagagaccgatagcgaacaagtacagtgatgga
aagatgaaaagaactttgaaaagagagtgaaaaagtacgtgaaattgttgaaagggaagg
gcttaagatcagtcttggtttt-tagtgatcaac--tgtccttcgggac-tgtgcactcg
ctatttactaggccagcatcagttttggtggcgggataatagcagcgggatgtgactttg
cttc--ggtaaagtgttataaccgcgtgctgatgccgcctaccgagactgaggaccgcgt
---cttt-gactaggatgctggcataatgatcttaagccacccgtcttgaaacacggacc
aaggagtctaacgtctatgcgagtgtttgggtgtaaaaccc-ttgcgcgtaatgaaagtg
aacgtagaggagaaccttct----gggtgcatcctcgaccgatcctgacg--taatcaga
tggatttgagtaagagcatagctgttgggacccgaaagatggtgaactatgcctgaatag
ggtgaagccagaggaaactctggtggaggctcgtagcgattctgacgtgcaaatcgatcg
tcaaatttgggtataggggcgaaagactaatcgaaccatctagtagctggttcctgccga
agtttccct---------------------------------------------------
------------------------------------------------------------
------------------------------------------------------------
------------------------------------------------------------
------------------------------------------------------------
------------------------------------------------------------
-----------------------------------------------caggatagcagaa
gctcgtatcagttttatgaggtaaagcgaatgattagaggtattgggattgaaacgatct
tgacctattctcaaactttaaatatgtaagaagtccttgttacttaagtgaacgtggaca
attgaatgaagagcttttagtgggccatttttggtaagcagaactggcgatgcgggatga
accgaacgtgaagttaaagtgccggaatacacgctcatcagacaccacaaaaggtgttag
ttcatctagacagccggacggtggccatggaagtcggaatccgctaaggaatgtgtaaca
actcaccggccgaatgaactagccctgaaaatggatggcgctcaagcgtgttacttatac
ttcaccgctagggttattttgatgccctagcgagtaggcaggcgtggaggtttagtgacg
aagccttggcagtgatgctgggtcgaacagcctctagtgcagatcttggtggtagtagca
aatattcaaatgagaactttgaagactgaagtggggaaaggttccgtgggaacagtggtt
ggccacgggttagtcgatcctaagagatggggaagctctgtttc--aatgt-gcttgatt
tttcaagccgtcatcgaaagggaaaccggttaatattccggtacttggatatagattctt
cacggtaacgtaactgaatgtggagacaacggcataagccctgggaggagttctcttttc
ttcttaacagcttaa-caccctgaaattagtttgtctagagctagggttttcgggctgga
agagcctgacatctctgtcaggtccggtgcgcttatgacgttccttgaaaatccacagga
aggaatagtttttatgccaagtcgtactcataaccgcagcaggtctccaaggtgaacagc
ctctagttgatagaataatgtaggtaagggaagtcggcaaaatagatccgtaacttcggg
aaaaggattggctctaaggatcgagtgtttcgggccttgtttcagaacctgggg-acttg
ggcgg-actgcc-tctctttacg--gggaggtggactgcctag-gt-cttccagcggacg
tgcttggcagtgat----ttatcacgtactgattcacaccaaacgattaacttagaactg
gtacggacaaggggaatctgactgtctaattaaaacatagcattgcgatggtcagaaact
gatgttgacgcaatgtgatttctgcccagtgcc---------------------------
------------------------------------------------------------
------------------------------------------------------------
------------------------------------------------------------
------------------------------------------------------------
------------------------------------------------------------
------------------------------------------------------------
------------------------------------------------------------
--------------------ctgaatgttaaagtgaagaaattcaaccaagcgcgggtaa
acggcgggagtaactatgact---------------------------------------
------------------------------------------------------------
------------------------------------------------------------
------------------------------------------------------------
------------------------------------------------------------
------------------------------------------------------------
------------------------------------------------------------
------------------------------------------------------------
------------------------------------------------------------
------------------------------------------------------------
------------------------------------------------------------
------------------------------------------------------------
------------------------------------------------------------
------------------------------------------------------------
------------------------------------------------------------
------------------------------------------------------------
------------------------------------------------------------
------------------------------------------------------------
------------------------------------------------------------
------------------------------------------------------------
------------------------------------------------------------
------------------------------------------------------------
--------------ctcttaaggtagccaaatgcctcgtcatctaattagtgacgcgcat
gaatggattaacgagattcccactgtccctatctactatctagcgaaaccacagcctagg
gaacgggctaggcagaatcagcggggaaagaagaccct----------------------
------------------------------------------------------------
------------------------------------------------------------
------------------------------------------------------------
------------------------------------------------------------
------------------------------------------------------------
-----------------------------------------------------------g
ttgagcttgactctagtttgacattgtgaaaagacatagggagtgtagcataggtgggag
ctccggcgcccttgaaataccaccatccttatcgtttttttacttattcaattaagcgga
attggactttattgtccactttctagacttacacc--ttttt--aggtaatccgggttga
agacattgtcaggtggggagtttggctggggcggcacatctgttaaacaataacgcagat
gtcctaagggggactcatggagaacagaaatctccagtagaacaaaagggtaaaagtccc
cttgattttgattttcagtgtgaatacaaaccatgaaagtgtggcctatcgatcctttag
tccctctgaatttgaggctagaggtgccagaaaagttaccacagggat------------
------------------------------------------------------------
------------------------------------------------------------
------------------------------------------------------------
------------------------------------------------------------
------------------------------------------------------------
------------------------------------------------------------
-------------------------------------------------------aactg
gcttgtggcagtcaagcgttcatagcgacatt
>Blastobotrys_elegans_CBS_530.83_T
ctggccacaggatgag--------------------------------------------
-----------ggcaacttcaaccagtggctggaaagc----------------------
-------------------tggtcaaacttggtcatttagaggaagtaaaagt-------
------------------------------------------------------------
------------------------------------------------------------
--------------------------------------cgtaacaaggt-----------
------------------------------------------------------------
------------------------------------------------------------
------------------------------------------------------------
------------------------------------------------------------
------------------------------------------------------------
------------------------------------------------------------
--------------------------------ttccgtaggtgaacctgcggaaggatca
ttaacgaatttga--------------------------------ttttatatctttttc
tgtgaattttattttgccagtaatggtgaattaatgcttcggtgctgttt----------
--------------------------tgtaaaaagaat----------agcaccggtag-
------aaaac---ttttttaaa-----------cttttgtctaaaaccaat--------
--tatattaataattaaaactttcaacaacggatctctaggttctcgcatcgatgaagaa
cgcagcgaaatgcgatacgtaatgtgaattgcagaattttgtgaatcatcgaatctttga
acgcacattgcacctggtgg-tattccgccaggtatgcctgtttgagcgtcatttctctc
tcacc------cccggtggt-tttgttgtttttatctctagct------ttattgctaga
gtgcaatgaaaag-------------aaatggcaaggctcttgaa--gtc----------
------tgaacgtgttttagg--tcctaccaactacactactaat------------act
tc----------aa-tcaagtcggcttgataa--------tcttttattaatgt------
--tgacctc--aaatcaggtaagactacccgctgaacttaagcatatcaataagcggagg
aaaag-------------------------------------------------------
------------------------------------------------------------
------------------------------------------------------aaacca
acagggattgcctcagtaacggcgagcgaagcggcaaaagctcaaatttgaaagctagcg
tcttata--ggcgttcgcgttgtaatttgaagatggcaactttggcagcggcctttgcat
atgttccttggaacaggacgtcatagagggtgagaatcccgtacat-------aaccaac
agggattgcctcagtaacggcgagcgaagcggcaaaagctcaaatttgaaagctagc--g
tcttataggcgttcgcgttgtaatttgaagatggcaactttggcagcggcctttgcatat
gttccttggaacaggacgtcatagagggtgagaatcccgtacatggcgagggt-accgct
gctttgtaaagtgctttctaagagtcgagttgtttgggaatgcagctctaagtgggtggt
aaattccatctaaggctaaatataggcgagagaccgatagcgaacaagtacagtgatgga
aagatgaaaagaactttgaaaagagagtgaaaaagtacgtgaaattgttgaaagggaagg
gcttgagatcagacttggcttg-tagtgatcaac--tgtctttcgggac-tgtgcactcg
ctacttgctaggccaacatcagttttggcggcgggataatggtagtggaatgtgactttg
cttc--ggtaaagtgttatagccacatgctgatgccgtcagccgagactgaggaccgcgt
acttttg-tactaggatgttggcataatgatcttaagccacccgtcttgaaacacggacc
aaggagtctaacgactatgcgagtgtttgggtgtaaaaccc-ttgcgcgtaatgaaagtg
aacgtagaggagaacctttt----aggtgcatcctcgaccgatcctgacg--taatcaga
tggatttgagtaagagcatagctgttgggacccgaaagatggtgaactatgcctgaatag
ggtgaagccagaggaaactctggtggaggctcgtagcgattctgacgtgcaaatcgatcg
tcaaatttgggtataggggcgaaagactaatcgaaccatctagtagctggttcctgccga
agtttccct---------------------------------------------------
------------------------------------------------------------
------------------------------------------------------------
------------------------------------------------------------
------------------------------------------------------------
------------------------------------------------------------
-----------------------------------------------caggatagcagaa
gctcgtatcagttttatgaggtaaagcgaatgattagaggtattgggattgaaacgatct
tgacctattctcaaactttaaatatgtaagaagtccttgttacttaagtgaacgtggaca
gttgaatgaagagcttttagtgggccatttttggtaagcagaactggcgatgcgggatga
accgaacgtgaagttaaagtgccggaatacacgctcatcagacaccacaaaaggtgttag
ttcatctagacagccggacggtggccatggaagtcggaaaccgctaaggaatgtgtaaca
actcaccggccgaatgaactagccctgaaaatggatggcgctcaagcgtgttacttatac
ttcaccgctagggttattttgatgccctagcgagtaggcaggcgtgggggtttagtgacg
aagccttggcagtgatgctgggtcgaacagcctctagtgcagatcttggtggtagtagca
aatattcaaatgagaactttgaagactgaagtggggaaaggttccgtgggaacagtggtt
ggccacgggttagtcgatcctaagagatggggaagctctgtttc--aatgc-gcttgatt
tttcaagccaacatcgaaagggaaaccggttaatattccggtacttggatatggattctt
cacggtaacgtaactgaatgtggagacaacggcataagccctgggaggagttctcttttc
ttcttaacagcttaa-caccctgaaattagtttgtctagagctagggtcttcgggctgga
agagcctgacatttctgtcaggtccggtgcgcttatgacgttccttgaaaatccacagga
aggaatagttttcatgccaagtcgtactcataaccgcagcaggtctccaaggtgaacagc
ctctagttgatagaataatgtaggtaagggaagtcggcaaaatagatccgtaacttcggg
aaaaggattggctctaaggatcgagtgtttcgggccttgtttcagaacctgtgg-atctg
ggcgg-actgct-tttctttacg--ggaaagtggactgcctggtat-ccttcagcggacg
tgcttggcagtcga--tttatcggcgtactgattcacaccaaacgattaacttagaactg
gtacggacaaggggaatctgactgtctaattaaaacatagctttgcgatggtcagaaaat
gatgttgacgcaaagtgatttctgcccagtgcc---------------------------
------------------------------------------------------------
------------------------------------------------------------
------------------------------------------------------------
------------------------------------------------------------
------------------------------------------------------------
------------------------------------------------------------
------------------------------------------------------------
--------------------ctgaatgttaaagtgaagaaattcaaccaagcgcgggtaa
acggcgggagtaactatgact---------------------------------------
------------------------------------------------------------
------------------------------------------------------------
------------------------------------------------------------
------------------------------------------------------------
------------------------------------------------------------
------------------------------------------------------------
------------------------------------------------------------
------------------------------------------------------------
------------------------------------------------------------
------------------------------------------------------------
------------------------------------------------------------
------------------------------------------------------------
------------------------------------------------------------
------------------------------------------------------------
------------------------------------------------------------
------------------------------------------------------------
------------------------------------------------------------
------------------------------------------------------------
------------------------------------------------------------
------------------------------------------------------------
------------------------------------------------------------
--------------ctcttaaggtagccaaatgcctcgtcatctaattagtgacgcgcat
gaatggattaacgagattcccactgtccctatctactatctagcgaaaccacagcctagg
gaacgggctaggcagaatcagcggggaaagaagaccct----------------------
------------------------------------------------------------
------------------------------------------------------------
------------------------------------------------------------
------------------------------------------------------------
------------------------------------------------------------
-----------------------------------------------------------g
ttgagcttgactctagtttgacattgtgaaaagacatagggagtgtagcataggtgggag
ctccggcgcccttgaaataccaccatccttatcgtttttttacttattcaattaagcgga
attggact-tcacgtccactttctagacttacacc--tttcg--aggtaatccgggttga
agacattgtcaggtggggagtttggctggggcggcacatctgttaaacaataacgcagat
gtcctaagggggactcatggagaacagaaatctccagtagaacaaaagggtaaaagtccc
cttgattttgattttcagtgtgaatacaaaccatgaaagtgtggcctatcgatcctttag
tccctctgaatttgaggctagaggtgccagaaaagttaccacagggat------------
------------------------------------------------------------
------------------------------------------------------------
------------------------------------------------------------
------------------------------------------------------------
------------------------------------------------------------
------------------------------------------------------------
-------------------------------------------------------aactg
gcttgtggcagtcaagcgttcatagcgacatt
>Blastobotrys_farinosus_CBS_140.71_T
ctggccacaggagatg--------------------------------------------
-----------ggcaactgtcaccagtggctggaaagc----------------------
-------------------tggtcaaacttggtcatttagaggaagtaaaagt-------
------------------------------------------------------------
------------------------------------------------------------
--------------------------------------cgtaacaaggt-----------
------------------------------------------------------------
------------------------------------------------------------
------------------------------------------------------------
------------------------------------------------------------
------------------------------------------------------------
------------------------------------------------------------
--------------------------------ttccgtaggtgaacctgcggaaggatca
ttaacgaatgtta---------------------------------ttatcatc--attt
tgtgaatcatgacc------tcgcaagaggtttttgcttcggcgctggaa----------
--------------------------atttatttct------------agcgccggtag-
------aaaac---tttttaaa------------actttgtctaaacttaaa--------
--gatttaaataattaaaactttcaacaacggatctctaggttctcgcatcgatgaagaa
cgcagcgaaatgcgatacgtattgtgaattgcagatttttgtgaatcatcgaatctttga
acgcacattgcgcctggtggttattccgccaggcatgcctgtttgagcgtcatttctctc
tcac-------attagtggt-tttgctgtatctctctt-----------ttttaaagaaa
gtacggtgaaagg-------------aaatggcaaggctcttgtt--cct----------
-----gcgaacgtgttttagggttttttccaactacactactagc---------------
---------ggaatttgaagtcggcttgataa--------ctctt--tcaacgt------
--tgacctc--aaatcaggtaagactacccgccgaacttaagcatatcaataagcggagg
aaaag-------------------------------------------------------
------------------------------------------------------------
------------------------------------------------------aaacca
acagggattgcctcagtaacggcgagcgaagcggcaaaagctcaaatttgaaagctagcg
tctttt---ggcgttcgcgttgtaatttgaagatggcaactttggagacggccttggcat
atgttccttggaacaggacgtcatagagggtgaga-----------------aaaccaac
agggattgcctcagtaacggcgagcgaagcggcaaaagctcaaatttgaaagctagc--g
tct-tttggcgttcgcgttgtaatttgaagatggcaactttggagacggccttggcatat
gttccttggaacaggacgtcatagagggtgagaatcccgtacgtggccttgtc-accgtc
tctttgtaaagtgctttctaagagtcgagttgtttgggaatgcagctctaagtgggtggt
aaattccatctaaggctaaatataggcgagagaccgatagcgaacaagtacagtgatgga
aagatgaaaagaactttgaaaagagagtgaaaaagtacgtgaaattgttgaaagggaagg
gcttgagatcagacttggtttg-taacgatcaactttgtctttcgggacttgtgcactcg
ccacttactaggccagcatcagttccggcggtgagataatggtagtggaatgtgactttg
cttc--ggtagagtgttatagccacatgctgatgtcaccagctgggactgaggaccgcgt
---cttt-gactaggatgctggcgtaatgatcttaagccacccgtcttgaaacacggacc
aaggagtctaacgtctatgcgagtgtttgggtgtaaaactc-ttgcgcgtaatgaaagtg
aacgtagaggagatcctttt----aggagcatcctcgaccgatcctgacg--tattcaga
aggatttgagtaagagcatagctgttgggacccgaaagatggtgaactatgcctgaatag
ggtgaagccagaggaaactctggtggaggctcgtagcgattctgacgtgcaaatcgatcg
tcaaatttgggtataggggcgaaagactaatcgaaccatctagtagctggttcctgccga
agtttccct---------------------------------------------------
------------------------------------------------------------
------------------------------------------------------------
------------------------------------------------------------
------------------------------------------------------------
------------------------------------------------------------
-----------------------------------------------caggatagcagaa
gctcgtatcagttttatgaggtaaagcgaatgattagaggtattgggattgaaatgatct
tgacctattctcaaactttaaatatgtaagaagtccttgttacttaattgaacgtggaca
tttgaatgaagagcttttagtgggccatttttggtaagcagaactggcgatgcgggatga
accgaacgtgaagttaaagtgccggaatacacgctcatcagacaccacaaaaggtgttag
ttcatctagacagccggacggtggccatggaagtcggaatccgctaaggaatgtgtaaca
actcaccggccgaatgaactagccctgaaaatggatggcgctcaagcgtgttacttatac
ttcaccgctagggttattatgatgccctagcgagtaggcaggcgtggaggtttagtgacg
aagccttggcagtgatgctgggtcgaacagcctctagtgcagatcttggtggtagtagca
aatattcaaatgagaactttgaagactgaagtggggaaaggttccgtgggaacagcggtt
ggccacgggttagtcgatcctaagagatggggaagctctgtttc--aatgt-gcttgatt
tttcaagccgtcatcgaaagggaaaccggttaatattccggtacttggatatggattctt
cacggtaacgtaactgaatgtggagacaacggcataagccctgggaggagttctcttttc
ttcttaacagcttaa-caccctgaaattagtttgtctagagctagggtcttcgggctgga
agagcctgacatctctgtcaggtccggtgcgcttatgacgttccttgaaaatccacagga
aggaatagttttcatgccaagtcgtactcataaccgcagcaggtctccaaggtgaacagc
ctctagttgatagaataatgtaggtaagggaagtcggcaaaatagatccgtaacttcggg
aaaaggattggctctaaggatcgagtgatttgggccttgtttcagaacctgtgg-atcta
ggcgg-actgct-tctctttacg--gggaggtggactgcctggtat-ctttcagcggacg
tgcttggcagtctc---ttgtagacgttccgattcacactaaacgatcaacttagaactg
gtacggacaaggggaatctgactgtctaattaaaacatagcattgcgatggtcagaaaat
gatgttgacgcaatgtgatttctgcccagtgcc---------------------------
------------------------------------------------------------
------------------------------------------------------------
------------------------------------------------------------
------------------------------------------------------------
------------------------------------------------------------
------------------------------------------------------------
------------------------------------------------------------
--------------------ctgaatgttaaagtgaagaaattcaaccaagcgcgggtaa
acggcgggagtaactatgact---------------------------------------
------------------------------------------------------------
------------------------------------------------------------
------------------------------------------------------------
------------------------------------------------------------
------------------------------------------------------------
------------------------------------------------------------
------------------------------------------------------------
------------------------------------------------------------
------------------------------------------------------------
------------------------------------------------------------
------------------------------------------------------------
------------------------------------------------------------
------------------------------------------------------------
------------------------------------------------------------
------------------------------------------------------------
------------------------------------------------------------
------------------------------------------------------------
------------------------------------------------------------
------------------------------------------------------------
------------------------------------------------------------
------------------------------------------------------------
--------------ctcttaaggtagccaaatgcctcgtcatctaattagtgacgcgcat
gaatggattaacgagattcccactgtccctatctactatctagcgaaaccacagcctagg
gaacgggctaggcagaatcagcggggaaagaagaccct----------------------
------------------------------------------------------------
------------------------------------------------------------
------------------------------------------------------------
------------------------------------------------------------
------------------------------------------------------------
-----------------------------------------------------------g
ttgagcttgactctagtttgacattgtgaaaagacatagggagtgtagcataggtgggag
cttcggcgcccttgaaataccaccatccttatcgtttttttacttattcaattaagcgga
actgggc--taacgcccactttctagacttacgcc--tttt----ggcaatccgggttga
agacattgtcaggtggggagtttggctggggcggcacatctgttaaacaataacgcagat
gtcctaagggggactcatggagaacagaaatctccagtagaacaaaagggtaaaagtccc
cttgattttgattttcagtgtgaatacaaaccatgaaagtgtggcctatcgatcctttag
tccctctgaatttgaggctagaggtgccagaaaagttaccacagggat------------
------------------------------------------------------------
------------------------------------------------------------
------------------------------------------------------------
------------------------------------------------------------
------------------------------------------------------------
------------------------------------------------------------
-------------------------------------------------------aactg
gcttgtggcagtcaagcgttcatagcgacatt
>Blastobotrys_nivea_CBS_163.67_T
ctggccacaggagatg--------------------------------------------
-----------ggcaactgtcaccagtggctgggaagc----------------------
-------------------tggtcaaacttggtcatttagaggaagtaaaagt-------
------------------------------------------------------------
------------------------------------------------------------
--------------------------------------cgtaacaaggt-----------
------------------------------------------------------------
------------------------------------------------------------
------------------------------------------------------------
------------------------------------------------------------
------------------------------------------------------------
------------------------------------------------------------
--------------------------------ttccgtaggtgaacctgcggaaggatca
ttaacgaaattga--------------------------------ttattcatctttttc
tgtgaacttattccttcaattttgaaggatattttgcttcggggttaggc----------
--------------------------cctaggtcagac----------cccggcgataa-
------aaact---ctaacaaga---------tttttttgtctaaaactattgaa-----
--aaattaataaattaaaactttcaacaacggatctctaggttctcgcatcgatgaagaa
cgcagcgaaatgcgatacgtattgtgaattgcagatttttgtgaatcatcgaatctttga
acgcacattgcgcctggtgg-tattccgccaggcatgcctgtttgagcgtcatttctctc
tcact-----atccagtggt-tttgctgataatcttc------------tcgcaagagaa
gttcggtaaaagg-------------aaatggcaaggctttgact--ttg----------
------gaaacgtgttttagg--ttctaccaactacattagta---------ccaaattg
tc----------aa-ccaagtcggcttgataat-------ttctt--tcaatgt------
--tgacctc--aaatcaggtaagactacccgctgaacttaagcatatcaataagcggagg
aaaag-------------------------------------------------------
------------------------------------------------------------
------------------------------------------------------aaacca
acagggattgcctcagtaacggcgagcgaagcggcaagagctcaaatttgaaagctagcg
tcatttt--ggcgttcgcgttgtaatttgaagatggcaactttggaaacggcccttgcat
atgttccttggaacaggacatcatagagggtgagaatcccgtacatggt---aaaccaac
agggattgcctcagtaacggcgagcgaagcggcaagagctcaaatttgaaagctagc--g
tcattttggcgttcgcgttgtaatttgaagatggcaactttggaaacggcccttgcatat
gttccttggaacaggacatcatagagggtgagaatcccgtacatggtggggag-tccgtt
tctatgtaaagtgctatccaagagtcgagttgtttgggaatgcagctctaagtgggtggt
aaattccatctaaggctaaatataggcgagagaccgatagcgaacaagtacagtgatgga
aagatgaaaagaactttgaaaagagagtgaaaaagtacgtgaaattgttgaaagggaagg
gcttgaaatcagacttggcttg-tagtgatcaac--tgtctttcgggac-tgtgcactcg
ctacttgctaggccaacatcagctctggcggtgagataatagtagtggaatgtgactttg
cttc--ggtaaagtgttatagccacatgctgatgtcgccagccggggctgaggaccgcgc
---tttt-agctaggatgttggcgtaatgattttaagccacccgtcttgaaacacggacc
aaggagtctaacgtctatgcgagtgtttgggtgtcaaaccc-ttgcgcgaaatgaaagtg
aacgtagaggagaaccctta---agggtgcatcctcgaccgatcctgatg--tattcgga
tggatttgagtaagagcatagctgttgggacccgaaagatggtgaactatgcctgaatag
ggtgaagccagaggaaactctggtggaggctcgtagcgattctgacgtgcaaatcgatcg
tcaaatttgggtataggggcgaaagactaatcgaaccatctagtagctggttcctgccga
agtttccct---------------------------------------------------
------------------------------------------------------------
------------------------------------------------------------
------------------------------------------------------------
------------------------------------------------------------
------------------------------------------------------------
-----------------------------------------------caggatagcagaa
gctcgtatcagttttatgaggtaaagcgaatgattagaggtattgggattgaaacgatct
tgacctattctcaaactttaaatatgtaagaagtccttgttacttaattgaacgtggaca
tttgaatgaagagcttttagtgggccatttttggtaagcagaactggcgatgcgggatga
accgaacgtgaagttaaagtgccggaatacacgctcatcagacaccacaaaaggtgttag
ttcatctagacagccggacggtggccatggaagtcggaatccgctaaggagtgtgtaaca
actcaccggccgaatgaactagccctgaaaatggatggcgctcaagcgtgttacttatac
ttcaccgctaaggttattttgatgctttagcgagtaggcaggcgtggaggtctagtgacg
aagccttggcagtgatgctgggtcgaacggcctctagtgcagatcttggtggtagtagca
aatattcaaatgagaactttgaagactgaagtggggaaaggttccgtgggaacagcggtt
ggccacgggttagtcgatcctaagagatggggaagctctgtttc--aatgc-gcttgatt
tttcaagccaacatcgaaagggaatccggttaatattccggaacttggatatagattctt
cacggtaacgtaactgaatgtggagacaacggcataagccctgggaggagttctcttttc
ttcttaacagcttaa-caccctgaaattagtttgtctagagctagggtcttcgggctgga
agagcctgacatctctgtcaggtccggtgcgcttatgacgttccttgaaaatccacagga
aggaatagtttttatgccaagtcgtactcataaccgcagcaggtctccaaggtgaacagc
ctctagttgatagaataatgtaggtaagggaagtcggcaaaatagatccgtaacttcggg
ataaggattggctctaaggatcgagtgttttgggccttgtttcagaacctagggaacctg
gctgg-gctgcc-tctcttcacg--gggaggtggactggctgggat-cttctagcggacg
tgcttggcagtctc-ttttcgaggcgtaccgattcacaccaaacgattaacttagaactg
gtacggacaaggggaatctgactgtctaattaaaacatagcattgcgatggtcagaaagt
gatgttgacgcaatgtgatttctgcccagtgct---------------------------
------------------------------------------------------------
------------------------------------------------------------
------------------------------------------------------------
------------------------------------------------------------
------------------------------------------------------------
------------------------------------------------------------
------------------------------------------------------------
--------------------ctgaatgtcaaagtgaagaaattcaaccaagcgcgggtaa
acggcgggagtaactatgactctcaaccttatagggaggcaagagcagggtatccgcaag
ggtattccgacctgctagtcgatctggtca------------------------------
------------------------------------------------------------
------------------------------------------------------------
------------------------------------------------------------
------------------------------------------------------------
------------------------------------------------------------
-------------------------------------a----------------------
------------------------------------------------------------
------------------------------------------------------------
------------------------------------------------------------
------------------------------------------------------------
-g----------------------------------------------------------
------------------------------------------------------------
---------------------tttttaaact-----------------------------
-----------------------------------------gtgggtgaccagcggcaac
ataacctggtacggggaaggc--------------------------cttcgagctgctt
cggcagattggctaatcccgtggcgagtcgtactagcgcgagct----------------
---------------------t-------------------------gtacaaagaccgt
cgtagagcgcggaaaggtatgggtcaac-------------------tctctgagttggc
ttaaggtacgtgccgtcccacacgatgataaagtgtgcttactactggagctcccacaga
gtaaaggtagcaaga----accagcaatggttgga-------------------------
---------agaaatgcttaaggtagccaaatgcctcgtcatctaattagtgacgcgcat
gaatggattaacgagattcccactgtccctatctactatctagcgaaaccacagcctggg
gaacgggccaggcagaatcagcggggaaagaagaccct----------------------
------------------------------------------------------------
------------------------------------------------------------
------------------------------------------------------------
------------------------------------------------------------
------------------------------------------------------------
-----------------------------------------------------------g
ttgagcttgactctagtttgacattgtgaaaagacatagggggtgtagcataggtgggag
ctccggcgcccttgaaataccaccacccttatcgtttttttacttattcaattaagcgga
attgggc--tagcgcccactttctagatttacgcc--ttcgt---ggcaatccgggttga
agacattgtcaggtggggagtttggctggggcggcacatctgttaaacaataacgcagat
gtcctaaggggggctcatggagaacagaaatctccagtagaacaaaagggtaaaagcccc
cttgattttgattttcagtgtgaatacaaaccatgaaagtgtggcctatcgatcctttag
tccctcagaatttgaggctagaggtgccagaaaagttaccacagggat------------
------------------------------------------------------------
------------------------------------------------------------
------------------------------------------------------------
------------------------------------------------------------
------------------------------------------------------------
------------------------------------------------------------
-------------------------------------------------------aactg
gcttgtggcagtcaagcgttcatagcgacatt
>Blastobotrys_indianensis_CBS_9600_T
------------------------------------------------------------
------------------------------------------------------------
------------------------------------------------------------
------------------------------------------------------------
------------------------------------------------------------
--------------------------------------cgtaacaaggt-----------
------------------------------------------------------------
------------------------------------------------------------
------------------------------------------------------------
------------------------------------------------------------
------------------------------------------------------------
------------------------------------------------------------
--------------------------------ttccgtaggtgaacctgcggaaggatca
ttaccgaaattga--------------------------------ttattcatcttcttc
tgtgaatttttcttt------------gaaattttgctttggctctgttggag-------
--------------------------taaaatccat------------agggccaacaga
a-----aaaac---tccttaaaa---------ctttttagtcaaacactaagaaa-----
--tcttaattgaatcaaaactttcaacaacggatctcttggttctcgcatcgatgaagaa
cgcagcgaaatgcgatacgtaatgtgaattgcagaattttgtgaatcatcgaatctttga
acgcacattgcgccttttgg-tattccagaaggcatgcttgtttgagcgtcatttctctc
tcctt-----atccaagggt-tttgttgtttatctctctt-----------taacggaga
gtacaatgaaagg-------------aaatggcagtgcttcggag--ctt--t-------
-tgcttattaagtgttttagg--tctaaccaactacacttttcaa--------agcagct
cta------------gcaagttggcttgataa--------cttttaatcaatg-------
--tgacctc--aaa----------------------------------------------
------------------------------------------------------------
------------------------------------------------------------
------------------------------------------------------aaacca
acagggattgcctcagtaacggcgagcgaagcggcaaaagctcaaatttgaaatctggcg
cttt--------------------------------------------------------
------------------------------------------------------------
------------------------------------------------------------
------cagcgtccgagttgtaatttgaaga-agtaactttggagttggcctttgcacat
gttccttggaacaggacatcatagagggtgagaatcccgtacatggtgaggtg-cccaac
tctttgtaaagtactttccaagagtcgagttgtttgggaatgcagctctaagtgggtggt
aaattccatctaaggctaaatattggcgagagaccgatagcgaacaagtacagtgatgga
aagatgaaaagaactttgaaaagagagtgaaatagtacgtgaaattgttgaaagggaagg
gcttgaaatcagacttggcttg-tagtgatcaac--tgtctcttgggac-tgtgcactcg
ctgcttgctaggccaacatcggttttggcggtaagataatggcagatgaatgtggctcat
tcgt------gagtgttatagcttc-tgtcgatattgccagctgggaccgaggactgcgc
---ttta-tgctaggatgttggcgtaatgattttaagccacccgtcttgaaacacggacc
aaggagtctaacgtctatgcgagtgtttgggtgtaaaaccc-gtacgcgtaatgaaagtg
aacgtagaggagagccttca---cgggtgcatcctcgaccgatcctgaag--tattcgga
tggatttgagtaagagcatagctgttgggacccgaaagatggtgaactatgcctgaatag
ggtgaagccagaggaaactctggtggaggctcgtagcgattctgacgtgcaaatcgatcg
tcaaatttgggtataggggcgaaagactaatcgaaccatctagtagctggttcctgccga
agtttccct---------------------------------------------------
------------------------------------------------------------
------------------------------------------------------------
------------------------------------------------------------
------------------------------------------------------------
------------------------------------------------------------
-----------------------------------------------caggatagcagaa
gctcgtatcagttttatgaggtaaagcgaatgattagaggtattgggattgaaacgatct
tgacctattctcaaactttaaatatgtaagaagtccttgttacttaattgaacgtggaca
tttgaatgaagagcttttagtgggccatttttggtaagcagaactggcgatgcgggatga
accgaacgtgaagttaaagtgccggaatacacgctcatcagacaccacaaaaggtgttag
ttcatctagacagccggacggtggccatggaagtcggaatccgctaaggaatgtgtaaca
actcaccggccgaatgaactagccctgaaaatggatggcgctcaagcgtgttacttatac
ttcaccgctagggttattgtgatgccctagcgagtaggcaggcgtggaggtc-agtgacg
aagccttggcagtgatgctgggtcgaacggcctctagtgcagatcttggtggtagtagca
aatattcaaatgagatctttgaagactgaagtggggaaaggttccatgggaacagcagtt
ggccatgggttagtcgatcctaagagatggggaagctctgtttc--aacgt-gcttgatt
tttcaagccaacatcgaaagggaaaccggttaaaattccggtacttggatatggattctt
cacggtaacgtaattgaatgtggagacgtcggcgtaagccctgggaggagttctcttttc
ttcttaacgatctat-caccctgaaattagtttgtctagagatagggtttacaggtcgga
agagcctgacatctttgtcaggtccggtgcgcttacgacgtcccttgaaaatccacagga
aggaatagttttcatgccaagtcgtactcataaccgcagcaggtctccaaggtgaacagc
ctctagttgatagaataatgtaggtaagggaagtcggcaaaatagatccgtaacttcggg
aaaaggattggctctaaggatcgagtgtttcgggccttgcttcagaacctgtgggtactg
atgg--actgccttctcttcacg--gggaagatggaccgttggaac-tttgcagcggacg
tgcttggcagttct-ttttaagagcgtactgattcacaccaaacgatcaacttagaactg
gtacggacaaggggaatctgactgtctaattaaaacatagcattgcgatggtcagaaagt
gatgttgacgcaatgtgatttctgcccagtgct---------------------------
------------------------------------------------------------
------------------------------------------------------------
------------------------------------------------------------
------------------------------------------------------------
------------------------------------------------------------
------------------------------------------------------------
------------------------------------------------------------
--------------------ctgaatgtcaaagtgaagaaattcaaccaagcgcgggtaa
acggcgggagtaactatgactcaa---cctttagagggtcatgaa---agtttctgtgaa
agc------agaggctagt-----------------------------------------
------------------------------------------------------------
------------------------------------------------------------
------------------------------------------------------------
------------------------------------------------------------
------------------------------------------------------------
--------------------------------------gagtacttgtaaatttgtggta
tt----------------------------------------------------------
------------------------------------------------------------
------------------------------------------------------------
-----------------------------------cgtaccatcggtaggacaagctact
t-----------------------------------------------------------
------------------------------------------------------------
------------------------------------------------------------
-------------------------------------------------------gcgac
actgtcaaattgcgggaacaccctaaagatttcaccaccaagctgc-attcgaaagattg
tagtggccgagttaatagccctgggtatggtaacagcgtgaaatatgtaacaatgggcaa
tccgcagccaagtcctaaa---------------------------------------gc
tctcaacgagtcatggatgcagttcaacgactaaatgtcagtgggcgtat----aaacgc
ttaagatatagtctggccacctc--------------------gagagaggtttccgagg
atgaaggcgcctacc----agccccgagcctcggaaggaaacactacaaagtgattctgg
aaatgtattaagtgctcttaaggtagccaaatgcctcgtcatctaattagtgacgcgcat
gaatggattaacgagattcccactgtccctatctactatctagcgaaaccacagccaagg
gaacgggcttggcagaatcagcggggaaagaagaccct----------------------
------------------------------------------------------------
------------------------------------------------------------
------------------------------------------------------------
------------------------------------------------------------
------------------------------------------------------------
-----------------------------------------------------------g
ttgagcttgactctagtttgacattgtgaaaagacatagagggtgtagaataagtgggag
cttcggcgccggtgaaataccactacctttatcgtttttttacttattcaattaagcgga
attggac--ttgcgtccactttctagatttacgcc--tttt----ggcaatccgggttga
agacattgtcaggtggggagtttggctggggcggcacatctgttaaacaataacgcagat
gtcctaagggggactcatggagaacagaaatctccagtagaacaaaagggtaaaagtccc
cttgattttgattttcagtgtgaatacaaaccatgaaagtgtggcctatcgatcctttag
tccctctgaatttgaggctagaggtgccagaaaagttaccacagggat------------
------------------------------------------------------------
------------------------------------------------------------
------------------------------------------------------------
------------------------------------------------------------
------------------------------------------------------------
------------------------------------------------------------
-------------------------------------------------------aactg
gcttgtggcagtcaagcgttcatagcgacatt
>Trichomonascus_petasosporus_CBS_9602_T
------------------------------------------------------------
------------------------------------------------------------
------------------------------------------------------------
------------------------------------------------------------
------------------------------------------------------------
-----------------------------------------aacaaggt-----------
------------------------------------------------------------
------------------------------------------------------------
------------------------------------------------------------
------------------------------------------------------------
------------------------------------------------------------
------------------------------------------------------------
--------------------------------ttccgtaggtgaacctgcggaaggatca
ttaccgaaattga-----------------------------------ttattcatcttc
tgtgaatttcttt--------------gaaattttgctttggctctttggaaa-------
---------------------------------ctt------------agggccaacaga
a-----aaaac---tccttaaaa---------ctttttagtcaaacactaagaaa-----
--tcttaattgaatcaaaactttcaacaacggatctcttggttctcgcatcgatgaagaa
cgcagcgaaatgcgatacgtaatgtgaattgcagaattttgtgaatcatcgaatctttga
acgcacattgcgccttttgg-tattccagaaggcatgcttgtttgagcgtcatttctctc
tcctt-----acacaagggt-tttgttgtaatct---------------ctctcacgaga
gtacaatgaaagg-------------aaatggcagtgcttcggag--ctt----------
----gctttaagtgttttagg--tctaaccaactacactaatt----------agcagct
ct----------ag-caaagttggcttg--------------------------------
------------------------------------------------------------
------------------------------------------------------------
------------------------------------------------------------
------------------------------------------------------aaacca
acagggattgcctcagtaacggcgagcgaagcggcaaaagctcaaatttgaaatctggcg
cttt--------------------------------------------------------
------------------------------------------------------------
------------------------------------------------------------
------cagcgtccgagttgtaatttgaaga-agcaactttggggttggcctttgcacat
gttccttggaacaggacatcatagagggtgagaatcccgtacatggtgaggtg-cccaac
cctttgtaaagtgctttccaagagtcgagttgtttgggaatgcagctctaagtgggtggt
aaattccatctaaggctaaatattggcgagagaccgatagcgaacaagtacagtgatgga
aagatgaaaagaactttgaaaagagagtgaaatagtacgtgaaattgttgaaagggaagg
gcttgaaatcagacttggcttg-tagtgatcaac--tgtctcttgggac-tgtgcactcg
ctgcttgctaggccaacatcggttttggcggtaagataatgtcagttgaatgtggctcat
tcgt------gagtgttatagcttc-tgtcgatattgccagctgggaccgaggactgcgc
---ttta-tgctaggatgttggcgtaatgattttaagccacccgtcttgaaacacggacc
aaggagtctaacgtctatgcgagtgtttgggtgtaaaaccc-gtacgcgtaatgaaagtg
aacgtagaggagagccttca---cgggtgcatcctcgaccgatcctgatg--tattcgga
tggatttgagtaagagcatagctgttgggacccgaaagatggtgaactatgcctgaatag
ggtgaagccagaggaaactctggtggaggctcgtagcgattctgacgtgcaaatcgatcg
tcaaatttgggtataggggcgaaagactaatcgaaccatctagtagctggttcctgccga
agtttccct---------------------------------------------------
------------------------------------------------------------
------------------------------------------------------------
------------------------------------------------------------
------------------------------------------------------------
------------------------------------------------------------
-----------------------------------------------caggatagcagaa
gctcgtatcagttttatgaggtaaagcgaatgattagaggtattgggattgaaacgatct
tgacctattctcaaactttaaatatgtaagaagtccttgttacttaattgaacgtggaca
tttgaatgaagagcttttagtgggccatttttggtaagcagaactggcgatgcgggatga
accgaacgtgaagttaaagtgccggaatacacgctcatcagacaccacaaaaggtgttag
ttcatctagacagccggacggtggccatggaagtcggaatccgctaaggaatgtgtaaca
actcaccggccgaatgaactagccctgaaaatggatggcgctcaagcgtgttacttatac
ttcaccgctagggttattgtgatgccctagcgagtaggcaggcgtggaggtc-agtgacg
aagccttggcagtgatgctgggtcgaacggcctctagtgcagatcttggtggtagtagca
aatattcaaatgagaactttgaagactgaagtggggaaaggttccatgggaacagtagtt
ggccatgggttagtcgatcctaagagatggggaagctctgtttc--aacgt-gcttgatt
tttcaagccaacatcgaaagggaaaccggttaaaattccggtacttggatatggattctt
cacggtaacgtaattgaatgtggagacgtcggcgtaagccctgggaggagttctcttttc
ttcttaacgatctat-caccctgaaattagtttgtctagagatagggtttacaggtcgga
agagcctgacatctttgtcaggtccggtgcgcttacgacgtcccttgaaaatccacagga
aggaatagttttcatgccaagtcgtactcataaccgcagcaggtctccaaggtgaacagc
ctctagttgatagaataatgtaggtaagggaagtcggcaaaatagatccgtaacttcggg
aaaaggattggctctaaggatcgagtgtttcgggccttgcttcagaacctgtgggtactg
atgg--actgccttctcttcacg--gggaaggtggaccgtcgggac-tttgcagcggacg
tgcttggcagttct-ttttaagagcgtactgattcacaccaaacgatcaacttagaactg
gtacggacaaggggaatctgactgtctaattaaaacatagcattgcgatggtcagaaagt
gatgttgacgcaatgtgatttctgcccagtgctcaacct--------aagtgttgccaaa
c----tattggcctac-ttcagggcac-----aggtaaccagtaatggt-agcctagtct
ttgta-attttacaaaggcgacatcctcaaattgcgggaagtcccttagagctctgagat
accgcggcact-gtgaaagcaagtgtg-cagcagatggtgtaacggccatcggatggtaa
aaactctcggagattgggtgatc-cgcagccaagccctacgtcttaa--cagatatgggt
gcagttcacagactaaatgtggatgggttctattcgtgtcaacagta----------tta
aaaaatgacggttc--tccgtgggcaattttatctgttggtaacatgcatgagtagatgc
ttaagatatagtcgggcctgtgctgaaaagtacggggtttttgtgtggcgctgcttcggc
agctgcgacatgaataaatgctgaatgtcaaagtgaagaaattcaaccaagcgcgggtaa
acggcgggagtaactatgactcaa--------agagggtcacgaa---agtttctgtgaa
agc------agaggctagtttgctttctctatagatgggttggatatgtggttagtaacg
gtcattatcggtggcggcgtgtttaagggcatgtcaagtgtcgtgtggtgatttcatgcg
acatgttgtgtgttgtatgcgacagtcgatctgtggtgatttctattgtgcttcatgcga
catgttgtgtgttgcatgatctgttgtggagaggaaggcccttggtatcaatgtgctgct
agtctccacagccggtcgtgtctataagcaataaatatatgattagcaataattatatga
cgtgattagcaatttttggggatatattcgttgttgcacatttcgtgaaatgtgcaacag
ggtatctagatggcggtatcggtgtgtggtgcctcgcaaagagctggtacacacctgata
tttcccactggcctcaagcattgcggttcatggttgcaccgggattcaagaacatgtttg
ttgatgcagcagataactccttggcactgtcgtcgtgaattgttggcttgccgcgattcc
agcgtcagatgctctgggttgaagcagccccggttgtcgcacaaatgagatacctgcaat
tcactgtcgtaatcgtctctgtgaagaacgtacgatgcaatgtgcaataggcaggccact
tgattggatctcccagtgagcgtcacatcccgcttgacatagatctgaacgtagccatca
gtattgatcgttcgaccacgatacatccagcatcctagttgatcgtcgatatttcgtcgg
ttcataacctttcgaaacgcttttcggaactgaggtcgcattgacccgtattcgattcga
ttggtcatctggatgttctaacggtaagttgggtcccagtgtggggagaaagtaggcgac
accgtcaaattgcgggaacctcctaaagacttgaacaccaagccatgatctgaaaagaca
tggtggccgagttaatagccctgggtatggtaaaagcttcaagtatgttacaatggacaa
tccgcagccaagccctaagtgtcaagtgagacattaagtgtcaagtgagacattgagtgt
cacgtgagacatatgggtgcagttcaacgactagatgtcggtgggccttttttcaaaggc
ttaagatatagtctggccacccc--------------------gagagggggctcgaaga
ctaagggcgaccaca----agcccccgagcttcgaggcagaaatttaattattttct---
--gtggattaaaagctcttaaggtagccaaatgcctcgtcatctaattagtgacgcgcat
gaatggattaacgagattcccactgtccctatctactatctagcgaaaccacagccaagg
gaacgggcttggcagaatcagcggggaaagaagaccct----------------------
------------------------------------------------------------
------------------------------------------------------------
------------------------------------------------------------
------------------------------------------------------------
------------------------------------------------------------
-----------------------------------------------------------g
ttgagcttgactctagtttgacattgtgaaaagacatagagggtgtagaataagtgggag
cttcggcgccggtgaaataccactacctttatcgtttttttacttattcaattaagcgga
attggac--ttgcgtccactttctagatttacgcc--tttt----ggcaatccgggttga
agacattgtcaggtggggagtttggctggggcggcacatctgttaaacaataacgcagat
gtcctaagggggactcatggagaacagaaatctccagtagaacaaaagggtaaaagtccc
cttgattttgattttcagtgtgaatacaaaccatgaaagtgtggcctatcgatcctttag
tccctctgaatttgaggctagaggtgccagaaaagttaccacagggat------------
------------------------------------------------------------
------------------------------------------------------------
------------------------------------------------------------
------------------------------------------------------------
------------------------------------------------------------
------------------------------------------------------------
-------------------------------------------------------aactg
gcttgtggcagtcaagcgttcatagcgacatt
>Blastobotrys_davincii_CBS_16861_T
------------------------------------------------------------
------------------------------------------------------------
------------------------------------------------------------
------------------------------------------------------------
------------------------------------------------------------
------------------------------------------------------------
------------------------------------------------------------
------------------------------------------------------------
------------------------------------------------------------
------------------------------------------------------------
------------------------------------------------------------
------------------------------------------------------------
----------------------------------------------------aaggatca
ttaacgaatatga-------------------------------tttatatcttcatttt
tgtgaacactttagtct---ttattgactttaattgcttcggtcgctgtt----------
--------------------------------agca------------gcggccggtaga
------aaaac---tttttaaa------------ctttagtctaatacttaaga------
----ttttaataatcaaaactttcaacaacggatctctaggttctcgcatcgatgaagaa
cgcagcgaaatgcgatacgtaatgtgaattgcagaattttgtgaatcatcgaatctttga
acgcacattgcgcctggtgg-tattccgccaggcatgcctgtttgagcgtcattactctc
tcac-------tccggtggt-tttgttgtatctctctctttcc---------tagggaaa
gtgcaatgaaaag-------------taatggcagtctattagtg--cct----------
----tggaaacgtgttttagg--tcctaccaactacactactacc-----------acac
ta----------aa-agaagtcggcttgataaccctt---tttta--tcaaatt------
--tgacctc--aaatcaggtaagactacccgccgaacttaagcatatca-----------
------------------------------------------------------------
------------------------------------------------------------
------------------------------------------------------aaacca
acagggattgcctcagtaacggcgagcgaagcggcaaaagctcaaatttgaaagctagcg
tctt--------------------------------------------------------
------------------------------------------------------------
------------------------------------------------------------
----ttaggcgttcgcgttgtaatttgaagatggcaactttgggggcggctcttgcataa
gttccttggaacaggacgtcatagagggtgagaatcccgtttatggcgagagt-accgtc
cctatgtaaagtgctttctaagagtcgagttgtttgggaatgcagctctaagtgggtggt
aaattccatctaaggctaaatataggcgagagaccgatagcgaacaagtacagtgatgga
aagatgaaaagaactttgaaaagagagtgaaaaagtacgtgaaattgttggaagggaagg
gcttgagatcagacttggcttg-tagtgatcagc--tgtctttcgggac-tgtgcactcg
ctacttgctaggccagcatcagttctggcggtgagataatggtagtggaatgtgactctg
cttc--ggtagagtgttatagccacatgcagatgtcaccagccgggactgaggaccgcgc
---ttcg-tgctaggatgctggcgtaatgatcttaagccacccgtcttgaaacacggacc
aaggagtctaacgcttatgcgagtgtttgggtgtaaaaccc-ttgcgcgtaatgaaagtg
aacgtagaggagatccttct----gggagcaccctcgaccgatcctgacg--tattcaga
tggatttgagtaagagcataattgttgggacccgaaagatggtgaactatgcctgaatag
ggtgaagccagaggaaactctggtggaggctcgtagcgattctgacgtgcaaatcgatcg
tcaaatttgggtataggggcgaaagactaatcgaaccatctagtagctggttcctgccga
agtt--------------------------------------------------------
------------------------------------------------------------
------------------------------------------------------------
------------------------------------------------------------
------------------------------------------------------------
------------------------------------------------------------
------------------------------------------------------------
------------------------------------------------------------
------------------------------------------------------------
------------------------------------------------------------
------------------------------------------------------------
------------------------------------------------------------
------------------------------------------------------------
------------------------------------------------------------
------------------------------------------------------------
------------------------------------------------------------
------------------------------------------------------------
------------------------------------------------------------
------------------------------------------------------------
------------------------------------------------------------
------------------------------------------------------------
------------------------------------------------------------
------------------------------------------------------------
------------------------------------------------------------
------------------------------------------------------------
------------------------------------------------------------
------------------------------------------------------------
------------------------------------------------------------
------------------------------------------------------------
------------------------------------------------------------
------------------------------------------------------------
------------------------------------------------------------
------------------------------------------------------------
------------------------------------------------------------
------------------------------------------------------------
------------------------------------------------------------
------------------------------------------------------------
------------------------------------------------------------
------------------------------------------------------------
------------------------------------------------------------
------------------------------------------------------------
------------------------------------------------------------
------------------------------------------------------------
------------------------------------------------------------
------------------------------------------------------------
------------------------------------------------------------
------------------------------------------------------------
------------------------------------------------------------
------------------------------------------------------------
------------------------------------------------------------
------------------------------------------------------------
------------------------------------------------------------
------------------------------------------------------------
------------------------------------------------------------
------------------------------------------------------------
------------------------------------------------------------
------------------------------------------------------------
------------------------------------------------------------
------------------------------------------------------------
------------------------------------------------------------
------------------------------------------------------------
------------------------------------------------------------
------------------------------------------------------------
------------------------------------------------------------
------------------------------------------------------------
------------------------------------------------------------
------------------------------------------------------------
------------------------------------------------------------
------------------------------------------------------------
------------------------------------------------------------
------------------------------------------------------------
------------------------------------------------------------
------------------------------------------------------------
------------------------------------------------------------
------------------------------------------------------------
------------------------------------------------------------
------------------------------------------------------------
------------------------------------------------------------
------------------------------------------------------------
------------------------------------------------------------
------------------------------------------------------------
--------------------------------
>Blastobotrys_bombycis_CBS_15274_T
ctggctatagaagatg--------------------------------------------
-----------ggcaactgttttcagtagctggaaagc----------------------
-------------------tggtcaaacttggtcatttagaggaagtaaaagt-------
------------------------------------------------------------
------------------------------------------------------------
--------------------------------------cgtaacaaggt-----------
------------------------------------------------------------
------------------------------------------------------------
------------------------------------------------------------
------------------------------------------------------------
------------------------------------------------------------
------------------------------------------------------------
--------------------------------ttccgtaggtgaacctgcggaaggatca
ttactgaat-----------------------------------gatttatatcttattt
tgtgaatttgact-------tcttaggaagttcttgcttcggccctggta----------
----------------------------gaaatacc------------aaggccggtag-
------aaaac---tctttaaac-----------ctttagtctaaacttgatta------
----ttttaataattaaaactttcaacaacggatctctaggttctcgcatcgatgaagaa
cgcagcgaaatgcgatacgtaatgtgaattgcagaattttgtgaatcatcgaatctttga
acgcacattgcacctggtgg-tattccgccaggtatgcttgtttgagcgtcatttctttc
tcact------ttcagtggt-tttgctgctatcttcccct---------------gggaa
gtgcagtgaaaag-------------aaatggcatttctttattt---------------
---tgctaaacgtgttttagg--tctaaccaactacactactaag--------------c
tt----------aa-ctaagaaggcttgataa--------ccttt--tcaagtt------
--tgacctc--aaatcaagtaagactacccgctgaacttaagcatatcaataagcggagg
aaaag-------------------------------------------------------
------------------------------------------------------------
------------------------------------------------------aaacca
acagggattgccctagtaacggcgagcgaagcggcaaaagctcaaatttgaaagctagcg
tctttta--ggcgttcgcgttgtaatttgaagatggcaactttggcagcggtcttt----
------------------------------------------------------------
-------------------------------acaaaagctcaaatttgaaagctagc--g
tcttttaggcgttcgcgttgtaatttgaagatggcaactttggcagcggtctttacatat
gttccttggaataggacgtcatagagggtgagaaccccgtatatggtatggat-cccgct
gctttgtaaagtgctttctaagagtcgagttgtttgggaatgcagctctaagtgggtggt
aaattccatctaaggctaaatataggcgagagaccgatagcgaacaagtacagtgatgga
aagatgaaaagaactttgaaaagagagtgaaaaagtacgtgaaattgttgaaagggaagg
gcttgagatcagacttggcttg-tagtgatcaac--tatctctagggat-tgtgcactcg
ctacttgctaggccagcatcagttttggcagtgggataatagcagcggaatgtgactttg
cttc--gggaaagtgttatagccgcatgctgataccactagctgagactgaggtctgcgt
---ctttgtactaggatgctggcataatgatcttaagccacccgtcttgaaacacggacc
aaggagtctaacgtctatgcgagtgtttgggtgtaaaaccc-ttgcgcgtaatgaaagtg
aacgtagaggagaacttgta---ctagtgcatcctcgaccgatcctgacg--tattcaga
tggatttgagtaagagcatagctgttgggacccgaaagatggtgaactatgcctgaatag
ggtgaagccagaggaaactctggtggaggctcgtagcgattctgacgtgcaaatcgatcg
tcaaatttgggtataggg------------------------------------------
------------------------------------------------------------
------------------------------------------------------------
------------------------------------------------------------
------------------------------------------------------------
------------------------------------------------------------
------------------------------------------------------------
------------------------------------------------------------
------------------------------------------------------------
------------------------------------------------------------
------------------------------------------------------------
------------------------------------------------------------
------------------------------------------------------------
------------------------------------------------------------
------------------------------------------------------------
------------------------------------------------------------
------------------------------------------------------------
------------------------------------------------------------
------------------------------------------------------------
------------------------------------------------------------
------------------------------------------------------------
------------------------------------------------------------
------------------------------------------------------------
------------------------------------------------------------
------------------------------------------------------------
------------------------------------------------------------
------------------------------------------------------------
------------------------------------------------------------
------------------------------------------------------------
------------------------------------------------------------
------------------------------------------------------------
------------------------------------------------------------
------------------------------------------------------------
------------------------------------------------------------
------------------------------------------------------------
------------------------------------------------------------
------------------------------------------------------------
------------------------------------------------------------
------------------------------------------------------------
------------------------------------------------------------
------------------------------------------------------------
------------------------------------------------------------
------------------------------------------------------------
------------------------------------------------------------
------------------------------------------------------------
------------------------------------------------------------
------------------------------------------------------------
------------------------------------------------------------
------------------------------------------------------------
------------------------------------------------------------
------------------------------------------------------------
------------------------------------------------------------
------------------------------------------------------------
------------------------------------------------------------
------------------------------------------------------------
------------------------------------------------------------
------------------------------------------------------------
-----------------------c----------------ga------------------
------------------------------------------------------------
------------------------------------------------------------
------------------------------------------------------------
------------------------------------------------------------
------------------------------------------------------------
------------------------------------------------------------
------------------------------------------------------------
------------------------------------------------------------
------------------------------------------------------------
------------------------------------------------------------
------------------------------------------------------------
------------------------------------------------------------
------------------------------------------------------------
------------------------------------------------------------
------------------------------------------------------------
------------------------------------------------------------
------------------------------------------------------------
------------------------------------------------------------
------------------------------------------------------------
------------------------------------------------------------
------------------------------------------------------------
------------------------------------------------------------
------------------------------------------------------------
------------------------------------------------------------
--------------------------------
>Blastobotrys_fungorum_CBS_259.70_T
------------------------------------------------------------
------------------------------------------------------------
------------------------------------------------------------
------------------------------------------------------------
------------------------------------------------------------
---------------------------------------gtaacaaggt-----------
------------------------------------------------------------
------------------------------------------------------------
------------------------------------------------------------
------------------------------------------------------------
------------------------------------------------------------
------------------------------------------------------------
--------------------------------ttccgtaggtgaacctgcggaaggatca
ttactgaatgtat-------------------------------------tatcattttc
tgtgaatgtgcctggta---gcgataccagggattgcttcggctttgaat----------
-----ttatctttggatttatctttggatttacgtc------------aaggctgctgg-
------aaaac---tcttaaaacatt-------------gtctaaacaa-----------
--ttattaaataattaaaactttcaacaacggatctctaggttctcgcatcgatgaagaa
cgcagcgaaatgcgatacgtattgtgaattgcagatttttgtgaatcatcgaatctttga
acgcacattgcgcctggtggttattccgccaggcatgcctgtttgagcgtcatttctctc
tcactaatttattaggtggt-tttgctggatctctaaactccc--ctgggagaagttaga
gcccggtgaaaag-------------aaatggcatggctcttgtt---------------
--cctgttaacgtgttctagg--tttt-ccaactacactactagc---------------
---------ggaatttgaagtcggcttgataa--------ctctt--tcaacgt------
--tgacctc--aaatcaggtaagactacccgccgaacttaag------------------
------------------------------------------------------------
------------------------------------------------------------
------------------------------------------------------------
--------tgcctcagtaacggcgagcgaagcggcaaaagctcaaatttgaaagctagcg
tttt--------------------------------------------------------
------------------------------------------------------------
------------------------------------------------------------
-----ttaacgttcgcgttgtaatttgaagatggcaactttggggacggccttggcatat
gttccttggaacaggacgtcatagagggtgagaatcccgtacgtggccttgtc-accgtc
cctttgtaaagtgctttctaagagtcgagttgtttgggaatgcagctctaagtgggtggt
aaattccatctaaggctaaatataggcgagagaccgatagcgaacaagtacagtgatgga
aagatgaaaagaactttgaaaagagagtgaaaaagtacgtgaaattgttgaaagggaagg
gcttgagatcagacttggcttg-cggtgatcaac--tgtctcttgggac-tgtgcactcg
ccacttgctaggccagcatcagtttttgcggtaggataatggcagcggaatgtgactttg
cctc--ggtaaagtgttataaccgcctgctgatgctaccagcggagactgaggaccgcgc
ctttttg-ggctaggatgctggcgtaatgatcttaagccacccgtcttgaaacacggacc
aaggagtctaacgtctatgcgagtgtttgggtgtaaaactc-ttgcgcgtaattaaagtg
aacgtagaggagatccccct----gggagcatcctcgaccgatcctgacg--tattcaga
aggatttgagtaagagcatagctgttgggacccgaaagatggtgaactatgcctgaatag
ggtgaagccagaggaaactctggtggaggctcgtagcgattctgacgtgcaaatcgatcg
tcaaatttgggtataggggcgaaagac---------------------------------
------------------------------------------------------------
------------------------------------------------------------
------------------------------------------------------------
------------------------------------------------------------
------------------------------------------------------------
------------------------------------------------------------
------------------------------------------------------------
------------------------------------------------------------
------------------------------------------------------------
------------------------------------------------------------
------------------------------------------------------------
------------------------------------------------------------
------------------------------------------------------------
------------------------------------------------------------
------------------------------------------------------------
------------------------------------------------------------
------------------------------------------------------------
------------------------------------------------------------
------------------------------------------------------------
------------------------------------------------------------
------------------------------------------------------------
------------------------------------------------------------
------------------------------------------------------------
------------------------------------------------------------
------------------------------------------------------------
------------------------------------------------------------
------------------------------------------------------------
------------------------------------------------------------
------------------------------------------------------------
------------------------------------------------------------
------------------------------------------------------------
------------------------------------------------------------
------------------------------------------------------------
------------------------------------------------------------
------------------------------------------------------------
------------------------------------------------------------
------------------------------------------------------------
------------------------------------------------------------
------------------------------------------------------------
------------------------------------------------------------
------------------------------------------------------------
------------------------------------------------------------
------------------------------------------------------------
------------------------------------------------------------
------------------------------------------------------------
------------------------------------------------------------
------------------------------------------------------------
------------------------------------------------------------
------------------------------------------------------------
------------------------------------------------------------
------------------------------------------------------------
------------------------------------------------------------
------------------------------------------------------------
------------------------------------------------------------
------------------------------------------------------------
------------------------------------------------------------
------------------------------------------------------------
------------------------------------------------------------
------------------------------------------------------------
------------------------------------------------------------
------------------------------------------------------------
------------------------------------------------------------
------------------------------------------------------------
------------------------------------------------------------
------------------------------------------------------------
------------------------------------------------------------
------------------------------------------------------------
------------------------------------------------------------
------------------------------------------------------------
------------------------------------------------------------
------------------------------------------------------------
------------------------------------------------------------
------------------------------------------------------------
------------------------------------------------------------
------------------------------------------------------------
------------------------------------------------------------
------------------------------------------------------------
------------------------------------------------------------
------------------------------------------------------------
------------------------------------------------------------
------------------------------------------------------------
--------------------------------
>Blastobotrys_xishuangbannaensis_CBS_16044_T
------------------------------------------------------------
------------------------------------------------------------
------------------------------------------------------------
------------------------------------------------------------
------------------------------------------------------------
------------------------------------------------------------
------------------------------------------------------------
------------------------------------------------------------
------------------------------------------------------------
------------------------------------------------------------
------------------------------------------------------------
------------------------------------------------------------
----------------------------------------------------aaggatca
ttaacgaaattga-------------------------------attatacatctttttc
tgtgaatttgcattctt---tttaagaatgatattgcttcggtgctttta----------
--------------------------------atta------------agcaccggtgaa
------taaact--caattaag----------attttttgtctaaaacttgatta-----
-tattaatttaaatcaaaactttcaacaacggatctctaggttctcgcatcgatgaagaa
cgcagcgaaatgcgatacgtattgtgaattgcagaattttgtgaatcatcgaatctttga
acgcacattgcgcctggtgg-tattccgccaggcatgcctgtttgagcgtcatttctctc
tcact-----taacagtggt-tttgctgtatctctttttt----------attaaaaaga
gtacggtgaaagg-------------aaatggcaagactttgatc---------------
---ttggaaaagtgttttagg--ttctaccaactacattagtacc-----------aaaa
tc----------ag-ttgagttggcttgataa--------ttctt--tcaatgt------
--tgacctc--aaatcaggtaagactacccgctgaacttaa-------------------
------------------------------------------------------------
------------------------------------------------------------
------------------------------------------------------aaacca
acagggattgcctcagtaacggcgagcgaagcggcaaaagctcaaatttgaaagctagcg
tcatt-------------------------------------------------------
------------------------------------------------------------
------------------------------------------------------------
----tttggcgttcgcgttgtaatttgaagatggcaactttggaaatggcctttgcacat
gttccttggaataggacatcatagagggtgagaatcccgtacatggtgaggtg-cccatt
tctttgtaaagtgctttctaagagtcgagttgtttgggaatgcagctctaattgggtggt
aaattccatctaaagctaaatataggcgagagaccgatagtgaacaagtacagtgatgga
aagatgaaaagaactttgaaaagagagtgaaaaagtacgtgaaattgttgaaagggaagg
gcttgagatcagacttggattt-tagtgatcaac--tgtctttcgggac-tgtgcactcg
ctattttctaggccaacatcagttttgacggtgggataatagtagaggaatgtgactttg
cttc--ggtaaagtgttatagcctcatgctgatgccaccagtcgagactgaggaccgcgc
---tttatagctaggatgttggcgtaatgatcttaagccac-------------------
------------------------------------------------------------
------------------------------------------------------------
------------------------------------------------------------
------------------------------------------------------------
------------------------------------------------------------
------------------------------------------------------------
------------------------------------------------------------
------------------------------------------------------------
------------------------------------------------------------
------------------------------------------------------------
------------------------------------------------------------
------------------------------------------------------------
------------------------------------------------------------
------------------------------------------------------------
------------------------------------------------------------
------------------------------------------------------------
------------------------------------------------------------
------------------------------------------------------------
------------------------------------------------------------
------------------------------------------------------------
------------------------------------------------------------
------------------------------------------------------------
------------------------------------------------------------
------------------------------------------------------------
------------------------------------------------------------
------------------------------------------------------------
------------------------------------------------------------
------------------------------------------------------------
------------------------------------------------------------
------------------------------------------------------------
------------------------------------------------------------
------------------------------------------------------------
------------------------------------------------------------
------------------------------------------------------------
------------------------------------------------------------
------------------------------------------------------------
------------------------------------------------------------
------------------------------------------------------------
------------------------------------------------------------
------------------------------------------------------------
------------------------------------------------------------
------------------------------------------------------------
------------------------------------------------------------
------------------------------------------------------------
------------------------------------------------------------
------------------------------------------------------------
------------------------------------------------------------
------------------------------------------------------------
------------------------------------------------------------
------------------------------------------------------------
------------------------------------------------------------
------------------------------------------------------------
------------------------------------------------------------
------------------------------------------------------------
------------------------------------------------------------
------------------------------------------------------------
------------------------------------------------------------
------------------------------------------------------------
------------------------------------------------------------
------------------------------------------------------------
------------------------------------------------------------
------------------------------------------------------------
------------------------------------------------------------
------------------------------------------------------------
------------------------------------------------------------
------------------------------------------------------------
------------------------------------------------------------
------------------------------------------------------------
------------------------------------------------------------
------------------------------------------------------------
------------------------------------------------------------
------------------------------------------------------------
------------------------------------------------------------
------------------------------------------------------------
------------------------------------------------------------
------------------------------------------------------------
------------------------------------------------------------
------------------------------------------------------------
------------------------------------------------------------
------------------------------------------------------------
------------------------------------------------------------
------------------------------------------------------------
------------------------------------------------------------
------------------------------------------------------------
------------------------------------------------------------
------------------------------------------------------------
--------------------------------
>Blastobotrys_nigripullensis_CBS_17880
ctggctccaggaaatg--------------------------------------------
-----------ggcaaccgttaccaggagccgggaagc----------------------
-------------------tggtcaaacttggtcatttagaggaagtaaaagt-------
------------------------------------------------------------
------------------------------------------------------------
--------------------------------------cgtaacaaggt-----------
------------------------------------------------------------
------------------------------------------------------------
------------------------------------------------------------
------------------------------------------------------------
------------------------------------------------------------
------------------------------------------------------------
--------------------------------ttccgtaggtgaacctgcggaaggatca
ttaccgaatttga-----------------------------------ttatcttctttc
tgtgaatttaat---------------aatgacttgcttcggcgggtgttatggttgatt
gatgacttctttttgagttgtctc-ttttctcctta------------cccgccgaaagg
t-----taaac---tcaacaaatt--------attttttgtctaaacaaataaa------
----actaatagatcaaaactttcagcaacggatctcttggttctcgcatcgatgaagaa
cgcagcgaaatgcgatacgtaatgtgaattgcagaattttgtgaatcatcgaatctttga
acgcacattgcgccttgtgg-tattccacagggcatgcctgtttgagcgtcatttctctc
tcac-------taacgtggt-tttgttgtatctctctctttta--------ttagagaga
gtgcaatgaaagg-------------aaatggcagtgcttcgaag---------------
-tttgccaaacgtgttctagg--ttgtaccaactacactagtaag------------cgc
tt----------ca-ataagccggcttgataaacc-----tttta--ttaagtt------
--tgacctc--aaatcaggtaagaatacccgctgaacttaagcatatcaataagcggagg
aaaag-------------------------------------------------------
------------------------------------------------------------
------------------------------------------------------aaacca
accgggattgccctagtaacggcgagcgaagcggcaaaagctcaaatttgaaatctggcg
tgttttttacgcgtccgagttgtaatttgaagatggtaactttggaggcggcccttgcat
atgttccttggaataggacgtcatagagggtgagaaccccgtatat--------------
---ggcggccctagtaacggcgagcgaagcggcaaaagctcaaatttgaaatctggcgtg
ttttttacgcgtccgagttgtaatttgaagatggtaactttggaggcggcccttgcatat
gttccttggaataggacgtcatagagggtgagaaccccgtatatggcgaggtg-cccgtc
tctatgtaaagtgctgtctaagagtcgagttgtttgggaatgcagctctaagtgggtggt
aaattccatctaaggctaaatataggcgagagaccgatagcgaacaagtacagtgatgga
aagatgaaaagaactttgaaaagagagtgaaaaagtacgtgaaattgctgaaagggaagg
gcttgagatcagacttggtttg-tagtgatcaac--tgtctttcgggac-tgtgcactcg
ctacttgctaggccagcatcagttctggcggtaggaaaatagcggttgaatgtggctctg
cttc--ggtggagtgttatagcttc-cgttgatactgccagccgggactgaggaccgcgc
---ttcg-tgctaggatgctggcgtaatgatcttaagccacccgtcttgaaacacggacc
aaggagtctaacgtctatgcgagtgtttgggtgtaaaaccc-gtacgcgtaatgaaagtg
aacgtagaggagaaccctta---cgggtgcatcctcgaccgatccagaggtttcttctga
aggatttgagtaagagcatagctgttgggacccgaaagatggtgaactatgcctgaatag
ggtgaagccagaggaaactctggtggaggctcgtagcggttctgacgtgcaaatcgatcg
taaaatttgggtataggggcgaa-------------------------------------
------------------------------------------------------------
------------------------------------------------------------
------------------------------------------------------------
------------------------------------------------------------
------------------------------------------------------------
------------------------------------------------------------
------------------------------------------------------------
------------------------------------------------------------
------------------------------------------------------------
------------------------------------------------------------
------------------------------------------------------------
------------------------------------------------------------
------------------------------------------------------------
------------------------------------------------------------
------------------------------------------------------------
------------------------------------------------------------
------------------------------------------------------------
------------------------------------------------------------
------------------------------------------------------------
------------------------------------------------------------
------------------------------------------------------------
------------------------------------------------------------
------------------------------------------------------------
------------------------------------------------------------
------------------------------------------------------------
------------------------------------------------------------
------------------------------------------------------------
------------------------------------------------------------
------------------------------------------------------------
------------------------------------------------------------
------------------------------------------------------------
------------------------------------------------------------
------------------------------------------------------------
------------------------------------------------------------
------------------------------------------------------------
------------------------------------------------------------
------------------------------------------------------------
------------------------------------------------------------
------------------------------------------------------------
------------------------------------------------------------
------------------------------------------------------------
------------------------------------------------------------
------------------------------------------------------------
------------------------------------------------------------
------------------------------------------------------------
------------------------------------------------------------
------------------------------------------------------------
------------------------------------------------------------
------------------------------------------------------------
------------------------------------------------------------
------------------------------------------------------------
------------------------------------------------------------
------------------------------------------------------------
------------------------------------------------------------
------------------------------------------------------------
------------------------------------------------------------
------------------------------------------------------------
------------------------------------------------------------
------------------------------------------------------------
------------------------------------------------------------
------------------------------------------------------------
------------------------------------------------------------
------------------------------------------------------------
------------------------------------------------------------
------------------------------------------------------------
------------------------------------------------------------
------------------------------------------------------------
------------------------------------------------------------
------------------------------------------------------------
------------------------------------------------------------
------------------------------------------------------------
------------------------------------------------------------
------------------------------------------------------------
------------------------------------------------------------
------------------------------------------------------------
------------------------------------------------------------
------------------------------------------------------------
------------------------------------------------------------
------------------------------------------------------------
------------------------------------------------------------
------------------------------------------------------------
--------------------------------
>Blastobotrys_nigripullensis_CBS_17879_T
ctggctccaggaaatg--------------------------------------------
-----------ggcaaccgttaccaggagccgggaagc----------------------
-------------------tggtcaaacttggtcatttagaggaagtaaaagt-------
------------------------------------------------------------
------------------------------------------------------------
--------------------------------------cgtaacaaggt-----------
------------------------------------------------------------
------------------------------------------------------------
------------------------------------------------------------
------------------------------------------------------------
------------------------------------------------------------
------------------------------------------------------------
--------------------------------ttccgtaggtgaacctgcggaaggatca
ttaccgaatttga-----------------------------------ttatcttctttc
tgtgaatttaat---------------aatgacttgcttcggcgggtgttatggttgatt
gatgacttctttttgagttgtctc-ttttctcctta------------cccgccgaaagg
t-----taaac---tcaacaaatt--------attttttgtctaaacaaataaa------
----actaatagatcaaaactttcagcaacggatctcttggttctcgcatcgatgaagaa
cgcagcgaaatgcgatacgtaatgtgaattgcagaattttgtgaatcatcgaatctttga
acgcacattgcgccttgtgg-tattccacagggcatgcctgtttgagcgtcatttctctc
tcac-------taacgtggt-tttgttgtatctctctctttta--------ttagagaga
gtgcaatgaaagg-------------aaatggcagtgcttcgaag---------------
-tttgccaaacgtgttctagg--ttgtaccaactacactagtaag------------cgc
tt----------ca-ataagccggcttgataaacc-----tttta--ttaagtt------
--tgacctc--aaatcaggtaagaatacccgctgaacttaagcatatcaataagcggagg
aaaag-------------------------------------------------------
------------------------------------------------------------
------------------------------------------------------aaacca
accgggattgccctagtaacggcgagcgaagcggcaaaagctcaaatttgaaatctggcg
tgttttttacgcgtccgagttgtaatttgaagatggtaactttggaggcggcccttgcat
atgttccttggaataggacgtcatagagggtgagaaccccgtatat--------------
----attgccctagtaacggcgagcgaagcggcaaaagctcaaatttgaaatctggcgtg
ttttttacgcgtccgagttgtaatttgaagatggtaactttggaggcggcccttgcatat
gttccttggaataggacgtcatagagggtgagaaccccgtatatggcgaggtg-cccgtc
tctatgtaaagtgctgtctaagagtcgagttgtttgggaatgcagctctaagtgggtggt
aaattccatctaaggctaaatataggcgagagaccgatagcgaacaagtacagtgatgga
aagatgaaaagaactttgaaaagagagtgaaaaagtacgtgaaattgctgaaagggaagg
gcttgagatcagacttggtttg-tagtgatcaac--tgtctttcgggac-tgtgcactcg
ctacttgctaggccagcatcagttctggcggtaggaaaatagcggttgaatgtggctctg
cttc--ggtggagtgttatagcttc-cgttgatactgccagccgggactgaggaccgcgc
---ttcg-tgctaggatgctggcgtaatgatcttaagccacccgtcttgaaacacggacc
aaggagtctaacgtctatgcgagtgtttgggtgtaaaaccc-gtacgcgtaatgaaagtg
aacgtagaggagaaccctta---cgggtgcatcctcgaccgatccagaggtttcttctga
aggatttgagtaagagcatagctgttgggacccgaaagatggtgaactatgcctgaatag
ggtgaagccagaggaaactctggtggaggctcgtagcggttctgacgtgcaaatcgatcg
taaaatttgggtataggggcgaaagactaat-----------------------------
------------------------------------------------------------
------------------------------------------------------------
------------------------------------------------------------
------------------------------------------------------------
------------------------------------------------------------
------------------------------------------------------------
------------------------------------------------------------
------------------------------------------------------------
------------------------------------------------------------
------------------------------------------------------------
------------------------------------------------------------
------------------------------------------------------------
------------------------------------------------------------
------------------------------------------------------------
------------------------------------------------------------
------------------------------------------------------------
------------------------------------------------------------
------------------------------------------------------------
------------------------------------------------------------
------------------------------------------------------------
------------------------------------------------------------
------------------------------------------------------------
------------------------------------------------------------
------------------------------------------------------------
------------------------------------------------------------
------------------------------------------------------------
------------------------------------------------------------
------------------------------------------------------------
------------------------------------------------------------
------------------------------------------------------------
------------------------------------------------------------
------------------------------------------------------------
------------------------------------------------------------
------------------------------------------------------------
------------------------------------------------------------
------------------------------------------------------------
------------------------------------------------------------
------------------------------------------------------------
------------------------------------------------------------
------------------------------------------------------------
------------------------------------------------------------
------------------------------------------------------------
------------------------------------------------------------
------------------------------------------------------------
------------------------------------------------------------
------------------------------------------------------------
------------------------------------------------------------
------------------------------------------------------------
------------------------------------------------------------
------------------------------------------------------------
------------------------------------------------------------
------------------------------------------------------------
------------------------------------------------------------
------------------------------------------------------------
------------------------------------------------------------
------------------------------------------------------------
------------------------------------------------------------
------------------------------------------------------------
------------------------------------------------------------
------------------------------------------------------------
------------------------------------------------------------
------------------------------------------------------------
------------------------------------------------------------
------------------------------------------------------------
------------------------------------------------------------
------------------------------------------------------------
------------------------------------------------------------
------------------------------------------------------------
------------------------------------------------------------
------------------------------------------------------------
------------------------------------------------------------
------------------------------------------------------------
------------------------------------------------------------
------------------------------------------------------------
------------------------------------------------------------
------------------------------------------------------------
------------------------------------------------------------
------------------------------------------------------------
------------------------------------------------------------
------------------------------------------------------------
------------------------------------------------------------
--------------------------------
>Trichomonascus_apis_CBS_10922_T
------------------------------------------------------------
------------------------------------------------------------
------------------------------------------------------------
------------------------------------------------------------
------------------------------------------------------------
-----------------------------------------aacaaggt-----------
------------------------------------------------------------
------------------------------------------------------------
------------------------------------------------------------
------------------------------------------------------------
------------------------------------------------------------
------------------------------------------------------------
--------------------------------ttccgtaggtgaacctgcggaaggatca
ttaccgaaattga---------------------------------tattcatctatttc
tgtgaattttt-----------------acaaattgctttggtgcgctag----------
----------------------------taatatag------------ggcgccaaaaa-
------tcaact--tctaacaa------------cttttgtcaaaccaaaacaa------
----attaataaattaaaactttcaacaacggatctcttggttctcgcatcgatgaagaa
cgcagcgaaatgcgatacgtaatgtgaattgcagaattttgtgaatcatcgaatctttga
acgcacattgcgccttctgg-tattccagaaggcatgcctgtttgagcgtcatttctctc
tcac-------aaacgtggt-tttgttgtatctctttttt-----------tacaaaaga
gtgcaatgaaagg-------------aaatggcagtacttcggag--ttg----------
-----cttacagtgttttagg--ttttaccaactacacttttacg----------ggcac
tc----------ta-gtaagtcggcttgaaaacccc----ttttt--tcaatgt------
--tgacctc--aaatcaggtaagaatacccgctgaacttaagcatatcaa----------
------------------------------------------------------------
------------------------------------------------------------
------------------------------------------------------aaacca
acagggattgcctcagtaacggcgagcgaagcggcaaaagctcaaatttgaaatctggca
ccttt-------------------------------------------------------
------------------------------------------------------------
------------------------------------------------------------
-------ggtgtccgagttgtaatttgaagattgtaactttggaaacggctcttgcatat
gttccttggaataggacgtcatagagggtgagaaccccgtatatggtgagatg-cccgtt
tccgtgtaaagtgctatctaagagtcgagttgtttgggaatgcagctctaagtgggtggt
aaattccatctaaggctaaatattggcgagagaccgatagcgaacaagtacagtgatgga
aagatgaaaagaactttgaaaagagagtgaaaaagtacgtgaaattgttgaaagggaagg
gcttgaaatcagacttggcttg-tagtgatcaac--tgtctttcgggac-tgtgcactcg
ctacttgctaggccagcatcagttttggcggtaggataatgacagttgaacgtggccctg
cttc--ggtggggtgttatagcttc-tgttgatactaccagctgggactgaggactgcgt
---cttttgactaggatgctggcgtaatgattttaagccacc------------------
------------------------------------------------------------
------------------------------------------------------------
------------------------------------------------------------
------------------------------------------------------------
------------------------------------------------------------
------------------------------------------------------------
------------------------------------------------------------
------------------------------------------------------------
------------------------------------------------------------
------------------------------------------------------------
------------------------------------------------------------
------------------------------------------------------------
------------------------------------------------------------
------------------------------------------------------------
------------------------------------------------------------
------------------------------------------------------------
------------------------------------------------------------
------------------------------------------------------------
------------------------------------------------------------
------------------------------------------------------------
------------------------------------------------------------
------------------------------------------------------------
------------------------------------------------------------
------------------------------------------------------------
------------------------------------------------------------
------------------------------------------------------------
------------------------------------------------------------
------------------------------------------------------------
------------------------------------------------------------
------------------------------------------------------------
------------------------------------------------------------
------------------------------------------------------------
------------------------------------------------------------
------------------------------------------------------------
------------------------------------------------------------
------------------------------------------------------------
------------------------------------------------------------
------------------------------------------------------------
------------------------------------------------------------
------------------------------------------------------------
------------------------------------------------------------
------------------------------------------------------------
------------------------------------------------------------
------------------------------------------------------------
------------------------------------------------------------
------------------------------------------------------------
------------------------------------------------------------
------------------------------------------------------------
------------------------------------------------------------
------------------------------------------------------------
------------------------------------------------------------
------------------------------------------------------------
------------------------------------------------------------
------------------------------------------------------------
------------------------------------------------------------
------------------------------------------------------------
------------------------------------------------------------
------------------------------------------------------------
------------------------------------------------------------
------------------------------------------------------------
------------------------------------------------------------
------------------------------------------------------------
------------------------------------------------------------
------------------------------------------------------------
------------------------------------------------------------
------------------------------------------------------------
------------------------------------------------------------
------------------------------------------------------------
------------------------------------------------------------
------------------------------------------------------------
------------------------------------------------------------
------------------------------------------------------------
------------------------------------------------------------
------------------------------------------------------------
------------------------------------------------------------
------------------------------------------------------------
------------------------------------------------------------
------------------------------------------------------------
------------------------------------------------------------
------------------------------------------------------------
------------------------------------------------------------
------------------------------------------------------------
------------------------------------------------------------
------------------------------------------------------------
------------------------------------------------------------
------------------------------------------------------------
--------------------------------
>Blastobotrys_attinorum_CBS_9734_T
ttggctccaggaaatg--------------------------------------------
-----------ggcaaccgttaccagaagccgagaagc----------------------
-------------------tggtcaaacttggtcatttagaggaagtaaaagt-------
------------------------------------------------------------
------------------------------------------------------------
--------------------------------------cgtaacaaggt-----------
------------------------------------------------------------
------------------------------------------------------------
------------------------------------------------------------
------------------------------------------------------------
------------------------------------------------------------
------------------------------------------------------------
--------------------------------ttccgtaggtgaacctgcggaaggatca
ttaacgaatttga--------------------------------attatcatcattttc
tgtgaattttttt--------------atgaatttgctttggctggaatg----------
------------------------------tatttt------------ctggccaaaaga
------taaact--ccaataaac---------tttttttgacaaaaaccaaaag------
--atttaaataaatcaaaactttcaacaacggatctcttggttctcgcatcgatgaagaa
cgcagcgaaatgcgatacgtaatgtgaattgcagaattttgtgaatcatcgaatctttga
acgcacattgcgccttttgg-tattccagaaggcatgcctgtttcagcgtcatttctctc
tcac-------tcttgtggt-tttgttgtttatctcttct-----------ctaagaaga
gtactacgaaaag-------------aaatggcagtgcttaggaa--gtc--t-------
--ttgctaccagtgttttagg--ttctaccaactacactttccag----------cagct
tc----------ca-gtaagtcggcttgaaaa--------ccctt---caacgt------
---------------------------------gacctgaagcatatcaataagcggagg
aaaag-------------------------------------------------------
------------------------------------------------------------
------------------------------------------------------aaacca
acagggattgcctcagtaacggcgagcgaagcggcaagagctcaaatttgaaatctggcg
tctttc------------------------------------------------------
------------------------------------------------------------
------------------------------------------------------------
----ttaggcgtccgagttgtaatttgaagaaggtaactttggaaacggcccttgtatat
gttccttggaataggacgtcacagagggtgagaaccccgtatatggcgaggtg-tccgtt
tctatgtaaagtgctttctaagagtcgagttgtttgggaatgcagctctaagtgggtggt
aaattccatctaaggctaaatattggcgagagaccgatagcgaacaagtacagtgatgga
aagatgaaaagaactttgaaaagagagtgaaaaagtacgtgaaattgttgaaagggaagg
gcttgaaatcagacttggtttg-tagtgatcagc--tgtctcttgggac-tgtgcactcg
ctacttactaggccaacatcagttttggcggtgggataatgacagttgaatgtggctccg
cttc--ggtggagtgttatagcttc-tgttgataccaccagctgggactgaggactgcgt
---cttt-gactaggatgttggcgtaatgattttaagccacccgtcttga----------
------------------------------------------------------------
------------------------------------------------------------
------------------------------------------------------------
------------------------------------------------------------
------------------------------------------------------------
------------------------------------------------------------
------------------------------------------------------------
------------------------------------------------------------
------------------------------------------------------------
------------------------------------------------------------
------------------------------------------------------------
------------------------------------------------------------
------------------------------------------------------------
------------------------------------------------------------
------------------------------------------------------------
------------------------------------------------------------
------------------------------------------------------------
------------------------------------------------------------
------------------------------------------------------------
------------------------------------------------------------
------------------------------------------------------------
------------------------------------------------------------
------------------------------------------------------------
------------------------------------------------------------
------------------------------------------------------------
------------------------------------------------------------
------------------------------------------------------------
------------------------------------------------------------
------------------------------------------------------------
------------------------------------------------------------
------------------------------------------------------------
------------------------------------------------------------
------------------------------------------------------------
------------------------------------------------------------
------------------------------------------------------------
------------------------------------------------------------
------------------------------------------------------------
------------------------------------------------------------
------------------------------------------------------------
------------------------------------------------------------
------------------------------------------------------------
------------------------------------------------------------
------------------------------------------------------------
------------------------------------------------------------
------------------------------------------------------------
------------------------------------------------------------
------------------------------------------------------------
------------------------------------------------------------
------------------------------------------------------------
------------------------------------------------------------
------------------------------------------------------------
------------------------------------------------------------
------------------------------------------------------------
------------------------------------------------------------
------------------------------------------------------------
------------------------------------------------------------
------------------------------------------------------------
------------------------------------------------------------
------------------------------------------------------------
------------------------------------------------------------
------------------------------------------------------------
------------------------------------------------------------
------------------------------------------------------------
------------------------------------------------------------
------------------------------------------------------------
------------------------------------------------------------
------------------------------------------------------------
------------------------------------------------------------
------------------------------------------------------------
------------------------------------------------------------
------------------------------------------------------------
------------------------------------------------------------
------------------------------------------------------------
------------------------------------------------------------
------------------------------------------------------------
------------------------------------------------------------
------------------------------------------------------------
------------------------------------------------------------
------------------------------------------------------------
------------------------------------------------------------
------------------------------------------------------------
------------------------------------------------------------
------------------------------------------------------------
------------------------------------------------------------
------------------------------------------------------------
------------------------------------------------------------
--------------------------------
>Blastobotrys_baotiammanensis_CBS_16024_T
------------------------------------------------------------
------------------------------------------------------------
------------------------------------------------------------
------------------------------------------------------------
------------------------------------------------------------
------------------------------------------------------------
------------------------------------------------------------
------------------------------------------------------------
------------------------------------------------------------
------------------------------------------------------------
------------------------------------------------------------
------------------------------------------------------------
----------------------------------------------------aaggatca
ttaacgaatttga---------------------------------ttttatcatttttc
tgtgaacttggtct--------ttgaccattaattgcttcggtcttttct----------
----------------------------ttcgggaa------------aaggccggcgat
a-----taaac---tctttata--tt------aactagtgtccaaaatgaaaat------
--attttaataaattaaaactttcaacaacggatctctaggttctcgcatcgatgaagaa
cgcagcgaaatgcgatacgtattgtgaattgcagaattttgtgaatcatcgaatctttga
acgcacattgcgcctggtgg-tattccgccaggcatgcctgtttgagcgtcattactctc
tcact-----tccaagtggt-tttgctgttatctctctctt----------ttagagaaa
gtgcagtgaaaag-------------taatggcaaggcttatgat--agc----------
-tcttgggaaaatgttttagg--ttctaccaactacatgattacc---------------
---------agcta-tcaagtcagcttgataatc------ttttt--tcaatgt------
--tgacctc--aaatcaggtaagactacccgctgaactta--------------------
------------------------------------------------------------
------------------------------------------------------------
------------------------------------------------------aaacca
acagggattgcctcagtaacggcgagcgaagcggcaagagctcaaatttgaaagctagct
tctt--------------------------------------------------------
------------------------------------------------------------
------------------------------------------------------------
----ttaggagttcgcgttgtaatttgaagatggcaactttggaagtggtctctgcatat
gttccttggaacaggacgtcatagagggtgagaatcccgtatttggcggggat-accatt
tctttgtaaagtgctttctaagagtcgagttgtttgggaatgcagctctaagtgggtggt
aaattccatctaaggctaaatataggcgagagaccgatagcgaacaagtacagtgatgga
aagatgaaaagaactttgaaaagagagtgaaaaagtacgtgaaattgttgaaagggaagg
gcttgagatcagacttggcttg-tagtgatcaac--tgtctcttgggac-tgtgcactcg
ctacttgctaggccagcatcagttttgtcggtgggataatgacagttgaatgtgactttt
cttc--gggagagtgttatagcttc-tgttgatgccaccaggtgagactgaggaccgcgc
---ttcg-tgcaaggatgctggcgtaatgatcttaagccac-------------------
------------------------------------------------------------
------------------------------------------------------------
------------------------------------------------------------
------------------------------------------------------------
------------------------------------------------------------
------------------------------------------------------------
------------------------------------------------------------
------------------------------------------------------------
------------------------------------------------------------
------------------------------------------------------------
------------------------------------------------------------
------------------------------------------------------------
------------------------------------------------------------
------------------------------------------------------------
------------------------------------------------------------
------------------------------------------------------------
------------------------------------------------------------
------------------------------------------------------------
------------------------------------------------------------
------------------------------------------------------------
------------------------------------------------------------
------------------------------------------------------------
------------------------------------------------------------
------------------------------------------------------------
------------------------------------------------------------
------------------------------------------------------------
------------------------------------------------------------
------------------------------------------------------------
------------------------------------------------------------
------------------------------------------------------------
------------------------------------------------------------
------------------------------------------------------------
------------------------------------------------------------
------------------------------------------------------------
------------------------------------------------------------
------------------------------------------------------------
------------------------------------------------------------
------------------------------------------------------------
------------------------------------------------------------
------------------------------------------------------------
------------------------------------------------------------
------------------------------------------------------------
------------------------------------------------------------
------------------------------------------------------------
------------------------------------------------------------
------------------------------------------------------------
------------------------------------------------------------
------------------------------------------------------------
------------------------------------------------------------
------------------------------------------------------------
------------------------------------------------------------
------------------------------------------------------------
------------------------------------------------------------
------------------------------------------------------------
------------------------------------------------------------
------------------------------------------------------------
------------------------------------------------------------
------------------------------------------------------------
------------------------------------------------------------
------------------------------------------------------------
------------------------------------------------------------
------------------------------------------------------------
------------------------------------------------------------
------------------------------------------------------------
------------------------------------------------------------
------------------------------------------------------------
------------------------------------------------------------
------------------------------------------------------------
------------------------------------------------------------
------------------------------------------------------------
------------------------------------------------------------
------------------------------------------------------------
------------------------------------------------------------
------------------------------------------------------------
------------------------------------------------------------
------------------------------------------------------------
------------------------------------------------------------
------------------------------------------------------------
------------------------------------------------------------
------------------------------------------------------------
------------------------------------------------------------
------------------------------------------------------------
------------------------------------------------------------
------------------------------------------------------------
------------------------------------------------------------
------------------------------------------------------------
--------------------------------
>Blastobotrys_meliponae_CBS_14100_T
------------------------------------------------------------
------------------------------------------------------------
------------------------------------------------------------
------------------------------------------------------------
------------------------------------------------------------
------------------------------------------------------------
------------------------------------------------------------
------------------------------------------------------------
------------------------------------------------------------
------------------------------------------------------------
------------------------------------------------------------
------------------------------------------------------------
------------------------------------gtaggggaacctgcggaaggatca
ttaacgaatttgg---------------cgaaagcca------ttctatcctatcacacc
tgtgaattttttt-----------aaaatttatttgctttggccggtaac----------
------------------------------------------------acggccaaaggt
ataca-aaaaca--ccatttaaaaaa------aacctgagtctgaaattgaaaaa-----
----tttaataaatcaaaactttcaacaacggatctcttggttctcgcatcgatgaagaa
cgcagcgaattgcgataagtaatgtgaattgcagaattttgtgaatcatcgaatctttga
acgcacattgcaccccctgg-tattccaaggggtatacctgtttgagcgtcatttctctc
ttaa-------actctcggg-tttagtgttgaactgatttcct---------ctaaggaa
acagtttgaaatg-------------aaatggcaaggcgaattct--cct----------
-tagcatcacagtgtcttagg--ttttaccaactacgctggactt---------------
--gc--aagagaattaatgccgggcggtattaaac-----ttttt--taaagtt------
--tgacctc--aaatcaggtaaagttacccgctgaacttaagcatatcaataa-------
------------------------------------------------------------
------------------------------------------------------------
------------------------------------------------------------
------attgccctagt-acggcgagcgaagcggcaaaagctcaaatttgaaatctggcg
tcatt-------------------------------------------------------
------------------------------------------------------------
------------------------------------------------------------
----tctggcgtccgagttgtaatttgaagatggcaactttggtagcggctcttgcgtat
gttccttggaataggacgtcacagagggtgagaaccccgtacgtagtgagatc-accgct
gctatgtaaagtgctttcgaagagtcgagttgtttgggaatgcagctctaagtgggtggt
aaattccatctaaggctaaatataggcgagagaccgatagcgaacaagtacagtgatgga
aagatgaaaagaactttgaaaagagagtgaaaaagtacgtgaaattgttgaaagggaagg
gcttgaaatcagacttgatttgttagtgatcaac--tgtctctcgggac-tgtgcactcg
ctacttatcaggccaacatcagttttggcggtaggaaaatggtaaaggaatgtggctctg
cttc--ggtagagtgttataacctt-tgctgatactaccagctgggactgaggactgcgc
---tttt-agctaggatgttggcgtaatgattttaagccacccgtcttgaaa--------
------------------------------------------------------------
------------------------------------------------------------
------------------------------------------------------------
------------------------------------------------------------
------------------------------------------------------------
------------------------------------------------------------
------------------------------------------------------------
------------------------------------------------------------
------------------------------------------------------------
------------------------------------------------------------
------------------------------------------------------------
------------------------------------------------------------
------------------------------------------------------------
------------------------------------------------------------
------------------------------------------------------------
------------------------------------------------------------
------------------------------------------------------------
------------------------------------------------------------
------------------------------------------------------------
------------------------------------------------------------
------------------------------------------------------------
------------------------------------------------------------
------------------------------------------------------------
------------------------------------------------------------
------------------------------------------------------------
------------------------------------------------------------
------------------------------------------------------------
------------------------------------------------------------
------------------------------------------------------------
------------------------------------------------------------
------------------------------------------------------------
------------------------------------------------------------
------------------------------------------------------------
------------------------------------------------------------
------------------------------------------------------------
------------------------------------------------------------
------------------------------------------------------------
------------------------------------------------------------
------------------------------------------------------------
------------------------------------------------------------
------------------------------------------------------------
------------------------------------------------------------
------------------------------------------------------------
------------------------------------------------------------
------------------------------------------------------------
------------------------------------------------------------
------------------------------------------------------------
------------------------------------------------------------
------------------------------------------------------------
------------------------------------------------------------
------------------------------------------------------------
------------------------------------------------------------
------------------------------------------------------------
------------------------------------------------------------
------------------------------------------------------------
------------------------------------------------------------
------------------------------------------------------------
------------------------------------------------------------
------------------------------------------------------------
------------------------------------------------------------
------------------------------------------------------------
------------------------------------------------------------
------------------------------------------------------------
------------------------------------------------------------
------------------------------------------------------------
------------------------------------------------------------
------------------------------------------------------------
------------------------------------------------------------
------------------------------------------------------------
------------------------------------------------------------
------------------------------------------------------------
------------------------------------------------------------
------------------------------------------------------------
------------------------------------------------------------
------------------------------------------------------------
------------------------------------------------------------
------------------------------------------------------------
------------------------------------------------------------
------------------------------------------------------------
------------------------------------------------------------
------------------------------------------------------------
------------------------------------------------------------
------------------------------------------------------------
------------------------------------------------------------
------------------------------------------------------------
------------------------------------------------------------
--------------------------------
>Blastobotrys_allociferrii_CBS_5166_T
------------------------------------------------------------
------------------------------------------------------------
------------------------------------------------------------
------------------------------------------------------------
------------------------------------------------------------
------------------------------------------------------------
------------------------------------------------------------
------------------------------------------------------------
------------------------------------------------------------
------------------------------------------------------------
------------------------------------------------------------
------------------------------------------------------------
----------------------------------------------------aaggatca
ttaacgaat--ag----------ttcttcggaac--------atttcatccttacacacc
tgtgaattttt-----------aaaaagatactttgctttggtcagactt----------
----------------------------ttgttagt------------ttggccagaggt
ata---caaactccaaattttattttta----aacatgagtctgaattgaagaaaa----
-agaataaattattcaaaactttcaacaacggatctcttggttctcgcatcgatgaagaa
cgcagcgaaatgcgataagtaatgtgaattgcagaatttcgtgaatcatcgaatctttga
acgcacattgcgccccttgg-tattccagggggcatacgtgtatgagcgtcatttctctc
ttaa-------accctcggg-tttagtgttgaacctttttccc--ttcaattgtgaaggg
atggctcgaaatg-------------aaatggcaaggcaatccag--tcttaa-------
-agcttacacagtgtcttagg--ttttaccaattacgctgggcaa--------agcttgc
tt----------ggatgggccgggcggtacaaacttgt-tttttt--aaaagtt------
--tgacctc--ata-cacgtaagaatacccgctgaacttaa-------------------
------------------------------------------------------------
------------------------------------------------------------
------------------------------------------------------aaacca
acagggattgcctcagtaacggcgagcgaagcggcaaaagctcaaatttgaaatctggcg
tcgt--------------------------------------------------------
------------------------------------------------------------
------------------------------------------------------------
----gtcggcgtccgagttgtaatttgaagatggcaactttgggaatggctctcgcatat
gttccttggaacaggacgtcatagagggtgagaaccccgttcatggcgagatgacccagt
cctatgtaaagtgctttctaagagtcgagttgtttgggaatgcagctctaagtgggtggt
aaattccatctaaggctaaatattggcgagagaccgatagcgaacaagtacagtgatgga
aagatgaaaagaactttgaaaagagagtgaaaaagtacgtgaaattgttgaaagggaagg
gcttgaagtcagacatggtatt-cagtgatcaac--tgtctttcgggac-tgtgcactcg
ctgtttactgggccagcatcggtttaggcggtgagataaatgcaagagaatgtggctcca
tcttcgggtggagtgttatagctct-tgttcatatcaccagcttggaccgaggaccgcgc
---ttc--ggctaggatgctggcgtaatgactttaagccac-------------------
------------------------------------------------------------
------------------------------------------------------------
------------------------------------------------------------
------------------------------------------------------------
------------------------------------------------------------
------------------------------------------------------------
------------------------------------------------------------
------------------------------------------------------------
------------------------------------------------------------
------------------------------------------------------------
------------------------------------------------------------
------------------------------------------------------------
------------------------------------------------------------
------------------------------------------------------------
------------------------------------------------------------
------------------------------------------------------------
------------------------------------------------------------
------------------------------------------------------------
------------------------------------------------------------
------------------------------------------------------------
------------------------------------------------------------
------------------------------------------------------------
------------------------------------------------------------
------------------------------------------------------------
------------------------------------------------------------
------------------------------------------------------------
------------------------------------------------------------
------------------------------------------------------------
------------------------------------------------------------
------------------------------------------------------------
------------------------------------------------------------
------------------------------------------------------------
------------------------------------------------------------
------------------------------------------------------------
------------------------------------------------------------
------------------------------------------------------------
------------------------------------------------------------
------------------------------------------------------------
------------------------------------------------------------
------------------------------------------------------------
------------------------------------------------------------
------------------------------------------------------------
------------------------------------------------------------
------------------------------------------------------------
------------------------------------------------------------
------------------------------------------------------------
------------------------------------------------------------
------------------------------------------------------------
------------------------------------------------------------
------------------------------------------------------------
------------------------------------------------------------
------------------------------------------------------------
------------------------------------------------------------
------------------------------------------------------------
------------------------------------------------------------
------------------------------------------------------------
------------------------------------------------------------
------------------------------------------------------------
------------------------------------------------------------
------------------------------------------------------------
------------------------------------------------------------
------------------------------------------------------------
------------------------------------------------------------
------------------------------------------------------------
------------------------------------------------------------
------------------------------------------------------------
------------------------------------------------------------
------------------------------------------------------------
------------------------------------------------------------
------------------------------------------------------------
------------------------------------------------------------
------------------------------------------------------------
------------------------------------------------------------
------------------------------------------------------------
------------------------------------------------------------
------------------------------------------------------------
------------------------------------------------------------
------------------------------------------------------------
------------------------------------------------------------
------------------------------------------------------------
------------------------------------------------------------
------------------------------------------------------------
------------------------------------------------------------
------------------------------------------------------------
------------------------------------------------------------
------------------------------------------------------------
--------------------------------
>Blastobotrys_persicus_CBS_14259_T
-------------atg--------------------------------------------
-----------ggcaaccattaccaggagctgaaaagc----------------------
-------------------tggtcaaacttggtcatttagaggaagtaaaagt-------
------------------------------------------------------------
------------------------------------------------------------
--------------------------------------cgtaacaaggt-----------
------------------------------------------------------------
------------------------------------------------------------
------------------------------------------------------------
------------------------------------------------------------
------------------------------------------------------------
------------------------------------------------------------
--------------------------------ttccgtaggtgaacctgcggaaggatca
ttaacgaattatg----------ttcttcggaacaaa------tttcatccttacacacc
tgtgaattttt-----------aaaattaacttttgctttggtcaggctt----------
----------------------------ttttaagc------------ttggccagaggt
ata---caaactccaaatttttttttaa----aacatgagtctgaaattgaaaaag----
-aataaaaattattcaaaactttcaacaacggatctcttggttctcgcatcgatgaagaa
cgcagcgaaatgcgataagtaatgtgaattgcagaatttcgtgaatcatcgaatctttga
acgcacattgcgccccttgg-tattccagggggcatacgtgtatgagcgtcatttctctc
ttaa-------accctcggg-tttagtgttgaatctaattcctcttttattttagggagg
atgattcgaaatg-------------aaatggcaaggcaatccag--tctaa--------
-agcttacacagtgtcttagg--ttttaccaattacgctgggcaa--------aagctgc
tt----------ggatgagccgggcggtacaaactta----tttc--aaaagtt------
--tgacctc--ata-cacgtaagaatacccgctgaacttaagcatatcaataagcggagg
aaaagaaaccaacagggattgcctcagtaacggcgagcgaagcggcaaaagctcaaattt
gaaatctggcgtcattctggcgtccgagttgtaatttgaagatggcaactttgggaatgg
ctctcgcatatgttccttggaacaggacgtcatagagggtgagaggaggaaaagaaacca
acagggattgcctcagtaacggcgagcgaagcggcaaaagctcaaatttgaaatctggcg
tcat--------------------------------------------------------
------------------------------------------------------------
------------------------------------------------------------
----tctggcgtccgagttgtaatttgaagatggcaactttgggaatggctctcgcatat
gttccttggaacaggacgtcatagagggtgagaaccccgttcatggcgagatgacccagt
cctatgtaaagtgctttctaagagtcgagttgtttgggaatgcagctctaagtgggtggt
aaattccatctaaggctaaatattggcgagagaccgatagcgaacaagtacagtgatgga
aagatgaaaagaactttgaaaagagagtgaaaaagtacgtgaaattgttgaaagggaagg
gcttgaagtcagacttggtatt-cagtgatcaac--tgtctttcgggac-tgtgcactcg
ctgtttactgggccagcatcggtttaggcggtgagataaatgcaaaagaatgtggctctg
ccttcgggtagagtgttatagcttt-tgttcatatcaccagcttagaccgaggaccgcgc
---ttc--ggctaggatgctggcgtaatgactttaagccacccgtct-------------
------------------------------------------------------------
------------------------------------------------------------
------------------------------------------------------------
------------------------------------------------------------
------------------------------------------------------------
------------------------------------------------------------
------------------------------------------------------------
------------------------------------------------------------
------------------------------------------------------------
------------------------------------------------------------
------------------------------------------------------------
------------------------------------------------------------
------------------------------------------------------------
------------------------------------------------------------
------------------------------------------------------------
------------------------------------------------------------
------------------------------------------------------------
------------------------------------------------------------
------------------------------------------------------------
------------------------------------------------------------
------------------------------------------------------------
------------------------------------------------------------
------------------------------------------------------------
------------------------------------------------------------
------------------------------------------------------------
------------------------------------------------------------
------------------------------------------------------------
------------------------------------------------------------
------------------------------------------------------------
------------------------------------------------------------
------------------------------------------------------------
------------------------------------------------------------
------------------------------------------------------------
------------------------------------------------------------
------------------------------------------------------------
------------------------------------------------------------
------------------------------------------------------------
------------------------------------------------------------
------------------------------------------------------------
------------------------------------------------------------
------------------------------------------------------------
------------------------------------------------------------
------------------------------------------------------------
------------------------------------------------------------
------------------------------------------------------------
------------------------------------------------------------
------------------------------------------------------------
------------------------------------------------------------
------------------------------------------------------------
------------------------------------------------------------
------------------------------------------------------------
------------------------------------------------------------
------------------------------------------------------------
------------------------------------------------------------
------------------------------------------------------------
------------------------------------------------------------
------------------------------------------------------------
------------------------------------------------------------
------------------------------------------------------------
------------------------------------------------------------
------------------------------------------------------------
------------------------------------------------------------
------------------------------------------------------------
------------------------------------------------------------
------------------------------------------------------------
------------------------------------------------------------
------------------------------------------------------------
------------------------------------------------------------
------------------------------------------------------------
------------------------------------------------------------
------------------------------------------------------------
------------------------------------------------------------
------------------------------------------------------------
------------------------------------------------------------
------------------------------------------------------------
------------------------------------------------------------
------------------------------------------------------------
------------------------------------------------------------
------------------------------------------------------------
------------------------------------------------------------
------------------------------------------------------------
------------------------------------------------------------
------------------------------------------------------------
------------------------------------------------------------
------------------------------------------------------------
------------------------------------------------------------
--------------------------------
>Blastobotrys_mucifer_CBS_7409_T
ttggctccaggaaatg--------------------------------------------
-----------ggcaaccattaccaggagctgaaaagc----------------------
-------------------tggtcaaacttggtcatttagaggaagtaaaagt-------
------------------------------------------------------------
------------------------------------------------------------
--------------------------------------cgtaacaaggtttccgtatatc
cattatatggagcaagtccttccgtagagtacacttgccgaagccttagcagcctgaaag
ggtgattgctaacgactctaaataaatcaagctttcttaaatgctagtcacacttttgtg
tggccacgctgccaaattgcggggaagccctaaagatcttaccaccaagctacagtcgaa
aggttgtagtggccgagcgaaaagccctgggtatggtaatagtgtaagatatgtaacaat
gggtaatctgcagccaagtcctaagtctgtaaaagatatggatcctgttcacaggccaaa
tggtagtgggtgtctttttaaagatgcttaagatatggtcggtctgcctctgagaagagg
tgggtaagttactctatacacgtacaaaaacgttccgtaggtgaacctgcggaaggatca
ttaacgaat--ag----------ttcttcggaac-at------tttcatccttacacacc
tgtgaatttttt----------aaaacgatactttgctttggtcagactt----------
----------------------------ttattagt------------ctggccagagga
ata---caaactccaaatttattttt-a----aacatgagtctgaattgaaaaa------
-gaattaaattattcaaaactttcaacaacggatctcttggttctcgcatcgatgaagaa
cgcagcgaaatgcgataagtaatgtgaattgcagaatttcgtgaatcatcgaatctttga
acgcacattgcgccccttgg-tattccagggggcatacgtgtatgagcgtcatttctctc
ttaa-------accctcggg-tttagtgttgaacctttccttc--------aaacgaagg
atggctcgaaatg-------------aaatggcaaggcaatccag--tctaa--------
-agcttacacagtgtcttagg--ttttaccaattacgctgggcaa--------agcgtgc
tt----------ggatgagccgggcggtacaaact-----tcttt--ttaaagt------
--tgacctc--ata-cacgtaa--------------------------------------
------------------------------------------------------------
------------------------------------------------------------
------------------------------------------------------------
-----gattgcctcagtaacggcgagcgaagcggcaaaagctcaaatttgaaatctggcg
tcgt--------------------------------------------------------
------------------------------------------------------------
------------------------------------------------------------
----gtcggcgtccgagttgtaatttgaagatggcaactttgggaatggctctcgcatat
gttccttggaacaggacgtcatagagggtgagaaccccgttcatggcgagatgacccagt
cctatgtaaagtgctttctaagagtcgagttgtttgggaatgcagctctaagtgggtggt
aaattccatctaaggctaaatattggcgagagaccgatagcgaacaagtacagtgatgga
aagatgaaaagaactttgaaaagagagtgaaaaagtacgtgaaattgttgaaagggaagg
gcttgaagtcagacatggtatt-cagtgatcaac--tgtctttcgggac-tgtgcactcg
ctgtttactgggccagcatcggtttaggcggtgagataaatgcaagagaatgtggctccg
ctttcgggtggagtgttatagcttt-tgttcatatcaccagcttggaccgaggaccgcgc
---ttc--ggctaggatgctggcgtaatgactttaagccacccgtcttgaaacacggacc
aaggagtctaacgtctatgcgagtgtttgggtgt--------------------------
------------------------------------------------------------
------------------------------------------------------------
------------------------------------------------------------
------------------------------------------------------------
------------------------------------------------------------
------------------------------------------------------------
------------------------------------------------------------
------------------------------------------------------------
------------------------------------------------------------
------------------------------------------------------------
------------------------------------------------------------
------------------------------------------------------------
------------------------------------------------------------
------------------------------------------------------------
------------------------------------------------------------
------------------------------------------------------------
------------------------------------------------------------
------------------------------------------------------------
------------------------------------------------------------
------------------------------------------------------------
------------------------------------------------------------
------------------------------------------------------------
------------------------------------------------------------
------------------------------------------------------------
------------------------------------------------------------
------------------------------------------------------------
------------------------------------------------------------
------------------------------------------------------------
------------------------------------------------------------
------------------------------------------------------------
------------------------------------------------------------
------------------------------------------------------------
------------------------------------------------------------
------------------------------------------------------------
------------------------------------------------------------
------------------------------------------------------------
------------------------------------------------------------
------------------------------------------------------------
------------------------------------------------------------
------------------------------------------------------------
------------------------------------------------------------
------------------------------------------------------------
------------------------------------------------------------
------------------------------------------------------------
------------------------------------------------------------
------------------------------------------------------------
------------------------------------------------------------
------------------------------------------------------------
------------------------------------------------------------
------------------------------------------------------------
------------------------------------------------------------
------------------------------------------------------------
------------------------------------------------------------
------------------------------------------------------------
------------------------------------------------------------
------------------------------------------------------------
------------------------------------------------------------
------------------------------------------------------------
------------------------------------------------------------
------------------------------------------------------------
------------------------------------------------------------
------------------------------------------------------------
------------------------------------------------------------
------------------------------------------------------------
------------------------------------------------------------
------------------------------------------------------------
------------------------------------------------------------
------------------------------------------------------------
------------------------------------------------------------
------------------------------------------------------------
------------------------------------------------------------
------------------------------------------------------------
------------------------------------------------------------
------------------------------------------------------------
------------------------------------------------------------
------------------------------------------------------------
------------------------------------------------------------
------------------------------------------------------------
------------------------------------------------------------
------------------------------------------------------------
------------------------------------------------------------
------------------------------------------------------------
------------------------------------------------------------
------------------------------------------------------------
------------------------------------------------------------
--------------------------------
>Blastobotrys sp. strain GZQ94Y-2 internal transcribed spacer 1,
------------------------------------------------------------
------------------------------------------------------------
------------------------------------------------------------
------------------------------------------------------------
------------------------------------------------------------
------------------------------------------------------------
------------------------------------------------------------
------------------------------------------------------------
------------------------------------------------------------
------------------------------------------------------------
------------------------------------------------------------
------------------------------------------------------------
-----------------------------------------------tgcggaaggatca
ttaacgaatatgtg------tctctctacgagaccaa------attcatccttacacacc
tgtgaataatta----------aaaccccccttttgcttcggctgcggta----------
--------------------------------aaac------------gcagtcgaaggt
ttatc-aaaaca-ccaatttatttttaaaaccttgaatagtctgaaattgaaaaaa----
-taataaattattttaaaactttcaacaacggatctcttggttctcgcatcgatgaagaa
cgcagcgaaatgcgataagtaatgtgaattgcagaatttcgtgaatcatcgaatctttga
acgcacactgcgccccttgg-tattccagggggcatacctgtttgagcgtcatttctctc
ttaa-------accctaggg-tttagtgttgaacttgatttct----------tccgaga
atagttcgaaaga-------------gaatggcaaggcgatttccagtcttt--------
-aagctttacagtgtcttagg--ttttaccaactacgctggttttttttaataggctttc
tt------ggagataaacgccgggcgttataactttat-aaattt--aaaagtt------
--tgacctc--aaatcaggcaagaatacccgctgaacttaagcatatcaa----------
------------------------------------------------------------
------------------------------------------------------------
-----------------------------------------------------annnnnn
nnnnnnnnnnnnnnnnntacggcgagcgaagcggcaaaagctcaaatttgaaatctggcg
tcattc------------------------------------------------------
------------------------------------------------------------
------------------------------------------------------------
----tttggcgtccgagttgtaatttgaagatggcaactttggaattggctctcgcatat
gttccttggaacagggcgtcatagagggtgagaaccccgttcatggcgaggtgacccaat
tctttgtaaagtgctttctaagagtcgagttgtttgggaatgcagctctaagtgggtggt
aaattccatctaaggctaaatataggcgagagaccgatagcgaacaagtacagtgatgga
aagatgaaaagaactttgaaaagagagtgaaaaagtacgtgaaattgttgaaagggaagg
acttaaaatcagacttggtatt-cagtgatcaac--tgtctttcgggac-tgtgcactcg
ctgtttactgggccaacatcggttcgagcggtgagataaaagcaaaagaatgtggctctt
ctttcggggagagtgttatagcttt-tgttaatatcaccagcttggaccgaggactgcgc
---ttc--ggctcggatgttggcgtaatgattttaagtcacccgtct-------------
------------------------------------------------------------
------------------------------------------------------------
------------------------------------------------------------
------------------------------------------------------------
------------------------------------------------------------
------------------------------------------------------------
------------------------------------------------------------
------------------------------------------------------------
------------------------------------------------------------
------------------------------------------------------------
------------------------------------------------------------
------------------------------------------------------------
------------------------------------------------------------
------------------------------------------------------------
------------------------------------------------------------
------------------------------------------------------------
------------------------------------------------------------
------------------------------------------------------------
------------------------------------------------------------
------------------------------------------------------------
------------------------------------------------------------
------------------------------------------------------------
------------------------------------------------------------
------------------------------------------------------------
------------------------------------------------------------
------------------------------------------------------------
------------------------------------------------------------
------------------------------------------------------------
------------------------------------------------------------
------------------------------------------------------------
------------------------------------------------------------
------------------------------------------------------------
------------------------------------------------------------
------------------------------------------------------------
------------------------------------------------------------
------------------------------------------------------------
------------------------------------------------------------
------------------------------------------------------------
------------------------------------------------------------
------------------------------------------------------------
------------------------------------------------------------
------------------------------------------------------------
------------------------------------------------------------
------------------------------------------------------------
------------------------------------------------------------
------------------------------------------------------------
------------------------------------------------------------
------------------------------------------------------------
------------------------------------------------------------
------------------------------------------------------------
------------------------------------------------------------
------------------------------------------------------------
------------------------------------------------------------
------------------------------------------------------------
------------------------------------------------------------
------------------------------------------------------------
------------------------------------------------------------
------------------------------------------------------------
------------------------------------------------------------
------------------------------------------------------------
------------------------------------------------------------
------------------------------------------------------------
------------------------------------------------------------
------------------------------------------------------------
------------------------------------------------------------
------------------------------------------------------------
------------------------------------------------------------
------------------------------------------------------------
------------------------------------------------------------
------------------------------------------------------------
------------------------------------------------------------
------------------------------------------------------------
------------------------------------------------------------
------------------------------------------------------------
------------------------------------------------------------
------------------------------------------------------------
------------------------------------------------------------
------------------------------------------------------------
------------------------------------------------------------
------------------------------------------------------------
------------------------------------------------------------
------------------------------------------------------------
------------------------------------------------------------
------------------------------------------------------------
------------------------------------------------------------
------------------------------------------------------------
--------------------------------
>Wickerhamiella_domercqiae_CBS_4351_T
------------------------------------------------------------
------------------------------------------------------------
------------------------------------------------------------
------------------------------------------------------------
------------------------------------------------------------
------------------------------------------------------------
------------------------------------------------------------
------------------------------------------------------------
------------------------------------------------------------
------------------------------------------------------------
------------------------------------------------------------
------------------------------------------------------------
------------------------------------------------------------
---------ttga--------------------------------gattcatcttacacc
tgtgaactt------------------aacaatttgctttgtctcttttact--------
-------------------------ttttccttaacggggaagggcnaagggacaacagc
caa---caacc---aaactntttttt------naanttattntgaa--------------
--cnataagaaaatcaaaagcttcnacaacggatctcttggttctcgcatcgatgaagga
cgcagcaaagcgcaataggtaatgngaatngcaga----cgtgantcattgaatttttga
acgcacatngcactat-----cccttaggatagtanacctgtgtgagcgtcatttctctt
tcat-------caatcaatt-tgttttgattaagatggttttc---taactcccaacgaa
gttagtaaagaga-------------tgaaagtagtacacgttag---------------
---------------tttaca--actgtacaactatatcaaacttt--------------
------------------------------------------------------------
------------------------------------------------------------
------------------------------------------------------------
------------------------------------------------------------
------------------------------------------------------aaacca
acagggattgccctagtaacggcgagtgaagcggcaaaagctcaaatttgaaatccgtct
ttt---------------------------------------------------------
------------------------------------------------------------
------------------------------------------------------------
----------gatggagttgtaatttgaagataacaattcttgaagcagc-cctgctcaa
gtttcctggaacggaacatcatggagggtgagaatcccgt--gatgcgggggc-tctgct
tctctacagagtgttatcgacgagtcgagttgtttgggaatgcagctctaagtgggtggt
aaattccatctaaggctaaatattggcgagagaccgatagcgaacaagtactgtgaagga
aagatgaaaagcactttgaaaagagagtgaaatagaacgtgaaattgttgaagtggaagg
gtttgaagttagacttggtagt-ttacgctccac--gatccttcggggt-cgtgtactcg
ttttctgccgggccagcatcagttttgatagaagtacaaagacattggaacgtgccttct
------tatgttggtttatagactt-tgttaatgcttctcatcgggactgaggaccgcgc
---tttt-tgctaggatgctggcgtaatgatttcaaaccacccgtcttgaaacacggacc
aaggagtctattgcctatgcgagtgtttgggtgttaaaccc-gtacgcgtaatgaaagtg
aacgtaggttgggacctctttttgaggcgcacaatcgaccgatcctgatg--ttctcgga
tggatttgagtaagagcatagttgatgggacccgaaagatggtgaactatgcctgaatag
ggtgaagccagaggaaactctggtggaagctcgtagcggttctgacgtgcaaatcgatcg
tcaaatttgggtataggggcgaaagactaatcgaaccatctagtagctggttcctgccga
agtttccct---------------------------------------------------
------------------------------------------------------------
------------------------------------------------------------
------------------------------------------------------------
------------------------------------------------------------
------------------------------------------------------------
-----------------------------------------------caggatagcagaa
gctcgtatcagttttatggggtaaagcgaatgattagaggtattgggattgaaacgatct
tgacctattctcaaactttgaatatgtaaaaagccctcgttacttaagtgaacgtgggcc
cttgaatgaagagcttttagtgggccatttttggtaagcagaactggcgatgcgggatga
accgaaagcaaagttaaggtgccagagtatacgctcatcagacaccacaaaaggtgttag
tccatctagacagccggacggtggccatggaagtcggaatccgctaaggaatgtgtaaca
actcaccggccgaatgaactagccctgaaaatggatggcgctcaagcgtatcacctatac
tttgccgctaacgttg-tattaggcgttagcgagtaggcaggcgtggaggtt--gtgaga
aagcttagggcgtaagcctgagtggaacggcctctagtgcagatcttggtggcagtagca
aatattcaaatgagaactttgaagactgaagtggagaaaggttccgttggaacagcagtt
ggcaacgggttagtcgatcctaagtgacaaggtagctctgtttttaatggt-gcttgatt
tttcaagcctttcacgaaagggaatccggttaaaattccggaacttggatatggtctttt
cacggcaacgtaactgaaagtggtgacgctggcgcgagtcccgggaggagttatcttttc
tttttaactncacacagaccctgaaattagtttgtctagcgatagggtgtggatgtagga
agagcttgacatttctgtcaagtccggtgcgctcgtgacggaccctgaaaaaccgctgga
agatttag-taacataccaagtcgtactcataaccgcagcaggtctccaaggttaacagc
ctctagttgatagaataacgtagataagggaagtcggcaaaatagatccgtaacttcggg
ataaggattggctctaaggatcgagtaggatgggtccctnactgactttgtaggacttct
gttggggctgcctttggttcgcgccttaggtggacccgacggagga-cccgcttttgatg
ttttggatagactt------cggtcgtcc--gcctacattgaacgattaacttagaactg
gtacggacaaggggaatctgactgtctaattaaaacatagcattgcgatggtctgaaaaa
gatgttgacgcaatgtgatttctgcccagtgct---------------------------
------------------------------------------------------------
------------------------------------------------------------
------------------------------------------------------------
------------------------------------------------------------
------------------------------------------------------------
------------------------------------------------------------
------------------------------------------------------------
--------------------ctgaatgttaaagtgaagaaattcaaccaagcgcgggtaa
acggcgggagtaactatgact---------------------------------------
------------------------------------------------------------
------------------------------------------------------------
------------------------------------------------------------
------------------------------------------------------------
------------------------------------------------------------
------------------------------------------------------------
------------------------------------------------------------
------------------------------------------------------------
------------------------------------------------------------
------------------------------------------------------------
------------------------------------------------------------
------------------------------------------------------------
------------------------------------------------------------
------------------------------------------------------------
------------------------------------------------------------
------------------------------------------------------------
------------------------------------------------------------
------------------------------------------------------------
------------------------------------------------------------
------------------------------------------------------------
------------------------------------------------------------
--------------ctcttaaggtagccaaatgcctcgtcatctaattagtgacgcgcat
gaatggattaacgagattcccactgtccctatctactatctagcgaaaccacagccatgg
gaacgggcatggcaaaatcagcggggcaagaagaccct----------------------
------------------------------------------------------------
------------------------------------------------------------
------------------------------------------------------------
------------------------------------------------------------
------------------------------------------------------------
-----------------------------------------------------------g
ttgagcttgactctagtttgaccttgtgaagagacatagggggtgtagaataagtgggag
cttcggcgccggtgaaataccactacccttatcgtttctttacttactcagtaaagcgga
aaaggact---gtgtcctacttctggaattaagcc--cctc--ggggtgatccgggctga
agacattgtcaggtggggagtttggctggggcggcacatctgttaaaagataacgcagat
gtcctaaggggggctcatggagaacagaaatctccagtagagcaaaagggcaaaagcccc
cttgattttgattttcagtgtgaatacaaaccatgaaagtgtggcctatcgatcctttag
tccctcagaatttgaggctagaggtgccagaaaagttaccacagggat------------
------------------------------------------------------------
------------------------------------------------------------
------------------------------------------------------------
------------------------------------------------------------
------------------------------------------------------------
------------------------------------------------------------
-------------------------------------------------------aactg
gcttgtggcagtcaagcgttcatagcgacatt
