# Supplementary material for: The ambrosial mycobiota of Treptoplatypus oxyurus (Coleoptera, Platypodidae): a unique island of fungal diversity revealing Wilhelmdebeerea oxyuri gen. et sp. nov. (Ophiostomatales), and two new yeast species Blastobotrys sasensis sp. nov., and Sugiyamaella casensis sp. nov. (Dipodascales)
Source: IMA Fungus. 2026 Feb 16;17:e177075. doi: 10.3897/imafungus.17.177075 (PMC12930180; doi:10.3897/imafungus.17.177075)
Supplement: Supplementary material 9 — Curated alignment of ITS and LSU rDNA sequences used for phylogenetic analysis of Blastobotrys [file imafungus-17-e177075-s009.fas]

>Blastobotrys_adeninivorans_CBS_8244_T
------------------------------------------------------------
----------------tcgtaacaaggtttccgtaggtgaacctgcggaaggatcattaa
cgaaattgt--------------cttaggacat-------ttttatccttaacacctgtg
aactattgtaattttttgctttggtccttc--ggggccagaggatttaatcaaaa---cc
ttttattattaacctgagtctgaaaattgaaa-aattgaattattcaaaactttcaacaa
cggatctcttggttctcgcatcgatgaagaacgcagcgaactgcgataagtaatgtgaat
tgcagaattttgtgaatcatcgaatctttgaacgcacattgcgccttttgg-tattccag
aaggcatacctgtttgagagtcatttcttcctcaatcctc--gg-attggtgttgattcg
agcgttg--cgaaacgctgagtcgaaaagaattggcaggcaggaattcgctttacagtgt
cttaggttttaccaactacgctggcctagtaactgttttctgagctggcctttataacag
ttcttttaaaagtttgacctcaaatcaggcaagactacccgctgaacttaagcatatcaa
taagcgga-------aaaccaaccgggattgccctagtaacggcgagcgaagcggcaaaa
gtccaaatttgaaatctggcgtcct-----acgggcgtccgagttgtaatttgaagatgg
taactttgggtttggctcttgcataagttccttggaacaggacgtcatagagggtgagaa
tcccgttcatggtaagatg-cccattcctttgtaaagtgccttcgaagagtcgagttgtt
tgggaatgcagctctaagtgggtggtaaattccatctaagactaaatattggcgagagac
cgatagcgaacaagtacagtgatggaaagatgaaaagaactttgaaaagagagtgaaaaa
gtacgtgaaattgttgaaagggaagggcttgaagtcagacttggtattcagtgatcaact
gtctttcgggactgtgcactcgctgtttactgggccaacatcggttttggcggcgagata
aatgcattggaacgtggctctatcttcgggtggagtgttatagcctt-tgtaaatatcgc
cagctgggaccgaggactgcgcatc-tgctaggatgttggcgtaatgactttaagccacc
cgtcttgaaacacggaccaaggagtctaacgtctatgcgagtgtttgggtgtaaaacccg
tacgcgtaatgaaagtgaacgtagatgagaacccctgagggtgcatcatcgaccgatcct
gatgttctcggatggatttgagtaagagcatagctgttgggacccgaaagatggtgaact
atgcctgaatagggtgaagccagaggaaactctggtggaggctcgtagcgattctgacgt
gcaaatcgatcgtcaaatttgggtataggggcgaaagactaatcgaaccatctagtagct
ggttcctgccgaagtttccctcaggatagcagaagctcgtatcagttttatgaggtaaag
cgaatgattagaggtattgggattgaaacgatcttgacctattctcaaactttgaatatg
taagaagtccttgttacttaattgaacgtggacattagaatgaagagcttttagtgggcc
atttttggtaagcagaactggcgatgcgggatgaaccgaacgtagagttaaggtgccgga
atgcacgctcatcagacaccagaaaaggtgttagttcatctagacagccggacggtggcc
atggaagtcggaatccgctaaggagtgtgtaacaactcaccggccgaatgaactagccct
gaaaatggatggcgctcaagcgtgttacctatactctaccgttagggttaatgcgatgcc
ctaacgagtaggcaggcgtggaggtc-agtgacgaagcctttgcagtgatgctgggtcga
acggcctctagtgcagatcttggtggtagtagcaaatattcaaatgagaactttgaagac
tgaagtggggaaaggttccgtgtgaacagcagttggccacgggttagtcgatcctaagag
atggggaagctccgtttcaatgt-gctcgatttttcgagccaccatcgaaagggaatccg
gttaatattccggaacttggatatggaatcttcacggtaacgtaactgaaagtggagacg
tcggcataagccctgggaggagttatcttttcttcttaacagtctatcaccctgaaattg
gtttgtccagagctaggntcttagggctggaagagcctgacacctctgtcaggtccggtg
cgcttatgacgtcccttgaaaatccactggaaggttttgttttcatgccaagtcgtactc
ataaccgcagcaggtctccaaggtgaacagcctctagttgatagaataatgtaggtaagg
gaagtcggcaaaatagatccgtaacttcgggataaggattggctctaagggtcgagtgtt
tcgggccttgtttcagaacccggggaacccggacggaactgcgcaggggcaac-ttgtgt
ggagctgactgggatccttcggcggacgtgcttggcaggtcttttcgaccg-tccgattc
acaccgaacgactaacttagaactggtacggacaaggggaatctgactgtctaattaaaa
catagcattccgatggtcagaaagtgatgttgacggaatgtgatttctgcccagtgctct
gaatgtcaaagtgaagaaattcaaccaagcgcgggtaaacggcgggagtaactatgactc
tcttaaggtagccaaatgcctcgtcatctaattagtgacgcgcatgaatggattaacgag
attcccactgtccctatctactatctagcgaaaccacagccaagggaacgggcttggcag
aatcagcggggaaagaagaccctgttgagcttgactctagtttgacattgtgaaaagaca
tagagggtgtagaataagtgggagcttcggcgccggtgaaataccactacctttatcgtt
tttttacttattcaattaagcggaactggacttcaccgtccaacttctagacttaaggt-
-ccttcggggctgatccgggttgaagacattgtcaggtggggagtttggctggggcggca
catctgttaaaagataacgcagatgtcctaagggggactcatggagaacagaaatctcca
gtagaacaaaagggtaaaagtccccttgattttgattttcagtgtgaatacaaaccatga
aagtgtggcctatcgatcctttagtccctcagaatttgaggctagaggtgccagaaaagt
taccacagggataactggcttgtggcagtcaagcgttcatagcgacatt
>Blastobotrys_raffinosifermentans_CBS_6800_T
------------------------------------------------------------
------------------gtaacaaggtttccgtaggtgaacctgcggaaggatcattaa
cgaaattgt--------------cttcggaca--------ttttatccttaacacctgtg
aactattgtaattttttgctttggtccttc--ggggccagaggatttaatcaaaa---cc
ttttattattaacctgagtctgaaaattgaaa-aattgaattattcaaaactttcaacaa
cggatctcttggttctcgcatcgatgaagaacgcagcgaactgcgataagtaatgtgaat
tgcagaattttgtgaatcatcgaatctttgaacgcacattgcgccttttgg-tattccaa
aaggcatacctgtttgagagtcatttcttcctcaatcctc--gg-attggtgttgactcg
agcgttg--cgaaacgctgagtcgaaaagaattggcaggcaggaattcgctttacagtgt
cttaggttttaccaactacgctggcctagtaactgttttctgagctggcctttataacag
ttctttt-aaaagttgacctcaaatcaggcaagactacccgctgaacttaagcatatcaa
---------------aaaccaaccgggattgccccagtaacggcgagcgaagcggcaaaa
gtccaaatttgaaatctggcgtcct-----acgggcgtccgagttgtaatttgaagatgg
taactttgggtttggctcttgcataagttccttggaacaggacgtcatagagggtgagaa
tcccgttcatggtaagatg-cccattcctttgtaaagtgccttcgaagagtcgagttgtt
tgggaatgcagctctaagtgggtggtaaattccatctaagactaaatattggcgagagac
cgatagcgaacaagtacagtgatggaaagatgaaaagaactttgaaaagagagtgaaaaa
gtacgtgaaattgttgaaagggaagggcttgaagtcagactttgtattcagtgatcaact
gtctttcgggactgtgcactcgctgtttactgggccaacatcggttttggcggcgagata
aatgcattggaacgtggctctatcttcggatggagtgttatagcctt-tgtaaatatcgc
ctgctgggaccgaggactgcgcatc-tgctaggatgttggcgtaatgactttaagccacc
cgtcttgaaacacggaccaaggagtctaacgtctatgcgagtgtttgggtgtaaaacccg
tacgcgtaatgaaagtgaacgtagatgagaacccctgagggtgcatcatcgaccgatcct
gatgttctcggatggatttgagtaagagcatagctgttgggacccgaaagatggtgaact
atgcctgaatagggtgaagccagaggaaactctggtggaggctcgtagcgattctgacgt
gcaaatcgatcgtcaaatttgggtataggggcgaaagactaatcgaaccatctagtagct
ggttcctgccgaagtttccctcaggatagcagaagctcgtatcagttttatgaggtaaag
cgaatgattagaggtattgggattgaaacgatcttgacctattctcaaactttgaatatg
taagaagtccttgttacttaattgaacgtggacattagaatgaagagcttttagtgggcc
atttttggtaagcagaactggcgatgcgggatgaaccgaacgtagagttaaggtgccgga
atgcacgctcatcagacaccagaaaaggtgttagttcatctagacagccggacggtggcc
atggaagtcggaatccgctaaggagtgtgtaacaactcaccggccgaatgaactagccct
gaaaatggatggcgctcaagcgtgttacctatactctaccgttagggttaatgcgatgcc
ctaacgagtaggcaggcgtggaggtc-agtgacgaagcctttgcagtgatgctgggtcga
acggcctctagtgcagatcttggtggtagtagcaaatattcaaatgagaactttgaagac
tgaagtggggaaaggttccgtgtgaacagcagttggccacgggttagtcgatcctaagag
atggggaagctccgtttcaatgt-gctcgatttttcgagccaccatcgaaagggaatccg
gttaatattccggaacttggatatggaatcttcacggtaacgtaactgaaagtggagacg
tcggcataagccctgggaggagttatcttttcttcttaacagtctatcaccctgaaattg
gtttgtccagagctagggtcttagggctggaagagcctgacacctctgtcaggtccggtg
cgcttatgacgtcccttgaaaatccactggaaggttttgttttcatgccaagtcgtactc
ataaccgcagcaggtctccaaggtgaacagcctctagttgatagaataatgtaggtaagg
gaagtcggcaaaatagatccgtaacttcgggataaggattggctctaagggtcgagtgtt
tcgggccttgtttcagaacccggggaacccggacggaactgcgcaggggcaac-ttgtgt
ggagctgactgggatccttcggcggacgtgcttggcaggtcttttcgaccg-tccgattc
acaccgaacgactaacttagaactggtacggacaaggggaatctgactgtctaattaaaa
catagcattccgatggtcagaaagtgatgttgacggaatgtgatttctgcccagtgctct
gaatgtcaaagtgaagaaattcaaccaagcgcgggtaaacggcgggagtaactatgactc
tcttaaggtagccaaatgcctcgtcatctaattagtgacgcgcatgaatggattaacgag
attcccactgtccctatctactatctagcgaaaccacagccaagggaacgggcttggcag
aatcagcggggaaagaagaccctgttgagcttgactctagtttgacattgtgaaaagaca
tagagggtgtagaataagtgggagcttcggcgccggtgaaataccactacctttatcgtt
tttttacttattcaattaagcggaactggacttcaccgtccaacttctagacttaaggt-
-ccttcggggctgatccgggttgaagacattgtcaggtggggagtttggctggggcggca
catctgttaaaagataacgcagatgtcctaagggggactcatggagaacagaaatctcca
gtagaacaaaagggtaaaagtccccttgattttgattttcagtgtgaatacaaaccatga
aagtgtggcctatcgatcctttagtccctcagaatttgaggctagaggtgccagaaaagt
taccacagggataactggcttgtggcagtcaagcgttcatagcgacatt
>Blastobotrys_americanus_CBS_10337_T
------------------------------------------------------------
------------------gtaacaaggtttccgtaggtgaacctgcggaaggatcattaa
cgaattttgaacaaatacttaattgtatgttct------aaaaatccttcaacacctgtg
aattttaaaataattttgctttggtcgaatttttggccaaaagat-----caaac---ac
ctttatatttaacctgagtctgaaaattgaaaaaattaaattattcaaaactttcaacaa
cggatctcttggttctcgcatcgatgaagaacgcagcgaaatgcgatacgtaatgtgaat
tgcagaattttgtgaatcatcgaatctttgaacgcacattgcgcctcttgg-tactccaa
gaggcattcctgtttgagagtcatttctccttcaaatcta-gta-tttggtgttgaccac
gcgcgcccaatgggtgctaggttgaaatgaattggcaggcagaagttttttttacagtgt
cttaggtttatccaactacgctggcttggaagctattctttgcgcaggcctttaaaactg
ttattttaaaagtttgacctcaaatcaggtaagactacccgctgaacttaagcatatcaa
taagcgga-------aaaccaaccgggattgccctagtaacggcgagcgaagcggcaaaa
gtccaaatttgaaatctggcgtcct-----acgggcgtccgagttgtaatttgaagatgg
taactttgggtttggctctcgcataagtcccttggaacagggcgtcatagagggtgagaa
tcccgttcatggtgagatg-cccattcctatataaagtgccttcgaagagtcgagttgtt
tgggaatgcagctctaagtgggtggtaaattccatctaagactaaatattggcgagagac
cgatagcgaacaagtacagtgatggaaagatgaaaagaactttgaaaagagagtgaaaaa
gtacgtgaaattgttgaaagggaagggcttgaagtcagacttggtattcagtgatcaact
gtctcttgggactgtgcactcgctgtttactgggccaacatcagttttggcggcaagata
aaggtttgggaatgtgactct--------taggagtgttatagccct-ttctaatattgc
cagctgggactgaggtctgcgctttttgctaggatgttggcgtaatgactttaagccacc
cgtcttgaaacacggaccaaggagtctaacgtctatgcaagtgtttgggtgttaaacccg
tacgcgtaatgaaagtgaacgtagatgagaacttt--attgtgcatcatcgaccgatcct
gatgttttcggatggatttgagtaagagcatagctgttgggacccgaaagatggtgaact
atgcctgaatagggtgaagccagaggaaactctggtggaggctcgtagcgattctgacgt
gcaaatcgatcgtcaaatttgggtataggggcgaaagactaatcgaaccatctagtagct
ggttcctgccgaagtttccctcaggatagcagaagctcgtatcagttttatgaggtaaag
cgaatgattagaggtattgggattgaaacgatcttgacctattctcaaactttaaatatg
taagaagtccttgtttcttaagtgaacgtggacattagaatgaagagcttttagtgggcc
atttttggtaagcagaactggcgatgcgggatgaaccgaacgtgaagttaaggtgccgga
atgcacgctcatcagacaccacaaaaggtgttagttcatctagacagccggacggtggcc
atggaagtcggaatccgctaaggagtgtgtaacaactcaccggccgaatgaactagccct
gaaaatggatggcgctcaagcgtgttacctatacttcaccgttagggttaatgtgatgcc
ctaacgagtaggcaggcgtggaggtc-agtgacgaagcctttgcagtgatgctgggtcga
acggcctctagtgcagatcttggtggtagtagcaaatattcaaatgagatctttgaagac
tgaagtggggaaaggttccgtgtgaacagcagttggccacgggttagtcgatcctaagag
atggggaagctccgtttcaatgt-gctcgatttttcgagccaccatcgaaagggaatccg
gttaatattccggaacttggatatggaattttcacggcaacgtaactgaatgtggagacg
tcggcataagccctgggaggagttatcttttctttttaacagcttatcaccctgaaattg
gtttgtccagagctagggtcttagggctggaagagcctgacacctttgtcaggtccggtg
cgcttatgacgtcccttgaaaatccacaggaaggtattattttcatgccaagtcgtactc
ataaccgcagcaggtctccaaggtgaacagcctctagttgatagaataatgtaggtaagg
gaagtcggcaaaatagatccgtaacttcgggataaggattggctctaagggtcgagtgtt
ttgggccttgtttcagaacctggggaacccggatggaactgcgttgggtttacgtgatgt
ggagctgactgggatccttcagcggacgtgcttggctggttcttttgaaccttccgattc
acaccgaacgactaacttagaactggtacggacaaggggaatctgactgtctaattaaaa
catagcattccgatggtcagaaagtgatgttgacggaatgtgatttctgcccagtgctct
gaatgtcaaagtgaagaaattcaaccaagcgcgggtaaacggcgggagtaactatgactc
tcttaaggtagccaaatgcctcgtcatctaattagtgacgcgcatgaatggattaacgag
attcccactgtccctatctactatctagcgaaaccacagccaagggaacgggcttggcag
aatcagcggggaaagaagaccctgttgagcttgactctagtttgacattgtgaaaagaca
tagagggtgtagaataagtgggagcttcggcgccggtgaaataccactacctttatcgtt
tttttacttattcaattaagcggagctggacttcatcgtccaatttcgagttttaatgt-
-ccttcgggactgatccgggttgaagacattgtcaggtggggagtttggctggggcggca
catctgttaaaagataacgcagatgtcctaagggggactcatggagaacagaaatctcca
gtagaacaaaagggtaaaagtccccttgattttgattttcagtgtgaatacaaaccatga
aagtgtggcctatcgatcctttagtccctcagaatttgaggctagaggtgccagaaaagt
taccacagggataactggcttgtggcagtcaagcgttcatagcgacatt
>Blastobotrys_peoriensis_CBS_10340_T
------------------------------------------------------------
---------------gtcgtaacaaggtttccgtaggtgaacctgcggaaggatcattaa
cgaattgaa-----------------cttttgt------tcaaatccttcaacacctgtg
aact-----tttattttgctttggtcattc--gtggccaaaagat-----caaac---ac
ttt--aatttaacctgagtctgaaactgaaata---ttgaattatcaaaactttcaacaa
cggatctcttggttctcgcatcgatgaagaacgcagcgaaatgcgatacgtaatgtgaat
tgcagaattttgtgaatcatcgaatctttgaacgcacattgcacctcttgg-tattccag
gaggtattcctgtttgagagtcatttctccttcaaattta--ta-tttggtgttgaccac
gcgctcc-----ggtgcaaggttgaaatgaattggcaggcagaagttg------cagtgt
cataggtttatccaactacgctgttttagtag-----ctttgcgccggccttaaaa----
--ccgtcaaaagtttgacctcaaatcaggtaagactacccgctgaacttaagcatatcaa
taagcgga-------aaaccaaccgggattgccctagtaacggcgagcgaagcggcaaaa
gtccaaatttgaaatctggcgtctt-----acgggcgtccgagttgtaatttgaagatgg
taactctgggtttggctctcgcataagtcccttggaacagggcgtcatagagggtgagaa
tcccgttcatggtgagatg-cccattcctatatagagtgccttcgaagagtcgagttgtt
tgggaatgcagctctaagtgggtggtaaattccatctaagactaaatattggcgagagac
cgatagcgaacaagtacagtgatggaaagatgaaaagaactttgaaaagagagtgaaaaa
gtacgtgaaattgttgaaagggaagggcttgaagtcagacttggtattcagtgatcaact
gtctcttgggactgtgcactcgctgtttactgggccaacatcagttttggcggtgagata
aaggtttgggaacgtgactct--------gcggagtgttatagccct-ttctaatatcac
cagctgggactgaggtctgcgcat--tgcaaggatgttggcgtaatgactttaagccacc
cgtcttgaaacacggaccaaggagtctaacgtctatgcgagtgtttgggtgttaaacccg
tacgcgtaatgaaagtgaacgtagatgagaacccataagggcgcatcatcgaccgatcct
gatgttttcggatggatttgagtaagagcatagctgttgggacccgaaagatggtgaact
atgcctgaatagggtgaagccagaggaaactctggtggaggctcgtagcgattctgacgt
gcaaatcgatcgtcaaatttgggtataggggcgaaagactaatcgaaccatctagtagct
ggttcctgccgaagtttccctcaggatagcagaagctcgtatcagttttatgaggtaaag
cgaatgattagaggtattgggattgaaacgatcttgacctattctcaaactttgaatatg
taagaagtccttgtttcttaattgaacgtggacattagaatgaagagcttttagtgggcc
atttttggtaagcagaactggcgatgcgggatgaaccgaacgtgaagttaaggtgccgga
atgcacgctcatcagacaccacaaaaggtgttagttcatctagacagccggacggtggcc
atggaagtcggaatccgctaaggagtgtgtaacaactcaccggccgaatgaactagccct
gaaaatggatggcgctcaagcgtgttacctatacttcaccgttagggttaatgtgatgcc
ctaacgagtaggcaggcgtggaggtc-agtgacgaagcctttgcagtgatgctgggtcga
acggcctctagtgcagatcttggtggtagtagcaaatattcaaatgagaactttgaagac
tgaagtggggaaaggttccgtgtgaacagcagttggccacgggttagtcgatcctaagag
atggggaagctccgtttcaatgt-gcttgatttttcaagccaccatcgaaagggaatccg
gttaatattccggaacttggatatggaatttacacggtaacgtaactgaatgtggagacg
tcggcataagccctgggaggagttatcttttctttttaacagcctatcaccctgaaatta
gtttatctagagctagggtcttagggctggaagagcctgacacctttgtcaggtccggtg
cgcttatgacgtcccttgaaaatccgcaggaagatattattttcatgccaagtcgtactc
ataaccgcagcaggtctccaaggtgaacagcctctagttgatagaataatgtaggtaagg
gaagtcggcaaaatagatccgtaacttcgggaaaaggattggctctaagggtcgagtgtt
ttgggccttgtttcagaacccggggaacccggacggaactgcgttggctttacgtgatgt
ggagctgactgggatccttcggcggacgtgcttggctggtc--ttcggaccttccgattc
acaccgaacgactaacttagaactggtacggacaaggggaatctgactgtctaattaaaa
catagcattccgatggtcagaaagtgatgatgacggaatgtgatttctgcccagtgctct
gaatgttaaagtgaagaaattcaaccaagcgcgggtaaacggcgggagtaactatgactc
tcttaaggtagccaaatgcctcgtcatctaattagtgacgcgcatgaatggattaacgag
attcccactgtccctatctactatctagcgaaaccacagccaagggaacgggcttggcag
aatcagcggggaaagaagaccctgttgagcttgactctagtttgacattgtgaaaagaca
tagagggtgtagaataagtgggagcttcggcgccggtgaaataccactacctttatcgtt
tttttacttattcaattaagcggaactggactt--tcgtccactttcgagttttaatgt-
-ccttcggggctgatccgggttgaagacattgtcaggtggggagtttggctggggcggca
catctgttaaaagataacgcagatgtcctaagggggactcatggagaacagaaatctcca
gtagaacaaaagggtaaaagtccccttgattttgattttcagtgtgaatacaaaccatga
aagtgtggcctatcgatcctttagtccctcagaatttgaggctagaggtgccagaaaagt
taccacagggataactggcttgtggcagtcaagcgttcatagcgacatt
>Blastobotrys_serpentis_CBS_10541_T
------------------------------------------------------------
-------------------taacaaggtttccgtaggtgaacctgcggaaggatcattaa
cgaatttgg------------tcttttgaccat------tctaatccttacacacctgtg
aattttt--tgtattttgctttggccagca--atggccagagattata--aaaac---ac
cta---tttaaacctgagtctgaaattgaaaaa--tttaataaatcaaaactttcaacaa
cggatctcttggttctcgcatcgatgaagaacgcagcgaattgcgataagtaatgtgaat
tgcagaattttgtgaatcatcgaatctttgaacgcacattgcaccctttgg-tattccaa
agggtatacctgtttgagcgtcatttctctcttaaaccctcggg-tttagtgttgaactg
atttctgttaacagaaacagtttgaaatgaaatggcaaggcgaattctgcattacagtgt
cttaggttttaccaactacgctggacttgctattg--aattatgccgggcggtataaac-
--ttttttttaagttgacctcaaatcaggtaagattacccgctgaacttaagcatatcaa
taagcgga-------aaaccaacagggattgcctcagtaacggcgagcgaagcggcaaaa
gctcaaatttgaaatctggcgtctt-----ttaggcgtccgagttgtaatttgaagatgg
caactttgggattggctctcgcatatgttccttggaacaggacgtcatagagggtgagaa
ccccgttcatggtgagatg-tccaatcctatgtaaagtgctttctaagagtcgagttgtt
tgggaatgcagctctaagtgggtggtaaattccatctaaggctaaatattggcgagagac
cgatagcgaacaagtacagtgatggaaagatgaaaagaactttgaaaagagagtgaaaaa
gtacgtgaaattgttgaaagggaagggcttgaaatcagacttggtattcagtgatcaact
gtctctcgggactgtgcactcgctgtttactgggccaacatcggtttggagggtgagata
aaagctagggaatgtggcactgctttcgggtagtgtgttatagccct-ggtcaatatcac
cactctggaccgaggactgcgcttt-tgctaggatgttggcgtaatgattttaagccacc
cgtcttgaaacac-----------------------------------------------
------------------------------------------------------------
------------------------------------------------------------
------------------------------------------------------------
------------------------------------------------------------
------------------------------------------------------------
------------------------------------------------------------
------------------------------------------------------------
------------------------------------------------------------
------------------------------------------------------------
------------------------------------------------------------
------------------------------------------------------------
------------------------------------------------------------
------------------------------------------------------------
------------------------------------------------------------
------------------------------------------------------------
------------------------------------------------------------
------------------------------------------------------------
------------------------------------------------------------
------------------------------------------------------------
------------------------------------------------------------
------------------------------------------------------------
------------------------------------------------------------
------------------------------------------------------------
------------------------------------------------------------
------------------------------------------------------------
------------------------------------------------------------
------------------------------------------------------------
------------------------------------------------------------
------------------------------------------------------------
------------------------------------------------------------
------------------------------------------------------------
------------------------------------------------------------
------------------------------------------------------------
------------------------------------------------------------
------------------------------------------------------------
-------------------------------------------------
>Blastobotrys_terrestris_CBS_7376_T
------------------------------------------------------------
--------------------aacaaggtttccgtaggtgaacctgcggaaggatcattaa
cgaatttgg--------------cgtaagccat------tctaatcctattacacctgtg
aatttttttattattttgctttggtccttta-ggggccaaaggttatac-caaac---ac
ctatttttttaacctgagtctgaaattgaaaaaattttaataaatcaaaactttcaacaa
cggatctcttggttctcgcatcgatgaagaacgcagcgaattgcgataagtaatgtgaat
tgcagaattttgtgaatcatcgaatctttgaacgcacattgcaccccttgg-tattccga
ggggtatacctgtttgagcgtcatttctctcttaaacctttggg-tttagtgttgaactg
atttttcaacggggaaacagtttgaaatgaaatggcaaggcgaattctgcattacagtgt
cttaggttttaccaactacgctggacttgcaagagaattttatgccgggcggtataaaac
tttttttacaagtttgacctcaaatcaggtaagattacccgctgaacttaagcatatcaa
taagcgga-------aaaccaacagggattgcctcagtaacggcgagcgaagcggcaaaa
gctcaaatttgaaatctggcgtctt-----ttaggcgtccgagttgtaatttgaagatgg
caactttgggattggctctcgcatatgttccttggaacaggacgtcatagagggtgagaa
ccccgttcatggcgagatgacccaattctatgtaaagtgctttctaagagtcgagttgtt
tgggaatgcagctctaagtgggtggtaaattccatctaaggctaaatattggcgagagac
cgatagcgaacaagtacagtgatggaaagatgaaaagaactttgaaaagagagtgaaaaa
gtacgtgaaattgttgaaagggaagggcttgaaatcagacttggtattcagtgatcaact
gtctctcgggactgtgcactcgctgtttactgggccaacatcggtttagagggtgagata
aaagctagagaatgtggcactgcttc--ggtagtgtgttatagctct-ggtcaatatcac
cactctagaccgaggactgcgctttatgctaggatgttggcgtaatgattttaagccacc
cgtcttgaaacacggaccaaggagtctaacgtctatgcgagtgtttgggtgtaaaacccg
tacgcgtaatgaaagtgaacgtagatgagagcccttaagggtgcatcatcgaccgatcct
gatgttttcggatggatttgagtaagagcatagctgttgggacccgaaagatggtgaact
atgcctgaatagggtgaagccagaggaaactctggtggaggctcgtagcgattctgacgt
gcaaatcgatcgtcaaatttgggtataggggcgaaagactaatcgaaccatctagtagct
ggttcctgccgaagtttccctcaggatagcagaagctcgtatcagttttatgaggtaaag
cgaatgattagaggtattgggattgaaacgatcttgacctattctcaaactttaaatatg
taagaagtccttgttacttaattgaacgtggacattagaatgaagagcttttagtgggcc
atttttggtaagcagaactggcgatgcgggatgaaccgaacgtggagttaaggtgccaga
atacacgctcatcagataccagaaaaggtgttagttcatctagacagccggacggtggcc
atggaagtcggaatccgctaaggagtgtgtaacaactcaccggccgaatgaactagccct
gaaaatggatggcgctcaagcgtgttacctatacttcaccgctagggttattgtgatgcc
ctagcgagtaggcaggcgtggaggtc-agtgacgaagcctttgcagtgatgctgggtcga
acggcctctagtgcagatcttggnggtagtagcaaatattcaaatgagaactttgaagac
tgaagtggggaaaggttccgtgtgaacagcaattggccacgggttagtcgatcctaagag
atggggaagctccgtttcaatgt-gctcaattttttgggccaccatcgaaagggaatccg
gttaaaattccggaacttggatatggattctccacggtaacgtaactgaatgtggagacg
acggcataagtcctgggaggagttttcttttcttcttaacagtttatcaccctgaaattg
gtttatccggagctagggtcttagaactggaagagcctgacacctttgtcaggtccggtg
cacttatgacgtcccttgaaaatccacaggaaggaatagttttcataccaagtcgtactc
ataaccgcagcaggtctccaaggtgaacagcctctagttgatagaataatgtaggtaagg
gaagtcggcaaaatagatccgtaacttcgggataaggattggctctaagggtcgagtgtt
ttgggccttgtttcagaacctggggaacccggacggaactgtgtgggattcacgtcatat
ggagctgactggggtccttcagcggacgtgcttggcaggtccttgtggccgctccgattc
acattgaacgactaacttagaactggtacggacaaggggaatctgactgtctaattaaaa
catagcattgcgatggtcataaaatgatgttgacgcaatgtgatttctgcccagtgctct
gaatgtcaaagtgaagaaattcaaccaagcgcgggtaaacggcgggagtaactatgactc
tcttaaggtagccaaatgcctcgtcatctaattagtgacgcgcatgaatggattaacgag
attcccactgtccctatctactatctagcgaaaccacagccaagggaacgggcttggcag
aatcagcggggaaagaagaccctgttgagcttgactctagtttgacattgtgaaaagaca
tagagggtgtagaataagtgggagctccggcgccagtgaaataccactacctttatcgtt
tttttacttattcaattaagcggaactggacttcaccgtccactttctagttttaaggt-
-ccttcggggctgatccgggttgaagacattgtcaggtggggagtttggctggggcggca
catctgttaaaagataacgcagatgtcctaagggggactcatggagaacagaaatctcca
gtagaataaaagggtaaaagtccccttgattttgattttcagtgtgaatacaaaccatga
aagtgtggcctatcgatcctttagtccctctgaatttgaggctagaggtgccagaaaagt
taccacagggataactggcttgtggcagtcaagcgttcatagcgacatt
>Trichomonascus_ciferrii_CBS_5295
tt----------------------------------------------------------
------------------------------------------------------------
------------------------------------------------------------
---------gatactttgctttggtcagacttctggccagaggtata---caaactccaa
atttattttaaacatgagtctgaattgaaaaa-gaataaattattcaaaactttcaacaa
cggatctcttggttctcgcatcgatgaagaacgcagcgaaatgcgataagtaatgtgaat
tgcagaatttcgtgaatcatcgaatctttgaacgcacattgcgccccttgg-tattccag
ggggcatacgtgtatgagcgtcatttcactcttaaaccctcggg-tttagtgttgaacct
ttccttctttcgaaggatggctcgaaatgaaatggcaaggcaatccagcttacacagtgt
cttaggttttaccaattacgctgggcaaagcttgcttggatgagccgggcggtacaaact
t-gatttaaaagtttgacctcata-cacgtaagaatacccgctgaacttaagcatatcaa
taagcggagga----aaaccaacagggattgcctcagtaacggcgagcgaagcggcaaaa
gctcaaatttgaaatctggcgtcgt-----gtcggcgtccgagttgtaatttgaagatgg
caactttgggaatggctctcgcatatgttccttggaacaggacgtcatagagggtgagaa
ccccgttcatggcgagatgacccagtcctatgtaaagtgctttctaagagtcgagttgtt
tgggaatgcagctctaagtgggtggtaaattccatctaaggctaaatattggcgagagac
cgatagcgaacaagtacagtgatggaaagatgaaaagaactttgaaaagagagtgaaaaa
gtacgtgaaattgttgaaagggaagggcttgaagtcagacatggtattcagtgatcaact
gtctttcgggactgtgcactcgctgtttactgggccagcatcggtttaggcggtgagata
aatgcaaaagaatgtggctccgctttcgggtggagtgttatagcttt-tgttcatatcac
cagcttggaccgaggaccgcgcttc-ggctaggatgctggcgtaatgactttaagccacc
cgtcttgaaacacggaccaaggagtctaacgtctatgcgagtgtttgggtgtaaaacccg
tacgcgtaatgaaagtgaacgtagatgagagcccttaagggtgcatcatcgaccgatcct
gatgttttcggatggatttgagtaagagcatagctgttgggacccgaaagatggtgaact
atgcctgaatagggtgaagccagaggaaactctggtggaggctcgtagcgattctgacgt
gcaaatcgatcgtcaaatttgggtataggggcgaaagactaatcgaaccatctagtagct
ggttcctgccgaagtttccctcaggatagcagaagctcgtatcagttttatgaggtaaag
cgaatgattagaggtattgggattgaaacgatcttgacctattctcaaactttaaatatg
taagaagtccttgttacttaattgaacgtggacattagaatgaagagcttttagtgggcc
atttttggtaagcagaactggcgatgcgggatgaaccgaacgtagagttaaggtgccaga
atacacgctcatcagacaccagaaaaggtgttagttcatctagacagccggacggtggcc
atggaagtcggaatccgctaaggagtgtgtaacaactcaccggccgaatgaactagccct
gaaaatggatggcgctcaagcgtgttacctatactctaccgctagggttattgtgatgcc
ctagcgagtaggcaggcgtggaggtc-agtgacgaagcctttgcagtgatgctgggtcga
acggcctctagtgcagatcttggtggtagtagcaaatattcaaatgagaactttgaagac
tgaagtggggaaaggttccgtgtgaacagcaattggccacgggttagtcgatcctaagag
atggggaagctccgtttcaatgt-gctcgatttttcgagccaccatcgaaagggaatccg
gttaatattccggaacttggatatggattcttcacggcaacgtaactgaatgtggagacg
acggcataagtcctgggaggagttctcttttcttcttaacagcttatcaccctgaaattg
gtttatccggagctagggtcttatggctggaagagcctgacatctttgtcaggtccggtg
cacttatgacgtcccttgaaaatccacaggaaggaatagttttcataccaagtcgtactc
ataaccgcagcaggtctccaaggtgaacagcctctagttgatagaataatgtaggtaagg
gaagtcggcaaaatagatccgtaacttcgggataaggattggctctaagggtcgagtgtt
ttgggccttgtttcagaacctgaggaacccggacggaactgcgtgggattcacgtcatgt
ggagctgactggggtccttcagcggacgtgcttggcaggtccttgtggccgctccgattc
acattgaacgaccaacttagaactggtacggacaaggggaatctgactgtctaattaaaa
catagcattgcgatggtcagaaagtgatgttgacgcaatgtgatttctgcccagtgctct
gaatgtcaaagtgaagaaattcaaccaagcgcgggtaaacggcgggagtaactatgactc
tcttaaggtagccaaatgcctcgtcatctaattagtgacgcgcatgaatggattaacgag
attcctactgtccctacttactatctagcgaaaccacagccaagggaacgggcttggcag
aatcagcggggaaagaagaccctgttgagcttgactctagtttgacattgtgaaaagaca
tagagggtgtaggataagtgggagctccggcgccagtgaaataccactacctttatcgtt
tttttacttattcaattaagcggaactggacttcaccgtccactttctagtattaaggt-
-ccttcggggctgatccgggttgaagacattgtcaggtggggagtttggctggggcggca
catctgttaaaagataacgcagatgtcctaagggggactcatggagaacagaaatctcca
gtagaataaaagggtaaaagtccccttgattttgattttcagtgtgaatacaaaccatga
aagtgtggcctatcgatcctttagtccctctgaatttgaggctagaggtgccagaaaagt
taccacagggataactggcttgtggcagtcaagcgttcatagcgacatt
>Blastobotrys_illinoisensis_CBS_10339_T
------------------------------------------------------------
----------------tcgtaacaaggtttccgtaggtgaacctgcggaaggatcattaa
cgaaatatt------------tctgacactcgt-cggaaaaaaatcatcttacacctgtg
aaaa-----gaatctttgctttggcttgggttcgagccaaaagat-----caaaa---cc
attaatttttaacctgagtctgagaaagaaaa-gaataaattattcaaaactttcagcaa
cggatctcttggttctcgcatcgatgaagaacgcagcgaaatgcgatacgtaatgtgaat
tgcagaa--ttgtgaatcatcgaatctttgaacgcacattgcgccttttgg-tattccaa
aaggcatacctgtttgagagtcatttcattctcaaaaacctagtttttggtattggtcct
cgtctttcgcaagaaagtggactgaaatgaaatggcaaagcctcgatttgtcaaaagtgt
cttaggttttaccaactacacttgcgtaacgaaatctattcaagcttggccttaaaaccg
--cctttttaagtttgacctcaaatcaggcaagactacccgctgaacttaagcatatcaa
taagcgga-------aaaccaacagggattgccttagtaacggcgagcgaagcggcaata
gctcaaatttgaaatctggcgtctt--------ggcgtccgagttgtaatttcaaga-ag
tgtcttctggtttggcccttgcatatgttccttggaacaggacgtcatagagggtgagaa
tcccgtatatggtgaggtgaccatttcctttgtaagacgctctctaagagtcgagttgtt
tgggaatgcagctctaagtgggtggtaaattccatctaaagctaaatattggcgagagac
cgatagcgaacaagtactgtgaaggaaagatgaaaagaactttgaaaagagagtgaaaaa
gtacgtgaaattgctgaaagggaagggcttgagatcagacttggtattcagtgatcagct
gtctttcgggactgtgcactcgctgtttactgggccaacatcagtttggatggcgagata
atgacaattgaatgtggctctctcttcggagggagtgttatagcttt-tgttgatatcgc
ctatccggattgaggaccgcgcttc-ggctaggatgttggcgtaatgatcttaagccacc
cgtcttgaaacacggaccaaggagtctaacgtctatgcgagtgtttgggtgtaaaacccg
tacgcgtaatgaaagtgaacgtagaggaggacccgcaagggcgcatcctcgaccgatcct
gatgttctcggatggatttgagtgagagcatagctgttgggacccgaaagatggtgaact
atgcctgaatagggtgaagccagaggaaactctggtggaggctcgtagcgattctgacgt
gcaaatcgatcgtcaaatttgggtataggggcgaaagactaatcgaaccatctagtagct
ggttcctgccgaagtttccctcaggatagcagaagctcgtatcagttttatgaggtaaag
cgaatgattagaggtattgggattgaaacgatcttgacctattctcaaactttaaatatg
taagaagtccttgttacttaattgaacgtggacatttgaatgaagagcttttagtgggcc
atttttggtaagcagaactggcgatgcgggatgaaccgaacgtggagttaaagtgccgga
atacacgctcatcagacaccacaaaaggtgttagttcatctagacagccggacggtggcc
atggaagtcggaatccgctaaggagtgtgtaacaactcaccggccgaatgaactagccct
gaaaatggatggcgctcaagcgtgttacttatactccaccgctagggttattgtgatgcc
ctagcgagtaggcaggcgtggaggtc-agtgacgaagccttggcagtaatgctgggtcga
acggcctctagtgcagatcttggtggtagtagcaaatattcaaatgagaactttgaagac
tgaagtggggaaaggttccgtgtgaacagcagttggccacgggttagtcgatcctaagag
atggggaagttccgtattaatgt-gctcgattcttcgagccgccatcgaaagggaatccg
gttaatattccggaacttggatatggattcttcacggtaacgtaactgaatgcggagacg
tcggcataagtcctgggaggagttctcttttcttcttaacaacttaccaccctgaaatta
gtttgtctagagatagggtccacgggttggaagagcctgacacctttgtcaggtccggtg
cacttatgacgtcccttgaaaatccgcaggaaggaatagttttcatgccaagtcgtactc
ataaccgcagcaggtctccaaggtgaacagcctctagttgatagaataatgtaggtaagg
gaagtcggcaaaatagatccgtaacttcgggaaaaggattggctctaaggatcgagtgtt
ttgggccttgttacagaacctcgggaactcggatggaactgcgtaggattcacgttatgt
ggagccgtctgggatccttgagcggacgtgcttggcaggtcatttcgaccg-tccgattc
acaccaaacgattaacttagaactggtacggacaaggggaatctgactgtctaattaaaa
catagcattgcgatggtcagaaagtgatgttgacgcaatgtgatttctgcccagtgctct
gaatgtcaaagtgaagaaattcaaccaagcgcgggtaaacggcgggagtaactatgactc
tcttaaggtagccaaatgcctcgtcatctaattagtgacgcgcatgaatggattaacgag
attcccactgtccctatctactatctagcgaaaccacagccaagggaacgggcttggcag
aatcagcggggaaagaagaccctgttgagcttgactctagtttgacattgtgaaaagaca
tagagggtgtagaataagtgggagcttcggcgccagtgaaataccactacctttatcgtt
tttttacttattcaattaagcggaattggacttcaccgtccactttctagtattaaggtc
gcttcggcggctgatccgggttgaagacattgtcaggtggggagtttggctggggcggca
catctgttaaaagataacgcagatgtcctaagggggactcatggagaacagaaatctcca
gtagaacaaaagggtaaaagtccccttgattttgattttcagtgtgaatacaaaccatga
aagtgtggcctatcgatcctttagtccctctgaatttgaggctagaggtgccagaaaagt
taccacagggataactggcttgtggcagtcaagcgttcatagcgacatt
>Blastobotrys_malaysiensis_CBS_10336_T
------------------------------------------------------------
---------------gtcgtaacaaggtttccgtaggtgaacctgcggaaggatcattaa
cgaaatatt------------tctgacattcgt-cggaaaaaaatcatcttacacctgtg
aaaat----gaatctttgctttggcttgggtttgagccaaaagat-----caaaa---cc
ttacaattttaacctgagtctgagaaagaaaa-gaataaattattcaaaactttcagcaa
cggatctcttggttctcgcatcgatgaagaacgcagcgaaatgcgatacgtaatgtgaat
tgcagaa--ttgtgaatcatcgaatctttgaacgcacattgcgccttttgg-tattccaa
aaggcatacctgtttgagagtcatttcattctcaaaaacctagtttttggtattggtcct
catctttcgcaagaaagtggactgaaatggaatggcaaagcctcgatttgtcaaaagtgt
cttaggttttaccaactacacttgcgtaacgaaatttattcaagcttggccttaaaacag
--cctt-ttaagtttgacctcaaatcaggcaagactacccgctgaacttaagcatatcaa
taagcgga-------aaaccaacagggattgccttagtaacggcgagcgaagcggcaata
gctcaaatttgaaatctggcgtctt--------ggcgtccgagttgtaatttcaaga-ag
tgtcttctggtttggcccttgcatatgttccttggaacaggacgtcatagagggtgagaa
tcccgtatatggtgaggtgaccatttcctttgtaagacgctctctaagagtcgagttgtt
tgggaatgcagctctaagtgggtggtaaattccatctaaagctaaatattggcgagagac
cgatagcgaacaagtactgtgaaggaaagatgaaaagaactttgaaaagagagtgaaaaa
gtacgtgaaattgctgaaagggaagggcttgagatcagacttggtattcagtgatcagct
gtctttcgggactgtgcactcgctgtttactgggccaacatcagtttggatggcgagata
atgacaattgaatgtggctccttcttcggagggagtgttatagcttt-tgttgatatcgc
ctatccggattgaggaccgcgcttc-ggctaggatgttggcgtaatgatcttaagccacc
cgtcttgaaacacggaccaaggagtctaacgtctatgcgagtgtttgggtgtaaaacccg
tacgcgtaatgaaagtgaacgtagaggaggacccgcaagggcgcatcctcgaccgatcct
gatgttctcggatggatttgagtgagagcatagctgttgggacccgaaagatggtgaact
atgcctgaatagggtgaagccagaggaaactctggtggaggctcgtagcgattctgacgt
gcaaatcgatcgtcaaatttgggtataggggcgaaagactaatcgaaccatctagtagct
ggttcctgccgaagtttccctcaggatagcagaagctcgtatcagttttatgaggtaaag
cgaatgattagaggtattgggattgaaacgatcttgacctattctcaaactttaaatatg
taagaagtccttgttacttaattgaacgtggacatttgaatgaagagcttttagtgggcc
atttttggtaagcagaactggcgatgcgggatgaaccgaacgtggagttaaagtgccgga
atacacgctcatcagacaccacaaaaggtgttagttcatctagacagccggacggtggcc
atggaagtcggaatccgctaaggagtgtgtaacaactcaccggccgaatgaactagccct
gaaaatggatggcgctcaagcgtgttacttatactccaccgctagggttattgtgatgcc
ctagcgngtaggcaggcgtggaggtc-agtgacgaagccttggcagtaatgctgggtcga
acggcctctagtgcagatcttggtggtagtagcaaatattcaaatgagaactttgaagac
tgaagtggggaaaggttccgtgtgaacagcagttggccacgggttagtcgatcctaagag
atggggaagttccgttttaatgt-gctcgattcttcgagccgccatcgaaagggaatccg
gttaatattccggaacttggatatagattcttcacggtaacgtaactgaatgcggagacg
tcggcataagtcctgggaggagttctcttttcttcttaacaacttaccaccctgaaatta
gtttgtctagagatagggtccacgggttggaagagcctgacacctttgtcaggtccggtg
cacttatgacgtcccttgaaaatccgcaggaaggaatagtttttatgccaagtcgtactc
ataaccgcagcaggtctccaaggtgaacagcctctagttgatagaataatgtaggtaagg
gaagtcggcaaaatagatccgtaacttcgggaaaaggattggctctaaggatcgagtgtt
ttgggccttgttacagaacctcgggaactcggatggaactgcgtaggattcacgttatgt
ggagccgtctgggatccttgagcggacgtgcttggcaggtcatttcgaccg-tccgattc
acaccaaacgattaacttagaactggtacggacaaggggaatctgactgtctaattaaaa
catagcattgcgatggtcagaaagtgatgttgacgcaatgtgatttctgcccagtgctct
gaatgtcaaagtgaagaaattcaaccaagcgcgggtaaacggcgggagtaactatgactc
tcttaaggtagccaaatgcctcgtcatctaattagtgacgcgcatgaatggattaacgag
attcccactgtccctatctactatctagcgaaaccacagccaagggaacgggcttggcag
aatcagcggggaaagaagaccctgttgagcttgactctagtttgacattgtgaaaagaca
tagagggtgtagaataagtgggagcttcggcgccagtgaaataccactacctttatcgtt
tttttacttattcaattaagcggaattggacttcaccgtccactttctagttttaaggtc
gcttcggcggctgatccgggttgaagacattgtcaggtggggagtttggctggggcggca
catctgttaaaagataacgcagatgtcctaagggggactcatggagaacagaaatctcca
gtagaacaaaagggtaaaagtccccttgattttgattttcagtgtgaatacaaaccatga
aagtgtggcctatcgatcctttagtccctctgaatttgaggctagaggtgccagaaaagt
taccacagggataactggcttgtggcagtcaagcgttcatagcgacatt
>Blastobotrys_vanleenenianus_CBS_14902_T
------------------------------------------------------------
-----------------------aaggtttccgtaggtgaacctgcggaaggatcattaa
cgaaatatt------------tccgacattcgtgtcggaataaatcatcttacacctgtg
aaaat----gaatctttgctttggcttgggtgcgagccaaaagat-----caaaa---cc
ttacaattttaacctgagtctgagaaagaaaa-gaataaattattcaaaactttcagcaa
cggatctcttggttctcgcatcgatgaagaacgcagcgaaatgcgatacgtaatgtgaat
tgcagaa--ttgtgaatcatcgaatctttgaacgcacattgcgccttttgg-tattccaa
aaggcatacctgtttgagagtcatttcattctcaaaaacctagtttttggtattggttct
tatctttcgcaagaaagtgaactgaaatgaaatggcaaagcctcgatttgtcaaaagtgt
cttaggttttaccaactacacttgcgtaacgaaatttattcaagcttggccttacaacag
--cctttttaagtttgacctcaaatcaggcaagactacccgctgaacttaagcatat---
---------------aaaccaacagggattgccttagtaacggcgagcgaagcggcaata
gctcaaatttgaaatctggcgtctt--------ggcgtccgagttgtaatttcaaga-ag
tgtcttctggtttggcccttgcatatgttccttggaacaggacgtcatagagggtgagaa
tcccgtatatggtgaggtgcccatttcctttgtaagacgctctctaagagtcgagttgtt
tgggaatgcagctctaagtgggtggtaaattccatctaaagctaaatattggcgagagac
cgatagcgaacaagtactgtgaaggaaagatgaaaagaactttgaaaagagagtgaaaaa
gtacgtgaaattgctgaaagggaagggcttgagatcagacttggtattcagtgatcagct
gtctttcgggactgtgcactcgctgtttactgggccaacatcagtttggatggcgagata
atgacaattgaatgtggctctctcttcggggggagtgttatagcttt-tgttgatatcgc
ctatctggattgaggaccgcgcttc-ggctaggatgttggcgtaatgatcttaagccacc
cgtcttgaaacacggaccaaggagtctaacgtctatgcgagtgtttgggtgtaaaacccg
tacgcgtaatgaaagtgaacgtagaggaggacccgcaagggcgcatcctcgaccgatcct
gatgttctcggatggatttgagtgagagcatagctgttgggacccgaaagatggtgaact
atgcctgaatagggtgaagccagaggaaactctggtggaggctcgtagcgattctgacgt
gcaaatcgatcgtcaaatttgggtata-gggcgaaagactaatc----------------
------------------------------------------------------------
------------------------------------------------------------
------------------------------------------------------------
------------------------------------------------------------
------------------------------------------------------------
------------------------------------------------------------
------------------------------------------------------------
------------------------------------------------------------
------------------------------------------------------------
------------------------------------------------------------
------------------------------------------------------------
------------------------------------------------------------
------------------------------------------------------------
------------------------------------------------------------
------------------------------------------------------------
------------------------------------------------------------
------------------------------------------------------------
------------------------------------------------------------
------------------------------------------------------------
------------------------------------------------------------
------------------------------------------------------------
------------------------------------------------------------
------------------------------------------------------------
------------------------------------------------------------
------------------------------------------------------------
------------------------------------------------------------
------------------------------------------------------------
------------------------------------------------------------
------------------------------------------------------------
------------------------------------------------------------
------------------------------------------------------------
-------------------------------------------------
>Blastobotrys_mokoenaii_CBS_8435_T
ttggcatcaggaagtgggcaaccactaccagatgccgagaagctggtcaaacttggtcat
ttagaggaagtaaaagtcgtaacaaggtttccgtaggtgaacctgcggaaggatcattaa
cgaaatatt------------tctgacattcgt-cggaaaaaaatcatcttacacctgtg
aaaat----gaatctttgctttggcttgggtttgagccaaaagat-----caaaa---cc
ttacaattttaacctgagtctgagaaagaaaa-gaataaattattcaaaactttcagcaa
cggatctcttggttctcgcatcgatgaagaacgcagcgaaatgcgatacgtaatgtgaat
tgcagaa--ttgtgaatcatcgaatctttgaacgcacattgcgccttttgg-tattccaa
aaggcatacctgtttgagagtcatttcattctcaaaaacctagtttttggtgttggtcct
catctttcgcaagaaagtggactgaaatgaaatggcaaagcctcgatttgtcaaaagtgt
cttaggttttaccaactacacttgcgtaacgaattttattcaagcttggccttaaaacag
--ccttt---aagttgacctcaaatcag--------------------------------
---------------aaaccaacagggattgccttagtaacggcgagcgaagcggcaata
gctcaaatttgaaatctggcgtctt--------ggcgtccgagttgtaatttcaaga-ag
tgtcttctggtttggcccttgcatatgttccttggaacaggacgtcatagagggtgagaa
tcccgtatatggtgaggtgtccatttcctttgtaagacgctctctaagagtcgagttgtt
tgggaatgcagctctaagtgggtggtaaattccatctaaagctaaatattggcgagagac
cgatagcgaacaagtactgtgaaggaaagatgaaaagaactttgaaaagagagtgaaaaa
gtacgtgaaattgctgaaagggaagggcttgagatcagacttggtattcagtgatcagct
gtctttcgggactgtgcactcgctgtttactgggccaacatcagtttggatggcgagata
atgacaattgaatgtggctctctcttcggagggagtgttatagcttt-tgttgatatcgc
ctatccggactgaggaccgcgcttc-ggctaggatgttggcgtaatgatcttaagccacc
cgtcttgaaacacggaccaaggagtctaacgtctatgcgagtgtttgggtgtaaaacccg
tacgcgtaatgaaagtgaacgtagaggaggacccgcaagggcgcatcctcgaccgatcct
gatgttctcggatggatttgagtgagagcatagctgttgggacccgaaagatggtgaact
atgcctgaatagggtgaagccagaggaaactctggtggaggctcgtagcgattctgacgt
gcaaatcgatcgtcaaatttgggtataggggcgaaagactaatcgaaccatctagtagct
ggttcctgccgaagtttccctcaggatagcagaagctcgtatcagttttatgaggtaaag
cgaatgattagaggtattgggattgaaacgatcttgacctattctcaaactttaaatatg
taagaagtccttgttacttaattgaacgtggacatttgaatgaagagcttttagtgggcc
atttttggtaagcagaactggcgatgcgggatgaaccgaacgtggagttaaagtgccgga
atacacgctcatcagacaccacaaaaggtgttagttcatctagacagccggacggtggcc
atggaagtcggaatccgctaaggagtgtgtaacaactcaccggccgaatgaactagccct
gaaaatggatggcgctcaagcgtgttacttatactccaccgctagggttattgtgatgcc
ctagcgagtaggcaggcgtggaggtc-agtgacgaagccttggcagtaatgctgggtcga
acggcctctagtgcagatcttggtggtagtagcaaatattcaaatgagaactttgaagac
tgaagtggggaaaggttccgtgtgaacagcagttggccacgggttagtcgatcctaagag
atggggaagttccgttttaatgt-gctcgattcttcgagccgccatcgaaagggaatccg
gttaatattccggaacttggatatggattcttcacggtaacgtaactgaatgcggagacg
tcggcataagtcctgggaggagttctcttttcttcttaacaacttaccaccctgaaatta
gtttgtctagagatagggtccacgggttggaagagcctgacacctttgtcaggtccggtg
cacttatgacgtcccttgaaaatccgcaggaaggaatagttttcatgccaagtcgtactc
ataaccgcagcaggtctccaaggtgaacagcctctagttgatagaataatgtaggtaagg
gaagtcggcaaaatagatccgtaacttcgggaaaaggattggctctaaggatcgagtgtt
ttgggccttgttacagaacctcgggaactcggatggaactgcgtaggattcacgttatgt
ggagccgtctgggatccttgagcggacgtgcttggcaggtcatttcgaccg-tccgattc
acaccaaacgattaacttagaactggtacggacaaggggaatctgactgtctaattaaaa
catagcattgcgatggtcagaaagtgatgttgacgcaatgtgatttctgcccagtgctct
gaatgtcaaagtgaagaaattcaaccaagcgcgggtaaacggcgggagtaactatgactc
tcttaaggtagccaaatgcctcgtcatctaattagtgacgcgcatgaatggattaacgag
attcccactgtccctatctactatctagcgaaaccacagccaagggaacgggcttggcag
aatcagcggggaaagaagaccctgttgagcttgactctagtttgacattgtgaaaagaca
tagagggtgtagaataagtgggagcttcggcgccagtgaaataccactacctttatcgtt
tttttacttattcaattaagcggaactggacttcaccgtccactttctagttttaaggtc
gcttcggcggctgatccgggttgaagacattgtcaggtggggagtttggctggggcggca
catctgttaaaagataacgcagatgtcctaagggggactcatggagaacagaaatctcca
gtagaacaaaagggtaaaagtccccttgattttgattttcagtgtgaatacaaaccatga
aagtgtggcctatcgatcctttagtccctctgaatttgaggctagaggtgccagaaaagt
taccacagggataactggcttgtggcagtcaagcgttcatagcgacatt
>Blastobotrys_muscicola_CBS_10338_T
------------------------------------------------------------
-----------------cgtaacaaggtttccgtaggtgaacctgcggaaggatcattaa
cgaatgtct-------------------------------ttttgacacaaacacctgtg
aact-----aaattcttgcttcggtcgacga-tcggccggtatc------aaaac---cg
aatcaattttgttgtctgactga----------agattaataaatcaaaactttcaacaa
cggatctcttggttctcgcatcgatgaagaacgcagcgaattgcgataagtaatgtgaat
tgcagaa--ttgtgaatcatcgaatctttgaacgcacattgcgcccttggg-tattccca
agggcatacctgtttgagcgtcatttcactcttaaacctct-gg-tttagtgttgtctcg
ttctctt---ttagagatgaggtgaaatgaattggcacagatttctagcttaaacaacgt
gataggtttttccaatt-cgttggccatagaagct--agatacgtctgggcgtacaaac-
--tactcaaaagtttgacctcaaatcaggcaagactacccgctgaacttaagcatatcaa
taagcgga-------aaaccaaccgggattgccttagtaacggcgagtgaagcggcaaaa
gctcaaatttgaaatctggcgtctt------tgggcgtccgagttgtaatttgaagaagg
taactctggggctggtccttgcataagttccctggaacgggacgtcatagagggtgagaa
tcccgtttatggtgaggtg-tccagtcctttgtagagtgctttcgaagagtcgagttgtt
tgggaatgcagctctaagtgggtggtaaattccatctaaagctaaatattggcgagagac
cgatagcgaacaagtacagtgatggaaagatgaaaagaactttgaaaagagagtgaaaaa
gtacgtgaaattgttgaaagggaagggcttgaaatcagacttggtttgcagtggtatgtc
ttctctcgggaaggcggttacgctgtttactgggccaacatcggttcgagcggcaggata
atgacaactgaatgtggctcgcctc----ggtgagtgttatagcttt-tgttgatactgc
cagcttggaccgaggactgcgcttc-ggctaggatgttggcgtaatgattttaagccacc
cgtcttgaaacacggaccaaggagtctaacgtctatgcgagtgtttgggtgtaaaacccg
tacgcgtaatgaaagtgaacgtaaatgaggacccgcaagggcgcatcattgaccgatcct
gatgttttcggatggatttgagtaagagcatagctgttgggacccgaaagatggtgaact
atgcctgaatagggtgaagccagaggaaactctggtggaggctcgtagcgattctgacgt
gcaaatcgatcgtcaaatttgggtataggggcgaaagactaatcgaaccatctagtagct
ggttcctgccgaagtttccctcaggatagcagaagctcgtatcagttttatgaggtaaag
cgaatgattagaggtattgggattgaaatgatcttgacctattctcaaactttaaatatg
taagaagtccttgttacttaattgaacgtggacatatgaatgaagagcttttagtgggcc
atttttggtaagcagaactggcgatgcgggatgaaccgaacgtggagttaaggtgccgga
atacacgctcatcagatcccacaaaaggtgttagttcatctagacagccggacggtggcc
atggaagtcggaatccgctaaggagtgtgtaacaactcaccggccgaatgaactagccct
gaaaatggatggcgctcaagcgtgttacctatacttcaccgctagggttattgtgatgcc
ctagcgagtaggcaggcgtggaggtc-agtgacgaagccttggcagtgatgctgggtcga
acggcctctagtgcagatcttggtggtagtagcaaatattcaaatgagaactttgaagac
tgaagtggggaaaggttccgtgtgaacagcagttggccacgggttagtcgatcctaagag
atggggaagctccgtttcaatgt-gcttgatttttcaagccaccatcgaaagggaatccg
gttaatattccggaacttggatatggattctccacggcaacgtaactgaatgtggagacg
acggtataagctctgggaggagttctcttttcttctcaacagctaatcaccctgaaattg
gtttatccagagctagggtct-aaagctggaagagcctgacacctttgtcaggtccggtg
cgcttataacgttccttgaaaatccgcaggaagaaatagttttcataccaagtcgtactc
ataaccgcagcaggtctccaaggtgaacagcctctagttgatagaataatgtaggtaagg
gaagtcggcaaaatagatccgtaacttcgggaaaaggattggctctaaggatcgagtgtt
ttgggccttgtttcagaacctgaggaacccggacggcactgtgtttgcttcacgttacat
ggagctgactgggatctttcagcggacgggcttggcaggctcttgcagtcgttctgattc
acaccaaacgattaacttagaactggtacggacaaggggaatctgactgtctaattaaaa
catagcattgcgatggtcagaaagtgatgttgacgcaatgtgatttctgcccagtgctct
gaatgtcaaagtgaagaaattcaaccaagcgcgggtaaacggcgggagtaactatgactc
tcttaaggtagccaaatgcctcgtcatctaattagtgacgcgcatgaatggattaacgag
attcccactgtccctatctactatctagcgaaaccacagccaagggaacgggcttggcaa
aatcagcggggaaagaagaccctgttgagcttgactctagtttgacattgtgaaaagaca
tagagggtgtagaataagtgggagcttcggcgccggtgaaataccactacctttatcgtt
tttttacttattcaattaagcggaactggacttcaccgtccaatttctagttttaaggtc
-tctttgaggctgatccgggttgaagacattgtcaggtggggagtttggctggggcggca
catctgttaaaagataacgcagatgtcctaagggggactcatggagaacagaaatctcca
gtagaacaaaagggtaaaagtccccttgattttgattttcagtgtgaatacaaaccatga
aagtgtggcctatcgatcctttagtccctcagaatttgaggctagaggtgccagaaaagt
taccacagggataactggcttgtggcagtcaagcgttcatagcgacatt
>Blastobotrys_robertsii_CBS_10106_T
ttggctccaggaaatgggcaaccattaccaggagctgaaaagctggtcaaacttggtcat
ttagaggaagtaaaagtcgtaacaaggtttccgtaggtgaacctgcggaaggatcattaa
cgaatgtct-------------------------------ttttgacacaaacacctgtg
aact-----aaattcttgcttcggtcgacga-tcggccggtatc------aaaac---cg
aatcaattttgttgtctgactga----------agattaataaatcaaaactttcaacaa
cggatctcttggttctcgcatcgatgaagaacgcagcgaattgcgataagtaatgtgaat
tgcagaa--ttgtgaatcatcgaatctttgaacgcacattgcgcccttggg-tattccca
agggcatacctgtttgagcgtcatttcactcttaaacctct-gg-tttagtgttgtctcg
ttctctt---ttagagatgaggtgaaatgaattggcacagatttctagcttaaacaacgt
gataggtttttccaatt-cgttggccatagaagct--agatacgtctgggcgtacaaac-
--tatctataagtttgacctcaaatcaggcaagattacccgctgaact------------
---------------aaaccaaccgggattgcctcagtaacggcgagtgaagcggcaaaa
gctcaaatttgaaatctggcgtctt------tgggcgtccgagttgtaatttgaagaagg
taactctggggctggcccttgcataagttccctggaacgggacgtcatagagggtgagaa
tcccgtttatggtggggag-tccagtcctttgtagagtgctttcgaagagtcgagttgtt
tgggaatgcagctctaagtgggtggtaaattccatctaaagctaaatattggcgagagac
cgatagcgaacaagtacagtgatggaaagatgaaaagaactttgaaaagagagtgaaaaa
gtacgtgaaattgttgaaagggaagggcttgaaatcagacttggtttgcagtggtatgtc
ttctctcggggaggcggttacgctgtttactgggccaacatcgattcgagcggcaggata
atgacaactgaatgtggctcgcctc----ggtgagtgttatagcttt-tgttgatactgc
cagcttggatcgaggactgcgcttc-ggctaggatgttggcgtaatgattttaagccac-
------------------------------------------------------------
------------------------------------------------------------
------------------------------------------------------------
------------------------------------------------------------
------------------------------------------------------------
------------------------------------------------------------
------------------------------------------------------------
------------------------------------------------------------
------------------------------------------------------------
------------------------------------------------------------
------------------------------------------------------------
------------------------------------------------------------
------------------------------------------------------------
------------------------------------------------------------
------------------------------------------------------------
------------------------------------------------------------
------------------------------------------------------------
------------------------------------------------------------
------------------------------------------------------------
------------------------------------------------------------
------------------------------------------------------------
------------------------------------------------------------
------------------------------------------------------------
------------------------------------------------------------
------------------------------------------------------------
------------------------------------------------------------
------------------------------------------------------------
------------------------------------------------------------
------------------------------------------------------------
------------------------------------------------------------
------------------------------------------------------------
------------------------------------------------------------
------------------------------------------------------------
------------------------------------------------------------
------------------------------------------------------------
------------------------------------------------------------
-------------------------------------------------
>Blastopotrys_sasensis_CCF6841
------------------------------------------------------------
--------------------------------------------tcggaaggatcattaa
cgaagtttt----------gtctgaaaagacat------tctttcaactaaacacctgtg
aattattt-atcattttgctttggtcaaact-ttggccaaaagttcaaattaaaa---cc
ttttatttttcttgatagtctgaaattgaaat-tttttaattatttaaaacttttaacaa
tggatctcttggttctcgcatcgatgaagaacgcagcgaattgcgataagtaatgtgaat
tgcagaattttgtgaatcatcgaatctttgaacgcacattgcgccctttgg-tattccaa
agggcatacctgtttgagcgtcattacaactcttaaatttttga-tttagtattgagcca
catttttatcttgaaaatggtttgaaatgcaattccagtatttggaggtgattacaacgt
aataggttttaccaact-cgttggcttacgaagttttttttcgcttttgcgttataaaat
gacacttaaaagtttgacctcaaatcaggcaggactacccgctgaacttaagcatatcaa
taagcggaggaaaagaaaccaactgggattgccttagtaacggcgagtgaagcggcaaaa
gctcaaatttgaaatctggcgtctt--------ggcgtccgagttgtaatttgaagaagg
taacttttggattggctcttgcataagttccttggaacaggacgtcatagagggtgagaa
tcccgtttatggtgagatg-cccaatcctctgtaaagtgctttcgaagagtcgagttgtt
tgggaatgcagctctaagtgggtggtaaattccatctaaagctaaatattggcgagagac
cgatagcgaacaagtacagtgatggaaagatgaaaagaactttgaaaagagagtgaaaaa
gtacgtgaaattgttgaaagggaagggcttgaaatcagacttggtattcgacgatcaact
ttccttcggggatgtgcactcgtcgtttactgggccaacatcgatttggacggtgagata
atgacaattgaatgtggcttgttcttcggttcaagtgttatagcttt-tgttgatatcac
cagtctggatcgaggtctgcgctttatgctaggatgttggcgtaatgattttaagccacc
cgtcttgaaacacggaccaaggagtctaacgtctatgcgagtgtttgggtgttaaacccg
tacgcgtaatgaaagtgaacgtagatgagggcccgcaagggtgcatcatcgaccgatcct
gatgtcttcggatggatttgagtaagagcatagctgttgggacccgaaagatggtgaact
atgcctgaatagggtgaagccagaggaaactctggtggaggctcgtagcgattctgacgt
gcaaatcgatcgtcaaatttgggtataggggcgaaagactaatcgaaccatctagtagct
ggttcctgccgaagtttccctcaggatagcagaagctcgtatcagttttatgaggtaaag
cgaatgattagaggtattgggattgaaatgatcttgacctattctcaaactttaaatatg
taagaagtccttgttacttaattgaacgtggacatttgaatgaagagcttttagtgggcc
atttttggtaagcagaactggcgatgcgggatgaaccgaacgtggagttaaggtgccgga
atacacgctcatcagatcccacaaaaggtgttagttcatccagacagccggacggtggcc
atggaagtcggaatccgctaaggaatgtgtaacaactcaccggccgaatgaactagccct
gaaaatggatggcgctcaagcgtgttacctatacttcaccgctagggttatagtgatgcc
ctagcgagtaggcaggcgtggaggtc-cgtgacgaagccttggcagtgatgctgggtgaa
acggcctctagtgcagatcttggtggtagtagcaaatattcaaatgagatctttgaagac
tgaagtggggaaaggttccgtgtgaacagcagttggacacgggttagtcgatcctaagag
atggggaagctccgtttcaatgt-gcttgatttttcaagccaccatcgaaagggaatccg
gttaatattccggaacttggatatgggttctccacggcaacgtaactgaatgtggagacg
acggcgtaagctctgggaggagttctcttttcttcttaacagctaatcaccctgaaattg
gtttatccagagctagggttt-aaagctggaagagcctgacacctttgtcaggtccggtg
cgcttatgacgtcccatgaaaatccacaggaagaaatagttttcataccaagtcgtactc
ataaccgcagcaggtctccaaggtgaacagcctctagttgatagaataatgtaggtaagg
gaagtcggcaaaatagatccgtaacttcgggaaaaggattggctctaaggatcgagtatt
ttgggccttgcttcagaacctgtagaacccggatggcactgtgtgggattcgcgtcgcat
ggagctgactgggatctttcagcggacggacttggcagaccttttaggtcgttctgattt
acaccaaacgattaacttagaactggtacggacaaggggaatctgactgtctaattaaaa
catagcattgcgatggtcagaaagtgatgttgacgcaatgtgatttctgcccagtgctct
gaatgtcaaagtgaagaaattcaaccaagcgcgggtaaacggcgggagtaactatgactc
tcttaaggtagccaaatgcctcgtcatctaattagtgacgcgcatgaatggattaacgag
attcccactgtccctatctactatctagcgaaaccacagccaagggaacgggcttggcag
aatcagcggggaaagaagaccctgttgagcttgactctagtttgacattgtgaaaagaca
tagagggtgtagaataagtgggagcttcggcgccggtgaaataccactacctttatcgtt
tttttacttattcaattaagcggaactggacttcatcgtccactttctagttttaaagtc
tcttttgaggctgatccgggttgaagacattgtcaggtggggagtttggctggggcggca
catctgttaaaagataacgcagatgtcctaagggggactcatggagaacagaaatctcca
gtagaacaaaagggtaaaagtccccttgattttgattttcagtgtgaatacaaaccatga
aagtgtggcctatcgatcctttagtccttcagaatttgaagctagaggtgccagaaaagt
taccacagggataactggcttgtggcagtcaagcgttcatagcgacatt
>Blastobotrys_chiropterorum_CBS_6064_T
gcagcccgaaagggtgggctacactgccaaattgcggggaagctggccgagcgaaaagcc
ctgggtatggtaaaagtcacaaaaaacgttccgtaggtgaacctgcggaaggatcattaa
cgaatttgg--------------cgtaagccat------tctaatcctatcacacctgtg
aattttt--tttattttgctttggcctgaga-cgggccaaaggtataca-aaaaca--cc
atttattataaacctgagtctgaaattgaaaaa--tttaataaatcaaaactttcaacaa
cggatctcttggttctcgcatcgatgaagaacgcagcgaattgcgataagtaatgtgaat
tgcagaattttgtgaatcatcgaatctttgaacgcacattgcaccccttgg-tattccga
ggggtatacctgtttgagcgtcatttctctcttaaaccctcggg-tttagtgttgaactg
atttcct-tcgtggaaacagtttgaaatgaaatggcaaggcgaattctgcattacagtgt
cttaggttctaccaactacgctggacttgcaagag--atttatgccgggcggtataaaac
--ttttt-----------------------------------------------------
---------------aaaccaacagggattgcctcagtaacggcgagcgaagcggcaaaa
gctcaaatttgaaatctggcgtctt-----ttaggcgtccgagttgtaatttgaagatgg
caactttgggattggctctcgcatatgttccttggaacaggacgtcatagagggtgagaa
ccccgttcatggcgagatgacccaattctatgtaaagtgctttctaagagtcgagttgtt
tgggaatgcagctctaagtgggtggtaaattccatctaaggctaaatattggcgagagac
cgatagcgaacaagtacagtgatggaaagatgaaaagaactttgaaaagagagtgaaaaa
gtacgtgaaattgttgaaagggaagggcttgaaatcagacttggtattcagtgatcaact
gtctctcgggactgtgcactcgctgtttactgggccaacatcggtttggagggtgagata
aaagctagagaatgtggcactgctcc--ggtagtgtgttatagctct-ggtcaatatcac
cattctggaccgaggactgcgctttatgctaggatgttggcgtaatgattttaagccacc
cgtcttgaaacacggaccaaggagtctaacgtctatgcgagtgtttgggtgtaaaacccg
tacgcgtaatgaaagtgaacgtagatgagagcccttaagggtgcatcatcgaccgatcct
gatgttttcggatggatttgagtaagagcatagctgttgggacccgaaagatggtgaact
atgcctgaatagggtgaagccagaggaaactctggtggaggctcgtagcgattctgacgt
gcaaatcgatcgtcaaatttgggtataggggcgaaagactaatcgaaccatctagtagct
ggttcctgccgaagtttccctcaggatagcagaagctcgtatcagttttatgaggtaaag
cgaatgattagaggtattgggattgaaacgatcttgacctattctcaaactttaaatatg
taagaagtccttgttacttaattgaacgtggacattagaatgaagagcttttagtgggcc
atttttggtaagcagaactggcgatgcgggatgaaccgaacgtggagttaaggtgccaga
atacacgctcatcagataccagaaaaggtgttagttcatctagacagccggacggtggcc
atggaagtcggaatccgctaaggagtgtgtaacaactcaccggccgaatgaactagccct
gaaaatggatggcgctcaagcgtgttacctatacttcaccgctagggttattgtgatgcc
ctagcgagtaggcaggcgtggaggtc-agtgacgaagcctttgcagtgatgctgggtcga
acggcctctagtgcagatcttggtggtagtagcaaatattcaaatgagaactttgaagac
tgaagtggggaaaggttccgtgtgaacagcaattggccacgggttagtcgatcctaagag
atggggaagctccgtttcaacgt-gcccaattttttgggccaccatcgaaagggaatccg
gttaaaattccggaacttggatatggattctccacggcaacgtaactgaatgtggagacg
gcggcataagtcctgggaggagttttcttttcttcttaacagtttatcaccctgaaattg
gtttatccggagctagggtcttagaactggaagagcctgacacctttgtcaggtccggtg
cacttatgacgtcccttgaaaatccacaggaaggaatagttttcatgccaagtcgtactc
ataaccgcagcaggtctccaaggtgaacagcctctagttgatagaataatgtaggtaagg
gaagtcggcaaaatagatccgtaacttcgggataaggattggctctaagggtcgagtgtt
ttgggccttgtttcagaacctggggaacccggacggaactgtgtgggattcacgtcacat
ggagctgactggggtccttcagcggacgtgcttggcaggtccttgtggccgttccgattc
acattgaacgactaacttagaactggtacggacaaggggaatctgactgtctaattaaaa
catagcattgcgatggtcagaaagtgatgttgacgcaatgtgatttctgcccagtgctct
gaatgttaaagtgaagaaattcaaccaagcgcgggtaaacggcgggagtaactatgactc
tcttaaggtagccaaatgcctcgtcatctaattagtgacgcgcatgaatggattaacgag
attcccactgtccctatctactatctagcgaaaccacagccaagggaacgggcttggcag
aatcagcggggaaagaagaccctgttgagcttgactctagtttgacattgtgaaaagaca
tagagggtgtagaataagtgggagctccggcgccagtgaaataccactacctttatcgtt
tttttacttattcaattaagcggaactggacttcaccgtccactttctagttttaaggt-
-ccttcggggctgatccgggttgaagacattgtcaggtggggagtttggctggggcggca
catctgttaaaagataacgcagatgtcctaagggggactcatggagaacagaaatctcca
gtagaataaaagggtaaaagtccccttgattttgattttcagtgtgaatacaaaccatga
aagtgtggcctatcgatcctttagtccctctgaatttgaggctagaggtgccagaaaagt
taccacagggataactggcttgtggcagtcaagcgttcatagcgacatt
>Blastobotrys_navarrensis_CBS_139.77_T
------------------------------------------------------------
-----------------------------------------cctgcggaaggatcattaa
cgaatttga-------------------------------ttttttcattcatttttgtg
aactttttg--tattttgctttggctgggaccacagccaaaaga------aaaac---tt
tataac------catttgtctaaaactaaaag-attttaatatattaaaactttcagcaa
cggatctcttggttctcgcatcgatgaagaacgcagcgaaatgcgatacgtaatgtgaat
tgcagaattttgtgaatcatcgaatctttgaacgcacattgcaccttttgg-tattccaa
aaggtatgcctgtttgagcgtcatttctctctcactaacgtggt-tttgttgtatcttct
cccg---cggggggaagtgcaatgaaaggaaatggcagtgctcatgaggtactcggtgtt
tttaggttttaccaactagcacagaccc----tctcaaa-acgagtcggcttgataa---
--ctctttcaatgttgacctcaaatcaggtaagactacccgttgaacttaagcatatcaa
taagc-gaggaaaagaaaccaacagggattgcctcagtaacggcgagcgaagcggcaaaa
gctcaaatttgaaatctggctcttt-------cagagtccgagttgtaatttgaagaagg
catctttggtagtggctcttgcatatgttccttggaataggacgtcatagagggtgagaa
ccccgtatatggtgagatgctccactgctatgtaaagggctttctaagagtcgagttgtt
tgggaatgcagctctaagtgggtggtaaattccatctaaggctaaatataggcgagagac
cgatagcgaacaagtacagtgatggaaagatgaaaagaactttgaaaagagagtgaaaaa
gtacgtgaaattgctgaaagggaagggcttgacatcagactcggtttgtaatgatcagct
gtctcttgggactgtgcactcgttacttactgggccaacatcagttttggcggtaggata
attgcagttgaatgtgactttgcttc--ggtgaagtgttatagcttc-tgtagatactac
cagctgggactgaggaccgcgctttatgctaggatgttggcgtaatgatgttaagccacc
cgt---------------------------------------------------------
------------------------------------------------------------
------------------------------------------------------------
------------------------------------------------------------
------------------------------------------------------------
------------------------------------------------------------
------------------------------------------------------------
------------------------------------------------------------
------------------------------------------------------------
------------------------------------------------------------
------------------------------------------------------------
------------------------------------------------------------
------------------------------------------------------------
------------------------------------------------------------
------------------------------------------------------------
------------------------------------------------------------
------------------------------------------------------------
------------------------------------------------------------
------------------------------------------------------------
------------------------------------------------------------
------------------------------------------------------------
------------------------------------------------------------
------------------------------------------------------------
------------------------------------------------------------
------------------------------------------------------------
------------------------------------------------------------
------------------------------------------------------------
------------------------------------------------------------
------------------------------------------------------------
------------------------------------------------------------
------------------------------------------------------------
------------------------------------------------------------
------------------------------------------------------------
------------------------------------------------------------
------------------------------------------------------------
------------------------------------------------------------
-------------------------------------------------
>Blastobotrys_proliferans_CBS_522.75_T
------------------------------------------------------------
----------------------caaggtttccgtaggtgaacctgcggaaggatcattaa
cgaatttga-------------------------------ttttttcattcatttttgtg
aacttttgt--tattttgctttggtgacttt-gtcgccaaaaga------aaaac---tt
tataac------catttgtctaaaactaaaagattttaattaaattaaaactttcagcaa
cggatctcttggttctcgcatcgatgaagaacgcagcgaaatgcgatacgtaatgtgaat
tgcagaattttgtgaatcatcgaatctttgaacgcacattgcaccttttgg-tattccag
aaggtatgcctgtttgagcgtcatttctctctcactaacgtggt-tttgttgtatctttc
cct--------ggaaagtgcaatgaaaggaaatggcagtgctcttgag-tactcggtgtt
tttaggttttaccaactagcacagaccc----tctcaaa-atgagtcggcttgataa---
--ctctttcaatgttgacctcaaatcaggtaagactacccgctgaacttaagcatatcaa
---------------aaaccaacagggattgcctcagtaacggcgagcgaagcggcaaaa
gctcaaatttgaaatctggctcctt-------tggagtccgagttgtaatttgaagaagg
catctttggtagtggctcttgcatatgttccttggaataggacgtcatagagggtgagaa
ccccgtatatggtgagatgctccactgctatgtaaagggctttctaagagtcgagttgtt
tgggaatgcagctctaagtgggtggtaaattccatctaaggctaaatataggcgagagac
cgatagcgaacaagtacagtgatggaaagatgaaaagaactttgaaaagagagtgaaaaa
gtacgtgaaattgctgaaagggaagggcttgacatcagactcggtttgtaatgatcaact
gtctcttgggactgtgcactcgttacttactgggccaacatcagttttggcggtaggata
ataacagttgaacgtgactttgcttc--ggtgaagtgttatagcttc-tgttgatactac
cagctgggactgaggaccgcgctttatgctaggatgttggcgtaatgatgttaagccacc
cgtcttgaaacacggaccaaggagtggaatgcccatgcgagtgtttgggtgtaaaaccct
aacgcgtaatgaaagtgaacgtagaggagagccttct-gggtgcatcctcgaccgatcct
gaagtattcggatggatttgagtaagagcatggttgttctgacccgaaagatggtgaact
atgcctgaatagggtgaagccagaggaaactctggtggaggctcgtagcggttctgacgt
gcaaatcgatcgtcaaatttgggcataggggcgaaagactaatcgaaccatctagtagct
ggttcctgccgaagtttccctcaggatagcagaagctcgtatcagttttatgaggtaaag
cgaatgattagaggtattgggattgaaacgatcttgacctattctcaaactttaaatatg
taagaagtccttgttgcttaattgaacgtggacaattgaatgaagagcttttagtgggcc
atttttggtaagcagaactggcgatgcgggatgaaccgaacgtgaagttaaagtgccgga
atacacgctcatcagacaccacaaaaggtgttagttcatctagacagccggacggtggcc
atggaagtcggaatccgctaaggagtgtgtaacaactcaccggccgaatgaactagccct
gaaaatggatggcgctcaagcgtgttacttatacttcaccgctatggttgttttgaagcc
ttagcgagtaggcaggcgtggaggtc-agtgacgaagccttggcagtgatgctgggtcga
acggcctctagtgcagatcttggtggtagtagcaaatattcaaatgagaactttgaagac
tgaagtggggaaaggttccatgggaacagcggttggccatgggttagtcgatcctaagag
attgggaagctctgttttaaagcaacttgatttttcaagtcacaatcgaaagggaatccg
gttaatattccggaacttggatgtggattctccacggtaacgtaactgaatgcggagaca
acggcgtaagccctgggaggagttctcttttcttcttaacagtctatcaccctgaaatta
gtttgtctagagctagggttttcgggctggaagagcctgacatctttgtcaggtccggtg
cgcttgcgacgttccttgaaaatccgcaggaaggaatagttttcacgccaagtcgtactc
ataaccgcagcaggtctccaaggtgaacagcctctagttgatagaataatgtaggtaagg
gaagtcggcaaaatagatccgtaacttcgggataaggattggctctaaggatcgagtgtt
tcgggccttgcttcagaacctaaggcatctggctgg-actgcc-tctcttcacggggagg
tggactggccggattgctttggcggacgtgcttggcagtcattgctggcgctactgattc
acattaaacgattaacttagaactggtacggacaaggggaatctgactgtctaattaaaa
catagcattgcgatggtcagaaagtgatgttgacgcaatgtgatttctgcccagtgctct
gaatgtcaaagtgaagaaattcaaccaagcgcgggtaaacggcgggagtaactatgactc
tcttaaggtagccaaatgcctcgtcatctaattagtgacgcgcatgaatggattaacgag
attcccactgtccctatctactatctagcgaaaccacagccgagggaacgggctcggcaa
aatcagcggggaaagaagaccctgttgagcttgactctagtttgacattgtgaaaagaca
tagagggtgtagaataagtgggagcttcggcgccggtgaaataccactacctttatcgtt
tttttacttattcaattaagcggaattgggc--gaaagtccactttctagtattaagcc-
-ttttt--aggtgatccgggttgaagacattgtcaggtggggagtttggctggggcggca
catctgttaaacaataacgcagatgtcctaagggggactcatggagaacagaaatctcca
gtagaacaaaagggtaaaagtccccttgattttgattttcagtgtgaatacaaaccatga
aagtgtggcctatcgatcctttagtccctctgaatttgaggctagaggtgccagaaaagt
taccacagggataactggcttgtggcagtcaagcgttcatagcgacatt
>Blastobotrys_parvus_CBS_6147_T
ttggctccagtaaatgggcaaccgttcacaggagctgaaaagctggtcaaacttggtcat
ttagaggaagtaaaagtcgtaacaaggtttccgtaggtgaacctgcggaaggatcattaa
cgaaattga--------------------------------ttattcatctttttctgtg
aatttttttaaaaaattgcttcggtgccgca-ggcgccgaaaat------caaaca--cc
ttcaaa------tttttgtcaaaaaacaagaa-atcttaataaattaaaactttcaacaa
cggatctcttggttctcgcatcgatgaagaacgcagcgaaatgcgatacgtaatgtgaat
tgcagaattttgtgaatcatcgaatctttgaacgcacattgcgccttttgg-tattccag
aaggcatgcttgtttgagcgtcatttctctctcacattagtggt-tttgttgttatt---
-------tcagtgagaatacaatgaaaagaaatggcagcgctccggag-tgcttatgtgt
tttaggttctaccaactacactaaac--ggcgtctccag-tcgagtcggcttgataa---
--ccttttcaacg-tgacctcaaatcaagtaagattacct--------------------
---------------aaaccaacagggattgcctcagtaacggcgagcgaagcggcaaga
gctcaaatttgaaatctggcgtctt-------agacgtccgagttgtaatttgaagaagt
taactttggagacggtccttgcatatgttccttggaacaggacgtcatagagggtgagaa
tcccgtacatggcgaggtg-tccgtctctttgtaaagtggcttccaagagtcgagttgtt
tgggaatgcagctctaagtgggtggtaaattccatctaaggctaaatattggcgagagac
cgatagcgaacaagtacagtgatggaaagatgaaaagaactttgaaaagagagtgaaaaa
gtacgtgaaattgttgaaagggaagggcttgaaatcagacttggtttgtagtgatcaact
gtctctcgggactgtgcactcgctgcttactaggccaacatcggttttggcggtgggata
atgacaattgaatgtggctctacttc--ggtggagtgttatagcttt-tgttgataccac
cagccgggaccgaggtctgcgctttttgctaggatgttggcgtaatgattttaagccacc
cgtcttgaaacacggaccaaggagtctaacgtctatgcgagtgtttgggtgtaaaacccg
tacgcgtaatgaaagtgaacgtagaggaggacccgcaagggcgcatcctcgaccgatcct
gacgtattcagatggatttgagtaagagcatagctgttgggacccgaaagatggtgaact
atgcctgaatagggtgaagccagaggaaactctggtggaggctcgtagcgattctgacgt
gcaaatcgatcgtcaaatttgggtataggggcgaaagactaatcgaaccatctagtagct
ggttcctgccgaagtttccctcaggatagcagaagctcgtatcagttttatgaggtaaag
cgaatgattagaggtattgggattgaaacgatcttgacctattctcaaactttaaatatg
taagaagtccttgttacttaattgaacgtggacatttgaatgaagagcttttagtgggcc
atttttggtaagcagaactggcgatgcgggatgaaccgaacgtgaagttaaagtgccgga
atacacgctcatcagacaccacaaaaggtgttagttcatctagacagccggacggtggcc
atggaagtcggaatccgctaaggagtgtgtaacaactcaccggccgaatgaactagccct
gaaaatggatggcgctcaagcgtgttacttatacttcaccgctagggttattgtgatgcc
ctagcgagtaggcaggcgtggaggtc-agtgacgaagccttggcagtgatgctgggtcga
acggcctctagtgcagatcttggtggtagtagcaaatattcaaatgagatctttgaagac
tgaagtggggaaaggttccgtgtgaacagcagttggccacgggttagtcgatcctaagag
atggggaagctctgtttcaatgt-gcttgatttttcaagccgtcatcgaaagggaatccg
gttaatattccggaacttggatatggattctccacggcaacgtaactgaatgtggagacg
tcggcataagccctgggaggagttctcttttcttcttaacagcttaacaccctgaaatta
gtttgtctagagctagggtctacaggctggaagagcctgacatctctgtcaggtccggtg
cgcttatgacgtcccttgaaaatccacaggaaggaatagttttcatgccaagtcgtactc
ataaccgcagcaggtctccaaggtgaacagcctctagttgatagaataatgtaggtaagg
gaagtcggcaaaatagatccgtaacttcgggaaaaggattggctctaaggatcgagtgtt
ttgggccttgcttcagaacctgcggtgtgcggccgg-actact---------tgaacagg
tggactggctgctctccgtcagcggacgtgcttggcagtctttcggaggcgtactgattc
acaccaaacgattaacttagaactggtacggacaaggggaatctgactgtctaattaaaa
catagcattgcgatggtcagaaactgatgttgacgcaatgtgatttctgcccagtgctca
gaatgtcaaagtgaagaaattcaaccaagcgcgggtaaacggcgggagtaactatgactc
tcttaaggtagccaaatgcctcgtcatctaattagtgacgcgcatgaatggattaacgag
attcccactgtccctatctactatctagcgaaaccacagccaagggaacgggcttggcag
aatcagcggggaaagaagaccctgttgagcttgactctagtttgacattgtgaaaagaca
tagagggtgtagaataagtgggagcttcggcgccggtgaaataccactacctttatcgtt
tttttacttattcaattaagcggaattggac--gcaagtccactttctagatttacgcc-
-ttat----ggcaatccgggttgaagacattgtcaggtggggagtttggctggggcggca
catctgttaaacaataacgcagatgtcctaagggggactcatggagaacagaaatctcca
gtagaacaaaagggtaaaagtccccttgattttgattttcagtgtgaatacaaaccatga
aagtgtggcctatcgatcctttagtccctctgaatttgaggctagaggtgccagaaaagt
taccacagggataactggcttgtggcagtcaagcgttcatagcgacatt
>Blastobotrys_arbuscula_CBS_227.83_T
------------------------------------------------------------
-----------------------------------------cctgcggaaggatcattaa
cgaatttaa---------------------------------ttatcatcttattatgtg
aacttttaattagaaatgcttcggtgctgggtggcgccggtag-------aaaac---tc
atttaa----actttatgtctaaactaaaa---attttaataaattaaaactttcaacaa
cggatctctaggttctcgcatcgatgaagaacgcagcgaaatgcgatacgtattgtgaat
tgcagatttttgtgaatcatcgaatctttgaacgcacattgcacctggtgg-tattccgc
caggtatgcctgtttgagcgtcatttctctctcactccggtggt-tttgctgtttatcat
t------ttcggaaatgtacagtgaaaagaaatggcaaggctctagtt---acgaaatgt
tttaggttctaccaactacattctct----aagttctaa-tcaagtcggcttgataa---
--ttctttcaatgttgacctcaaatcaggtaggactacccgctgaacttaagcatatcaa
taagcggaggaaaagaaaccaacagggattgcctcagtaacggcgagcgaagcggcaaaa
gctcaaatttgaaagctagcgtcttgtcttttaggcgttcgcattgtaatttgaagatgg
caactttggtggcggctcttgcacatgttccttggaacaggacatcatagagggtgagaa
tcccgtacatggtgagagt-accgtcgctttgtaaagtgctttctaagagtcgagttgtt
tgggaatgcagctctaagtgggtggtaaattccatctaaggctaaatataggcgagagac
cgatagcgaacaagtacagtgatggaaagatgaaaagaactttgaaaagagagtgaaaaa
gtacgtgaaattgttgaaagggaagggcttgagatcagtcttggcttgtagtgatcaact
gtctttcgggactgtgcactcgctacttgctgggtcagcatcagttttggtggtaggata
agaacaattgaatgtggctttccttc--ggggaagtgttatagcttt-tgttgatactgc
caaccgggactgaggaccgcgcttcgtgctaggatgctgacataatgatcttaagccacc
cgtcttgaaacacggaccaaggagtctaacgtctatgcgagtgttagggtgtaaaactct
tgcgcgtaatgaaagtgaacgtagaggagaacccttcggggtgcatcctcgaccgatcct
gacgtaatcagatggatttgagtaagagcatagctgttgggacccgaaagatggtgaact
atgcctgaatagggtgaagccagaggaaactctggtggaggctcgtagcgattctgacgt
gcaaatcgatcgtcaaatttgggtataggggcgaaagactaatcgaaccatctagtagct
ggttcctgccgaagtttccctcaggatagcagaagctcgtatcagttttatgaggtaaag
cgaatgattagaggtattgggattgaaacgatcttgacctattctcaaactttaaatatg
taagaagtccttgttacttaattgaacgtggacatttgaatgaagagcttttagtgggcc
atttttggtaagcagaactggcgatgcgggatgaaccgaacgtggagttaaagtgccaga
atacacgctcatcagacaccacaaaaggtgttagttcatctagacagccggacggtggcc
atggaagtcggaatccgctaaggagtgtgtaacaactcaccggccgaatgaactagccct
gaaaatggatggcgctcaagcgtgttacttatactccaccgctaaggtaaatattatgct
ttagcgagtaggcaggcgtggaggtc-agtgacgaagccttggcagtgatgctgggtcga
acggcctctagtgcagatcttggtggtagtagcaaatattcaaatgagaactttgaagac
tgaagtggggaaaggttccgtgggaacagcggttggccacgggttagtcgatcctaagag
atggggaagctctgtttcaatgc-gcttgatttttcaagcctacatcgaaagggaaaccg
gttaatattccggtacttggatatggattcttcacggtaacgtaactgaatgtggagaca
acggcataagccctgggaggagttctcttttcttcttaacagtttaacaccctgaaatta
gtttgtctagagctagggttttcggactggaagagcctgacatctttgtcaggtccggtg
cgcttatgacgttccttgaaaatccacaggaaggaatagttttcatgccaagtcgtactc
ataaccgcagcaggtctccaaggtgaacagcctctagttgatagaataatgtaggtaagg
gaagtcggcaaaatagatccgtaacttcgggaaaaggattggctctaaggatcgagtgtt
ttgggccttgtttcagaacctgtgg-atctagacgg-actgcc-tttcttcacgggaagg
tggactgtctggtatctttcagcggacgtgcttggcagtctttatggggcgtaccgattc
acaccaaacgattaacttagaactggtacggacaaggggaatctgactgtctaattaaaa
catagcattgcgatggtcataaaatgatgttgacgcaatgtgatttctgcccagtgccct
gaatgttaaagtgaagaaattcaaccaagcgcgggtaaacggcgggagtaactatgactc
tcttaaggtagccaaatgcctcgtcatctaattagtgacgcgcatgaatggattaacgag
attcccactgtccctatctactatctagcgaaaccacagcctagggaacgggctaggcag
aatcagcggggaaagaagaccctgttgagcttgactctagtttgacattgtgaaaagaca
tagggagtgtagcataggtgggagctccggcgcccttgaaataccaccatccttatcgtt
tttttacttattcaattaagcggaactggac--taacgtccactttctagatttacgcc-
-ttcg----ggcaatccgggttgaagacattgtcaggtggggagtttggctggggcggca
catctgttaaacaataacgcagatgtcctaagggggactcatggagaacagaaatctcca
gtagaataaaagggtaaaagtccccttgattttgattttcagtgtgaatacaaaccatga
aagtgtggcctatcgatcctttagtccctctgaatttgaggctagaggtgccagaaaagt
taccacagggataactggcttgtggcagtcaagcgttcatagcgacatt
>Blastobotrys_capitulata_CBS_287.82_T
ctggccacaggagatgggaaactgtcaccagtggctggaaagctggtcaaacttggtcat
ttagaggaagtaaaagtcgtaacaaggtttccgtaggtgaacctgcggaaggatcattaa
cgaatttaa---------------------------------ttatcatctctttatgtg
aactcttatatttgattgcttcggttctcttaagagccggtag-------aaaac---tc
atttaaa---cctttatgtctaaacctaag---attttaatagattaaaactttcaacaa
cggatctctaggttctcgcatcgatgaagaacgcagcgaaatgcgatacgtattgtgaat
tgcagaattttgtgaatcatcgaatctttgaacgcacattgcacctggtgg-tattccgc
caggtatgcctgtttgagcgtcatttctctctcactccggtggt-tttgctgtttatcat
t------ctagggaatgtgcagtgaaaagaaatggcaaggctctagtc---aagatatgt
tttaggttctaccaactacattattttt--tagactaaa-taaagtcggcttgataac--
--ttctttcaatgttgacctcaaatcaggtaagactacccgctgaacttaagcatatcaa
taagcggaggaaaagaaaccaacagggattgcctcagtaacggcgagcgaagcggcaaaa
gctcaaatttgaaagctagcgtcttgtcttttaggcgttcgcattgtaatttgaagatgg
caactttggtggcggctcttgcacatgttccttggaacaggacatcatagagggtgagaa
tcccgtacatggtgggagt-accgttgctttgtaaagtgctttctaagagtcgagttgtt
tgggaatgcagctctaagtgggtggtaaattccatctaaggctaaatataggcgagagac
cgatagcgaacaagtacagtgatggaaagatgaaaagaactttgaaaagagagtgaaaaa
gtacgtgaaattgttgaaagggaagggcttgagatcagtcttggcttgtagtgatcaact
gtgtttcggcactgtgcactcgctacttgctgggtcagcatcagttttggtggtaggata
agaacagttgaatgtggcttttcttc--gggaaagtgttatagcttc-tgttgatactgc
caaccgggactgaggaccgcgcttcgtgctaggatgctgacaaaatgatcttaagccacc
cgtcttgaaacacggaccaaggagtctaacgtctatgcgagtgttagggtgtaaaactct
agcgcgtaatgaaagtgaacgtagaggagaaccttct-gggtgcatcctcgaccgatcct
gacgtattcagatggatttgagtaagagcatagctgttgggacccgaaagatggtgaact
atgcctgaatagggtgaagccagaggaaactctggtggaggctcgtagcgattctgacgt
gcaaatcgatcgtcaaatttgggtataggggcgaaagactaatcgaaccatctagtagct
ggttcctgccgaagtttccctcaggatagcagaagctcgtatcagttttatgaggtaaag
cgaatgattagaggtattgggattgaaacgatcttgacctattctcaaactttaaatatg
taagaagtccttgttacttaattgaacgtggacatttgaatgaagagcttttagtgggcc
atttttggtaagcagaactggcgatgcgggatgaaccgaacgtgaagttaaagtgccgga
atacacgctcatcagacaccacaaaaggtgttagttcatctagacagccggacggtggcc
atggaagtcggaatccgctaaggagtgtgtaacaactcaccggccgaatgaactagccct
gaaaatggatggcgctcaagcgtgttacttatacttcaccgctaaggttaatatgatgct
ttagcgagtaggcaggcgtggaggtt-tgtgacgaagccttggcagtgatgctgggtcga
acagcctctagtgcagatcttggtggtagtagcaaatattcaaatgagaactttgaagac
tgaagtggggaaaggttccgtgggaacagcggttggccacgggttagtcgatcctaagag
atggggaagctctgtttcaatgc-gcttgatttttcaagccaacatcgaaagggaaaccg
gttaatattccggtacttggatatggattcttcacggtaacgtaactgaatgtggagaca
acggcataagccctgggaggagttctcttttcttcttaacagcttaacaccctgaaatta
gtttgtctagagctagggtcttcgggctggaagagcctggcatctttgccaggtccggtg
cgcttatgacgttccttgaaaatccacaggaaggaatagttttcatgccaagtcgtactc
ataaccgcagcaggtctccaaggtgaacagcctctagttgatagaataatgtaggtaagg
gaagtcggcaaaatagatccgtaacttcgggataaggattggctctaaggatcgagtgtt
ttgggccttgtttcagaacctgtgg-atctagacgg-actgcc-tttctttacgggaagg
tggactgtttggtatctttcagcggacgtgcttggcagtcttttcgaggcgtaccgattc
acaccaaacgattaacttagaactggtacggacaaggggaatctgactgtctaattaaaa
catagcattgcgatggtcagaaagtgatgttgacgcaatgtgatttctgcccagtgccct
gaatgttaaagtgaagaaattcaaccaagcgcgggtaaacggcgggagtaactatgactc
tcttaaggtagccaaatgcctcgtcatctaattagtgacgcgcatgaatggattaacgag
attcccactgtccctatctactatctagcgaaaccacagcctagggaacgggctaggcag
aatcagcggggaaagaagaccctgttgagcttgactctagtttgacattgtgaaaagaca
tagggagtgtagcataggtgggagctccggcgcccttgaaataccaccatccttatcgtt
tttttacttattcaattaagcggaactggac--taacgtccactttctagatttaaacc-
-tttg----ggtaatccgggttgaagacattgtcaggtggggagtttggctggggcggca
catctgttaaacaataacgcagatgtcctaagggggactcatggagaacagaaatctcca
gtagaacaaaagggtaaaagtccccttgattttgattttcagtgtgaatacaaaccatga
aagtgtggcctatcgatcctttagtccctctgaatttgaggctagaggtgccagaaaagt
taccacagggataactggcttgtggcagtcaagcgttcatagcgacatt
>Blastobotrys_buckinghamii_CBS_13900_T
--------------------------------------aaagttagtcaaacttggtcat
ttagaggaagtaaaagtcgtaacaaggtttccgtaggtgaacctgcggaaggatcattaa
cgaatttaa---------------------------------ttatcatctctttatgtg
aattttgaagatttgatgcttcggctctgggaagggccggtag-------aaaac---tc
ctttaa----actttttgtctaaacctaag---attttaataagttaaaactttcaacaa
cggatctctaggttctcgcatcgatgaagaacgcagcgaaatgcgatacgtattgtgaat
tgcagaattttgtgaatcatcgaatctttgaacgcacattgcacctggtgg-tattccgc
caggtatgcctgtttgagcgtcatttctctctcactccggtggt-tttgctgtttattac
tctttttaaaaggagtgtacagtgaaaagaaatggcaaggctctagtc-tcaagaaatgt
tttaggttctaccaactacatcttctaa--aagtactaattaaagtcggcttgataact-
--ttttttcaatgttgacctcaaatcaggtaagactacccgctgaacttaagcatatcaa
taagcggaggaaaagaaaccaacagggattgcctcagtaacggcgagcgaagcggcaaaa
gctcaaatttgaaagctagcgtcttgtcttttaggcgttcgcattgtaatttgaagatgg
caactttggtggcggctcttgcacatgttccttggaacaggacatcatagagggtgagaa
tcccgtacatggtgggagt-accgtcgctttgtaaagtgctttctaagagtcgagttgtt
tgggaatgcagctctaagtgggtggtaaattccatctaaggctaaatataggcgagagac
cgatagcgaacaagtacagtgatggaaagatgaaaagaactttgaaaagagagtgaaaaa
gtacgtgaaattgttgaaagggaagggcttgagatcagtcttggtttgtagtgatcaact
gcgtttcggcgctgtgcactcgctacttactgggtcagcatcagttttggtggtaggata
agaacagttgaatgtggctttctttc--gggaaagtgttatagcttc-tgttgatactgc
caaccgggactgaggaccgcgcttcgtgctaggatgctgacaaaatgatcttaagccacc
cgtcttgaaacacggaccaaggagtctaacgtctatgcgagtgttagggtgtaaaactct
agcgcgtaatgaaagtgaacgtagaggagaaccttct-gggtgcatcctcgaccgatcct
gacgtattcagatggatttgagtaagagcatagctgttgggacccgaaagatggtgaact
atgcctgaatagggtgaagccagaggaaactctggtggaggctcgtagcgattctgacgt
gcaaatcgatcgtcaaatttgggtata-gggcgaaagactaatcg---------------
------------------------------------------------------------
------------------------------------------------------------
------------------------------------------------------------
------------------------------------------------------------
------------------------------------------------------------
------------------------------------------------------------
------------------------------------------------------------
------------------------------------------------------------
------------------------------------------------------------
------------------------------------------------------------
------------------------------------------------------------
------------------------------------------------------------
------------------------------------------------------------
------------------------------------------------------------
------------------------------------------------------------
------------------------------------------------------------
------------------------------------------------------------
------------------------------------------------------------
------------------------------------------------------------
------------------------------------------------------------
------------------------------------------------------------
------------------------------------------------------------
------------------------------------------------------------
------------------------------------------------------------
------------------------------------------------------------
------------------------------------------------------------
------------------------------------------------------------
------------------------------------------------------------
------------------------------------------------------------
------------------------------------------------------------
------------------------------------------------------------
-------------------------------------------------
>Blastobotrys_aristatus_CBS_521.75_T
---------------------------------------aagctggtcaaacttggtcat
ttagaggaagtaaaagtcgtaacaaggtttccgtaggtgaacctgcggaaggatcattaa
cgaatttga---------------------------------ttaacatctttttctgtg
aatttttctgagattgtgcttcggccctggtaggggccggtag-------aaaac---at
tttaaa------cctttgtctaaaactaat---tatattaataattaaaactttcaacaa
cggatctctaggttctcgcatcgatgaagaacgcagcgaaatgcgatacgtaatgtgaat
tgcagaattttgtgaatcatcgaatctttgaacgcacattgcacctggtgg-tattccgc
caggtatgcctgtttgagcgtcatttctctctcaccccggtggt-tttgttcaatctcc-
-------ttacagggagttggatgaaaagaaatggcaaggctcttgaa----gaacgtgt
tttaggtcttaccaactacactacta-----agcttttt-gaaagtcggcttgataa---
--ttctttcaatgttgacctcaaatcaggtaagactacccgccgaacttaagcatatcaa
taagcggaggaaaagaaaccaacagggattgcctcagtaacggcgagcgaagcggcaaaa
gctcaaatttgaaagctagcgtcttgtcttttaggcgttcgcgttgtaatttgaagatgg
caactttggcagcggcctttgcatatgttccttggaacaggacgtcatagagggtgagaa
tcccgtacatggcgagggt-accgctgctttgtaaagtgctttctaagagtcgagttgtt
tgggaatgcagctctaagtgggtggtaaattccatctaaggctaaatataggcgagagac
cgatagcgaacaagtacagtgatggaaagatgaaaagaactttgaaaagagagtgaaaaa
gtacgtgaaattgttgaaagggaagggcttaagatcagtcttggtttttagtgatcaact
gtccttcgggactgtgcactcgctatttactaggccagcatcagttttggtggcgggata
atagcagcgggatgtgactttgcttc--ggtaaagtgttataaccgcgtgctgatgccgc
ctaccgagactgaggaccgcgtctttgactaggatgctggcataatgatcttaagccacc
cgtcttgaaacacggaccaaggagtctaacgtctatgcgagtgtttgggtgtaaaaccct
tgcgcgtaatgaaagtgaacgtagaggagaaccttct-gggtgcatcctcgaccgatcct
gacgtaatcagatggatttgagtaagagcatagctgttgggacccgaaagatggtgaact
atgcctgaatagggtgaagccagaggaaactctggtggaggctcgtagcgattctgacgt
gcaaatcgatcgtcaaatttgggtataggggcgaaagactaatcgaaccatctagtagct
ggttcctgccgaagtttccctcaggatagcagaagctcgtatcagttttatgaggtaaag
cgaatgattagaggtattgggattgaaacgatcttgacctattctcaaactttaaatatg
taagaagtccttgttacttaagtgaacgtggacaattgaatgaagagcttttagtgggcc
atttttggtaagcagaactggcgatgcgggatgaaccgaacgtgaagttaaagtgccgga
atacacgctcatcagacaccacaaaaggtgttagttcatctagacagccggacggtggcc
atggaagtcggaatccgctaaggaatgtgtaacaactcaccggccgaatgaactagccct
gaaaatggatggcgctcaagcgtgttacttatacttcaccgctagggttattttgatgcc
ctagcgagtaggcaggcgtggaggtttagtgacgaagccttggcagtgatgctgggtcga
acagcctctagtgcagatcttggtggtagtagcaaatattcaaatgagaactttgaagac
tgaagtggggaaaggttccgtgggaacagtggttggccacgggttagtcgatcctaagag
atggggaagctctgtttcaatgt-gcttgatttttcaagccgtcatcgaaagggaaaccg
gttaatattccggtacttggatatagattcttcacggtaacgtaactgaatgtggagaca
acggcataagccctgggaggagttctcttttcttcttaacagcttaacaccctgaaatta
gtttgtctagagctagggttttcgggctggaagagcctgacatctctgtcaggtccggtg
cgcttatgacgttccttgaaaatccacaggaaggaatagtttttatgccaagtcgtactc
ataaccgcagcaggtctccaaggtgaacagcctctagttgatagaataatgtaggtaagg
gaagtcggcaaaatagatccgtaacttcgggaaaaggattggctctaaggatcgagtgtt
tcgggccttgtttcagaacctgggg-acttgggcgg-actgcc-tctctttacggggagg
tggactgcctag-gtcttccagcggacgtgcttggcagtga--ttatcacgtactgattc
acaccaaacgattaacttagaactggtacggacaaggggaatctgactgtctaattaaaa
catagcattgcgatggtcagaaactgatgttgacgcaatgtgatttctgcccagtgccct
gaatgttaaagtgaagaaattcaaccaagcgcgggtaaacggcgggagtaactatgactc
tcttaaggtagccaaatgcctcgtcatctaattagtgacgcgcatgaatggattaacgag
attcccactgtccctatctactatctagcgaaaccacagcctagggaacgggctaggcag
aatcagcggggaaagaagaccctgttgagcttgactctagtttgacattgtgaaaagaca
tagggagtgtagcataggtgggagctccggcgcccttgaaataccaccatccttatcgtt
tttttacttattcaattaagcggaattggactttattgtccactttctagacttacacc-
-ttttt--aggtaatccgggttgaagacattgtcaggtggggagtttggctggggcggca
catctgttaaacaataacgcagatgtcctaagggggactcatggagaacagaaatctcca
gtagaacaaaagggtaaaagtccccttgattttgattttcagtgtgaatacaaaccatga
aagtgtggcctatcgatcctttagtccctctgaatttgaggctagaggtgccagaaaagt
taccacagggataactggcttgtggcagtcaagcgttcatagcgacatt
>Blastobotrys_elegans_CBS_530.83_T
ctggccacaggatgagggcaacttcaaccagtggctggaaagctggtcaaacttggtcat
ttagaggaagtaaaagtcgtaacaaggtttccgtaggtgaacctgcggaaggatcattaa
cgaatttga--------------------------------ttttatatctttttctgtg
aattttattgaattaatgcttcggtgctgtttagcaccggtag-------aaaac---tt
ttttaaa-----cttttgtctaaaaccaat---tatattaataattaaaactttcaacaa
cggatctctaggttctcgcatcgatgaagaacgcagcgaaatgcgatacgtaatgtgaat
tgcagaattttgtgaatcatcgaatctttgaacgcacattgcacctggtgg-tattccgc
caggtatgcctgtttgagcgtcatttctctctcaccccggtggt-tttgttgtttttatc
tctagctattgctagagtgcaatgaaaagaaatggcaaggctcttgaa---tgaacgtgt
tttaggtcctaccaactacactactaat----acttcaa-tcaagtcggcttgataa---
--tctttttaatgttgacctcaaatcaggtaagactacccgctgaacttaagcatatcaa
taagcggaggaaaagaaaccaacagggattgcctcagtaacggcgagcgaagcggcaaaa
gctcaaatttgaaagctagcgtcttgtcttataggcgttcgcgttgtaatttgaagatgg
caactttggcagcggcctttgcatatgttccttggaacaggacgtcatagagggtgagaa
tcccgtacatggcgagggt-accgctgctttgtaaagtgctttctaagagtcgagttgtt
tgggaatgcagctctaagtgggtggtaaattccatctaaggctaaatataggcgagagac
cgatagcgaacaagtacagtgatggaaagatgaaaagaactttgaaaagagagtgaaaaa
gtacgtgaaattgttgaaagggaagggcttgagatcagacttggcttgtagtgatcaact
gtctttcgggactgtgcactcgctacttgctaggccaacatcagttttggcggcgggata
atggtagtggaatgtgactttgcttc--ggtaaagtgttatagccacatgctgatgccgt
cagccgagactgaggaccgcgttttgtactaggatgttggcataatgatcttaagccacc
cgtcttgaaacacggaccaaggagtctaacgactatgcgagtgtttgggtgtaaaaccct
tgcgcgtaatgaaagtgaacgtagaggagaacctttt-aggtgcatcctcgaccgatcct
gacgtaatcagatggatttgagtaagagcatagctgttgggacccgaaagatggtgaact
atgcctgaatagggtgaagccagaggaaactctggtggaggctcgtagcgattctgacgt
gcaaatcgatcgtcaaatttgggtataggggcgaaagactaatcgaaccatctagtagct
ggttcctgccgaagtttccctcaggatagcagaagctcgtatcagttttatgaggtaaag
cgaatgattagaggtattgggattgaaacgatcttgacctattctcaaactttaaatatg
taagaagtccttgttacttaagtgaacgtggacagttgaatgaagagcttttagtgggcc
atttttggtaagcagaactggcgatgcgggatgaaccgaacgtgaagttaaagtgccgga
atacacgctcatcagacaccacaaaaggtgttagttcatctagacagccggacggtggcc
atggaagtcggaaaccgctaaggaatgtgtaacaactcaccggccgaatgaactagccct
gaaaatggatggcgctcaagcgtgttacttatacttcaccgctagggttattttgatgcc
ctagcgagtaggcaggcgtgggggtttagtgacgaagccttggcagtgatgctgggtcga
acagcctctagtgcagatcttggtggtagtagcaaatattcaaatgagaactttgaagac
tgaagtggggaaaggttccgtgggaacagtggttggccacgggttagtcgatcctaagag
atggggaagctctgtttcaatgc-gcttgatttttcaagccaacatcgaaagggaaaccg
gttaatattccggtacttggatatggattcttcacggtaacgtaactgaatgtggagaca
acggcataagccctgggaggagttctcttttcttcttaacagcttaacaccctgaaatta
gtttgtctagagctagggtcttcgggctggaagagcctgacatttctgtcaggtccggtg
cgcttatgacgttccttgaaaatccacaggaaggaatagttttcatgccaagtcgtactc
ataaccgcagcaggtctccaaggtgaacagcctctagttgatagaataatgtaggtaagg
gaagtcggcaaaatagatccgtaacttcgggaaaaggattggctctaaggatcgagtgtt
tcgggccttgtttcagaacctgtgg-atctgggcgg-actgct-tttctttacgggaaag
tggactgcctggtatccttcagcggacgtgcttggcagtcgtttatcggcgtactgattc
acaccaaacgattaacttagaactggtacggacaaggggaatctgactgtctaattaaaa
catagctttgcgatggtcagaaaatgatgttgacgcaaagtgatttctgcccagtgccct
gaatgttaaagtgaagaaattcaaccaagcgcgggtaaacggcgggagtaactatgactc
tcttaaggtagccaaatgcctcgtcatctaattagtgacgcgcatgaatggattaacgag
attcccactgtccctatctactatctagcgaaaccacagcctagggaacgggctaggcag
aatcagcggggaaagaagaccctgttgagcttgactctagtttgacattgtgaaaagaca
tagggagtgtagcataggtgggagctccggcgcccttgaaataccaccatccttatcgtt
tttttacttattcaattaagcggaattggact-tcacgtccactttctagacttacacc-
-tttcg--aggtaatccgggttgaagacattgtcaggtggggagtttggctggggcggca
catctgttaaacaataacgcagatgtcctaagggggactcatggagaacagaaatctcca
gtagaacaaaagggtaaaagtccccttgattttgattttcagtgtgaatacaaaccatga
aagtgtggcctatcgatcctttagtccctctgaatttgaggctagaggtgccagaaaagt
taccacagggataactggcttgtggcagtcaagcgttcatagcgacatt
>Blastobotrys_farinosus_CBS_140.71_T
ctggccacaggagatgggcaactgtcaccagtggctggaaagctggtcaaacttggtcat
ttagaggaagtaaaagtcgtaacaaggtttccgtaggtgaacctgcggaaggatcattaa
cgaatgtta---------------------------------ttatcatc--attttgtg
aatcatgacaggtttttgcttcggcgctggaaagcgccggtag-------aaaac---tt
tttaaa------actttgtctaaacttaaa---gatttaaataattaaaactttcaacaa
cggatctctaggttctcgcatcgatgaagaacgcagcgaaatgcgatacgtattgtgaat
tgcagatttttgtgaatcatcgaatctttgaacgcacattgcgcctggtggttattccgc
caggcatgcctgtttgagcgtcatttctctctcacattagtggt-tttgctgtatctctc
tt-----ttaaagaaagtacggtgaaaggaaatggcaaggctcttgtt--gcgaacgtgt
tttaggtttttccaactacactactagc---------atttgaagtcggcttgataa---
--ctctttcaacgttgacctcaaatcaggtaagactacccgccgaacttaagcatatcaa
taagcggaggaaaagaaaccaacagggattgcctcagtaacggcgagcgaagcggcaaaa
gctcaaatttgaaagctagcgtcttgtct-tttggcgttcgcgttgtaatttgaagatgg
caactttggagacggccttggcatatgttccttggaacaggacgtcatagagggtgagaa
tcccgtacgtggccttgtc-accgtctctttgtaaagtgctttctaagagtcgagttgtt
tgggaatgcagctctaagtgggtggtaaattccatctaaggctaaatataggcgagagac
cgatagcgaacaagtacagtgatggaaagatgaaaagaactttgaaaagagagtgaaaaa
gtacgtgaaattgttgaaagggaagggcttgagatcagacttggtttgtaacgatcaact
gtctttcgggactgtgcactcgccacttactaggccagcatcagttccggcggtgagata
atggtagtggaatgtgactttgcttc--ggtagagtgttatagccacatgctgatgtcac
cagctgggactgaggaccgcgtctttgactaggatgctggcgtaatgatcttaagccacc
cgtcttgaaacacggaccaaggagtctaacgtctatgcgagtgtttgggtgtaaaactct
tgcgcgtaatgaaagtgaacgtagaggagatcctttt-aggagcatcctcgaccgatcct
gacgtattcagaaggatttgagtaagagcatagctgttgggacccgaaagatggtgaact
atgcctgaatagggtgaagccagaggaaactctggtggaggctcgtagcgattctgacgt
gcaaatcgatcgtcaaatttgggtataggggcgaaagactaatcgaaccatctagtagct
ggttcctgccgaagtttccctcaggatagcagaagctcgtatcagttttatgaggtaaag
cgaatgattagaggtattgggattgaaatgatcttgacctattctcaaactttaaatatg
taagaagtccttgttacttaattgaacgtggacatttgaatgaagagcttttagtgggcc
atttttggtaagcagaactggcgatgcgggatgaaccgaacgtgaagttaaagtgccgga
atacacgctcatcagacaccacaaaaggtgttagttcatctagacagccggacggtggcc
atggaagtcggaatccgctaaggaatgtgtaacaactcaccggccgaatgaactagccct
gaaaatggatggcgctcaagcgtgttacttatacttcaccgctagggttattatgatgcc
ctagcgagtaggcaggcgtggaggtttagtgacgaagccttggcagtgatgctgggtcga
acagcctctagtgcagatcttggtggtagtagcaaatattcaaatgagaactttgaagac
tgaagtggggaaaggttccgtgggaacagcggttggccacgggttagtcgatcctaagag
atggggaagctctgtttcaatgt-gcttgatttttcaagccgtcatcgaaagggaaaccg
gttaatattccggtacttggatatggattcttcacggtaacgtaactgaatgtggagaca
acggcataagccctgggaggagttctcttttcttcttaacagcttaacaccctgaaatta
gtttgtctagagctagggtcttcgggctggaagagcctgacatctctgtcaggtccggtg
cgcttatgacgttccttgaaaatccacaggaaggaatagttttcatgccaagtcgtactc
ataaccgcagcaggtctccaaggtgaacagcctctagttgatagaataatgtaggtaagg
gaagtcggcaaaatagatccgtaacttcgggaaaaggattggctctaaggatcgagtgat
ttgggccttgtttcagaacctgtgg-atctaggcgg-actgct-tctctttacggggagg
tggactgcctggtatctttcagcggacgtgcttggcagtct-ttgtagacgttccgattc
acactaaacgatcaacttagaactggtacggacaaggggaatctgactgtctaattaaaa
catagcattgcgatggtcagaaaatgatgttgacgcaatgtgatttctgcccagtgccct
gaatgttaaagtgaagaaattcaaccaagcgcgggtaaacggcgggagtaactatgactc
tcttaaggtagccaaatgcctcgtcatctaattagtgacgcgcatgaatggattaacgag
attcccactgtccctatctactatctagcgaaaccacagcctagggaacgggctaggcag
aatcagcggggaaagaagaccctgttgagcttgactctagtttgacattgtgaaaagaca
tagggagtgtagcataggtgggagcttcggcgcccttgaaataccaccatccttatcgtt
tttttacttattcaattaagcggaactgggc--taacgcccactttctagacttacgcc-
-tttt----ggcaatccgggttgaagacattgtcaggtggggagtttggctggggcggca
catctgttaaacaataacgcagatgtcctaagggggactcatggagaacagaaatctcca
gtagaacaaaagggtaaaagtccccttgattttgattttcagtgtgaatacaaaccatga
aagtgtggcctatcgatcctttagtccctctgaatttgaggctagaggtgccagaaaagt
taccacagggataactggcttgtggcagtcaagcgttcatagcgacatt
>Blastobotrys_nivea_CBS_163.67_T
ctggccacaggagatgggcaactgtcaccagtggctgggaagctggtcaaacttggtcat
ttagaggaagtaaaagtcgtaacaaggtttccgtaggtgaacctgcggaaggatcattaa
cgaaattga--------------------------------ttattcatctttttctgtg
aacttattcgatattttgcttcggggttaggccccggcgataa-------aaact---ct
aacaaga---tttttttgtctaaaactattgaaaaattaataaattaaaactttcaacaa
cggatctctaggttctcgcatcgatgaagaacgcagcgaaatgcgatacgtattgtgaat
tgcagatttttgtgaatcatcgaatctttgaacgcacattgcgcctggtgg-tattccgc
caggcatgcctgtttgagcgtcatttctctctcactccagtggt-tttgctgataatctt
c------gcaagagaagttcggtaaaaggaaatggcaaggctttgact---gaaacgtgt
tttaggttctaccaactacattagta--caaattgtcaa-ccaagtcggcttgataat--
--ttctttcaatgttgacctcaaatcaggtaagactacccgctgaacttaagcatatcaa
taagcggaggaaaagaaaccaacagggattgcctcagtaacggcgagcgaagcggcaaga
gctcaaatttgaaagctagcgtcatgtcattttggcgttcgcgttgtaatttgaagatgg
caactttggaaacggcccttgcatatgttccttggaacaggacatcatagagggtgagaa
tcccgtacatggtggggag-tccgtttctatgtaaagtgctatccaagagtcgagttgtt
tgggaatgcagctctaagtgggtggtaaattccatctaaggctaaatataggcgagagac
cgatagcgaacaagtacagtgatggaaagatgaaaagaactttgaaaagagagtgaaaaa
gtacgtgaaattgttgaaagggaagggcttgaaatcagacttggcttgtagtgatcaact
gtctttcgggactgtgcactcgctacttgctaggccaacatcagctctggcggtgagata
atagtagtggaatgtgactttgcttc--ggtaaagtgttatagccacatgctgatgtcgc
cagccggggctgaggaccgcgcttttagctaggatgttggcgtaatgattttaagccacc
cgtcttgaaacacggaccaaggagtctaacgtctatgcgagtgtttgggtgtcaaaccct
tgcgcgaaatgaaagtgaacgtagaggagaacccttaagggtgcatcctcgaccgatcct
gatgtattcggatggatttgagtaagagcatagctgttgggacccgaaagatggtgaact
atgcctgaatagggtgaagccagaggaaactctggtggaggctcgtagcgattctgacgt
gcaaatcgatcgtcaaatttgggtataggggcgaaagactaatcgaaccatctagtagct
ggttcctgccgaagtttccctcaggatagcagaagctcgtatcagttttatgaggtaaag
cgaatgattagaggtattgggattgaaacgatcttgacctattctcaaactttaaatatg
taagaagtccttgttacttaattgaacgtggacatttgaatgaagagcttttagtgggcc
atttttggtaagcagaactggcgatgcgggatgaaccgaacgtgaagttaaagtgccgga
atacacgctcatcagacaccacaaaaggtgttagttcatctagacagccggacggtggcc
atggaagtcggaatccgctaaggagtgtgtaacaactcaccggccgaatgaactagccct
gaaaatggatggcgctcaagcgtgttacttatacttcaccgctaaggttattttgatgct
ttagcgagtaggcaggcgtggaggtctagtgacgaagccttggcagtgatgctgggtcga
acggcctctagtgcagatcttggtggtagtagcaaatattcaaatgagaactttgaagac
tgaagtggggaaaggttccgtgggaacagcggttggccacgggttagtcgatcctaagag
atggggaagctctgtttcaatgc-gcttgatttttcaagccaacatcgaaagggaatccg
gttaatattccggaacttggatatagattcttcacggtaacgtaactgaatgtggagaca
acggcataagccctgggaggagttctcttttcttcttaacagcttaacaccctgaaatta
gtttgtctagagctagggtcttcgggctggaagagcctgacatctctgtcaggtccggtg
cgcttatgacgttccttgaaaatccacaggaaggaatagtttttatgccaagtcgtactc
ataaccgcagcaggtctccaaggtgaacagcctctagttgatagaataatgtaggtaagg
gaagtcggcaaaatagatccgtaacttcgggataaggattggctctaaggatcgagtgtt
ttgggccttgtttcagaacctagggaacctggctgg-gctgcc-tctcttcacggggagg
tggactggctgggatcttctagcggacgtgcttggcagtcttttcgaggcgtaccgattc
acaccaaacgattaacttagaactggtacggacaaggggaatctgactgtctaattaaaa
catagcattgcgatggtcagaaagtgatgttgacgcaatgtgatttctgcccagtgctct
gaatgtcaaagtgaagaaattcaaccaagcgcgggtaaacggcgggagtaactatgactt
gcttaaggtagccaaatgcctcgtcatctaattagtgacgcgcatgaatggattaacgag
attcccactgtccctatctactatctagcgaaaccacagcctggggaacgggccaggcag
aatcagcggggaaagaagaccctgttgagcttgactctagtttgacattgtgaaaagaca
tagggggtgtagcataggtgggagctccggcgcccttgaaataccaccacccttatcgtt
tttttacttattcaattaagcggaattgggc--tagcgcccactttctagatttacgcc-
-ttcgt---ggcaatccgggttgaagacattgtcaggtggggagtttggctggggcggca
catctgttaaacaataacgcagatgtcctaaggggggctcatggagaacagaaatctcca
gtagaacaaaagggtaaaagcccccttgattttgattttcagtgtgaatacaaaccatga
aagtgtggcctatcgatcctttagtccctcagaatttgaggctagaggtgccagaaaagt
taccacagggataactggcttgtggcagtcaagcgttcatagcgacatt
>Blastobotrys_indianensis_CBS_9600_T
------------------------------------------------------------
-----------------cgtaacaaggtttccgtaggtgaacctgcggaaggatcattac
cgaaattga--------------------------------ttattcatcttcttctgtg
aatttttctgaaattttgctttggctctgttgagggccaacagaa-----aaaac---tc
cttaaaa---ctttttagtcaaacactaagaaatcttaattgaatcaaaactttcaacaa
cggatctcttggttctcgcatcgatgaagaacgcagcgaaatgcgatacgtaatgtgaat
tgcagaattttgtgaatcatcgaatctttgaacgcacattgcgccttttgg-tattccag
aaggcatgcttgtttgagcgtcatttctctctccttccaagggt-tttgttgtttatctc
tctt---taacggagagtacaatgaaaggaaatggcagtgcttcggagcttattaagtgt
tttaggtctaaccaactacacttttcaaagcagctct---gcaagttggcttgataa---
--ctttttcaatg-tgacctcaaa------------------------------------
---------------aaaccaacagggattgcctcagtaacggcgagcgaagcggcaaaa
gctcaaatttgaaatctggcgcttt-------cagcgtccgagttgtaatttgaaga-ag
taactttggagttggcctttgcacatgttccttggaacaggacatcatagagggtgagaa
tcccgtacatggtgaggtg-cccaactctttgtaaagtactttccaagagtcgagttgtt
tgggaatgcagctctaagtgggtggtaaattccatctaaggctaaatattggcgagagac
cgatagcgaacaagtacagtgatggaaagatgaaaagaactttgaaaagagagtgaaata
gtacgtgaaattgttgaaagggaagggcttgaaatcagacttggcttgtagtgatcaact
gtctcttgggactgtgcactcgctgcttgctaggccaacatcggttttggcggtaagata
atggcagatgaatgtggctcattcgt------gagtgttatagcttc-tgtcgatattgc
cagctgggaccgaggactgcgctttatgctaggatgttggcgtaatgattttaagccacc
cgtcttgaaacacggaccaaggagtctaacgtctatgcgagtgtttgggtgtaaaacccg
tacgcgtaatgaaagtgaacgtagaggagagccttcacgggtgcatcctcgaccgatcct
gaagtattcggatggatttgagtaagagcatagctgttgggacccgaaagatggtgaact
atgcctgaatagggtgaagccagaggaaactctggtggaggctcgtagcgattctgacgt
gcaaatcgatcgtcaaatttgggtataggggcgaaagactaatcgaaccatctagtagct
ggttcctgccgaagtttccctcaggatagcagaagctcgtatcagttttatgaggtaaag
cgaatgattagaggtattgggattgaaacgatcttgacctattctcaaactttaaatatg
taagaagtccttgttacttaattgaacgtggacatttgaatgaagagcttttagtgggcc
atttttggtaagcagaactggcgatgcgggatgaaccgaacgtgaagttaaagtgccgga
atacacgctcatcagacaccacaaaaggtgttagttcatctagacagccggacggtggcc
atggaagtcggaatccgctaaggaatgtgtaacaactcaccggccgaatgaactagccct
gaaaatggatggcgctcaagcgtgttacttatacttcaccgctagggttattgtgatgcc
ctagcgagtaggcaggcgtggaggtc-agtgacgaagccttggcagtgatgctgggtcga
acggcctctagtgcagatcttggtggtagtagcaaatattcaaatgagatctttgaagac
tgaagtggggaaaggttccatgggaacagcagttggccatgggttagtcgatcctaagag
atggggaagctctgtttcaacgt-gcttgatttttcaagccaacatcgaaagggaaaccg
gttaaaattccggtacttggatatggattcttcacggtaacgtaattgaatgtggagacg
tcggcgtaagccctgggaggagttctcttttcttcttaacgatctatcaccctgaaatta
gtttgtctagagatagggtttacaggtcggaagagcctgacatctttgtcaggtccggtg
cgcttacgacgtcccttgaaaatccacaggaaggaatagttttcatgccaagtcgtactc
ataaccgcagcaggtctccaaggtgaacagcctctagttgatagaataatgtaggtaagg
gaagtcggcaaaatagatccgtaacttcgggaaaaggattggctctaaggatcgagtgtt
tcgggccttgcttcagaacctgtgggtactgatgg--actgccttctcttcacggggaag
atggaccgttggaactttgcagcggacgtgcttggcagttctttaagagcgtactgattc
acaccaaacgatcaacttagaactggtacggacaaggggaatctgactgtctaattaaaa
catagcattgcgatggtcagaaagtgatgttgacgcaatgtgatttctgcccagtgctct
gaatgtcaaagtgaagaaattcaaccaagcgcgggtaaacggcgggagtaactatgactc
tcttaaggtagccaaatgcctcgtcatctaattagtgacgcgcatgaatggattaacgag
attcccactgtccctatctactatctagcgaaaccacagccaagggaacgggcttggcag
aatcagcggggaaagaagaccctgttgagcttgactctagtttgacattgtgaaaagaca
tagagggtgtagaataagtgggagcttcggcgccggtgaaataccactacctttatcgtt
tttttacttattcaattaagcggaattggac--ttgcgtccactttctagatttacgcc-
-tttt----ggcaatccgggttgaagacattgtcaggtggggagtttggctggggcggca
catctgttaaacaataacgcagatgtcctaagggggactcatggagaacagaaatctcca
gtagaacaaaagggtaaaagtccccttgattttgattttcagtgtgaatacaaaccatga
aagtgtggcctatcgatcctttagtccctctgaatttgaggctagaggtgccagaaaagt
taccacagggataactggcttgtggcagtcaagcgttcatagcgacatt
>Trichomonascus_petasosporus_CBS_9602_T
------------------------------------------------------------
--------------------aacaaggtttccgtaggtgaacctgcggaaggatcattac
cgaaattga-----------------------------------ttattcatcttctgtg
aatttctttgaaattttgctttggctctttggagggccaacagaa-----aaaac---tc
cttaaaa---ctttttagtcaaacactaagaaatcttaattgaatcaaaactttcaacaa
cggatctcttggttctcgcatcgatgaagaacgcagcgaaatgcgatacgtaatgtgaat
tgcagaattttgtgaatcatcgaatctttgaacgcacattgcgccttttgg-tattccag
aaggcatgcttgtttgagcgtcatttctctctcctcacaagggt-tttgttgtaatct--
-------ctcacgagagtacaatgaaaggaaatggcagtgcttcggag-gctttaagtgt
tttaggtctaaccaactacactaatt--agcagctctag-caaagttggcttg-------
------------------------------------------------------------
---------------aaaccaacagggattgcctcagtaacggcgagcgaagcggcaaaa
gctcaaatttgaaatctggcgcttt-------cagcgtccgagttgtaatttgaaga-ag
caactttggggttggcctttgcacatgttccttggaacaggacatcatagagggtgagaa
tcccgtacatggtgaggtg-cccaaccctttgtaaagtgctttccaagagtcgagttgtt
tgggaatgcagctctaagtgggtggtaaattccatctaaggctaaatattggcgagagac
cgatagcgaacaagtacagtgatggaaagatgaaaagaactttgaaaagagagtgaaata
gtacgtgaaattgttgaaagggaagggcttgaaatcagacttggcttgtagtgatcaact
gtctcttgggactgtgcactcgctgcttgctaggccaacatcggttttggcggtaagata
atgtcagttgaatgtggctcattcgt------gagtgttatagcttc-tgtcgatattgc
cagctgggaccgaggactgcgctttatgctaggatgttggcgtaatgattttaagccacc
cgtcttgaaacacggaccaaggagtctaacgtctatgcgagtgtttgggtgtaaaacccg
tacgcgtaatgaaagtgaacgtagaggagagccttcacgggtgcatcctcgaccgatcct
gatgtattcggatggatttgagtaagagcatagctgttgggacccgaaagatggtgaact
atgcctgaatagggtgaagccagaggaaactctggtggaggctcgtagcgattctgacgt
gcaaatcgatcgtcaaatttgggtataggggcgaaagactaatcgaaccatctagtagct
ggttcctgccgaagtttccctcaggatagcagaagctcgtatcagttttatgaggtaaag
cgaatgattagaggtattgggattgaaacgatcttgacctattctcaaactttaaatatg
taagaagtccttgttacttaattgaacgtggacatttgaatgaagagcttttagtgggcc
atttttggtaagcagaactggcgatgcgggatgaaccgaacgtgaagttaaagtgccgga
atacacgctcatcagacaccacaaaaggtgttagttcatctagacagccggacggtggcc
atggaagtcggaatccgctaaggaatgtgtaacaactcaccggccgaatgaactagccct
gaaaatggatggcgctcaagcgtgttacttatacttcaccgctagggttattgtgatgcc
ctagcgagtaggcaggcgtggaggtc-agtgacgaagccttggcagtgatgctgggtcga
acggcctctagtgcagatcttggtggtagtagcaaatattcaaatgagaactttgaagac
tgaagtggggaaaggttccatgggaacagtagttggccatgggttagtcgatcctaagag
atggggaagctctgtttcaacgt-gcttgatttttcaagccaacatcgaaagggaaaccg
gttaaaattccggtacttggatatggattcttcacggtaacgtaattgaatgtggagacg
tcggcgtaagccctgggaggagttctcttttcttcttaacgatctatcaccctgaaatta
gtttgtctagagatagggtttacaggtcggaagagcctgacatctttgtcaggtccggtg
cgcttacgacgtcccttgaaaatccacaggaaggaatagttttcatgccaagtcgtactc
ataaccgcagcaggtctccaaggtgaacagcctctagttgatagaataatgtaggtaagg
gaagtcggcaaaatagatccgtaacttcgggaaaaggattggctctaaggatcgagtgtt
tcgggccttgcttcagaacctgtgggtactgatgg--actgccttctcttcacggggaag
gtggaccgtcgggactttgcagcggacgtgcttggcagttctttaagagcgtactgattc
acaccaaacgatcaacttagaactggtacggacaaggggaatctgactgtctaattaaaa
catagcattgcgatggtcagaaagtgatgttgacgcaatgtgatttctgcccagtgctct
gaatgtcaaagtgaagaaattcaaccaagcgcgggtaaacggcgggagtaactatgactc
tcttaaggtagccaaatgcctcgtcatctaattagtgacgcgcatgaatggattaacgag
attcccactgtccctatctactatctagcgaaaccacagccaagggaacgggcttggcag
aatcagcggggaaagaagaccctgttgagcttgactctagtttgacattgtgaaaagaca
tagagggtgtagaataagtgggagcttcggcgccggtgaaataccactacctttatcgtt
tttttacttattcaattaagcggaattggac--ttgcgtccactttctagatttacgcc-
-tttt----ggcaatccgggttgaagacattgtcaggtggggagtttggctggggcggca
catctgttaaacaataacgcagatgtcctaagggggactcatggagaacagaaatctcca
gtagaacaaaagggtaaaagtccccttgattttgattttcagtgtgaatacaaaccatga
aagtgtggcctatcgatcctttagtccctctgaatttgaggctagaggtgccagaaaagt
taccacagggataactggcttgtggcagtcaagcgttcatagcgacatt
>Blastobotrys_davincii_CBS_16861_T
------------------------------------------------------------
------------------------------------------------aaggatcattaa
cgaatatga-------------------------------tttatatcttcatttttgtg
aacactttactttaattgcttcggtcgctgttgcggccggtaga------aaaac---tt
tttaaa------ctttagtctaatacttaaga---ttttaataatcaaaactttcaacaa
cggatctctaggttctcgcatcgatgaagaacgcagcgaaatgcgatacgtaatgtgaat
tgcagaattttgtgaatcatcgaatctttgaacgcacattgcgcctggtgg-tattccgc
caggcatgcctgtttgagcgtcattactctctcactccggtggt-tttgttgtatctctc
tctttcc-tagggaaagtgcaatgaaaagtaatggcagtctattagtg-tggaaacgtgt
tttaggtcctaccaactacactactacc---acactaaa-agaagtcggcttgataaccc
ttttttatcaaatttgacctcaaatcaggtaagactacccgccgaacttaagcatatca-
---------------aaaccaacagggattgcctcagtaacggcgagcgaagcggcaaaa
gctcaaatttgaaagctagcgtctt-----ttaggcgttcgcgttgtaatttgaagatgg
caactttgggggcggctcttgcataagttccttggaacaggacgtcatagagggtgagaa
tcccgtttatggcgagagt-accgtccctatgtaaagtgctttctaagagtcgagttgtt
tgggaatgcagctctaagtgggtggtaaattccatctaaggctaaatataggcgagagac
cgatagcgaacaagtacagtgatggaaagatgaaaagaactttgaaaagagagtgaaaaa
gtacgtgaaattgttggaagggaagggcttgagatcagacttggcttgtagtgatcagct
gtctttcgggactgtgcactcgctacttgctaggccagcatcagttctggcggtgagata
atggtagtggaatgtgactctgcttc--ggtagagtgttatagccacatgcagatgtcac
cagccgggactgaggaccgcgcttcgtgctaggatgctggcgtaatgatcttaagccacc
cgtcttgaaacacggaccaaggagtctaacgcttatgcgagtgtttgggtgtaaaaccct
tgcgcgtaatgaaagtgaacgtagaggagatccttct-gggagcaccctcgaccgatcct
gacgtattcagatggatttgagtaagagcataattgttgggacccgaaagatggtgaact
atgcctgaatagggtgaagccagaggaaactctggtggaggctcgtagcgattctgacgt
gcaaatcgatcgtcaaatttgggtataggggcgaaagactaatcgaaccatctagtagct
ggttcctgccgaagtt--------------------------------------------
------------------------------------------------------------
------------------------------------------------------------
------------------------------------------------------------
------------------------------------------------------------
------------------------------------------------------------
------------------------------------------------------------
------------------------------------------------------------
------------------------------------------------------------
------------------------------------------------------------
------------------------------------------------------------
------------------------------------------------------------
------------------------------------------------------------
------------------------------------------------------------
------------------------------------------------------------
------------------------------------------------------------
------------------------------------------------------------
------------------------------------------------------------
------------------------------------------------------------
------------------------------------------------------------
------------------------------------------------------------
------------------------------------------------------------
------------------------------------------------------------
------------------------------------------------------------
------------------------------------------------------------
------------------------------------------------------------
------------------------------------------------------------
------------------------------------------------------------
------------------------------------------------------------
------------------------------------------------------------
------------------------------------------------------------
-------------------------------------------------
>Blastobotrys_bombycis_CBS_15274_T
ctggctatagaagatgggcaactgttttcagtagctggaaagctggtcaaacttggtcat
ttagaggaagtaaaagtcgtaacaaggtttccgtaggtgaacctgcggaaggatcattac
tgaat-----------------------------------gatttatatcttattttgtg
aatttgactaagttcttgcttcggccctggtaaaggccggtag-------aaaac---tc
tttaaac-----ctttagtctaaacttgatta---ttttaataattaaaactttcaacaa
cggatctctaggttctcgcatcgatgaagaacgcagcgaaatgcgatacgtaatgtgaat
tgcagaattttgtgaatcatcgaatctttgaacgcacattgcacctggtgg-tattccgc
caggtatgcttgtttgagcgtcatttctttctcacttcagtggt-tttgctgctatcttc
ccct-------gggaagtgcagtgaaaagaaatggcatttctttattttgctaaacgtgt
tttaggtctaaccaactacactactaag------cttaa-ctaagaaggcttgataa---
--ccttttcaagtttgacctcaaatcaagtaagactacccgctgaacttaagcatatcaa
taagcggaggaaaagaaaccaacagggattgccctagtaacggcgagcgaagcggcaaaa
gctcaaatttgaaagctagcgtcttgtcttttaggcgttcgcgttgtaatttgaagatgg
caactttggcagcggtctttacatatgttccttggaataggacgtcatagagggtgagaa
ccccgtatatggtatggat-cccgctgctttgtaaagtgctttctaagagtcgagttgtt
tgggaatgcagctctaagtgggtggtaaattccatctaaggctaaatataggcgagagac
cgatagcgaacaagtacagtgatggaaagatgaaaagaactttgaaaagagagtgaaaaa
gtacgtgaaattgttgaaagggaagggcttgagatcagacttggcttgtagtgatcaact
atctctagggattgtgcactcgctacttgctaggccagcatcagttttggcagtgggata
atagcagcggaatgtgactttgcttc--gggaaagtgttatagccgcatgctgataccac
tagctgagactgaggtctgcgtcttttactaggatgctggcataatgatcttaagccacc
cgtcttgaaacacggaccaaggagtctaacgtctatgcgagtgtttgggtgtaaaaccct
tgcgcgtaatgaaagtgaacgtagaggagaacttgtactagtgcatcctcgaccgatcct
gacgtattcagatggatttgagtaagagcatagctgttgggacccgaaagatggtgaact
atgcctgaatagggtgaagccagaggaaactctggtggaggctcgtagcgattctgacgt
gcaaatcgatcgtcaaatttgggtataggg------------------------------
------------------------------------------------------------
------------------------------------------------------------
------------------------------------------------------------
------------------------------------------------------------
------------------------------------------------------------
------------------------------------------------------------
------------------------------------------------------------
------------------------------------------------------------
------------------------------------------------------------
------------------------------------------------------------
------------------------------------------------------------
------------------------------------------------------------
------------------------------------------------------------
------------------------------------------------------------
------------------------------------------------------------
------------------------------------------------------------
------------------------------------------------------------
------------------------------------------------------------
------------------------------------------------------------
------------------------------------------------------------
------------------------------------------------------------
------------------------------------------------------------
------------------------------------------------------------
------------------------------------------------------------
------------------------------------------------------------
------------------------------------------------------------
------------------------------------------------------------
------------------------------------------------------------
------------------------------------------------------------
------------------------------------------------------------
------------------------------------------------------------
-------------------------------------------------
>Blastobotrys_fungorum_CBS_259.70_T
------------------------------------------------------------
------------------gtaacaaggtttccgtaggtgaacctgcggaaggatcattac
tgaatgtat-------------------------------------tatcattttctgtg
aatgtgcctcagggattgcttcggctttgaataaggctgctgg-------aaaac---tc
ttaaaacatt-------gtctaaacaa------ttattaaataattaaaactttcaacaa
cggatctctaggttctcgcatcgatgaagaacgcagcgaaatgcgatacgtattgtgaat
tgcagatttttgtgaatcatcgaatctttgaacgcacattgcgcctggtggttattccgc
caggcatgcctgtttgagcgtcatttctctctcacttaggtggt-tttgctggatctcta
aactcccgaagttagagcccggtgaaaagaaatggcatggctcttgttctgttaacgtgt
tctaggtttt-ccaactacactactagc---------atttgaagtcggcttgataa---
--ctctttcaacgttgacctcaaatcaggtaagactacccgccgaacttaag--------
-----------------------------tgcctcagtaacggcgagcgaagcggcaaaa
gctcaaatttgaaagctagcgtttt------ttaacgttcgcgttgtaatttgaagatgg
caactttggggacggccttggcatatgttccttggaacaggacgtcatagagggtgagaa
tcccgtacgtggccttgtc-accgtccctttgtaaagtgctttctaagagtcgagttgtt
tgggaatgcagctctaagtgggtggtaaattccatctaaggctaaatataggcgagagac
cgatagcgaacaagtacagtgatggaaagatgaaaagaactttgaaaagagagtgaaaaa
gtacgtgaaattgttgaaagggaagggcttgagatcagacttggcttgcggtgatcaact
gtctcttgggactgtgcactcgccacttgctaggccagcatcagtttttgcggtaggata
atggcagcggaatgtgactttgcctc--ggtaaagtgttataaccgcctgctgatgctac
cagcggagactgaggaccgcgctttgggctaggatgctggcgtaatgatcttaagccacc
cgtcttgaaacacggaccaaggagtctaacgtctatgcgagtgtttgggtgtaaaactct
tgcgcgtaattaaagtgaacgtagaggagatccccct-gggagcatcctcgaccgatcct
gacgtattcagaaggatttgagtaagagcatagctgttgggacccgaaagatggtgaact
atgcctgaatagggtgaagccagaggaaactctggtggaggctcgtagcgattctgacgt
gcaaatcgatcgtcaaatttgggtataggggcgaaagac---------------------
------------------------------------------------------------
------------------------------------------------------------
------------------------------------------------------------
------------------------------------------------------------
------------------------------------------------------------
------------------------------------------------------------
------------------------------------------------------------
------------------------------------------------------------
------------------------------------------------------------
------------------------------------------------------------
------------------------------------------------------------
------------------------------------------------------------
------------------------------------------------------------
------------------------------------------------------------
------------------------------------------------------------
------------------------------------------------------------
------------------------------------------------------------
------------------------------------------------------------
------------------------------------------------------------
------------------------------------------------------------
------------------------------------------------------------
------------------------------------------------------------
------------------------------------------------------------
------------------------------------------------------------
------------------------------------------------------------
------------------------------------------------------------
------------------------------------------------------------
------------------------------------------------------------
------------------------------------------------------------
------------------------------------------------------------
------------------------------------------------------------
-------------------------------------------------
>Blastobotrys_xishuangbannaensis_CBS_16044_T
------------------------------------------------------------
------------------------------------------------aaggatcattaa
cgaaattga-------------------------------attatacatctttttctgtg
aatttgcatatgatattgcttcggtgcttttaagcaccggtgaa------taaact--ca
attaag----attttttgtctaaaacttgattaattaatttaaatcaaaactttcaacaa
cggatctctaggttctcgcatcgatgaagaacgcagcgaaatgcgatacgtattgtgaat
tgcagaattttgtgaatcatcgaatctttgaacgcacattgcgcctggtgg-tattccgc
caggcatgcctgtttgagcgtcatttctctctcacaacagtggt-tttgctgtatctctt
tttt---ttaaaaagagtacggtgaaaggaaatggcaagactttgatcttggaaaagtgt
tttaggttctaccaactacattagtacc---aaaatcag-ttgagttggcttgataa---
--ttctttcaatgttgacctcaaatcaggtaagactacccgctgaacttaa---------
---------------aaaccaacagggattgcctcagtaacggcgagcgaagcggcaaaa
gctcaaatttgaaagctagcgtcat-----tttggcgttcgcgttgtaatttgaagatgg
caactttggaaatggcctttgcacatgttccttggaataggacatcatagagggtgagaa
tcccgtacatggtgaggtg-cccatttctttgtaaagtgctttctaagagtcgagttgtt
tgggaatgcagctctaattgggtggtaaattccatctaaagctaaatataggcgagagac
cgatagtgaacaagtacagtgatggaaagatgaaaagaactttgaaaagagagtgaaaaa
gtacgtgaaattgttgaaagggaagggcttgagatcagacttggattttagtgatcaact
gtctttcgggactgtgcactcgctattttctaggccaacatcagttttgacggtgggata
atagtagaggaatgtgactttgcttc--ggtaaagtgttatagcctcatgctgatgccac
cagtcgagactgaggaccgcgctttaagctaggatgttggcgtaatgatcttaagccac-
------------------------------------------------------------
------------------------------------------------------------
------------------------------------------------------------
------------------------------------------------------------
------------------------------------------------------------
------------------------------------------------------------
------------------------------------------------------------
------------------------------------------------------------
------------------------------------------------------------
------------------------------------------------------------
------------------------------------------------------------
------------------------------------------------------------
------------------------------------------------------------
------------------------------------------------------------
------------------------------------------------------------
------------------------------------------------------------
------------------------------------------------------------
------------------------------------------------------------
------------------------------------------------------------
------------------------------------------------------------
------------------------------------------------------------
------------------------------------------------------------
------------------------------------------------------------
------------------------------------------------------------
------------------------------------------------------------
------------------------------------------------------------
------------------------------------------------------------
------------------------------------------------------------
------------------------------------------------------------
------------------------------------------------------------
------------------------------------------------------------
------------------------------------------------------------
------------------------------------------------------------
------------------------------------------------------------
------------------------------------------------------------
------------------------------------------------------------
-------------------------------------------------
>Blastobotrys_nigripullensis_CBS_17880
ctggctccaggaaatgggcaaccgttaccaggagccgggaagctggtcaaacttggtcat
ttagaggaagtaaaagtcgtaacaaggtttccgtaggtgaacctgcggaaggatcattac
cgaatttga-----------------------------------ttatcttctttctgtg
aatttaat-aatgacttgcttcggcgggtgttcccgccgaaaggt-----taaac---tc
aacaaatt--attttttgtctaaacaaataaa---actaatagatcaaaactttcagcaa
cggatctcttggttctcgcatcgatgaagaacgcagcgaaatgcgatacgtaatgtgaat
tgcagaattttgtgaatcatcgaatctttgaacgcacattgcgccttgtgg-tattccac
agggcatgcctgtttgagcgtcatttctctctcactaacgtggt-tttgttgtatctctc
tcttttattagagagagtgcaatgaaaggaaatggcagtgcttcgaagtgccaaacgtgt
tctaggttgtaccaactacactagtaag----cgcttca-ataagccggcttgataaacc
--ttttattaagtttgacctcaaatcaggtaagaatacccgctgaacttaagcatatcaa
taagcggaggaaaagaaaccaaccgggattgccctagtaacggcgagcgaagcggcaaaa
gctcaaatttgaaatctggcgtgttgttttttacgcgtccgagttgtaatttgaagatgg
taactttggaggcggcccttgcatatgttccttggaataggacgtcatagagggtgagaa
ccccgtatatggcgaggtg-cccgtctctatgtaaagtgctgtctaagagtcgagttgtt
tgggaatgcagctctaagtgggtggtaaattccatctaaggctaaatataggcgagagac
cgatagcgaacaagtacagtgatggaaagatgaaaagaactttgaaaagagagtgaaaaa
gtacgtgaaattgctgaaagggaagggcttgagatcagacttggtttgtagtgatcaact
gtctttcgggactgtgcactcgctacttgctaggccagcatcagttctggcggtaggaaa
atagcggttgaatgtggctctgcttc--ggtggagtgttatagcttc-cgttgatactgc
cagccgggactgaggaccgcgcttcgtgctaggatgctggcgtaatgatcttaagccacc
cgtcttgaaacacggaccaaggagtctaacgtctatgcgagtgtttgggtgtaaaacccg
tacgcgtaatgaaagtgaacgtagaggagaacccttacgggtgcatcctcgaccgatcca
gaggtcttctgaaggatttgagtaagagcatagctgttgggacccgaaagatggtgaact
atgcctgaatagggtgaagccagaggaaactctggtggaggctcgtagcggttctgacgt
gcaaatcgatcgtaaaatttgggtataggggcgaa-------------------------
------------------------------------------------------------
------------------------------------------------------------
------------------------------------------------------------
------------------------------------------------------------
------------------------------------------------------------
------------------------------------------------------------
------------------------------------------------------------
------------------------------------------------------------
------------------------------------------------------------
------------------------------------------------------------
------------------------------------------------------------
------------------------------------------------------------
------------------------------------------------------------
------------------------------------------------------------
------------------------------------------------------------
------------------------------------------------------------
------------------------------------------------------------
------------------------------------------------------------
------------------------------------------------------------
------------------------------------------------------------
------------------------------------------------------------
------------------------------------------------------------
------------------------------------------------------------
------------------------------------------------------------
------------------------------------------------------------
------------------------------------------------------------
------------------------------------------------------------
------------------------------------------------------------
------------------------------------------------------------
------------------------------------------------------------
------------------------------------------------------------
-------------------------------------------------
>Blastobotrys_nigripullensis_CBS_17879_T
ctggctccaggaaatgggcaaccgttaccaggagccgggaagctggtcaaacttggtcat
ttagaggaagtaaaagtcgtaacaaggtttccgtaggtgaacctgcggaaggatcattac
cgaatttga-----------------------------------ttatcttctttctgtg
aatttaat-aatgacttgcttcggcgggtgttcccgccgaaaggt-----taaac---tc
aacaaatt--attttttgtctaaacaaataaa---actaatagatcaaaactttcagcaa
cggatctcttggttctcgcatcgatgaagaacgcagcgaaatgcgatacgtaatgtgaat
tgcagaattttgtgaatcatcgaatctttgaacgcacattgcgccttgtgg-tattccac
agggcatgcctgtttgagcgtcatttctctctcactaacgtggt-tttgttgtatctctc
tcttttattagagagagtgcaatgaaaggaaatggcagtgcttcgaagtgccaaacgtgt
tctaggttgtaccaactacactagtaag----cgcttca-ataagccggcttgataaacc
--ttttattaagtttgacctcaaatcaggtaagaatacccgctgaacttaagcatatcaa
taagcggaggaaaagaaaccaaccgggattgccctagtaacggcgagcgaagcggcaaaa
gctcaaatttgaaatctggcgtgttgttttttacgcgtccgagttgtaatttgaagatgg
taactttggaggcggcccttgcatatgttccttggaataggacgtcatagagggtgagaa
ccccgtatatggcgaggtg-cccgtctctatgtaaagtgctgtctaagagtcgagttgtt
tgggaatgcagctctaagtgggtggtaaattccatctaaggctaaatataggcgagagac
cgatagcgaacaagtacagtgatggaaagatgaaaagaactttgaaaagagagtgaaaaa
gtacgtgaaattgctgaaagggaagggcttgagatcagacttggtttgtagtgatcaact
gtctttcgggactgtgcactcgctacttgctaggccagcatcagttctggcggtaggaaa
atagcggttgaatgtggctctgcttc--ggtggagtgttatagcttc-cgttgatactgc
cagccgggactgaggaccgcgcttcgtgctaggatgctggcgtaatgatcttaagccacc
cgtcttgaaacacggaccaaggagtctaacgtctatgcgagtgtttgggtgtaaaacccg
tacgcgtaatgaaagtgaacgtagaggagaacccttacgggtgcatcctcgaccgatcca
gaggtcttctgaaggatttgagtaagagcatagctgttgggacccgaaagatggtgaact
atgcctgaatagggtgaagccagaggaaactctggtggaggctcgtagcggttctgacgt
gcaaatcgatcgtaaaatttgggtataggggcgaaagactaat-----------------
------------------------------------------------------------
------------------------------------------------------------
------------------------------------------------------------
------------------------------------------------------------
------------------------------------------------------------
------------------------------------------------------------
------------------------------------------------------------
------------------------------------------------------------
------------------------------------------------------------
------------------------------------------------------------
------------------------------------------------------------
------------------------------------------------------------
------------------------------------------------------------
------------------------------------------------------------
------------------------------------------------------------
------------------------------------------------------------
------------------------------------------------------------
------------------------------------------------------------
------------------------------------------------------------
------------------------------------------------------------
------------------------------------------------------------
------------------------------------------------------------
------------------------------------------------------------
------------------------------------------------------------
------------------------------------------------------------
------------------------------------------------------------
------------------------------------------------------------
------------------------------------------------------------
------------------------------------------------------------
------------------------------------------------------------
------------------------------------------------------------
-------------------------------------------------
>Trichomonascus_apis_CBS_10922_T
------------------------------------------------------------
--------------------aacaaggtttccgtaggtgaacctgcggaaggatcattac
cgaaattga---------------------------------tattcatctatttctgtg
aattttt---acaaattgctttggtgcgctagggcgccaaaaa-------tcaact--tc
taacaa------cttttgtcaaaccaaaacaa---attaataaattaaaactttcaacaa
cggatctcttggttctcgcatcgatgaagaacgcagcgaaatgcgatacgtaatgtgaat
tgcagaattttgtgaatcatcgaatctttgaacgcacattgcgccttctgg-tattccag
aaggcatgcctgtttgagcgtcatttctctctcacaaacgtggt-tttgttgtatctctt
tttt---tacaaaagagtgcaatgaaaggaaatggcagtacttcggag--cttacagtgt
tttaggttttaccaactacacttttacg--ggcactcta-gtaagtcggcttgaaaaccc
c-ttttttcaatgttgacctcaaatcaggtaagaatacccgctgaacttaagcatatcaa
---------------aaaccaacagggattgcctcagtaacggcgagcgaagcggcaaaa
gctcaaatttgaaatctggcacctt--------ggtgtccgagttgtaatttgaagattg
taactttggaaacggctcttgcatatgttccttggaataggacgtcatagagggtgagaa
ccccgtatatggtgagatg-cccgtttccgtgtaaagtgctatctaagagtcgagttgtt
tgggaatgcagctctaagtgggtggtaaattccatctaaggctaaatattggcgagagac
cgatagcgaacaagtacagtgatggaaagatgaaaagaactttgaaaagagagtgaaaaa
gtacgtgaaattgttgaaagggaagggcttgaaatcagacttggcttgtagtgatcaact
gtctttcgggactgtgcactcgctacttgctaggccagcatcagttttggcggtaggata
atgacagttgaacgtggccctgcttc--ggtggggtgttatagcttc-tgttgatactac
cagctgggactgaggactgcgtctttgactaggatgctggcgtaatgattttaagccacc
------------------------------------------------------------
------------------------------------------------------------
------------------------------------------------------------
------------------------------------------------------------
------------------------------------------------------------
------------------------------------------------------------
------------------------------------------------------------
------------------------------------------------------------
------------------------------------------------------------
------------------------------------------------------------
------------------------------------------------------------
------------------------------------------------------------
------------------------------------------------------------
------------------------------------------------------------
------------------------------------------------------------
------------------------------------------------------------
------------------------------------------------------------
------------------------------------------------------------
------------------------------------------------------------
------------------------------------------------------------
------------------------------------------------------------
------------------------------------------------------------
------------------------------------------------------------
------------------------------------------------------------
------------------------------------------------------------
------------------------------------------------------------
------------------------------------------------------------
------------------------------------------------------------
------------------------------------------------------------
------------------------------------------------------------
------------------------------------------------------------
------------------------------------------------------------
------------------------------------------------------------
------------------------------------------------------------
------------------------------------------------------------
------------------------------------------------------------
-------------------------------------------------
>Blastobotrys_attinorum_CBS_9734_T
ttggctccaggaaatgggcaaccgttaccagaagccgagaagctggtcaaacttggtcat
ttagaggaagtaaaagtcgtaacaaggtttccgtaggtgaacctgcggaaggatcattaa
cgaatttga--------------------------------attatcatcattttctgtg
aatttttttatgaatttgctttggctggaatgctggccaaaaga------taaact--cc
aataaac---tttttttgacaaaaaccaaaag-atttaaataaatcaaaactttcaacaa
cggatctcttggttctcgcatcgatgaagaacgcagcgaaatgcgatacgtaatgtgaat
tgcagaattttgtgaatcatcgaatctttgaacgcacattgcgccttttgg-tattccag
aaggcatgcctgtttcagcgtcatttctctctcactcttgtggt-tttgttgtttatctc
ttct---ctaagaagagtactacgaaaagaaatggcagtgcttaggaatgctaccagtgt
tttaggttctaccaactacactttccag--cagcttcca-gtaagtcggcttgaaaa---
--ccctt-caacgt-----------------------------gacctgaagcatatcaa
taagcggaggaaaagaaaccaacagggattgcctcagtaacggcgagcgaagcggcaaga
gctcaaatttgaaatctggcgtctt-----ttaggcgtccgagttgtaatttgaagaagg
taactttggaaacggcccttgtatatgttccttggaataggacgtcacagagggtgagaa
ccccgtatatggcgaggtg-tccgtttctatgtaaagtgctttctaagagtcgagttgtt
tgggaatgcagctctaagtgggtggtaaattccatctaaggctaaatattggcgagagac
cgatagcgaacaagtacagtgatggaaagatgaaaagaactttgaaaagagagtgaaaaa
gtacgtgaaattgttgaaagggaagggcttgaaatcagacttggtttgtagtgatcagct
gtctcttgggactgtgcactcgctacttactaggccaacatcagttttggcggtgggata
atgacagttgaatgtggctccgcttc--ggtggagtgttatagcttc-tgttgataccac
cagctgggactgaggactgcgtctttgactaggatgttggcgtaatgattttaagccacc
cgtcttga----------------------------------------------------
------------------------------------------------------------
------------------------------------------------------------
------------------------------------------------------------
------------------------------------------------------------
------------------------------------------------------------
------------------------------------------------------------
------------------------------------------------------------
------------------------------------------------------------
------------------------------------------------------------
------------------------------------------------------------
------------------------------------------------------------
------------------------------------------------------------
------------------------------------------------------------
------------------------------------------------------------
------------------------------------------------------------
------------------------------------------------------------
------------------------------------------------------------
------------------------------------------------------------
------------------------------------------------------------
------------------------------------------------------------
------------------------------------------------------------
------------------------------------------------------------
------------------------------------------------------------
------------------------------------------------------------
------------------------------------------------------------
------------------------------------------------------------
------------------------------------------------------------
------------------------------------------------------------
------------------------------------------------------------
------------------------------------------------------------
------------------------------------------------------------
------------------------------------------------------------
------------------------------------------------------------
------------------------------------------------------------
------------------------------------------------------------
-------------------------------------------------
>Blastobotrys_baotiammanensis_CBS_16024_T
------------------------------------------------------------
------------------------------------------------aaggatcattaa
cgaatttga---------------------------------ttttatcatttttctgtg
aacttggtccattaattgcttcggtcttttctaaggccggcgata-----taaac---tc
tttata--ttaactagtgtccaaaatgaaaat-attttaataaattaaaactttcaacaa
cggatctctaggttctcgcatcgatgaagaacgcagcgaaatgcgatacgtattgtgaat
tgcagaattttgtgaatcatcgaatctttgaacgcacattgcgcctggtgg-tattccgc
caggcatgcctgtttgagcgtcattactctctcacccaagtggt-tttgctgttatctct
ctctt--ttagagaaagtgcagtgaaaagtaatggcaaggcttatgatttgggaaaatgt
tttaggttctaccaactacatgattacc---------ta-tcaagtcagcttgataatc-
--ttttttcaatgttgacctcaaatcaggtaagactacccgctgaactta----------
---------------aaaccaacagggattgcctcagtaacggcgagcgaagcggcaaga
gctcaaatttgaaagctagcttctt-----ttaggagttcgcgttgtaatttgaagatgg
caactttggaagtggtctctgcatatgttccttggaacaggacgtcatagagggtgagaa
tcccgtatttggcggggat-accatttctttgtaaagtgctttctaagagtcgagttgtt
tgggaatgcagctctaagtgggtggtaaattccatctaaggctaaatataggcgagagac
cgatagcgaacaagtacagtgatggaaagatgaaaagaactttgaaaagagagtgaaaaa
gtacgtgaaattgttgaaagggaagggcttgagatcagacttggcttgtagtgatcaact
gtctcttgggactgtgcactcgctacttgctaggccagcatcagttttgtcggtgggata
atgacagttgaatgtgacttttcttc--gggagagtgttatagcttc-tgttgatgccac
caggtgagactgaggaccgcgcttcgtgcaaggatgctggcgtaatgatcttaagccac-
------------------------------------------------------------
------------------------------------------------------------
------------------------------------------------------------
------------------------------------------------------------
------------------------------------------------------------
------------------------------------------------------------
------------------------------------------------------------
------------------------------------------------------------
------------------------------------------------------------
------------------------------------------------------------
------------------------------------------------------------
------------------------------------------------------------
------------------------------------------------------------
------------------------------------------------------------
------------------------------------------------------------
------------------------------------------------------------
------------------------------------------------------------
------------------------------------------------------------
------------------------------------------------------------
------------------------------------------------------------
------------------------------------------------------------
------------------------------------------------------------
------------------------------------------------------------
------------------------------------------------------------
------------------------------------------------------------
------------------------------------------------------------
------------------------------------------------------------
------------------------------------------------------------
------------------------------------------------------------
------------------------------------------------------------
------------------------------------------------------------
------------------------------------------------------------
------------------------------------------------------------
------------------------------------------------------------
------------------------------------------------------------
------------------------------------------------------------
-------------------------------------------------
>Blastobotrys_meliponae_CBS_14100_T
------------------------------------------------------------
--------------------------------gtaggggaacctgcggaaggatcattaa
cgaatttgg---------------cgaaagcca------ttctatcctatcacacctgtg
aatttttttatttatttgctttggccggtaacacggccaaaggtataca-aaaaca--cc
atttaaaaaaaacctgagtctgaaattgaaaaa--tttaataaatcaaaactttcaacaa
cggatctcttggttctcgcatcgatgaagaacgcagcgaattgcgataagtaatgtgaat
tgcagaattttgtgaatcatcgaatctttgaacgcacattgcaccccctgg-tattccaa
ggggtatacctgtttgagcgtcatttctctcttaaactctcggg-tttagtgttgaactg
atttcct-ctaaggaaacagtttgaaatgaaatggcaaggcgaattctgcatcacagtgt
cttaggttttaccaactacgctggactt---------attaatgccgggcggtattaaac
--ttttttaaagtttgacctcaaatcaggtaaagttacccgctgaacttaagcatatcaa
taa------------------------attgccctagt-acggcgagcgaagcggcaaaa
gctcaaatttgaaatctggcgtcat-----tctggcgtccgagttgtaatttgaagatgg
caactttggtagcggctcttgcgtatgttccttggaataggacgtcacagagggtgagaa
ccccgtacgtagtgagatc-accgctgctatgtaaagtgctttcgaagagtcgagttgtt
tgggaatgcagctctaagtgggtggtaaattccatctaaggctaaatataggcgagagac
cgatagcgaacaagtacagtgatggaaagatgaaaagaactttgaaaagagagtgaaaaa
gtacgtgaaattgttgaaagggaagggcttgaaatcagacttgatttgtagtgatcaact
gtctctcgggactgtgcactcgctacttatcaggccaacatcagttttggcggtaggaaa
atggtaaaggaatgtggctctgcttc--ggtagagtgttataacctt-tgctgatactac
cagctgggactgaggactgcgcttttagctaggatgttggcgtaatgattttaagccacc
cgtcttgaaa--------------------------------------------------
------------------------------------------------------------
------------------------------------------------------------
------------------------------------------------------------
------------------------------------------------------------
------------------------------------------------------------
------------------------------------------------------------
------------------------------------------------------------
------------------------------------------------------------
------------------------------------------------------------
------------------------------------------------------------
------------------------------------------------------------
------------------------------------------------------------
------------------------------------------------------------
------------------------------------------------------------
------------------------------------------------------------
------------------------------------------------------------
------------------------------------------------------------
------------------------------------------------------------
------------------------------------------------------------
------------------------------------------------------------
------------------------------------------------------------
------------------------------------------------------------
------------------------------------------------------------
------------------------------------------------------------
------------------------------------------------------------
------------------------------------------------------------
------------------------------------------------------------
------------------------------------------------------------
------------------------------------------------------------
------------------------------------------------------------
------------------------------------------------------------
------------------------------------------------------------
------------------------------------------------------------
------------------------------------------------------------
------------------------------------------------------------
-------------------------------------------------
>Blastobotrys_allociferrii_CBS_5166_T
------------------------------------------------------------
------------------------------------------------aaggatcattaa
cgaat--ag----------ttcttcggaac--------atttcatccttacacacctgtg
aattttt--gatactttgctttggtcagacttttggccagaggtata---caaactccaa
attttattttaacatgagtctgaattgaagaaagaataaattattcaaaactttcaacaa
cggatctcttggttctcgcatcgatgaagaacgcagcgaaatgcgataagtaatgtgaat
tgcagaatttcgtgaatcatcgaatctttgaacgcacattgcgccccttgg-tattccag
ggggcatacgtgtatgagcgtcatttctctcttaaaccctcggg-tttagtgttgaacct
ttttccctgtgaagggatggctcgaaatgaaatggcaaggcaatccagcttacacagtgt
cttaggttttaccaattacgctgggcaaagcttgcttggatgggccgggcggtacaaact
tgtttttaaaagtttgacctcata-cacgtaagaatacccgctgaacttaa---------
---------------aaaccaacagggattgcctcagtaacggcgagcgaagcggcaaaa
gctcaaatttgaaatctggcgtcgt-----gtcggcgtccgagttgtaatttgaagatgg
caactttgggaatggctctcgcatatgttccttggaacaggacgtcatagagggtgagaa
ccccgttcatggcgagatgacccagtcctatgtaaagtgctttctaagagtcgagttgtt
tgggaatgcagctctaagtgggtggtaaattccatctaaggctaaatattggcgagagac
cgatagcgaacaagtacagtgatggaaagatgaaaagaactttgaaaagagagtgaaaaa
gtacgtgaaattgttgaaagggaagggcttgaagtcagacatggtattcagtgatcaact
gtctttcgggactgtgcactcgctgtttactgggccagcatcggtttaggcggtgagata
aatgcaagagaatgtggctccatcttcgggtggagtgttatagctct-tgttcatatcac
cagcttggaccgaggaccgcgcttc-ggctaggatgctggcgtaatgactttaagccac-
------------------------------------------------------------
------------------------------------------------------------
------------------------------------------------------------
------------------------------------------------------------
------------------------------------------------------------
------------------------------------------------------------
------------------------------------------------------------
------------------------------------------------------------
------------------------------------------------------------
------------------------------------------------------------
------------------------------------------------------------
------------------------------------------------------------
------------------------------------------------------------
------------------------------------------------------------
------------------------------------------------------------
------------------------------------------------------------
------------------------------------------------------------
------------------------------------------------------------
------------------------------------------------------------
------------------------------------------------------------
------------------------------------------------------------
------------------------------------------------------------
------------------------------------------------------------
------------------------------------------------------------
------------------------------------------------------------
------------------------------------------------------------
------------------------------------------------------------
------------------------------------------------------------
------------------------------------------------------------
------------------------------------------------------------
------------------------------------------------------------
------------------------------------------------------------
------------------------------------------------------------
------------------------------------------------------------
------------------------------------------------------------
------------------------------------------------------------
-------------------------------------------------
>Blastobotrys_persicus_CBS_14259_T
-------------atgggcaaccattaccaggagctgaaaagctggtcaaacttggtcat
ttagaggaagtaaaagtcgtaacaaggtttccgtaggtgaacctgcggaaggatcattaa
cgaattatg----------ttcttcggaacaaa------tttcatccttacacacctgtg
aattttt--taacttttgctttggtcaggcttttggccagaggtata---caaactccaa
atttttttttaacatgagtctgaaattgaaaaaataaaaattattcaaaactttcaacaa
cggatctcttggttctcgcatcgatgaagaacgcagcgaaatgcgataagtaatgtgaat
tgcagaatttcgtgaatcatcgaatctttgaacgcacattgcgccccttgg-tattccag
ggggcatacgtgtatgagcgtcatttctctcttaaaccctcggg-tttagtgttgaatct
aattcctttagggaggatgattcgaaatgaaatggcaaggcaatccagcttacacagtgt
cttaggttttaccaattacgctgggcaaaagctgcttggatgagccgggcggtacaaact
ta-tttcaaaagtttgacctcata-cacgtaagaatacccgctgaacttaagcatatcaa
taagcggaggaaaagaaaccaacagggattgcctcagtaacggcgagcgaagcggcaaaa
gctcaaatttgaaatctggcgtcat-----tctggcgtccgagttgtaatttgaagatgg
caactttgggaatggctctcgcatatgttccttggaacaggacgtcatagagggtgagaa
ccccgttcatggcgagatgacccagtcctatgtaaagtgctttctaagagtcgagttgtt
tgggaatgcagctctaagtgggtggtaaattccatctaaggctaaatattggcgagagac
cgatagcgaacaagtacagtgatggaaagatgaaaagaactttgaaaagagagtgaaaaa
gtacgtgaaattgttgaaagggaagggcttgaagtcagacttggtattcagtgatcaact
gtctttcgggactgtgcactcgctgtttactgggccagcatcggtttaggcggtgagata
aatgcaaaagaatgtggctctgccttcgggtagagtgttatagcttt-tgttcatatcac
cagcttagaccgaggaccgcgcttc-ggctaggatgctggcgtaatgactttaagccacc
cgtct-------------------------------------------------------
------------------------------------------------------------
------------------------------------------------------------
------------------------------------------------------------
------------------------------------------------------------
------------------------------------------------------------
------------------------------------------------------------
------------------------------------------------------------
------------------------------------------------------------
------------------------------------------------------------
------------------------------------------------------------
------------------------------------------------------------
------------------------------------------------------------
------------------------------------------------------------
------------------------------------------------------------
------------------------------------------------------------
------------------------------------------------------------
------------------------------------------------------------
------------------------------------------------------------
------------------------------------------------------------
------------------------------------------------------------
------------------------------------------------------------
------------------------------------------------------------
------------------------------------------------------------
------------------------------------------------------------
------------------------------------------------------------
------------------------------------------------------------
------------------------------------------------------------
------------------------------------------------------------
------------------------------------------------------------
------------------------------------------------------------
------------------------------------------------------------
------------------------------------------------------------
------------------------------------------------------------
------------------------------------------------------------
------------------------------------------------------------
-------------------------------------------------
>Blastobotrys_mucifer_CBS_7409_T
ttggctccaggaaatgggcaaccattaccaggagctgaaaagctggtcaaacttggtcat
ttagaggaagtaaaagtcgtaacaaggtttccgtaggtgaacctgcggaaggatcattaa
cgaat--ag----------ttcttcggaac-at------tttcatccttacacacctgtg
aatttttt-gatactttgctttggtcagacttctggccagaggaata---caaactccaa
atttatttttaacatgagtctgaattgaaaaa-aattaaattattcaaaactttcaacaa
cggatctcttggttctcgcatcgatgaagaacgcagcgaaatgcgataagtaatgtgaat
tgcagaatttcgtgaatcatcgaatctttgaacgcacattgcgccccttgg-tattccag
ggggcatacgtgtatgagcgtcatttctctcttaaaccctcggg-tttagtgttgaacct
ttccttcaaacgaaggatggctcgaaatgaaatggcaaggcaatccagcttacacagtgt
cttaggttttaccaattacgctgggcaaagcgtgcttggatgagccgggcggtacaaact
--tctttttaaagttgacctcata-cacgtaa----------------------------
--------------------------gattgcctcagtaacggcgagcgaagcggcaaaa
gctcaaatttgaaatctggcgtcgt-----gtcggcgtccgagttgtaatttgaagatgg
caactttgggaatggctctcgcatatgttccttggaacaggacgtcatagagggtgagaa
ccccgttcatggcgagatgacccagtcctatgtaaagtgctttctaagagtcgagttgtt
tgggaatgcagctctaagtgggtggtaaattccatctaaggctaaatattggcgagagac
cgatagcgaacaagtacagtgatggaaagatgaaaagaactttgaaaagagagtgaaaaa
gtacgtgaaattgttgaaagggaagggcttgaagtcagacatggtattcagtgatcaact
gtctttcgggactgtgcactcgctgtttactgggccagcatcggtttaggcggtgagata
aatgcaagagaatgtggctccgctttcgggtggagtgttatagcttt-tgttcatatcac
cagcttggaccgaggaccgcgcttc-ggctaggatgctggcgtaatgactttaagccacc
cgtcttgaaacacggaccaaggagtctaacgtctatgcgagtgtttgggtgt--------
------------------------------------------------------------
------------------------------------------------------------
------------------------------------------------------------
------------------------------------------------------------
------------------------------------------------------------
------------------------------------------------------------
------------------------------------------------------------
------------------------------------------------------------
------------------------------------------------------------
------------------------------------------------------------
------------------------------------------------------------
------------------------------------------------------------
------------------------------------------------------------
------------------------------------------------------------
------------------------------------------------------------
------------------------------------------------------------
------------------------------------------------------------
------------------------------------------------------------
------------------------------------------------------------
------------------------------------------------------------
------------------------------------------------------------
------------------------------------------------------------
------------------------------------------------------------
------------------------------------------------------------
------------------------------------------------------------
------------------------------------------------------------
------------------------------------------------------------
------------------------------------------------------------
------------------------------------------------------------
------------------------------------------------------------
------------------------------------------------------------
------------------------------------------------------------
------------------------------------------------------------
------------------------------------------------------------
------------------------------------------------------------
-------------------------------------------------
>Blastobotrys_guizhouensis_GZQ94Y-2_type
------------------------------------------------------------
-------------------------------------------tgcggaaggatcattaa
cgaatatgtg------tctctctacgagaccaa------attcatccttacacacctgtg
aataatta-ccccttttgcttcggctgcggtagcagtcgaaggtttatc-aaaaca-cca
atttatttttttgaatagtctgaaattgaaaaaaataaattattttaaaactttcaacaa
cggatctcttggttctcgcatcgatgaagaacgcagcgaaatgcgataagtaatgtgaat
tgcagaatttcgtgaatcatcgaatctttgaacgcacactgcgccccttgg-tattccag
ggggcatacctgtttgagcgtcatttctctcttaaaccctaggg-tttagtgttgaactt
gatttct--tccgagaatagttcgaaagagaatggcaaggcgatttccgctttacagtgt
cttaggttttaccaactacgctggttttggctttcttataaacgccgggcgttataactt
taaatttaaaagtttgacctcaaatcaggcaagaatacccgctgaacttaagcatatcaa
---------------nnnnnnnnnnnnnnnnnnnnnnntacggcgagcgaagcggcaaaa
gctcaaatttgaaatctggcgtcat-----tttggcgtccgagttgtaatttgaagatgg
caactttggaattggctctcgcatatgttccttggaacagggcgtcatagagggtgagaa
ccccgttcatggcgaggtgacccaattctttgtaaagtgctttctaagagtcgagttgtt
tgggaatgcagctctaagtgggtggtaaattccatctaaggctaaatataggcgagagac
cgatagcgaacaagtacagtgatggaaagatgaaaagaactttgaaaagagagtgaaaaa
gtacgtgaaattgttgaaagggaaggacttaaaatcagacttggtattcagtgatcaact
gtctttcgggactgtgcactcgctgtttactgggccaacatcggttcgagcggtgagata
aaagcaaaagaatgtggctcttctttcggggagagtgttatagcttt-tgttaatatcac
cagcttggaccgaggactgcgcttc-ggctcggatgttggcgtaatgattttaagtcacc
cgtct-------------------------------------------------------
------------------------------------------------------------
------------------------------------------------------------
------------------------------------------------------------
------------------------------------------------------------
------------------------------------------------------------
------------------------------------------------------------
------------------------------------------------------------
------------------------------------------------------------
------------------------------------------------------------
------------------------------------------------------------
------------------------------------------------------------
------------------------------------------------------------
------------------------------------------------------------
------------------------------------------------------------
------------------------------------------------------------
------------------------------------------------------------
------------------------------------------------------------
------------------------------------------------------------
------------------------------------------------------------
------------------------------------------------------------
------------------------------------------------------------
------------------------------------------------------------
------------------------------------------------------------
------------------------------------------------------------
------------------------------------------------------------
------------------------------------------------------------
------------------------------------------------------------
------------------------------------------------------------
------------------------------------------------------------
------------------------------------------------------------
------------------------------------------------------------
------------------------------------------------------------
------------------------------------------------------------
------------------------------------------------------------
------------------------------------------------------------
-------------------------------------------------
>Wickerhamiella_domercqiae_CBS_4351_T
------------------------------------------------------------
------------------------------------------------------------
-----ttga--------------------------------gattcatcttacacctgtg
aactt----aacaatttgctttgtctcttttaagggacaacagccaa---caacc---aa
actnttttttnaanttattntgaa---------cnataagaaaatcaaaagcttcnacaa
cggatctcttggttctcgcatcgatgaaggacgcagcaaagcgcaataggtaatgngaat
ngcaga----cgtgantcattgaatttttgaacgcacatngcactat-----cccttagg
atagtanacctgtgtgagcgtcatttctctttcatcaatcaatt-tgttttgattaagat
ggttttccccaacgaagttagtaaagagatgaaagtagtacacgttag------------
tttacaactgtacaactatatcaaactt--------------------------------
------------------------------------------------------------
---------------aaaccaacagggattgccctagtaacggcgagtgaagcggcaaaa
gctcaaatttgaaatccgtctttt------------gatggagttgtaatttgaagataa
caattcttgaagcagc-cctgctcaagtttcctggaacggaacatcatggagggtgagaa
tcccgt--gatgcgggggc-tctgcttctctacagagtgttatcgacgagtcgagttgtt
tgggaatgcagctctaagtgggtggtaaattccatctaaggctaaatattggcgagagac
cgatagcgaacaagtactgtgaaggaaagatgaaaagcactttgaaaagagagtgaaata
gaacgtgaaattgttgaagtggaagggtttgaagttagacttggtagtttacgctccacg
atccttcggggtcgtgtactcgttttctgccgggccagcatcagttttgatagaagtaca
aagacattggaacgtgccttct------tatgttggtttatagactt-tgttaatgcttc
tcatcgggactgaggaccgcgctttttgctaggatgctggcgtaatgatttcaaaccacc
cgtcttgaaacacggaccaaggagtctattgcctatgcgagtgtttgggtgttaaacccg
tacgcgtaatgaaagtgaacgtaggttgggacctcttgaggcgcacaatcgaccgatcct
gatgttctcggatggatttgagtaagagcatagttgatgggacccgaaagatggtgaact
atgcctgaatagggtgaagccagaggaaactctggtggaagctcgtagcggttctgacgt
gcaaatcgatcgtcaaatttgggtataggggcgaaagactaatcgaaccatctagtagct
ggttcctgccgaagtttccctcaggatagcagaagctcgtatcagttttatggggtaaag
cgaatgattagaggtattgggattgaaacgatcttgacctattctcaaactttgaatatg
taaaaagccctcgttacttaagtgaacgtgggcccttgaatgaagagcttttagtgggcc
atttttggtaagcagaactggcgatgcgggatgaaccgaaagcaaagttaaggtgccaga
gtatacgctcatcagacaccacaaaaggtgttagtccatctagacagccggacggtggcc
atggaagtcggaatccgctaaggaatgtgtaacaactcaccggccgaatgaactagccct
gaaaatggatggcgctcaagcgtatcacctatactttgccgctaacgttg-tattaggcg
ttagcgagtaggcaggcgtggaggtt--gtgagaaagcttagggcgtaagcctgagtgga
acggcctctagtgcagatcttggtggcagtagcaaatattcaaatgagaactttgaagac
tgaagtggagaaaggttccgttggaacagcagttggcaacgggttagtcgatcctaagtg
acaaggtagctctgttttatggt-gcttgatttttcaagcctttcacgaaagggaatccg
gttaaaattccggaacttggatatggtcttttcacggcaacgtaactgaaagtggtgacg
ctggcgcgagtcccgggaggagttatcttttctttttaactncacacgaccctgaaatta
gtttgtctagcgatagggtgtggatgtaggaagagcttgacatttctgtcaagtccggtg
cgctcgtgacggaccctgaaaaaccgctggaagatttag-taacataccaagtcgtactc
ataaccgcagcaggtctccaaggttaacagcctctagttgatagaataacgtagataagg
gaagtcggcaaaatagatccgtaacttcgggataaggattggctctaaggatcgagtagg
atgggtccctnactgactttgtaggacttctgttggggctgcctttggttcgcgttaggt
ggacccgacggaggacccgcttttgatgttttggatagact----cggtcgtcc--gcct
acattgaacgattaacttagaactggtacggacaaggggaatctgactgtctaattaaaa
catagcattgcgatggtctgaaaaagatgttgacgcaatgtgatttctgcccagtgctct
gaatgttaaagtgaagaaattcaaccaagcgcgggtaaacggcgggagtaactatgactc
tcttaaggtagccaaatgcctcgtcatctaattagtgacgcgcatgaatggattaacgag
attcccactgtccctatctactatctagcgaaaccacagccatgggaacgggcatggcaa
aatcagcggggcaagaagaccctgttgagcttgactctagtttgaccttgtgaagagaca
tagggggtgtagaataagtgggagcttcggcgccggtgaaataccactacccttatcgtt
tctttacttactcagtaaagcggaaaaggact---gtgtcctacttctggaattaagcc-
-cctc--ggggtgatccgggctgaagacattgtcaggtggggagtttggctggggcggca
catctgttaaaagataacgcagatgtcctaaggggggctcatggagaacagaaatctcca
gtagagcaaaagggcaaaagcccccttgattttgattttcagtgtgaatacaaaccatga
aagtgtggcctatcgatcctttagtccctcagaatttgaggctagaggtgccagaaaagt
taccacagggataactggcttgtggcagtcaagcgttcatagcgacatt
