# Supplementary material for: The ambrosial mycobiota of Treptoplatypus oxyurus (Coleoptera, Platypodidae): a unique island of fungal diversity revealing Wilhelmdebeerea oxyuri gen. et sp. nov. (Ophiostomatales), and two new yeast species Blastobotrys sasensis sp. nov., and Sugiyamaella casensis sp. nov. (Dipodascales)
Source: IMA Fungus. 2026 Feb 16;17:e177075. doi: 10.3897/imafungus.17.177075 (PMC12930180; doi:10.3897/imafungus.17.177075)
Supplement: Supplementary material 10 — Full alignment of ITS and LSU rDNA sequences used for phylogenetic analysis of Sugiyamaella [file imafungus-17-e177075-s010.fas]

>Blastobotrys_indianensis_CBS_9600T
----cgtaac--aagg--------------------------------------------
--------------tt-t------------------------ccgta---ggtgaacctg
cggaa--------gga----------------tcatt--------accgaa---------
------------------------------------------------------------
-------att-------------------------------gattat-------------
------------------------------------------------------------
------------------------------------------------------------
-----t--------cat------ct------tct-tct--gtgaat--------------
--ttttct---ttgaa----------------attttgctt-tgg---------------
-ctctgt---tg-------------ga-------gta-a------a--------------
----------------at-----------------c-c------a---tagggcc-----
----------aa-caga--aaaaactc--------------ctt------aaaa-----c
--------------t-----tttt--------a----gtc--------------------
-----------aaacac----------taagaa----at--------ctta-----a--t
t-----gaatcaaaactttcaacaacggatctcttggttctcgcatcgatgaagaacgca
gcga---aatgc----------gatacgtaatgtgaattgcagaattttgtgaatcatcg
aa-------tctttgaacgcacattgcgccttttgg-----------tattccaga----
---aggcatgcttgtttgagcgtcatttct--ctctcctt---atcc-------------
-----------------------aagggttttg--------ttg-----ttta-------
-t--------------------------------------c----------t--------
------------------ctc-tt-------------------------------ta---
-------------acggag---a--gt----a--c--------aa---------------
-------------------------------------tgaaa-ggaa------a-tggca
---------gt----g-----ct-------------------tc---------------g
ga-----g-ctt----t---tgctta-----tt-------------------aagtgt--
-tttagg---tcta------acc-----------------------aact-ac-------
------------------------------------------------------------
------------------------------------------------------------
------------------------------------------------------------
-acttt------------------------------------------------------
------------------------------------------------------------
------------------------------------------------------------
------------------------------------------------------------
-----t------------------------------------------------------
------------------------------------------------------------
------------------------------------------------------------
------------------------------------------------------------
------------------------------------------------------------
--------------------------c---------------------------------
------------------------------------------------------------
------------------------------------------------------------
------------------------------------------------------------
------------------------------------------------------------
---------------------------------------------------aaa------
------------------------------------------------------------
------------------------------------------------------------
-----------------g------------------------------------------
------------------------------------------------------------
---------------c----------------ag-------------ct-----------
-----------------------------------c------------------------
----------------------------------------ta------------------
--------------------------------------------gc--------------
-----------------------------aagttg----------g--------------
-----------ct------------tg-a----------------------------t--
a-a---------------c----ttttaa-------------------tca-----atgt
gacctca-----------------------------------------------------
------------------------------------------------------------
------------------------------------------------------------
------------------------------------------------------------
-------------------aaaaaccaac---------agggattgcctcagtaa--cgg
cgagcgaagcggcaaaagctcaaatttgaaatctggcg--ctttcagcgtccgagttgta
atttgaagaa-gtaactttggagttgg-cctttgcacatgttccttggaacaggacatca
tagagggtgagaatcccgtacatggtgaggtgccca--actctttgtaaagtactttcca
agagtcgagttgtttgggaatgcagctctaagtgggtggtaaattccatctaaggctaaa
tattggcgagagaccgatagcgaacaagtacagtgatggaaagatgaaaagaactttgaa
aagagagtgaaatagtacgtgaaattgttgaaagggaagggcttgaaatcagacttg-g-
cttgtagtgatcaactgtctcttg-ggactgtgcactcgctg-cttgc-taggccaacat
cggttttggcggtaagat-aatgg-cagatgaatgtggctca--tt---cg--tgagtg-
ttatagcttct-gt--cgatattgccagctgggaccgagga-----ctgcgc--------
-------------t--tta--tgc---taggatgttggcgtaatgattttaagccacccg
tcttgaaacacggaccaaggagtctaacgtctatgcgagtgtttgggtgtaaaacccgt-
acgcgtaatgaaagtgaacgtagaggagagcctt-c--------acgggtgcatcctcga
ccgatcctgaagtattcggatggatttgagtaagagcatagctgttgggacccgaaagat
ggtgaactatgcctgaatagggtgaagccagaggaaactctggtggaggctcgtagcgat
tctgacgtgcaaatcgatcgtcaaatttgggtataggggcgaaagactaatcga
>Diddensiella_caesifluorescens_CBS_12613T
------------aagg----------------------------------------atca
ttaacga-------gtac------------------------gtgca---acttcggttg
ccga--------------------------------------------------------
------------------------------------------------------------
---------------------------------------------tt-------------
------------------------------------------------------------
------------------------------------------------------------
-----c--------tatc-----ct--tt--ttt-cct--gtgaac--------------
--att-t-----tga-------------------cttactt-tgg---------------
-tgggc-----a-----------------------t------------------------
-----------------t-----------------t-t------t---gtctgcc-----
----------aa-aaga------------------------ttt------aaaa-----c
--------------c-----tttt--------a----att--------------------
-tat-----acaagtctgaac------tgata-----at--------ttta-----a--t
t------aatcaaaactttcaacaacggatctcttggttctcgcatcgatgaagaacgca
gcga---aacgc----------gatatgtaatgtgaattgcagaattttgtgaatcatcg
aa-------tctttgaacgcacattgcgccctctgg-----------tattccgga----
---gggcatacctgtttgagcgtcattact--ctctcaaa-----ct-------------
-----ttcag-------------tttggttt----------taa-----t----------
-t--------------------------------------c----------t--------
------------------ttt-tc----------------------------------gt
-------------ttcgaa---a--at----t--t--------at---------------
-------------------------------------tgaaa-agta------t-tggca
---------ga----a-----ca-------------------tc----------------
---------tct--------tagcta-----tat----------------a-caacgt--
-attagg---tttt------acc-----------------------aact-cg-------
------------------------------------------------------------
------------------------------------------------------------
------------------------------------------------------------
-ttggc------------------------------------------------------
------------------------------------------------------------
------------------------------------------------------------
------------------------------------------------------------
-----t------------------------------------------------------
------------------------------------------------------------
------------------------------------------------------------
------------------------------------------------------------
------------------------------------------------------------
--------------------------t---------------------------------
------------------------------------------------------------
------------------------------------------------------------
------------------------------------------------------------
------------------------------------------------------------
---------------------------------------------------aaa------
------------------------------------------------------------
------------------------------------------------------------
------------------------------------------------------------
------------------------------------------------------------
--------------------------------ag-------------tt-----------
-----------------------------------t------------------------
----------------------------------------tg------------------
--------------------------------------------ag--------------
------------tta--t-----------tggtc-----------g--------------
---------gccc------------ta-t----------------------------t--
a-a---------------ccg--ctctac-------------------aaa-----gttt
gacctca--aatca-----ggcaggattacccgctgaactt-------------------
------------------------------------------------------------
------------------------------------------------------------
------------------------------------------------------------
-------------------aaaaaccaac---------agggattgccttagtaa--ctg
cgagtgaagcggcaaaagctcaaatttgaaatctggcgt-ctttgggcgtccgagttgta
atttgaagaaggtaactttgggattgg-cccttgcatatgttccttggaacaggacgtca
tagagggtgagaatcccgtatatggtgaggtgtcca--ttcccttgtaaagtgccttcga
agagtcgagttgtttgggaatgcagctctaagtgggtggtaaattccatctaaagctaaa
tattggcgagagaccgatagcgaacaagtacagtgatggaaagatgaaaagaactttgaa
aagagagtgaaaaagtacgtgaaattgttgaaagggaagggcttgaaatcagacttg-g-
tattcagtgatcaactgcctctcg-gggttgtgcactcgctg-tttac-tgggccagcat
cggtttgaacggtgagat-aataa-ctttggaacgtggctcgtctt---cgggtgagtg-
ttatagccttt-gt--tgatatcaccagtttggaccgagga-----ccgcgc--------
----------------gaa--agc---taggatgctggcgtaatgattttaagccac---
------------------------------------------------------------
------------------------------------------------------------
------------------------------------------------------------
------------------------------------------------------------
------------------------------------------------------
>D._sanijacobensis_CBS_8183T
-----gtgggtggagc-gcaaagctc--------tgctta------------agatatgg
tcggtct----tgctg-cgaaagtagtgaggtaagttacgttccgta---ggtgaacctg
cggaa--------gga----------------tcatt--------aacgaa---------
------------------------------------------------------------
-------ttttg----------------ttctctgaac---aatttc-------------
------------------------------------------------------------
------------------------------------------------------------
-----t--------catc-----ct------ttt-cct--gtgaac--------------
--tttat-----tga------------------ttttattt-tgg---------------
-tcagg-----a-----------------------t-----------tct----------
-------------------------------------a------t---cttggcc-----
----------aa-aaga-------ttt--------------ttt------aaac-----c
--------------caatttattt-------ta----acc--------------------
-ttt-------atgtctgaac------tgaaa------ta-------ttga-----a--t
t------attcaaaactttcaacaacggatctcttggttctcgcatcgatgaagaacgca
gcga---aacgc----------gatatgtaatgtgaattgcagaattttgtgaatcatcg
aa-------tctttgaacgcacattgcgccctctgg-----------tattccgga----
---gggcatacctgtttgagcgtcatttcc--ttctcaaa-----ca-------------
-----ttttg-------------tttggtgt----------taa-----g----------
-t--------------------------------------cttat------t--------
------------------cac-ac----------------------------------gc
-------------aagtgt---g--at----g--g--------ct---------------
-------------------------------------tgaaa-tgca------t-tggca
---------gg----a-----ca-------------------gt----------------
at-----t-ttt----c---catgta-----ttg----------------a-caacgt--
-attagg---ttct------acc-----------------------aact-cg-------
------------------------------------------------------------
------------------------------------------------------------
------------------------------------------------------------
-ttgg-------------------------------------------------------
------------------------------------------------------------
------------------------------------------------------------
------------------------------------------------------------
------------------------------------------------------------
------------------------------------------------------------
------------------------------------------------------------
------------------------------------------------------------
------------------------------------------------------------
------------------------------------------------------------
------------------------------------------------------------
------------------------------------------------------------
------------------------------------------------------------
------------------------------------------------------------
---------------------------------------------------aaa------
------------------------------------------------------------
------------------------------------------------------------
-----------------t------------------------------------------
------------------------------------------------------------
---------------t----------------gg-------------gg-----------
-----------------------------------a------------------------
----------------------------------------gt------------------
--------------------------------------------ac--------------
-------------aa--------------tggtca----------g--------------
---------gcct------------tt-a----------------------------c--
a-a---------------ccg--tgacaa-------------------caa-----agtt
gacctca--aatca------gcaga---------------t-------------------
------------------------------------------------------------
------------------------------------------------------------
------------------------------------------------------------
-------------------agcgactaac---------agggattgccttagtaa--ctg
cgagtgaagcggcaaaagctcaaatttgaaatctggcgt-ccttgggcgtccgagttgta
atttgaagaaggtaactttgagattgg-cccttgcatatgttccttggaacaggacgtca
tagagggtgagaatcccgtatatggtggggagtcca--atttcttgtaaagtgctttcga
agagtcgagttgtttgggaatgcagctctaagtgggtggtaaattccatctaaagctaaa
tattggcgagagaccgatagcgaacaagtacagtgatggaaagatgaaaagaactttgaa
aagagagtgaaaaagtacgtgaaattgttgaaagggaagggcttgaaatcagacttg-g-
tattcagtgatcaactgcctttcg-gggttgtgcactcgctg-tttac-tgggccagcat
cggtttgaacggtgagat-aatag-cattggaatgtggctcagctt---cggttgagtg-
ttatagccttt-gt--tgatatcaccagtttggaccgagga-----ccgcgca-------
-------------t--tta--tgc---taggatgctggcgtaatgattttaagccacccg
tcttgaaacacggaccaaggagtctaacgtctatg-------------------------
------------------------------------------------------------
------------------------------------------------------------
------------------------------------------------------------
------------------------------------------------------
>D._luoyangensis_NYNU_201062T
------------aagg----------------------------------------atca
ttaacga-------ag-t------------------------ttgtt---tctttacgga
acaa--------------------------------------------------------
------------------------------------------------------------
-------------------------------------------tttc-------------
------------------------------------------------------------
------------------------------------------------------------
-----t--------catc-----ct------ttt-cct--gtgaac--------------
--tttat-----tga------------------ttttactt-tgg---------------
-tcagg-----a-------------aa-------gta-a------atttt----------
----------------at-----------------t-t------t---cttggcc-----
----------aa-aaga-------------------------tt------aaaa-----c
--------------caaactattg--------a----att--------------------
-ttt-----acatgtctgaac------tgaaa-----tta-------ttga-----a--t
t------attcaaaactttcaacaacggatctcttggttctcgcatcgatgaagaacgca
gcga---aacgc----------gatatgtaatgtgaattgcagaattttgtgaatcatcg
aa-------tctttgaacgcacattgcgccctctgg-----------tattccgga----
---gggcatacctgtttgagcgtcatttcc--ctctcaaa-----ca-------------
-----ttttg-------------tttggtat----------taa-----g----------
-t--------------------------------------tttat------t--------
------------------cgc-aa----------------------------------gc
attt---------gtttgt---g--at----g--a--------ct---------------
-------------------------------------tgaaa-tgca------t-tggca
---------gg----a-----ca-------------------gt----------------
gt-----t-tct--------catgta-----ttg----------------a-caacgt--
-attagg---tttt------acc-----------------------aact-cg-------
------------------------------------------------------------
------------------------------------------------------------
------------------------------------------------------------
-ttgg-------------------------------------------------------
------------------------------------------------------------
------------------------------------------------------------
------------------------------------------------------------
------------------------------------------------------------
------------------------------------------------------------
------------------------------------------------------------
------------------------------------------------------------
------------------------------------------------------------
------------------------------------------------------------
------------------------------------------------------------
------------------------------------------------------------
------------------------------------------------------------
------------------------------------------------------------
---------------------------------------------------ata------
------------------------------------------------------------
------------------------------------------------------------
-----------------t------------------------------------------
------------------------------------------------------------
---------------t----------------gg-------------ga-----------
-----------------------------------a------------------------
----------------------------------------gt------------------
--------------------------------------------ac--------------
------------aaa--------------gggtca----------g--------------
---------gcct------------tt-a----------------------------c--
a-a---------------ccg--tgacaat------------------taa-----gttt
gacctca--aatca-----ggcaggactacccgctgaactt-------------------
------------------------------------------------------------
------------------------------------------------------------
------------------------------------------------------------
-------------------aaaaactaac---------aaggattcccctagtaa--cgg
cgagtgaagtgggaaaagctcaactttgaaatctggcac-cttc-ggtgtccgaattgta
gtctcaagaa-gtgttttctgtgccgg-tccatgtatgagtctgttggaacacagcgtca
tagagggtgacaaccccgttcatgacatggataccg--gtgctctgtgatacactctcga
agagtcgagttgtttgggaatgcagctcaaattgggtggtaaattccatctaaagctaaa
tattggcgagagaccgatagcaaacaagtaccgtgagggaaagatgaaaagcactttgga
aagagagt-taacagtacgtgaaattgttgaaagggaaacgattgaagtcagacgtgcgt
gatgcggt--tcagccttggttcg-ccagggtgtattccgta-tctttgcaggccaacat
cagtttcgatagtcggat-aaagattagttgaatgtggcac--cct---cgg--gtgtg-
ttatagcttctaat--tgaatacgattgttgggactgaggaacgcagcgcgccgcaaggc
aaaggttccgacct--ttt--cgcgcttaggatgttggtgaaatggctttaaacgac---
------------------------------------------------------------
------------------------------------------------------------
------------------------------------------------------------
------------------------------------------------------------
------------------------------------------------------
>D._luoyangensis_NYNU_201074
------------aagg----------------------------------------atca
ttaacga-------ag-t------------------------ttgtt---tctttacgga
acaa--------------------------------------------------------
------------------------------------------------------------
-------------------------------------------tttc-------------
------------------------------------------------------------
------------------------------------------------------------
-----t--------catc-----ct------ttt-cct--gtgaac--------------
--tttat-----tga------------------ttttactt-tgg---------------
-tcagg-----a-------------aa-------gta-a------atttt----------
----------------at-----------------t-t------t---cttggcc-----
----------aa-aaga-------------------------tt------aaaa-----c
--------------caaactattg--------a----att--------------------
-ttt-----acatgtctgaac------tgaaa-----tta-------ttga-----a--t
t------attcaaaactttcaacaacggatctcttggttctcgcatcgatgaagaacgca
gcga---aacgc----------gatatgtaatgtgaattgcagaattttgtgaatcatcg
aa-------tctttgaacgcacattgcgccctctgg-----------tattccgga----
---gggcatacctgtttgagcgtcatttcc--ctctcaaa-----ca-------------
-----ttttg-------------tttggtat----------taa-----g----------
-t--------------------------------------tttat------t--------
------------------cgc-aa----------------------------------gc
attt---------gtttgt---g--at----g--a--------ct---------------
-------------------------------------tgaaa-tgca------t-tggca
---------gg----a-----ca-------------------gt----------------
gt-----t-tct--------catgta-----ttg----------------a-caacgt--
-attagg---tttt------acc-----------------------aact-cg-------
------------------------------------------------------------
------------------------------------------------------------
------------------------------------------------------------
-ttgg-------------------------------------------------------
------------------------------------------------------------
------------------------------------------------------------
------------------------------------------------------------
------------------------------------------------------------
------------------------------------------------------------
------------------------------------------------------------
------------------------------------------------------------
------------------------------------------------------------
------------------------------------------------------------
------------------------------------------------------------
------------------------------------------------------------
------------------------------------------------------------
------------------------------------------------------------
---------------------------------------------------ata------
------------------------------------------------------------
------------------------------------------------------------
-----------------t------------------------------------------
------------------------------------------------------------
---------------t----------------gg-------------ga-----------
-----------------------------------a------------------------
----------------------------------------gt------------------
--------------------------------------------ac--------------
------------aaa--------------gggtca----------g--------------
---------gcct------------tt-a----------------------------c--
a-a---------------ccg--tgacaat------------------taa-----gttt
gacctca--aatca-----ggcaggactacccgctgaactt-------------------
------------------------------------------------------------
------------------------------------------------------------
------------------------------------------------------------
-------------------aaaaaccaac---------agggattgccttagtaa--ctg
cgagtgaagcggcaaaagctcaaatttgaaatctggcgt-ctttgggcgtccgagttgta
atttgaagaaagtaactttgaggttgg-cccttgcatatgttccttggaacaggacgtca
tagagggtgagaatcccgtatatggtggggagccca--atttcttgtaaagtgctttcga
agagtcgagttgtttgggaatgcagctctaagtgggtggtaaattccatctaaagctaaa
tattggcgagagaccgatagcgaacaagtacagtgatggaaagatgaaaagaactttgaa
aagagagtgaaaaagtacgtgaaattgttgaaagggaagggcttgaaatcagacttg-g-
tattcagtgatcaactgcctttcg-gggttgtgcactcgctg-tttac-tgggccagcat
cggtttggacggtgagat-aatag-cattggaatgtggcttagctt---cggttgagtg-
ttatagccttt-gt--tgatatcaccagtctggaccgagga-----ccgcgc--------
-------------t--ttt--tgc---taggatgctggcgtaatgattttaagccac---
------------------------------------------------------------
------------------------------------------------------------
------------------------------------------------------------
------------------------------------------------------------
------------------------------------------------------
>Middelbovenomyces_petrohuensis_CBS_8173T
---------tggaagt------------------------------------aaaagtc-
-----gtaacaaggtt-t------------------------ccgta---ggtgaacctg
cggaa--------gga----------------tcatt--------aacgaa---------
------------------------------------------------------------
-------tgtat----------------cgca---------agataca------------
------------------------------------------------------------
------------------------------------------------------------
----aa--------aact-----tca----aaca-cct--gtgaac--------------
--ttttt-----aaa------------------cattgctt-tgc---------------
-cgaag-----a-----------------------ta---------tttt----------
----------------aa-----------------t-a------t---tctcggc-----
----------aa-aagat------ttt--------------atc------aaaa-----c
--------------c-----tttt--------a----att--------------------
-t----------tgtctgaaa------aataa-----tta-------taaa-----a--t
t-------attaaaactttcaacaacggatctcttggttctcgcatcgatgaagaacgca
gcga---aacgc----------gatatgtaatgtgaattgcagaattttgtgaatcatcg
aa-------tctttgaacgcacattgcgccctctgg-----------tattccgga----
---gggcatatctgtttgagcgtcatttct--ttctcaaa----tca-------------
-----ataga-------------tttggtttt---------tga-----a----------
-t--------------------------------------attgt------a--------
------------------ttt-tt----------------------------------at
tttt---tt----gaaaat---ac-at----a--a--------tt---------------
-------------------------------------tgaaa-tgaa------t-tggca
---------------a-----ca-------------------gc----------------
aa-----t-tgg--------atgcta-----t------------------a-caacgt--
-attagg---tttt------acc-----------------------aact-cg-------
------------------------------------------------------------
------------------------------------------------------------
------------------------------------------------------------
-ttggc------------------------------------------------------
------------------------------------------------------------
------------------------------------------------------------
------------------------------------------------------------
-----t------------------------------------------------------
------------------------------------------------------------
------------------------------------------------------------
------------------------------------------------------------
------------------------------------------------------------
------------------------------------------------------------
------------------------------------------------------------
------------------------------------------------------------
------------------------------------------------------------
------------------------------------------------------------
---------------------------------------------------aaa------
------------------------------------------------------------
------------------------------------------------------------
-----------------t------------------------------------------
------------------------------------------------------------
---------------g----------------gt-------------ta-----------
-----------------------------------t------------------------
----------------------------------------tc------------------
--------------------------------------------at--------------
------------aaa--------------aagctt----------g--------------
---------gcc-------------tt-a----------------------------t--
a-a---------------ctt--tttttta------------------taa-----gttt
gacctca--aatca-----gataagaatacccgctgaacttaagc----------atatc
aataagcg----------------------------------------------------
------------------------------------------------------------
------------------------------------gaggaaaagaaaccaacagggatt
gccttagtaacggcgagtgaaaaaccaac---------agggattgccttagtaa--cgg
cgagtgaagcggcaaaagctcaaatttgaaatctggcgt-cttt-ggcgtctgagttgta
atttgaagaaggtaactttgggtttgg-cctttgtttatattccttggaataggatgtca
tagagggtgagaaccccgtattcgacaaggtgccca--ttcctatgtaaagtgctttcga
agagtcgagttgtttgggaatgcagctctaagtgggtggtaaattccatctaaagctaaa
tattggcgagagaccgatagcgaacaagtacagtgatggaaagatgaaaagaactttgaa
aagagagtgaaaaagtacgtgaaattgttgaaagggaagggcttgaactcagacttg-g-
tattcagtgatcaactatctcttgtggattgtgcactcgctg-tttac-tgggccaacat
cggtttgaacggtgagat-aatga-ctttggaacgtggcttggactttatgtttgagtg-
ttatagccttg-gt--tgatatcaccagtttggaccgaggt-----ctgcgct-------
-------------t--ttt--agc---taggatgttggcgtaatgattttaagccgcccg
tcttgaaacacggaccaaggagtctaacgtctatgcgagtgtttgggtgtaaaacccgt-
acgcgaaatgaaagtgaacgtaggtgagagccct-c--------acgggtgcatcatcga
ccgatcctgatgttttcggatggatttgagtaagagcatagctgttgggacccgaaagat
ggtgaactatgcctgaatagggtgaagccagaggaaactctggtggaggctcgtagcggt
tctgacgtgcaaatcgatcgtcaaatttgggtataggggcgaaagactaatcga
>Middelbovenomyces_tepae_CBS_5115T
aactattaccagaggctgaaaagctggtcaaacttggtcatttagaggaagtaaaagtc-
-----gtaacaaggtt-t------------------------ccgta---ggtgaacctg
cggaa--------gga----------------tcatt--------aacgaa---------
------------------------------------------------------------
-------tgtat----------------cgca---------agataca------------
------------------------------------------------------------
------------------------------------------------------------
----aa--------aatt-----caa----aaca-cct--gtgaat--------------
--ttattt----aaa------------------cattgct--tgc---------------
-cggag-----a-------------at-------tta-t------atttt----------
----------------at--a--------------t-a----ttt---tttccgg-----
----------ca-atgat------ttt--------------atc------aaaa-----c
--------------c-----tttt--------t----ttt--a-----------------
-t----------tgtctgaaa------aataa-----tat-------acaa-----a--t
t-------attaaaactttcaacaacggatctcttggttctcgcatcgatgaagaacgca
gcga---aacgc----------gatatgtaatgtgaattgcagaattttgtgaatcatcg
aa-------tctttgaacgcacattgcgccctctgg-----------tattccgga----
---gggcatatctgtttgagcgtcatttct--ttctcaaa----tca-------------
-----ataga-------------tttggtttt---------tga-----a----------
-t--------------------------------------attgt------a--------
------------------ttt-tt------------------------------------
----------------aat---ac-at----a--a--------tt---------------
-------------------------------------tgaaa-tgaa------t-tggca
---------ag-----------a-------------------gc----------------
aa-----t-tgg--------atgcta-----ta-----------------a-caacgt--
-attagg---tttt------acc-----------------------aact-cg-------
------------------------------------------------------------
------------------------------------------------------------
------------------------------------------------------------
-ttggc------------------------------------------------------
------------------------------------------------------------
------------------------------------------------------------
------------------------------------------------------------
------------------------------------------------------------
------------------------------------------------------------
------------------------------------------------------------
------------------------------------------------------------
------------------------------------------------------------
------------------------------------------------------------
------------------------------------------------------------
------------------------------------------------------------
------------------------------------------------------------
------------------------------------------------------------
---------------------------------------------------aaa------
------------------------------------------------------------
------------------------------------------------------------
-----------------t------------------------------------------
------------------------------------------------------------
---------------g----------------gt-------------ta-----------
-----------------------------------t------------------------
----------------------------------------tc------------------
--------------------------------------------aagttt----------
-----------------------------aagctt----------g--------------
---------gcc-------------tt-a----------------------------t--
a-a---------------ctt------ttt------------------ata-----agtt
gacctca--aatca-----gataagatt--------------------------------
------------------------------------------------------------
------------------------------------------------------------
------------------------------------------------------------
---------------------aaaccaac---------agggattgccttagtaa--cgg
cgagtgaagcggcaaaagctcaaatttgaaatctggcgt-cttt-ggcgtctgagttgta
atttgaagaaggtaactttgggtttgg-cctttgtttatattccttggaacaggatgtca
tagagggtgagaaccccgtattcgacaaggtgccca--ttcctatgtaaagtgctttcga
agagtcgagttgtttgggaatgcagctctaagtgggtggtaaattccatctaaagctaaa
tattggcgagagaccgatagcgaacaagtacagtgatggaaagatgaaaagaactttgaa
aagagagtgaaaaagtacgtgaaattgttgaaagggaagggcttgaactcagacttg-g-
tattcagtgatcaactatctcttgtggattgtgcactcgctg-tttac-tgggccaacat
cggtttgaacggtgagat-aatga-ctctggaacgtggcttggacttttagtttgagtg-
ttatagccttt-gt--tgatatcaccagtttggaccgaggt-----ctgcgct-------
-------------t--ttt--agc---taggatgttggcgtaatgattttaagccgcccg
tcttgaaacacggaccaaggagtctaacgtctatgcgagtgtttgggtgtaaaacccgt-
acgcgaaatgaaagtgaacgtaggtgagagccct-c--------acgggtgcatcatcga
ccgatcctgatgttttcggatggatttgagtaagagcatagctgttgggacccgaaagat
ggtgaactatgcctgaatagggtgaagccagaggaaactctggtggaggctcgtagcggt
tctgacgtgcaaatcgatcgtcaaatttgggtataggggcgaaagactaatcga
>Spencermartinsiella_cellulosicola_CBS_11952T
--------------------------------------------------------gtc-
-----gtaacaaggtt-t------------------------ccgta---ggtgaacctg
cggaa--------gga----------------tcatt--------aacgaa---------
------------------------------------------------------------
-------gccaa----------------ttta-------t-tttggcatt----------
------------------------------------------------------------
------------------------------------------------------------
----at--------tctt-----tc------aat-tct--gtgaac--------------
------ta----gaa------------------atttgctt-tgg---------------
--gtgg-----a-------------ag-------ttg-a------tttat----------
----------------ct-----------------t-c------a----ttcacc-----
----------ca-a-cat------ttt-----a-aa-----ctc------ttaa-----c
--------------c-----tt-g--------a----atca-a-----------------
-t----------tgtctgact------gatta-----aat-------aaaa-----a--t
t------aatcaaaactttcaacaacggatctcttggttctcgcatcgatgaagaacgca
gcaa---aacgc----------gatatgtaatgtgaattgcagaattttgtgaatcatcg
aa-------tttttgaacgcacattgcgccctctgg-----------tattccgga----
---gggcatacctgtttgagcgtcatttct--tcttcatt----ttc-------------
---------a-------------aatggttt----------tgt-----g----------
-t--------------------------------------gtctt------t--------
------------------ttt-tg-------------------------------t--ac
tt-----------gtacaa---aa-at----c--a--------ta---------------
-------------------------------------ctaaa-tata------a-tggca
---------tg-----------a--------------------t----------------
-------tgtta--------ttcttg-----tg-----------------a-aagcgt--
-tctagg----ttt------acc-----------------------aact-ac-------
------------------------------------------------------------
------------------------------------------------------------
------------------------------------------------------------
-gtaaa------------------------------------------------------
------------------------------------------------------------
------------------------------------------------------------
------------------------------------------------------------
------------------------------------------------------------
------------------------------------------------------------
------------------------------------------------------------
------------------------------------------------------------
------------------------------------------------------------
------------------------------------------------------------
------------------------------------------------------------
------------------------------------------------------------
------------------------------------------------------------
------------------------------------------------------------
---------------------------------------------------taa------
------------------------------------------------------------
------------------------------------------------------------
-----------------c------------------------------------------
------------------------------------------------------------
---------------a----------------ga-------------tg-----------
-----------------------------------a------------------------
----------------------------------------ca------------------
--------------------------------------------g---------------
-----------------------------tggtca----------g--------------
---------gccc------------tt-a----------------------------t--
a-a---------------cct--ccatttc------------------aaa-----attt
gacctca--aatca-----ggcaggaatacccgctgaacttaagc----------atatc
aataagcg----------------------------------------------------
------------------------------------------------------------
------------------------------------gag---------------------
-------------------gaaaaccaac---------agggattgccttagtaa--cgg
cgagtgaagcggcaaaagctcaaatttgaaatctggcgc-cttt-ggtgtccgagttgta
atttgaagaaagtaacttttgaaataa-gccttgcataagttccttggaacaggacgtca
tagagggtgagaatcccgtatatggtggggtattta--tttcaatgtaaagtgctttcga
agagtcgagttgtttgggaatgcagctctaagtgggtggtaaattccatctaaagctaaa
tattggcgagagaccgatagcgaacaagtacagtgatggaaagatgaaaagaactttgaa
aagagagtgaaaaagtacgtgaaattgttgaaagggaagggcttgaaatcagacttg-g-
tattcagtgatcagcaatctctcg-gggttgtgcacttgctg-tttac-tgggccagcat
cggttttgacggtgagat-aatag-cacttgaatgtggctc-tctt---cggg-gagtgt
ttatagcttgt-gt--cgatatcatcagttgggatcgagga-----ccgcgca-------
-------------t--tt---tgc---taggatgctggcgtaatgattttaagccac---
------------------------------------------------------------
------------------------------------------------------------
------------------------------------------------------------
------------------------------------------------------------
------------------------------------------------------
>Sp._europaea_CBS_11730T
------------------------------------------------------------
------------------------------------------------------------
---aa--------gga----------------tcatt--------aacgaa---------
------------------------------------------------------------
-------gccaa----------------tttt-------ttattggcata----------
------------------------------------------------------------
------------------------------------------------------------
----at--------tctt-----tca----tttt-tct--gtgaat--------------
--ttat---------------------------ctttgctt-tgg---------------
--ggaa-----g----------------------cta-t------acttttaataa---t
at--------aat--ggt-----------------t-g------g----tttccc-----
----------ca-a-aat------ttt-----t-aa-----ctc------ataa-----c
--------------t-----tt-t--------t----att--a-----------------
-t----------tgtctgact------gatta-----aaa-------ataa-----a--t
t------aatcaaaactttcaacaacggatctcttggttctcgcatcgatgaagaacgca
gcaa---aacgc----------gatatgtaatgtgaattgcagaattttgtgaatcatcg
aa-------tttttgaacgcacattgcgccctttgg-----------tattccgaa----
---gggcatacctgtttgagcgtcatttct--tcttcatt----ttt-------------
---------a--------------atggttt----------tgt-----g----------
-t---g----------tatatttt---------------tttttc------t--------
------------------ttt-ct-------------------------------t--ac
ttttacagtagaaagaaaa---aa-at----c--a--------ca---------------
-------------------------------------ctaaa-tgaa------a-tggca
---------tg-----------a--------------------t----------------
-------tgtca---------tcttg-----tg-------------------aagcgt--
-cttagg----ttt------aac-----------------------aact-ac-------
------------------------------------------------------------
------------------------------------------------------------
------------------------------------------------------------
-gtaga------------------------------------------------------
------------------------------------------------------------
------------------------------------------------------------
------------------------------------------------------------
------------------------------------------------------------
------------------------------------------------------------
------------------------------------------------------------
------------------------------------------------------------
------------------------------------------------------------
------------------------------------------------------------
------------------------------------------------------------
------------------------------------------------------------
------------------------------------------------------------
------------------------------------------------------------
-----------------------------------------------------a------
------------------------------------------------------------
------------------------------------------------------------
-----------------c------------------------------------------
------------------------------------------------------------
---------------a----------------gat------------tg-----------
-----------------------------------a------------------------
----------------------------------------ct------------------
--------------------------------------------a---------------
-----------------------------tggtca----------g--------------
---------gcct------------aa-a----------------------------c--
a-a---------------cca--cctctat------------------aaa-----attt
gacctca--aatca-----ggcaggaatacccgctgaactt-------------------
------------------------------------------------------------
------------------------------------------------------------
------------------------------------------------------------
-------------------aaaaaccaac---------tgggattgccttagtaa--cgg
cgagtgaagcggcaaaagctcaaatttgaaatctggcgc-cttt-ggtgtccgagttgta
atttgaagaaagtaacttttggaatga-gccttgcataagttccttggaacaggacgtca
tagagggtgagaatcccgtatatggtggggtattca--tttcaatgtaaagtgctttcga
agagtcgagttgtttgggaatgcagctctaagtgggtggtaaattccatctaaagctaaa
tattggcgagagaccgatagcgaacaagtacagtgatggaaagatgaaaagaactttgaa
aagagagtgaaaaagtacgtgaaattgttgaaagggaagggcttgaaatcagacttg-g-
tattcagtgatcagcgatctttcg-gggttgtgcacttgctg-tttac-tgggccagcat
cggttttgacggtgggat-aagag-tacttgaatgtggctc-tctt---cggg-gagtgt
ttatagcctgt-gc--tgataccaccagttgagaccgagga-----ccgcgca-------
-------------t--tta--tgc---taggatgctggcgtaatgattttaagccacccg
tcttgaaacacggaccaaggagtctaacgtctatgcgagtgtttgggtgtaaaacccgt-
acgcgtaatgaaagtgaacgtaggtgagggcccg-c--------aagggtgcatcatcga
ccgatcctgatgttttcggatggatttgagtaagagcatagctgttgggacccgaaagat
ggtgaactatgcctgaatagggtgaagccagaggaaactctggtggaggctcgtagcggt
tctgacgtgcaaatcgatcgtcaaatttgggtataggggcgaaagactaatcga
>Sp._ligniputridi_CBS_12585T
------------------------------------------------------------
------------------------------------------------------------
---aa--------gga----------------tcatt--------aacgaa---------
------------------------------------------------------------
-------gccat----------------------------ttttggca------------
-----------------------------tc-----------------------------
------------------------------------------------------------
---tat--------tctt-----tc------att-tct--gtgaac--------------
--ttatc--------------------------tattgctt-tgg---------------
--gtgg-----g-------------tat-----tgtg-t------gttttt---------
----------------at-----------------c-a------ctctctccgcc-----
----------ca-a-att------tta-----a-aa-----cac------taaa-----c
--------------a-----tt-t--------t----attg-a-----------------
-t----------tgtctgaca------gatta-----aat-----acaaaa-----a--t
t------aatcaaaactttcaacaacggatctcttggttctcgcatcgatgaagaacgca
gcaa---aacgc----------gatatgtaatgtgaattgcagaattttgtgaatcatcg
aa-------tttttgaacgcacattgcgccctttgg-----------tattccaaa----
---gggcatacctgtttgagcgtcatttct--ttctcatt----tta-------------
---------a--------------atggttt----------tgt-----g----------
-t--------------------------------------atttc------c--------
------------------ttt-cc------------------------------------
----------------gaa---gg-at----t--a--------ta---------------
-------------------------------------ctaaa-tgta------a-tggca
---------tg-----------a--------------------t----------------
-------tgtt----------tcttg-----tg-----------------a-aagcgt--
-tttagg----ttt------acc-----------------------aact-ac-------
------------------------------------------------------------
------------------------------------------------------------
------------------------------------------------------------
-gtgga------------------------------------------------------
------------------------------------------------------------
------------------------------------------------------------
------------------------------------------------------------
------------------------------------------------------------
------------------------------------------------------------
------------------------------------------------------------
------------------------------------------------------------
------------------------------------------------------------
------------------------------------------------------------
------------------------------------------------------------
------------------------------------------------------------
------------------------------------------------------------
------------------------------------------------------------
--------------------------------------------------gtaa------
------------------------------------------------------------
------------------------------------------------------------
-----------------c------------------------------------------
------------------------------------------------------------
---------------a----------------ggc------------aa-----------
-----------------------------------a------------------------
----------------------------------------ca------------------
--------------------------------------------g---------------
-----------------------------tgatca----------g--------------
---------gcc-------------ct-a----------------------------c--
a-a---------------cct--cactttt--a---------------aaa-----attt
gacctca--aatca-----ggcaggaatacccgctgaactt-------------------
------------------------------------------------------------
------------------------------------------------------------
------------------------------------------------------------
-------------------aaaaaccaac---------cgggattgccttagtaa--cgg
cgagtgaagcggcaaaagctcaaatttgaaatctggcgc-cttt-ggtgtccgagttgta
atttgaagaaagtaacttttggaatga-gccttgcataagttccttggaaaaggacgtca
tagagggtgagaatcccgtatatggtggggtattca--tttcaatgtaaagtgctttcga
agagtcgagttgtttgggaatgcagctctaagtgggtggtaaattccatctaaagctaaa
tattggcgagagaccgatagcgaacaagtacagtgatggaaagatgaaaagaactttgaa
aagagagtgaaaaagtacgtgaaattgttgaaagggaagggcttgaaatcagacttg-g-
tattcagtgatcagcgatctctcg-gggttgtgcacttgctg-tttac-tgggccagcat
cggttttgacggtgggat-aatag-cattggaatgtggctc-tctt---cggg-gagtgt
ttatagccttt-gt--tgatatcaccagttgagaccgagga-----ccgcgca-------
------------tt--ttt--tgc---taggatgctggcgtaatgattttaagccac---
------------------------------------------------------------
------------------------------------------------------------
------------------------------------------------------------
------------------------------------------------------------
------------------------------------------------------
>Su._ayubii_CBS_14108T
------------------------------------------------------------
------------------------------------------------------------
------------------------------------------------------------
------------------------------------------------------------
------------------------------------------------------------
------------------------------------------------------------
------------------------------------------------------------
------------------------------------ct--gtgcatt-------------
--ttaaa-----tga------------------ctttgctt-ggg---------------
--tctt-----t-----------------------tc-t------atttt----------
-----------------------------------g-a------a-----aggcc-----
----------cg-agga-------tat-----a-aa-----cta---------------t
--------------a-----tt-a--------a----tttt-t-----------------
-t----------tgtctgaaac-----gttttt--ttatt-----attaaa---------
-------aattaaaaatttcaacaacggatctcttggttctcgcatcgatgaagaacgca
gcaa---agcgc----------gatatgtagtgtgaattgcag-attttgtgaatcatcg
aa-------tttttgaatgcacattgcactctctgg-----------tattccgga----
---gagtttacctgtttgagcgtcatttct--ttctcatc----tct-------------
------t--g--------------atggttt----------tgt-----g----------
-t-------------------------------------agttac------c--------
------------------gtg-gt----------------------------------aa
-------------aacatg---gt-a-----c-aa--------ca---------------
-------------------------------------tgaaa-gaaa------t-tggca
---------ga-----------g--------------------c----------------
at----ctttag---------ctgat-----ta-----------------a-caacgt--
-attagg---tttt------acc-----------------------aact-cg-------
------------------------------------------------------------
------------------------------------------------------------
------------------------------------------------------------
-ttggc------------------------------------------------------
------------------------------------------------------------
------------------------------------------------------------
------------------------------------------------------------
-----t------------------------------------------------------
------------------------------------------------------------
------------------------------------------------------------
------------------------------------------------------------
------------------------------------------------------------
--------------------------t---------------------------------
------------------------------------------------------------
------------------------------------------------------------
------------------------------------------------------------
----------------------------------------------------t--a----
-----------------------------------tctggc---------ataa------
------------------------------------------------------------
------------------------------------------------------------
-----------------g------------------------------------------
------------------------------------------------------------
---------------aagcgctcggcgatatcaactttttttttataaa-----------
-----------------------------------g------------------------
----------------------------------------tt------------------
--------------------------------------------gacctcaaatcaggca
agactacccgctgaacttaagcatatcaataagcg----------gaggaaaagaaacca
acagggattgccttagtaacggcgagt-gaagcggcataagaagcgctcggcgatatc--
a-a---------------ctt--ttttttt--a---------------taa-----agtt
gacctca--aatca-----ggcaagactacccgctgaacttaagc----------atatc
aataagcg----------------------------------------------------
------------------------------------------------------------
------------------------------------gaggaaa-----------------
-------------------agaaaccaac---------agggattgccttagtaa--cgg
cgagtgaagcggcaagagctcaaatttgaaatctgacac-tttc-agtgtccgagttgta
atttgaagattgta-tttttggctgat-ttctcgcataagttccttggaataggacgtca
tagagggtgagaatcccg--tatggtgtgaatcgtc--agcctctgtaaaatactttcaa
agagtcgagttgtttgggaatgcagctctaagtgggtggtaaattccatctaaagctaaa
tattggcgagagaccgatagcgaacaagtacagtgatggaaagatgaaaagaactttgga
aagagagtgaaaaagtacgtaaaattgttggaatggaagggcttgagatcagacttg-g-
cgtgtagtgatcagcttcctctcg-gggttgtgcactcgcta-tatgc-tgggccagcat
cgattttggcggcgagat-aatgg-cattggaatgtggctc---ct---cg---gagtg-
ttatagccttt-gt--tgatatcgcctgctgggatcgagga-----cagcaa--------
---------------------tct---taggatgctggcgtaatgatcttaagccacccg
tctt--------------------------------------------------------
------------------------------------------------------------
------------------------------------------------------------
------------------------------------------------------------
------------------------------------------------------
>Su._bahiana_CBS_13474T
------------------------------------------------------------
------------------------------------------------------------
------------------------------------------------------------
------------------------------------------------------------
-------gctct------------------------------------------------
------------------------------------------------------------
------------------------------------------------------------
-----t--------ttat-----cca-----aca-cct--gtgaat--------------
--taaat-------t------------------ctttgctt-tgg---------------
--ctgc-----t-----------------------ag-t------aa-------------
-----------------------------------t-a------g-----tggcc-----
----------aa-c-aa-------tca-----a-aa-----cct----------------
--------------a-----at-a-------------attt-g-----------------
-t----------tgtctgaaa------atgat-----aat-----actaaa-----a---
-------aatcaaaactttcaacaacggatctcttggttctcgcatcgatgaagaacgca
gcga---aacgc----------gatatgtaatgtgaattgcagaa-tttgtgaatcatcg
aa-------tctttgaacgcacattgcgccctctgg-----------tattccgga----
---gggcatacctgtttgagcgtcatttct--ctctcaac----ctt-------------
------t--a----------gtg-ttggtgt----------tga----------------
-c-------------------------------------agatat------t--------
------------------gtt-tc----------------------------------ac
---------------gaca---at-a-----c--g--------gt---------------
-------------------------------------cgaaa-tgaa------t-tggct
---------ag-------------------------------------------------
-g----ctagaa---------gcatt-----tt-----------------a-caacgt--
-attagg---tttt------acc-----------------------aact-cg-------
------------------------------------------------------------
------------------------------------------------------------
------------------------------------------------------------
-ttgg-------------------------------------------------------
------------------------------------------------------------
------------------------------------------------------------
------------------------------------------------------------
------------------------------------------------------------
------------------------------------------------------------
------------------------------------------------------------
------------------------------------------------------------
------------------------------------------------------------
------------------------------------------------------------
------------------------------------------------------------
------------------------------------------------------------
------------------------------------------------------------
------------------------------------------------------------
-----------------------------------------------------g------
------------------------------------------------------------
------------------------------------------------------------
-----------------c------------------------------------------
------------------------------------------------------------
---------------a------------------------------gat-----------
-----------------------------------g------------------------
----------------------------------------tt------------------
--------------------------------------------t-----------gg--
-----------------------------acgccg----------g--------------
---------gcg-------------gt-a----------------------------c--
a-a---------------------------------------------------------
-----ca--gctct-----ggaggaa----------------------------------
------------------------------------------------------------
------------------------------------------------------------
------------------------------------------a-----------------
-------------------agaaaccaac---------agggattgctttagtaa--cgg
cgagtgaagcggc-aaagctcaaatttgaaatctggcac-tt----gtgtccgagttgta
atttgaagaaggtaactttgggattgg-tccttgcatatgttccttggaacaggacgtca
tagagggtgagaatcccg--ttctgtgaggtggcca--gtctcttgtaaagtgctttcga
agagtcgagttgtttgggaatgcagctctaagtgggtggtaaattccatctaaagctaaa
tattggcgagagaccgatagcgaacaagtacagtgatggaaagatgaaaagaactttgaa
aagagagtgaaaaagtacgtgaaattgttgaaagggaagggcttgaaatcagacttg-g-
tattcagtgatcaactatctttcg-ggattgtgcactcgctg-tttac-tgggccagtat
cggttttgacggtgagat-aatgg-cattggaatgtggctc---ct---cg---gagtg-
ttatagccttt-gt--tgatatcaccagtcgggaccgagga-----ccgcgc--------
-------------t--ttt--agc---taggatactggcgtaatgattttaagccacccg
tctt--------------------------------------------------------
------------------------------------------------------------
------------------------------------------------------------
------------------------------------------------------------
------------------------------------------------------
>Su._boreocaroliniensis_NRRL_YB-1835T
------------------------------------------------------------
------------------------------------------------------------
----a--------tcg----------------t------------aacaag---------
----------g--------------------------------------t------t---
---t-c-cgtag----------------gtg--------aacctgcggaaggatcattaa
cgaaagtc---gcaaga------------ct-----------------------------
------------------------------------------------------------
----at--------ctat-----cca--tttaca-cct--gtgaac--------------
--ttatt-----gga------------------ctttgctt-tgg---------------
--ttgt-----t------------------g---tat-t------a-gtgt---------
----------aaaa-gct--aa-------------t-ag-----a----atagcc-----
----------ag-a---ct--tttttc-----a-aa------------------------
--------------a-----ac-a-------------cttt-t-----------------
-ttttaaaaacatgtctgaa-------aacaa-----aat-----actaaa-----a---
-------gatcaaaactttcaacaacggatctcttggttctcgcatcgatgaagaacgca
gcga---aacgc----------gatatgtaatgtgaattgcagaattttgtgaatcatcg
aa-------tctttgaacgcacattgcgccctctgg-----------tactccgga----
---gggcatacctgtttgagcgtcatttct--ttctcaaa----cct-------------
------c--g----------tgt-ttggtgt----------tgt-----t----------
-t-------------------------------------ggctac------a--------
------------------gcg-c-------------------------------------
-------------a-agtt---gt-a-----c-tg--------ga---------------
-------------------------------------cgaaa-ggaa------t-tggca
---------ag----a------g--------------------c----------------
ag----ttctgg---------gccgt-----tt-----------------a-caacgt--
-attagg---tttt------acc-----------------------aact-cg-------
------------------------------------------------------------
------------------------------------------------------------
------------------------------------------------------------
-ttggc------------------------------------------------------
------------------------------------------------------------
------------------------------------------------------------
------------------------------------------------------------
-----t------------------------------------------------------
------------------------------------------------------------
------------------------------------------------------------
------------------------------------------------------------
------------------------------------------------------------
--------------------------t---------------------------------
------------------------------------------------------------
------------------------------------------------------------
------------------------------------------------------------
----------------------------------------------------t-------
-----------------------------------------------------a------
------------------------------------------------------------
------------------------------------------------------------
-----------------a------------------------------------------
------------------------------------------------------------
---------------tgga---------------------------aca-----------
-----------------------------------g------------------------
----------------------------------------ga------------------
--------------------------------------------c-----------gt--
-----------------------------acgctc----------g--------------
---------gcg-------------tt-a----------------------------c--
a-a---------------cta--aatcttt--a----------------ac-----gttt
gacctca--aatca-----ggcaagactacccgctgaacttaagc----------atatc
aataagcg----------------------------------------------------
------------------------------------------------------------
------------------------------------------------------------
-------------------gaaaaccaac---------agggattgccttagtag--cgg
cgagtgaagcggcaaaagctcaaatttgaaatctggcgc-cttt-ggtgtccgagttgta
atttgaagaaggtaactttgagtggac-accttgcttatgttccttggaacaggacgtca
tagagggtgagaatcccg--tatggtggggcaagtt--cattcgtgtaaagtgctttcga
agagtcgagttgtttgggaatgcagctctaattgggtggtaaattccatctaaagctaaa
tattggcgagagaccgatagcgaacaagtacagtgatggaaagatgaaaagaactttgaa
aagagagtgaaaaagtacgtgaaattgttgaaagggaagggcttgagatcagacttg-g-
tattcagtgatcaactttctttcg-ggaatgtgcactcgctg-tttac-tgggccagtat
cggttttggcggtgggat-aatgg-cgtaggaatgtggctt---tt---cg---gagtg-
ttatagcctac-gt--tgataccaccagccgggaccgagga-----ccgcgc--------
-------------t--ttt--agc---taggatactggcgtaatgattttaagccacccg
tcttgaaacacggaccaaggagtctaacgtctatgcgagtgtttgggtgtaaaacccgt-
acgcgtaatgaaagtgaacgtaggtgagagccct-t---------tgggtgcatcatcga
ccgatcctgatgttctcggatggatttgagtaagagcatagctgttgggacccgaaagat
ggtgaactatgcctgaatagggtgaagccagaggaaactctggtggaggctcgtagcggt
tctgacgtgcaaatcgatcgtcaaatttgggtataggggcgaaagactaatcga
>Su._bullrunensis_CBS_11840T
------------------------------------------------------------
------------------------------------------------------------
---------------------------------------------aacaag---------
----------g--------------------------------------t------t---
---t-c-cgtag----------------gtg--------aacctgcggaaggatcattaa
agaatgcatttttagca------------tt-----------------------------
------------------------------------------------------------
-----t---------------------------a-ctt--gtgaat--------------
--tttat-------a------------------ttttgctt-tgg---------------
--ttag-----g-------------------------aa------a--------------
--------------------------------------------c-----taacc-----
----------aa-ctaac----tactt-----t-aa-----tat----------------
--------------t-----gt-g-------------ggtt-t-----------------
-ttt-----------------------tatat-----aat-----aataaa-----a---
-------ttttaaaactttcaacaacggatctcttggttctcgcatcgatgaagaacgca
gcga---aacgc----------gatatgtaatgtgaattgcagaa---tgtgaatcatcg
aa-------tctttgaacgcacattgcaccctctgg-----------tattccgga----
---gggtatacctgtttgagcgtcagttca--ttctcaaa----gga-------------
---------a----------act-ttggtat----------tgg-----c----------
-t-------------------------------------gaataag--------------
------------------g-----------------------------------------
----------------------gt-a-----t-cg--------gc---------------
-------------------------------------tgaaa------------------
----------------------g--------------------a----------------
-------tattg---------gttag------a-----------------a-cgatgt--
-aataag------t------atttc---------------------atct-ag-------
------------------------------------------------------------
------------------------------------------------------------
------------------------------------------------------------
-cta--------------------------------------------------------
------------------------------------------------------------
------------------------------------------------------------
------------------------------------------------------------
------------------------------------------------------------
------------------------------------------------------------
------------------------------------------------------------
------------------------------------------------------------
------------------------------------------------------------
------------------------------------------------------------
------------------------------------------------------------
------------------------------------------------------------
------------------------------------------------------------
------------------------------------------------------------
-----------------------------------------------------a------
------------------------------------------------------------
------------------------------------------------------------
-----------------c------------------------------------------
------------------------------------------------------------
---------------tag----------------------------aat-----------
-----------------------------------c------------------------
----------------------------------------tc------------------
------------------------------------------------------------
------------------------------------------------------------
------------------------------------------------------------
---------------------------ttttt------------------------tgtt
gacctca--aatca-----ggtaagactacccgctgaacttaagcatatcaataaatatc
aataagcg----------------------------------------------------
------------------------------------------------------------
------------------------------------gaggaaa-----------------
-------------------agaaaccaac---------agggattgccttagtaa--cgg
cgagtgaagcggcaaaagctcaaatttgaaatctggcgt-------aagcccgagttgta
atttgaagaaggtaatttttgataaga-tgtttacataagttccttggaacaggacgcca
gagagggtgagagtcccg--tcttgtaaaccg-ctc--ttttcttgtaaaatgctttcga
agagtcgagttgtttgggaatgcagctctaagtgggtggtaaattccatctaaagctaaa
tattggcgagagaccgatagcgaacaagtacagtgatggaaagatgaaaagaactttgaa
aagagagtgaaaaagtacgtgaaattgttgaaagggaagggttttaggggagacttg-g-
ggggtaatgaacaattttccttcg-ggaaggtgcactcgttg-ctctc-tgggccaatat
gggtttgtggagtgagat-aaaag-ggtaggaatgtggcca---tt---cg---tggtg-
ttatagcctgc-cc--caatatcactaccgtagaccaagga-----acgcga--------
---------------------ttc---taggatattggcgtaatccccttaaaccac---
------------------------------------------------------------
------------------------------------------------------------
------------------------------------------------------------
------------------------------------------------------------
------------------------------------------------------
>Su._castrensis_NRRL_Y-17329T
------------------------------------------------------------
------------------------------------------------------------
----------------------------------------------acgag---------
-------------------------------------------------t----------
---a-a-agtct-----------------------------tcggact------------
---------------tt------------ct-----------------------------
------------------------------------------------------------
-----t-----a--tc-------caa-----aca-cct--gtgaaa--------------
--ttattt------a------------------atttgctt-tgg---------------
--gaat-----a--------------g-------tat-----------------------
-----------------------------------t-a------t-------tcc-----
----------ca-acaa-------tca-----a-aa-----------------------c
-------------ca-----ct-a-------------agttgtc----------------
-ttt--------tgtctga----------ttg-----att-----atttaa-----a---
-------aatcaaaactttcaacaacggatctcttggttctcgcatcgatgaagaacgca
gcga---aacgc----------gatatgtaatgtgaattgcagac-tttgtgaatcatcg
aa-------tctttgaacgcacattgcgccctctgg-----------tattccgga----
---gggcatacctgtttgagcgtcagttct--ctctcaag----aat-----ttttt---
------t--a----------ttt-ttggtat----------tgc-----t----------
-c-------------------------------------g--tac---------------
------------------t-----------------------------------------
-----------------tt----tag-----t-tg--------ag---------------
-------------------------------------tgaaa-tgaa------t-tggca
---------ag-----------g--------------------c----------------
ag-----ttcta---------gctat--------------------------caacgt--
-attagg---tttt------acc-----------------------attt-cg-------
------------------------------------------------------------
------------------------------------------------------------
------------------------------------------------------------
-ttggg------------------------------------------------------
------------------------------------------------------------
a-----------------------------------------------------------
------------------------------------------------------------
------------------------------------------------------------
------------------------------------------------------------
------------------------------------------------------------
------------------------------------------------------------
------------------------------------------------------------
------------------------------------------------------------
------------------------------------------------------------
------------------------------------------------------------
------------------------------------------------------------
------------------------------------------------------------
------------------------------------------------------------
------------------------------------------------------------
------------------------------------------------------------
-----------------c------------------------------------------
------------------------------------------------------------
----------------agc-------------aa------------aaa-----------
----------------------------------at------------------------
------------------------------------------------------------
--------------------------------------------c---------------
---------------------------------------------a--------------
---------gcc-------------gt-g----------------------------c--
g-a---------------------------------------------------------
-----ta--aatta------------------------------------------tttt
------------------------------------------------------------
------------------------------------------------------------
------------------------------------------------------------
-------------------ttaaaccaac---------agggattgccttagtaa--cgg
cgagtgaagcggcaaaagctcaaatttgaaatctggcag-c----aatgtccgagttgta
atttgaagagagtaactttgagttggg-tccttgcatatgttccttggaacaggacgtca
tagagggtgagaatcccg--ttctgtgaggtgaccc--ttctcttgtaaagtgccctcga
agagtcgagttgtttgggaatgcagctctaagtgggtggtaaattccatctaaagctaaa
tattggcgagagaccgatagcgaacaagtacagtgatggaaagatgaaaagaactttgaa
aagagagtgaaaaagtacgtgaaattgttgaaagggaagggcttgaaatcagacttg-g-
tattcagtgatcaactttctttcg-ggattgtgcactcgctg-tttac-tgggccagtat
cggttttggcggtgggat-aatgg-tataggaatgtggctc---ct---cg---gagtg-
ttatagcctat-at--tgataccaccagctgggaccgagga-----ccgcgc--------
-------------t-tttt--agc---taggatactggcgtaatgattttaagccacccg
tcttgaaacacggaccaaggagtctaacgtctatgcgagtgtttgggtgtaaaacccgt-
acgcgtaatgaaagtgaatgtaggtgagagcttc-------------ggcgcatcatcga
ccgatcctgatgttttcggatggatttgagtaagagcatagctgttgggacccgaaagat
ggtgaactatgcctgaatagggtgaagccagaggaaactctggtggaggctcgtagcggt
tctgacgtgcaaatcgatcgtcaaatttgggtataggggcgaaagactaatcga
>Su._chilensis_CBS_8168T
------------------------------------------------------------
------------------------------------------------------------
----------------------------------------------acgaa---------
------------------------------------------------------------
---g-c-agtcg---------------------------aa--agact------------
---------------ct------------tt-----------------------------
------------------------------------------------------------
----at-----a--tcat-----cca-----aca-cct--gtgaata-------------
--tttatt----gaa------------------ctttgctt-tgg---------------
--ctgg-----t--------------a---------t-t------g-att----------
-----------------------------------t-a------c-----tggcc-----
----------aa-agga-------tta----ca-aa-----ctc-------aac-----c
-------------tt-----tt-g-------------atttatg----------------
-ttt--------tgtctga-------tatttt-----aa------aataaa-----a---
-------atttaaaactttcaacaacggatctcttggttctcgcatcgatgaagaacgca
gcga---attgc----------gataagtaatgtgaattgcagaa--ttgtgaatcatcg
aa-------tttttgaacgcacattgcaccctctgg-----------tattccggg----
---gggtattcctgtttgagcgtcagttct--ctctcaaa----cct-------------
------t--g----------tgt-ttggtat----------tga-----t----------
-c-------------------------------------tggtacaaatttct-------
------------------ttg-t-------------------------------------
-------------a-aatt---gt-a-----t-gg--------at---------------
-------------------------------------tgaaa-tata------t-tggca
---------aa-----------g--------------------a--ct------------
cg-----tctta---tt-t-tgctac------g-----------------a-caacgt--
-attagg---tttt------acc-----------------------aact-cg-------
------------------------------------------------------------
------------------------------------------------------------
------------------------------------------------------------
-ttgga------------------------------------------------------
------------------------------------------------------------
a-----------------------------------------------------------
------------------------------------------------------------
-----t------------------------------------------------------
------------------------------------------------------------
------------------------------------------------------------
------------------------------------------------------------
------------------------------------------------------------
------------------------------------------------------------
------------------------------------------------------------
------------------------------------------------------------
------------------------------------------------------------
----------------------------------------------------a-------
----------------------------------------------------ag------
------------------------------------------------------------
------------------------------------------------------------
-----------------c------------------------------------------
------------------------------------------------------------
----------------agc-------------aa------------gac-----------
-----------------------------------t------------------------
----------------------------------------gt------------------
--------------------------------------------t---------------
------------------------------agtct----------g--------------
---------gcg-------------gt-a----------------------------t--
a-a---------------------------------------------------------
-----ca--aaaca------------------------------------------tttt
aaca--------------------------------------------------------
------------------------------------------------------------
------------------------------------------------------------
-------------------ataaaccaac---------agggattgccttagtaa--cgg
cgagtgaagcggcaaaagctcaaatttgaaatctggcgt-cttt-ggcgtccgagttgta
atttgaagaaggtatctttgaggttgg-cccttgcataagttccttggaacaggacgtca
tagagggtgagaatcccgtttatggtgaggtgccca--acttcttgtaaagtgctttcga
agagtcgagttgtttgggaatgcagctctaagtgggtggtaaattccatctaaagctaaa
tattggcgagagaccgatagcgaacaagtacagtgatggaaagatgaaaagaactttgaa
aagagagtgaaaaagtacgtgaaattgttgaaagggaagggcatgagatcagacttg-g-
tattcagtgatcaactttctttcg-ggattgtgcactcgctg-tttac-tgggccaatat
cagttttggcggtaggat-aatgg-cattggaatgtggctc---tt---cg---gagtg-
ttatagccttt-gt--tgatactacctgctgggactgagga-----cagcgc--------
-------------t--tt---tgc---taggatattggcgtaatgatcttatgccacccg
tcttgaaacacggaccaaggagtctaacgtctatgcaagtgtttgggtgtaaaacccgt-
acgcgtaatgaaagtgaacgtaggtgagagccct-c--------acgggtgcatcatcga
ccgatcctgatgtcttcggatggatttgagtatgagcatagctgttgggacccgaaagat
ggtgaactatgcctgaatagggtgaagccagaggaaactctggtggaggctcgtagcggt
tctgacgtgcaaatcgatcgtcaaatttgggtataggggcgaaagactaatcga
>Su._chuxiongenis_NYNU_181038T
------------------------------------------------------------
------------------------------------------------------------
---aa-------------------------------------------gga---------
------------------------------------------------------------
---t---catta-----------------------------t-tgaat------------
---------------ct---a--------tt-----------------------------
------------------------------------------------------------
-----t-----a--ccat-----tt------aca-cct--gtgaat--------------
--tgtatt----g-a------------------ctttgctt-ggg---------------
--tctc-----g--------------a-------ctt-t------a-tt-----------
--------------------g--------------t-t------g-----tgacc-----
----------cg-agga-------tt------a-aa-----ctc----------------
--------------------t--a-------------a--ga---------------aa-
-ttc--------tgtctgaaacaacttatttt-----aataaaa-aaaaaa-----t---
-------aattaaaattttcaacaacggatctcttggttctcgcatcgatgaagaacgca
gcga---aacgc----------gatatgtaatgtgaattgcagat-tttgtgaatcatcg
aa-------tttttgaatgcacattgcactctctgg-----------tattccgga----
---gagtttacctgtttgagcgtcatttct--ttctcatc----tct-------------
------c-------------tg--atggttt----------tgt-----g----------
-t-------------------------------------tgttac------cc-------
------------------gga-tg-------------------------------t--a-
-------------t-tttcgcggt-a-----c-gg--------ca---------------
-------------------------------------tgaaa-gaaa------t-tggca
---------ga-----------g--------------------c--at------------
c------tcttg---ac---tgattg------------------------a-caacgt--
-attagg---tttt------tcc-----------------------aact-cg-------
------------------------------------------------------------
------------------------------------------------------------
------------------------------------------------------------
-ttggc------------------------------------------------------
------------------------------------------------------------
att---------------------------------------------------------
------------------------------------------------------------
-----t------------------------------------------------------
------------------------------------------------------------
------------------------------------------------------------
------------------------------------------------------------
------------------------------tat---------------------------
------------------------ttt---------------------------------
------------------------------------------------------------
------------------------------------------------------------
------------------------------------------------------------
----------------------------------------------------t-------
----------------------------------------------------ag------
------------------------------------------------------------
------------------------------------------------------------
-----------------tt-----------------------------------------
------------------------------------------------------------
--------------ttaa----------------------------gag-----------
-----------------------------------c------------------------
----------------------------------------ca------------------
--------------------------------------------g---------------
------------------------------cgctc----------g--------------
---------gcg-------------at-a---------------------------tc--
a-a---------------ctt--tatttttaca--------------aaaa-----agtt
gacctca--aatca-----ggcaagactacccgctgaactt-------------------
------------------------------------------------------------
------------------------------------------------------------
------------------------------------------------------------
-------------------aaaaaccaac---------cgggattgccttagtaa--cgg
cgagtgaagcggcaagagctcaaatttgaaatctggcac-tttc-agtgtccgagttgta
atttgaagattgtatttttaggtagac-ttctcgcataagttccttggaataggacgtca
tagagggtgagaatcccgtatggtgtgaagtgtctg--cctt--tgtaaaatgctttcga
agagtcgagttgtttgggaatgcagctctaagtgggtggtaaattccatctaaagctaaa
tattggcgagagaccgatagcgaacaagtacagtgatggaaagatgaaaagaactttgaa
aagagagtgaaaaagtacgtgaaattgttgaaaaggaagggcttgagatcagacttg-g-
tgtattgtgatcagcttcctctcg-gggatgtgcactcgcag-tacac-tgggccagtat
cgattttggcggtgagat-aatgg-cattggaatgtggccc---ct---cg---gggtg-
ttatagccttt-gt--tgatatcaccagccgggatcgagga-----ccgcgc--------
-------------t--ttt--agc---taggatactggcgtaatgatcttaagccac---
------------------------------------------------------------
------------------------------------------------------------
------------------------------------------------------------
------------------------------------------------------------
------------------------------------------------------
>Su._cylindrica_NYNU_201067T
------------------------------------------------------------
------------------------------------------------------------
---aa--------gga----------------tcatt--------aacgaa---------
------------------------------------------------------------
---g-c-tgtcg---------------------------aa--agaca------------
---------------ct------------tt-----------------------------
------------------------------------------------------------
----at--------acat-----cca-----aca-cct--gtgaac--------------
--caaatt----gac------------------atttgctt-tgg---------------
--ctgg-----a--------------t-------ttt-t------g-tctctttt-----
at---------gaa-aca--g--------------a-t------c-----tggcc-----
----------aa-agga-----tttta-----a-aa-----ctc-------tat-----t
-------------tt-----t----------------a--ta----------------a-
-aca--------tgtctgac------tg--tt-----aaaaaca-aatgaa-----a---
-------atttaaaactttcaacaacggatctcttggttctcgcatcgatgaagaacgca
gcga---attgc----------gataagtaatgtgaattgcagaa--ttgtgaatcatcg
aa-------tctttgaacgcacattgcaccctctgg-----------tattccgga----
---gggtatacctgtttgagcgtcagttca--ttctcaaa----cct-------------
------t--g----------tgt-ttggtgttgatctgatacga-----a----------
-a-------------------------------------agc-gc------a--------
------------------aaa-cc------------------------------------
-------------t-tttt---gc-a-----c-ag--------at---------------
-------------------------------------tgaaa-agta------t-tggcg
---------tg-----------g--------------------a--ct------------
ggg---ctccta----t---tgctat------------------------a-caacgt--
-attagg---tttt------acc-----------------------aact-cg-------
------------------------------------------------------------
------------------------------------------------------------
------------------------------------------------------------
-ttggc------------------------------------------------------
------------------------------------------------------------
------------------------------------------------------------
------------------------------------------------------------
-----t------------------------------------------------------
------------------------------------------------------------
------------------------------------------------------------
------------------------------------------------------------
------------------------------------------------------------
------------------------------------------------------------
------------------------------------------------------------
------------------------------------------------------------
------------------------------------------------------------
----------------------------------------------------g-------
----------------------------------------------------gg------
------------------------------------------------------------
------------------------------------------------------------
-----------------ca-----------------------------------------
------------------------------------------------------------
---------------tag----------------------------agt-----------
-----------------------------------c------------------------
----------------------------------------ta------------------
-------------aa---------------------t-------t---------------
------------------------------gtcta----------g--------------
---------gcg-------------at-a---------------------------tt--
a-a----------------tt--cattctaat----------------aat-----tttt
gacctca--aatca-----ggtgagactacccgctgaactt-------------------
------------------------------------------------------------
------------------------------------------------------------
------------------------------------------------------------
-------------------aaaaaccaac---------cgggattgccttagtaa--cgg
cgagtgaagtggcaaaagctcaaatttgaaatctggcgt-cttt-ggcgtccgagttgta
atttgaagaaggtaactttgagattgg-cccttgcataagttccttggaacaggacgtca
tagagggtgagaatcccgtatatggtgggggaccca--atttcatgtaaagtgccttcga
agagtcgagttgtttgggaatgcagctctaagtgggtggtaaattccatctaaagctaaa
tattggcgagagaccgatagcgaacaagtacagtgatggaaagatgaaaagaactttgaa
aagagagtgaaaaagtacgtgaaattgttgaaagggaagggcatgagatcagacttg-g-
tattcggcgatcagcgttctttcg-gggatgtgcactcgcag-tttac-tgggccaatat
cagttttggcggcaggat-aatgg-cttgggaatgtggctc---ct---cg---gagtg-
ttatagcccaa-gc--tgatactgccagtcgggactgagga-----ccgcgc--------
-------------t--tta--tgc---taggatattggcgtaatgatcttatgccac---
------------------------------------------------------------
------------------------------------------------------------
------------------------------------------------------------
------------------------------------------------------------
------------------------------------------------------
>Su._cylindrica_NYNU_201034
------------------------------------------------------------
------------------------------------------------------------
---aa--------gga----------------tcatt--------aacgaa---------
------------------------------------------------------------
---g-c-tgtcg---------------------------aa--agaca------------
---------------ct------------tt-----------------------------
------------------------------------------------------------
----at--------acat-----cca-----aca-cct--gtgaac--------------
--caaatt----gac------------------atttgctt-tgg---------------
--ctgg-----a--------------t-------ttt-t------g-tctctttt-----
at---------gaa-aca--g--------------a-t------c-----tggcc-----
----------aa-agga-----tttta-----a-aa-----ctc-------tat-----t
-------------tt-----t----------------a--ta----------------a-
-aca--------tgtctgac------tg--tt-----aaaaaca-aatgaa-----a---
-------atttaaaactttcaacaacggatctcttggttctcgcatcgatgaagaacgca
gcga---attgc----------gataagtaatgtgaattgcagaa--ttgtgaatcatcg
aa-------tctttgaacgcacattgcaccctctgg-----------tattccgga----
---gggtatacctgtttgagcgtcagttca--ttctcaaa----cct-------------
------t--g----------tgt-ttggtgttgatctgatacga-----a----------
-a-------------------------------------agc-gc------a--------
------------------aaa-cc------------------------------------
-------------t-tttt---gc-a-----c-ag--------at---------------
-------------------------------------tgaaa-agta------t-tggcg
---------tg-----------g--------------------a--ct------------
ggg---ctccta----t---tgctat------------------------a-caacgt--
-attagg---tttt------acc-----------------------aact-cg-------
------------------------------------------------------------
------------------------------------------------------------
------------------------------------------------------------
-ttggc------------------------------------------------------
------------------------------------------------------------
------------------------------------------------------------
------------------------------------------------------------
-----t------------------------------------------------------
------------------------------------------------------------
------------------------------------------------------------
------------------------------------------------------------
------------------------------------------------------------
------------------------------------------------------------
------------------------------------------------------------
------------------------------------------------------------
------------------------------------------------------------
----------------------------------------------------g-------
----------------------------------------------------gg------
------------------------------------------------------------
------------------------------------------------------------
-----------------ca-----------------------------------------
------------------------------------------------------------
---------------tag----------------------------agt-----------
-----------------------------------c------------------------
----------------------------------------ta------------------
-------------aa---------------------t-------t---------------
------------------------------gtcta----------g--------------
---------gcg-------------at-a---------------------------tt--
a-a----------------tt--cattctaat----------------aat-----tttt
gacctca--aatca-----ggtgagactacccgctgaactt-------------------
------------------------------------------------------------
------------------------------------------------------------
------------------------------------------------------------
-------------------aaaaaccaac---------cgggattgccttagtaa--cgg
cgagtgaagtggcaaaagctcaaatttgaaatctggcgt-cttt-ggcgtccgagttgta
atttgaagaaggtaactttgagattgg-cccttgcataagttccttggaacaggacgtca
tagagggtgagaatcccgtatatggtgggggaccca--atttcatgtaaagtgccttcga
agagtcgagttgtttgggaatgcagctctaagtgggtggtaaattccatctaaagctaaa
tattggcgagagaccgatagcgaacaagtacagtgatggaaagatgaaaagaactttgaa
aagagagtgaaaaagtacgtgaaattgttgaaagggaagggcatgagatcagacttg-g-
tattcggcgatcagcgttctttcg-gggatgtgcactcgcag-tttac-tgggccaatat
cagttttggcggcaggat-aatgg-cttgggaatgtggctc---ct---cg---gagtg-
ttatagcccaa-gc--tgatactgccagtcgggactgagga-----ccgcgc--------
-------------t--tta--tgc---taggatattggcgtaatgatcttatgccac---
------------------------------------------------------------
------------------------------------------------------------
------------------------------------------------------------
------------------------------------------------------------
------------------------------------------------------
>Su._floridensis_NRRL_YB-3827T
------------------------------------------------------------
------------------------------------------------------------
---ac-------------------------------------------gaa---------
------------------------------------------------------------
-------agtcg---------------------------ca--agact------------
---------------at------------ct-----------------------------
------------------------------------------------------------
----at--------ccat-----tt------aca-cct--gtgaac--------------
--ttatt-----gga------------------ctttgctt-tgg---------------
--ttgt-----g--------------t-------tttattgtacag-tttttttt-----
gt---------att-ata--a--------------a-a------ct---gcagcc-----
----------ag-actt-----ttttc-----a-aaaacacctt------tttt-----t
-------------tt-----t----------------a--aa----------------a-
-aca--------tgtctgaa------aa--ca-----aaa--ta--ctaaa-----a---
-------gatcaaaactttcaacaacggatctcttggttctcgcatcgatgaagaacgca
gcga---aacgc----------gatatgtaatgtgaattgcagaattttgtgaatcatcg
aa-------tctttgaacgcacattgcgccctctgg-----------tactccgga----
---gggcatacctgtttgagcgtcatttct--ttctcaaa----cct-------------
------c--g----------tgt-ttggtgt----------tgt-----t----------
-t-------------------------------------ggc-ta------c--------
------------------aac-ttt------------------------------t----
t------------a-agtt---gt-a-----c-ta--------ga---------------
-------------------------------------cgaaa-ggaa------t-tggca
---------ag----a------g--------------------c--ag------------
t------tctgg----g---ccgttt------------------------a-caacgt--
-attagg---tttt------acc-----------------------aact-cg-------
------------------------------------------------------------
------------------------------------------------------------
------------------------------------------------------------
-ttggc------------------------------------------------------
------------------------------------------------------------
------------------------------------------------------------
------------------------------------------------------------
-----t------------------------------------------------------
------------------------------------------------------------
------------------------------------------------------------
------------------------------------------------------------
------------------------------------------------------------
--------------------------t---------------------------------
------------------------------------------------------------
------------------------------------------------------------
------------------------------------------------------------
------------------------------------------------------------
----------------------------------------------------ta------
------------------------------------------------------------
------------------------------------------------------------
-----------------aa-----------------------------------------
------------------------------------------------------------
---------------tgg--------------aa------------cag-----------
-----------------------------------t------------------------
----------------------------------------ga------------------
-------------ca---------------------t-------a---------------
------------------------------cgctc----------g--------------
---------gcg-------------tt-a---------------------------c---
a-a---------------cta---------------------------------------
---------aatc--------------tat------aacgt-------------------
------------------------------------------------------------
------------------------------------------------------------
------------------------------------------------------------
---------------------aaaccaac---------agggattgccttagtag--cgg
cgagtgaagcggcaaaagctcaaatttgaaatctggcgc-cttt-ggtgtccgagttgta
atttgaagaaggtaactttgagtggac-accttgcttatgttccttggaacaggacgtca
tagagggtgagaatcccg--tatggtggggcaagtt--cattcatgtaaagtgctttcga
agagtcgagttgtttgggaatgcagctctaattgggtggtaaattccatctaaagctaaa
tattggcgagagaccgatagcgaacaagtacagtgatggaaagatgaaaagaactttgaa
aagagagtgaaaaagtacgtgaaattgttgaaagggaagggcttgagatcagacttg-g-
tattcagtgatcaactttctttcg-ggaatgtgcactcgctg-tttac-tgggccagtat
cggttttggcggtgggat-aatga-cgtaggaatgtggctt---tt---cg---gagtg-
ttatagcctgc-gt--tgataccaccagccgggaccgagga-----ccgcgc--------
-------------t--ttt--agc---taggatactggcgtaatgattttaagccacccg
tcttgaaacacggaccaaggagtctaacgtctatgcgagtgtttgggtgtaaaacccgt-
acgcgtaatgaaagtgaacgtaggtgagagccct-t---------tgggtgcatcatcga
ccgatcctgatgttctcggatggatttgagtaagagcatagctgttgggacccgaaagat
ggtgaactatgcctgaatagggtgaagccagaggaaactctggtggaggctcgtagcggt
tctgacgtgcaaatcgatcgtcaaatttgggtataggggcgaaagactaatcga
>Su._gymnensis_NRRL_Y-27117T
------------------------------------------------------------
-----gtaacaaggtt-t------------------------ccgta---ggtg------
--aacctgcggaagga----------------tcatt--------aacgag---------
-------------------------------------------------t----------
---a-a-agtcg---------------------------ca--agact------------
---------------tt------------ct-----------------------------
------------------------------------------------------------
----tt--------tcat-----cca-----aca-cct--gtgaatat------------
--ttaa----atatt------------------ttttgctt-tgg---------------
--cagt-----a--------------t-------ttcg----------------------
-----------------------------------g-t------a-----ctgcc-----
----------aa--caa-------tca-----a-aa-----ccc-------aat-----t
------aa-----tt-----t--g-------------t--t-------------------
------------tgtctgag------tg--ta-----gaa--t---ttaaa-----a---
-------attcaaaactttcaacaacggatctcttggttctcgcatcgatgaagaacgca
gcga---aacgc----------gatatgtaatgtgaattgcagaattttgtgaatcatcg
aa-------tctttgaacgcacattgcgccctctgg-----------tattccgga----
---gggcatacctgtttgagcgtcagttca--ttctcaaa----cta-------------
------c--a----------tgt-ttggtat----------tga-----c----------
-t-------------------------------------tgg-ta------g--------
------------------gct-gt-------------------------------t----
-------------a-ttgc---ct-a-----c-ga--------gt---------------
-------------------------------------tgaaa-tata------t-tggct
---------aa-----------g--------------------c--at------------
t------cttta----g---tatttt------------------------a-caacgt--
-attagg---tttt------acc-----------------------aact-cg-------
------------------------------------------------------------
------------------------------------------------------------
------------------------------------------------------------
-ttggg------------------------------------------------------
------------------------------------------------------------
------------------------------------------------------------
------------------------------------------------------------
-----c------------------------------------------------------
------------------------------------------------------------
------------------------------------------------------------
------------------------------------------------------------
------------------------------------------------------------
------------------------------------------------------------
------------------------------------------------------------
------------------------------------------------------------
------------------------------------------------------------
----------------------------------------------------a-------
----------------------------------------------------ag------
------------------------------------------------------------
------------------------------------------------------------
-----------------ta-----------------------------------------
------------------------------------------------------------
---------------ttt----------------------------tgg-----------
------------------------------------------------------------
----------------------------------------aa------------------
-------------aa---------------------a-------a---------------
------------------------------cgctg----------g--------------
---------gcg-------------at-a---------------------------g---
a-a---------------cag--aactttta----------------aaa--------tt
gacctca--aatca-----ggcaggaatacccgctgaacttaag----------catatc
------------------------------------------------------------
------------------------------------------------------------
------------------------------------------------------------
-------------------aaaaaccanc---------agggattgccttagtaa--cgg
cgagtgaagcggcaaaagctcaaatttgaaatctggcac-cttt-ggtgtccgagttgta
atttgaagaaggtaactttgagtttgg-tccttgcatatgttccttggaacaggacgtca
tagagggtgagaatcccg--ttctgtgaggtggcca--ttctcttgtaaagtgctttcga
agagtcgagttgtttgggaatgcagctctaagtgggtggtaaattccatctaaagctaaa
tattggcgagagaccgatagcgaacaagtacagtgatggaaagatgaaaagaactttgaa
aagagagtgaaaaagtacgtgaaattgttgaaagggaagggcttgaaatcagacttg-g-
tattcagtgatcaactatctttcg-ggattgtgcactcgctg-tttac-tgggccagtat
cggttttgacggtgagat-aatgg-tgttggaatgtggctc---tt---cg---gagtg-
ttatagccttc-at--tgatatcaccagttgggaccgagga-----ccgcgc--------
-------------t--ttat-agc---taggatactggcgtaatgattttaagccacccg
tcttgaaacacggaccaaggagtctaacgtctatgcgagtgtttgggtgtaaaacccgt-
acgcgtaatgaaagtgaacgtaggtgagggccct-c--------acgggtgcatcatcga
ccgatcctgaagttttcggatggatttgagtaagagcatagctgttgggacccgaaagat
ggtgaactatgcctgaatagggtgaagccagaggaaactctggtggaggctcgtagcggt
tctgacgtgcaaatcgatcgtcaaatttgggtataggggcgaaagactaatcga
>Su._japonica_CBS_10554T
------------------------------------------------------------
------------------------------------------------------------
---ac-------------------------------------------gag---------
-------------------------------------------------t----------
---a-a-agtcg---------------------------ca--agact------------
---------------tt------------ct-----------------------------
------------------------------------------------------------
----tt--------tcat-----cca-----aca-cct--gtgaattt------------
--taaatt-tattta------------------ttttgctt-tgg---------------
--cagt-----g--------------t-------ttt-----------ttttttt-----
---------------a----a--------------a-t------g-----ctgcc-----
----------aa--caacaa-aaatca-----a-aa-----cct------tttttttttt
------aa-----tt-------------------------t-------------------
------------tgtctgaat----ctg--tt-----ttt--ta-ttaaaa-----a---
-------attgaaaactttcaacaacggatctcttggttctcgcatcgatgaagaacgca
gcga---aacgc----------gatatgtaatgtgaattgcagaattttgtgaatcatcg
aa-------tctttgaacgcacattgcgccctctgg-----------tattccgga----
---gggcatacctgtttgagcgtcagttca--ttctcaac----ccactaatttttttag
taatttt--a-g-------tggt-ttggtat----------tga-----c----------
-t-------------------------------------tga-tt------a--------
------------------cca-cc-------------------------------t----
-------------a-gtgg---ta-a-----c-ga--------gt---------------
-------------------------------------tgaaa-tata------t-tggct
---------aa-----------g--------------------c--at------------
t-----ctttta----g---tatttt------------------------a-caacgt--
-attagg---tttt------acc-----------------------aact-cg-------
------------------------------------------------------------
------------------------------------------------------------
------------------------------------------------------------
-ttgga------------------------------------------------------
------------------------------------------------------------
------------------------------------------------------------
------------------------------------------------------------
-----t------------------------------------------------------
------------------------------------------------------------
------------------------------------------------------------
------------------------------------------------------------
------------------------------------------------------------
--------------------------c---------------------------------
------------------------------------------------------------
------------------------------------------------------------
------------------------------------------------------------
--------------------------------------------------a-c-------
----------------------------------------------------aa------
------------------------------------------------------------
------------------------------------------------------------
-----------------ta-----------------------------------------
------------------------------------------------------------
---------------tct--------------a-------------tta-----------
------------------------------------------------------------
----------------------------------------ga------------------
-------------aa---------------------t-------a---------------
------------------------------tgctg----------g--------------
---------gcg-------------at-a-------------------------------
------------------------------------------------------------
gaacagaacaatc---------------------taaattt-------------------
------------------------------------------------------------
------------------------------------------------------------
------------------------------------------------------------
---------------------aaaccanc---------agggattgccttagtaa--cgg
cgagtgaagcggcaaaagctcaaatttgaaatctggcac---ta-gttgtccgagttgta
atttgaagaaggtatctttgggtttgg-tccttgcatatgttccttggaacaggacgtca
tagagggtgagaatcccg--ttctgtgaggtggcca--ttctcttgtaaagtgctttcga
agagtcgagttgtttgggaatgcagctctaagtgggtggtaaattccatctaaagctaaa
tattggcgagagaccgatagcgaacaagtacagtgatggaaagatgaaaagaactttgaa
aagagagtgaaaaagtacgtgaaattgttgaaagggaagggcttgaaatcagacttg-g-
tattcagtgatcaactttctttcg-ggaatgtgcactcgctgttttac-tgggccagtat
cggttttggcggtgagat-aatgg-tgtcggaatgtggctc---ct---cg---gagtg-
ttatagccttc-at--tgatatcaccagccgggaccgagga-----ccgcgc--------
-------------tacttgt-agt---taggatactggcgtaatgattttaagccacccg
tcttgaaacacggaccaaggagtctaacgtctatgcgagtgtttgggtgtaaaacccgt-
acgcgtaatgaaagtgaacgtaggtgagggcccc-tttttatcggggggtgcatcatcga
ccgatcctgaagttttcggatggatttgagtaagagcatagctgttgggacccgaaagat
ggtgaactatgcctgaatagggtgaagccagaggaaactctggtggaggctcgtagcggt
tctgacgtgcaaatcgatcgtcaaatttgggtataggggcgaaagactaatcga
>Su._lignohabitans_NRRL_YB-1473T
------------------------------------------------------------
------------------------------------------------------------
---ac-------------------------------------------gag---------
-------------------------------------------------t----------
---a-a-agtcg---------------------------ca--agact------------
---------------tt------------c------------------------------
------------------------------------------------------------
----tt--------tcat-----cca-----aca-cct--gtgaattt------------
--aaattt-----ta------------------tcttgctt-tgg---------------
--ctgg-----a--------------c-------a-------------------------
gtt------------aaa--t--------------g-t------t-----cggcc-----
----------aa--caa-------tca-----a-aa-----cctaa-------------t
------aa-----tt-----t--g----------------t-------------------
------------tgtctgag------tg--aa-----gaa--ta---ttaa-----a---
-------attcaaaactttcaacaacggatctcttggttctcgcatcgatgaagaacgca
gcga---aacgc----------gatatgtaatgtgaattgcagaattttgtgaatcatcg
aa-------tctttgaacgcacattgcgccctctgg-----------tattccgga----
---gggcatacttgtttgagcgtcatttct--ttctcaaa----ctt-------------
------t--a----------tgt-ttggtgt----------tga-----c----------
-t-------------------------------------cgc-ta------c--------
------------------aat---g---------------------------------a-
-------------a-aatt---gt-a-----t-ga--------gt---------------
-------------------------------------tgaaa-taca------t-tggct
---------aa-----------g--------------------c--at------------
-------ttcaatttag---tatttt------------------------a-caacgt--
-attagg---tttt------acc-----------------------aact-cg-------
------------------------------------------------------------
------------------------------------------------------------
------------------------------------------------------------
-ttgga------------------------------------------------------
------------------------------------------------------------
------------------------------------------------------------
------------------------------------------------------------
-----t------------------------------------------------------
------------------------------------------------------------
------------------------------------------------------------
------------------------------------------------------------
------------------------------------------------------------
--------------------------t---------------------------------
------------------------------------------------------------
------------------------------------------------------------
------------------------------------------------------------
--------------------------------------------------t-t-------
----------------------------------------------------ga------
------------------------------------------------------------
------------------------------------------------------------
-----------------ta-----------------------------------------
------------------------------------------------------------
---------------cgc--------------a-------------ttt-----------
------------------------------------------------------------
----------------------------------------ga------------------
-------------aa---------------------a-------a---------------
------------------------------ggctg----------g--------------
---------gcg-------------at-a-------------------------------
------------------------------------------------------------
gaacaga--aatta--------------------taaa----------------------
------------------------------------------------------------
------------------------------------------------------------
------------------------------------------------------------
-------------------ataaaccaac---------agggattgccttagtaa--cgg
cgagtgaagcggcaaaagctcaaatttgaaatctggcac-cttt-ggtgtccgagttgta
atttgaagaaggtaactttgagtttgg-tccttgcatatgttccttggaacaggacgtca
tagagggtgagaatcccg--ttctgtgaggtggcca--ttctcttgtaaagtgctttcga
agagtcgagttgtttgggaatgcagctctaagtgggtggtaaattccatctaaagctaaa
tattggcgagagaccgatagcgaacaagtacagtgatggaaagatgaaaagaactttgaa
aagagagtgaaaaagtacgtgaaattgttgaaagggaagggcttgaaatcagacttg-g-
tattcagtgatcaactatctttcg-ggattgtgcactcgctg-tttac-tgggccagtat
cggttttggcggtgagat-aatga-ctttggaatgtggctc---ct---cg---gagtg-
ttatagccttt-gt--tgatatcaccagctgggaccgagga-----ccgcgc--------
-------------t--ttt--agc---taggatactggcgtaatgattttaagccacccg
tcttgaaacacggaccaaggagtctaacgtctatgcgagtgtttgggtgtaaaacccgt-
acgcgtaatgaaagtgaacgtaggtgagggccct-c--------acgggtgcatcatcga
ccgatcctgatgttttcggatggatttgagtaagagcatagctgttgggacccgaaagat
ggtgaactatgcctgaatagggtgaagccagaggaaactctggtggaggctcgtagcggt
tctgacgtgcaaatcgatcgtcaaatttgggtataggggcgaaagactaatcga
>Su._marionensis_NRRL_YB-1336T
------------------------------------------------------------
------------------------------------------------------------
---ac-------------------------------------------gag---------
-------------------------------------------------t------tt--
---g-g-aattt---------------------------tattattcc------------
---------------tt------------tc-----------------------------
------------------------------------------------------------
----tt--------tcat-----cca-----aca-cct--gtgaattt------------
--taac----aaaaa------------------ctttgctt-tgg---------------
--cttt-----t--------------t-------g-------------------------
g--------------aaa--c--------------a-g------a-----aagcc-----
----------aa--caa-------tca-----a-aa-----cct------atta-----t
------aa-----tt-----t--g----------------t-------------------
------------tgtctgag------ta-tat-----gaa--ta---taaa-----a---
-------attcaaaactttcaacaacggatctcttggttctcgcatcgatgaagaacgca
gcga---aacgc----------gatatgtaatgtgaattgcagaattttgtgaatcatcg
aa-------tctttgaacgcacattgcgccctctgg-----------tattccgga----
---gggcatacctgtttgagcgtcatttct--ttctcaaa----ctt-------------
------t--a----------tgt-ttggtgt----------tga-----c----------
-t-------------------------------------tga-ta------c--------
------------------aca-ttt------------------------------t--a-
-------------t-atgt---gt-a-----t-ga--------gt---------------
-------------------------------------tgaaa-taca------t-tggct
---------aa-----------g--------------------c--at------------
-------ttcta----g---tatttt------a-----------------a-caacgt--
-attagg---tttt------acc-----------------------aactccg-------
------------------------------------------------------------
------------------------------------------------------------
------------------------------------------------------------
-ttga-------------------------------------------------------
------------------------------------------------------------
------------------------------------------------------------
------------------------------------------------------------
-----t------------------------------------------------------
------------------------------------------------------------
------------------------------------------------------------
------------------------------------------------------------
------------------------------------------------------------
------------------------------------------------------------
------------------------------------------------------------
------------------------------------------------------------
------------------------------------------------------------
--------------------------------------------------a-t--a----
----------------------------------------------------aa------
------------------------------------------------------------
------------------------------------------------------------
-----------------ta-----------------------------------------
------------------------------------------------------------
---------------ttt----------------------------gga-----------
------------------------------------------------------------
----------------------------------------aa------------------
-------------aa---------------------t-------a---------------
------------------------------cgctg----------g--------------
---------gcg-------------at-a-------------------------------
------------------------------------------------------------
gaacaga--aatta--------------------taaa----------------------
------------------------------------------------------------
------------------------------------------------------------
------------------------------------------------------------
-------------------ataaaccaac---------agggattgccttagtaa--cgg
cgagtgaagcggcaaaagctcaaatttgaaatctggcac-cttt-ggtgtccgagttgta
atttgaagaaggtaactttgagtttgg-tccttgcatatgttccttggaacaggacgtca
tagagggtgagaatcccg--ttctgtgaggtggcca--ttctcttgtaaagtgctttcga
agagtcgagttgtttgggaatgcagctctaagtgggtggtaaattccatctaaagctaaa
tattggcgagagaccgatagcgaacaagtacagtgatggaaagatgaaaagaactttgaa
aagagagtgaaaaagtacgtgaaattgttgaaagggaagggcttgaaatcagacttg-g-
tattcagtgatcaactatctttcg-ggattgtgcactcgctg-tttac-tgggccagtat
cggttttgacggtgagat-aatga-ctttggaatgtggctc---tt---cg---gagtg-
ttatagccttt-gt--tgatatcaccagttgggaccgagga-----ccgcgc--------
-------------t--ttt--agc---taggatactggcgtaatgattttaagccacccg
tcttgaaacacggaccaaggagtctaacgtctatgcgagtgtttgggtgtaaaacccgt-
acgcgtaatgaaagtgaacgtaggtgagggccct-c--------acgggtgcatcatcga
ccgatcctgatgttttcggatggatttgagtaagagcatagctgttgggacccgaaagat
ggtgaactatgcctgaatagggtgaagccagaggaaactctggtggaggctcgtagcggt
tctgacgtgcaaatcgatcgtcaaatttgggtataggggcgaaagactaatcga
>Su._marilandica_NRRL_YB-1847T
a-------------------------------------------------------gtc-
-----gtaacaaggtt-t------------------------ccgta---ggtg------
--aacctgcggaagga----------------tcatt--------aacgaa---------
------------------------------------------------------------
-----gctgtcg---------------------------aa--agaca------------
---------------ct------------tt-----------------------------
------------------------------------------------------------
----at--------acat-----cca-----aca-cct--gtgaacca------------
--caatt------ga-------c----------atttgctt-tgg---------------
--ctgg-----gtttttttttcatctt-------atc-----------a------g----
atca--gatcagat-aag--atggattatg-----a-t------c-----tggcc-----
----------aa--agga----tttta-----a-aa-----ctc-ctattttat-----t
------at---------------a--------a--a-c--a-------------------
------------cgtctgat------taattt-----aaa--aa---agaa-----a---
-------atttaaaactttcaacaacggatctcttggttctcgcatcgatgaagaacgca
gcga---attgc----------gataagtaatgtgaattgcagaa--ttgtgaatcatcg
aa-------tctttgaacgcacattgcaccctctgg-----------tattccgga----
---gggtatacctgtttgagcgtcagttca--ttctcaaa----cct-------------
------t--g----------tgt-ttggtat----------tga-----t----------
-c-------------------------------------tgcatg------c--------
------------------aga-acg------------------------------t-c-a
-a-------at--a-tttt---gc-a-----c-ag--------at---------------
-------------------------------------tgaaa-agaa------t-cggct
---------tg-----------g--------------------actag------------
g------ctcca----ttt-tgctat------------------------a-caacgt--
-attagg---ttct------acc-----------------------aact-cg-------
------------------------------------------------------------
------------------------------------------------------------
------------------------------------------------------------
-ttggc------------------------------------------------------
------------------------------------------------------------
------------------------------------------------------------
------------------------------------------------------------
-----c------------------------------------------------------
------------------------------------------------------------
------------------------------------------------------------
------------------------------------------------------------
------------------------------------------------------------
------------------------------------------------------------
------------------------------------------------------------
------------------------------------------------------------
------------------------------------------------------------
----------------------------------------------------t-------
----------------------------------------------------gg------
------------------------------------------------------------
------------------------------------------------------------
-----------------ca-----------------------------------------
------------------------------------------------------------
---------------tgg--------------a-------------gtc-----------
------------------------------------------------------------
----------------------------------------tt-g----------------
-------------ta---------------------t-------t---------------
------------------------------gtcta----------g--------------
---------gcg-------------gt-a---------------------------t---
a-a---------------ttc--aatt-tta----------------aaca-----tttt
gacctca--aatca-----ggtgagactacccgctgaacttaag----------catatc
aataagcg----------------------------------------------------
------------------------------------------------------------
------------------------------------------------------------
-------------------gaaaaccaac---------agggattgccttagtaa--cgg
cgagtgaagtggcaaaagctcaaatttgaaatctggcgt-cttt-ggcgtccgagttgta
atttgaagaaggtaactttgagattgg-cccctgcataagttccttggaacaggacgtca
tagagggtgagaatcccgtatatggtgggggaccca--atttcatgtaaagtgctttcga
agagtcgagttgtttgggaatgcagctctaagtgggtggtaaattccatctaaagctaaa
tattggcgagagaccgatagcgaacaagtacagtgatggaaagatgaaaagaactttgaa
aagagagtgaaaaagtacgtgaaattgttgaaagggaagggcatgagatcagacttg-g-
tattcggcgatcagcgttctttcg-gggatgtgcactcgcag-tttac-tgggccaatat
cagttttggcggcatgat-aatgg-cttgggaatgtggctc---ct---cg---gagtg-
ttatagcccaa-gc--tgatagtgccagccgggactgagga-----ccgcgc--------
-------------t--tta--tgc---taggatattggcgtaatgatcttatgccacccg
tcttgaaacacggaccaaggagtctaacgtctatgcaagtgtttgggtgtaaaacccgt-
acgcgtaatgaaagtgaacgtaggtgagagccct-tct-------ggggtgcatcatcga
ccgatcctgaagttctcggatggatttgagtaagagcatagctgttgggacccgaaagat
ggtgaactatgcctgaatagggtgaagccagaggaaactctggtggaggctcgtagcggt
tctgacgtgcaaatcgatcgtcaaatttgggtataggggcgaaagactaatcga
>Su._mastotermitis_CBS_14182T
------------------------------------------------------------
------taacaaggtt-t------------------------ccgta---ggtg------
--aacctgcggaagga----------------tcatt--------aacgaa---------
----------g---tt-----------------------------taa-taagtctttat
tataaacggttc----------------tgaa-------ta--agagct-----------
---------tt---gtttgtattaaagttctt----------------------------
------a-----------------------------------------------------
-tactt--------taat-----ccat--ttaca-cct--gtgaaatt------------
--atatttttgactt------------------ttttgctt-tgg---------------
--ttgg-----a--------------t-------gt------------------------
a--------------------------ata-----g-t------c-----tagcc-----
----------aa--agga----attta----ta-aa-----ctc-caatttttt-----t
------at-----ac-----t--a--------a--tct--t-------------------
------------tgtctgaa------taattt-----tta--aa--ctaaa-----a---
-------atttaaaactttcaacaacggatctcttggttctcgcatcgatgaagaacgca
gcga---aacgc----------gatatgtaatgtgaattgcagaattttgtgaatcatcg
aa-------tctttgaacgcacattgcgccctctgg-----------tattccgga----
---gggcatacctgtttgagcgtcatttct--ttctcaaa----act-------------
-----gt--a-t-------ggtt-ttggtat----------tga-----t----------
-c-------------------------------------aa--tt------a--------
------------------gta-cga------------------------------t----
-------------a-gtat----t-a-----t-tg--------at---------------
-------------------------------------tgaaa-gaaa------t-tggca
---------aa-----------g-------------------gc--ag------------
ttaaa---tcta----a---gtctta------------------------a-caacgt--
-attagg---tttt------acc-----------------------aact-cg-------
------------------------------------------------------------
------------------------------------------------------------
------------------------------------------------------------
-ttggc------------------------------------------------------
------------------------------------------------------------
------------------------------------------------------------
------------------------------------------------------------
-----t------------------------------------------------------
------------------------------------------------------------
------------------------------------------------------------
------------------------------------------------------------
------------------------------------------------------------
------------------------------------------------------------
------------------------------------------------------------
------------------------------------------------------------
------------------------------------------------------------
--------------------------------------------------t-t-------
----------------------------------------------------ga--g---
------------------------------------------------------------
----------------------------------------c-------------------
-----------------tt-----------------------------------------
------------------------------------------------------------
---------------tgttt------------a---------------------------
------------------------------------------------------------
----------------------------------------ac------------------
-------------aa---------------------t-------t---------------
------------------------------cgcct----------g--------------
---------gcg-------------at-a---------------------------t---
a-a----------caaatttt--tattttta----------------aaaa------ttt
gacctca--aatca-----ggcaagactacccgctgaacttaag----------catatc
agcggagg----------------------------------------------------
------------------------------------------------------------
----------------------------------------aaa-----------------
-------------------agaaaccaac---------agggattgccttagtaa--cgg
cgagtgaagcggcaaaagctcaaatttgaaatctggtac-cttc-ggtatccgagttgta
atttgaagaaggtaactttgagttagg-tccttgcatatgttccttggaacaggacgtca
tagagggtgagaatcccgtatatggtgaggcctcct--ttctcttgtaaagtgctttcga
agagtcgagttgtttgggaatgcagctctaagtgggtggtaaattccatctaaagctaaa
tattggcgagagaccgatagcgaacaagtacagtgatggaaagatgaaaagaactttgaa
aagagagtgaaaaagtacgtgaaattgttgaaagggaagggcatcagatcagacttg-g-
tattcagtgatcaactatctcttg-ggattgtgcactcgctg-tttac-tgggccagtat
cggttttggcggtaggat-aatgg-cattggaatgtagctc---tt---cg---gagtg-
ttatagacttt-gt--tgatactacctgctgggaccgagga-----ccgcgc--------
-------------t--ttt--agc---taggatactggcgtaatgatctcatgccacccg
tctt--------------------------------------------------------
------------------------------------------------------------
------------------------------------------------------------
------------------------------------------------------------
------------------------------------------------------
>Su._neomexicana_CBS_10349T
---------------------------------------------------------tc-
-----gtaacaaggtt-t------------------------ccgta---ggtg------
--aacctgcggaagga----------------tcatt--------aacgag---------
-------------------------------------------------t----------
---a-a-agtcg---------------------------ca--agact------------
---------------tt------------ct-----------------------------
------------------------------------------------------------
----tt--------tcat-----cca-----aca-cct--gtgaattt------------
--taaaaattattta------------------ttttgctt-tgg---------------
--cagt-----t--------------t-------tt------------------------
a------------c------a--------------a-g------c-----t-gcc-----
----------aa--caaaca--aatca-----a-aa-----cct------tttt-----t
------at-----tt-----t--a--------a--att--t-------------------
------------tgtctgaat----gtgattt-----ttt--taaataaaa-----a---
-------attcaaaactttcaacaacggatctcttggttctcgcatcgatgaagaacgca
gcga---aacgc----------gatatgtaatgtgaattgcagaattttgtgaatcatcg
aa-------tctttgaacgcacattgcgccctctgg-----------tattccgga----
---gggcatacctgtttgagcgtcagttca--ttctcaaa----cat-------------
------t--a----------tgt-ttggtat----------tga-----c----------
-t-------------------------------------cga-tt------a--------
------------------aca-tta---------------------------tttt----
-------------g-gtgt---ta-a-----t-ga--------gt---------------
-------------------------------------tgaaa-tata------t-tggct
---------aa-----------g--------------------c--at------------
t-----ctttta----g---tatttt------------------------a-caacgt--
-attagg---tttt------acc-----------------------aact-cg-------
------------------------------------------------------------
------------------------------------------------------------
------------------------------------------------------------
-ttgga------------------------------------------------------
------------------------------------------------------------
------------------------------------------------------------
------------------------------------------------------------
-----t------------------------------------------------------
------------------------------------------------------------
------------------------------------------------------------
------------------------------------------------------------
------------------------------------------------------------
------------------------------------------------------------
------------------------------------------------------------
------------------------------------------------------------
------------------------------------------------------------
--------------------------------------------------a-t--at---
----------------------------------------------------aa------
------------------------------------------------------------
------------------------------------------------------------
-----------------ta-----------------------------------------
------------------------------------------------------------
---------------tcttt------------a---------------a-----------
------------------------------------------------------------
----------------------------------------ga------------------
-------------aa---------------------t-------g---------------
------------------------------tgctg----------g--------------
---------gcg-------------at-a---------------------------g---
a-a----------cagaact---aatt-tca----------------aaaaaactttttt
gacctca--aatca-----ggcaggactacccgctgaacttaag----------catatc
aataagcg----------------------------------------------------
------------------------------------------------------------
------------------------------------------------------------
-------------------gaaaaccaac---------agggattgccttagtaa--cgg
cgagtgaagcggcaaaagctcaaatttgaaatctggcac-cttt-ggtgtccgagttgta
atttgaagaaggtaactttgagtttgg-tccttgcatatgttccttggaacaggacgtca
tagagggtgagaatcccg--ttctgtgaggtggcca--ttctcttgtaaagtgctttcga
agagtcgagttgtttgggaatgcagctctaagtgggtggtaaattccatctaaagctaaa
tattggcgagagaccgatagcgaacaagtacagtgatggaaagatgaaaagaactttgaa
aagagagtgaaaaagtacgtgaaattgttgaaagggaagggcttgaaatcagacttg-g-
tattcagtgatcaactttctttcg-ggaatgtgcactcgctgttttac-tgggccagtat
cggttttggcggtgagat-aatgg-tgttggaatgtggctc---ct---cg---gagtg-
ttatagccttc-at--tgatatcaccagccgggaccgagga-----ccgcgctg------
-----------ctt--ttgt-agt---taggatactggcgtaatgattttaagccacccg
tcttgaaacacggaccaaggagtctaacgtctatgcgagtgtttgggtgtaaaacccgt-
acgcgtaatgaaagtgaacgtaggtgagggcccc-tttt-atcggggggtgcatcatcga
ccgatcctgaagttttcggatggatttgagtaagagcatagctgttgggacccgaaagat
ggtgaactatgcctgaatagggtgaagccagaggaaactctggtggaggctcgtagcggt
tctgacgtgcaaatcgatcgtcaaatttgggtataggggcgaaagactaatcga
>Su._novakii_NRRL_Y-27346T
------------------------------------------------------------
------------------------------------------------------------
----------------------------------------------acgag---------
-------------------------------------------------t----------
---a-a-agctg----------------taa--------aa--aggct------------
---------------tt------------ct-----------------------------
------------------------------------------------------------
----tt--------tcat-----cca-----aca-cct--gtgaacac------------
--aaa------acaa------------------atttgctt-tgg---------------
--cgaa-----t--------------c-------gt------------------------
a------------a-aaa--c--------------a-t------t-----c-gcc-----
----------aa--caa-------tca-----a-aa-----tct--------at-----t
------aa-----tt-----t--g----------------t-------------------
------------tgtctgag-----------tgaa--gaa--ta---ttaa-----a---
-------attcaaaactttcaacaacggatctcttggttctcgcatcgatgaagaacgca
gcga---aacgc----------gatatgtaatgtgaattgcagaattttgtgaatcatcg
aa-------tctttgaacgcacattgcgccctctgg-----------tattccgga----
---gggcatacctgtttgagcgtcagttcc--ttctcaaa----ctt-------------
------t--a----------tgt-ttggtgt----------tga-----c----------
-t-------------------------------------agc-ta------c--------
------------------gtt-tctt----t-------------------tttttt----
-------------g-aagc---gt-a-----t-tg--------gt---------------
-------------------------------------tgaaa-taca------t-tggct
---------ga-----------g--------------------c--at------------
t------cttta----g---tattt-------------------------a-caacgt--
-attagg---tttt------acc-----------------------aact-cg-------
------------------------------------------------------------
------------------------------------------------------------
------------------------------------------------------------
-ttgga------------------------------------------------------
------------------------------------------------------------
------------------------------------------------------------
------------------------------------------------------------
-----t------------------------------------------------------
------------------------------------------------------------
------------------------------------------------------------
------------------------------------------------------------
------------------------------------------------------------
------------------------------------------------------------
------------------------------------------------------------
------------------------------------------------------------
------------------------------------------------------------
----------------------------------------------------t-------
--------------------------------------------------------g---
------------------------------------------------------------
------------------------------------------------------------
-----------------ta-----------------------------------------
------------------------------------------------------------
-----------------ttt------------t---------------a-----------
------------------------------------------------------------
----------------------------------------ga------------------
-------------aa-----------------------------g---------------
------------------------------cgctg----------g--------------
---------gcg-------------at-a---------------------------g---
a-a----------cagaact----------------------------------------
---ttta--aa-------------------------------------------------
------------------------------------------------------------
------------------------------------------------------------
------------------------------------------------------------
-------------------ataaaccaac---------agggattgccttagtaa--cgg
cgagtgaagcggcaaaagctcaaatttgaaatctggcac-cttt-ggtgtccgagttgta
atttgaagaaggtaactttgagtttgg-tccttgcatatgttccttggaacaggacgtca
tagagggtgagaatcccg--ttctgtgaggtggcca--ttctcttgtaaagtgctttcga
agagtcgagttgtttgggaatgcagctctaagtgggtggtaaattccatctaaagctaaa
tattggcgagagaccgatagcgaacaagtacagtgatggaaagatgaaaagaactttgaa
aagagagtgaaaaagtacgtgaaattgttgaaagggaagggcttgaaatcagacttg-g-
tattcagtgatcaactttctttcg-ggaatgtgcactcgctg-tttac-tgggccagtat
cggttttgacggtgagag-aattg-caaaggaatgtggctc---ct---cg---gagtg-
ttatagccttt-gt--ggatatcgccagttgggaccgagga-----ccgcgc--------
-------------t--ttat-agc---taggatactggcgtaatgattttaagccacccg
tcttgaaacacggaccaaggagtctaacgtctatgcgagtgtttgggtgtaaaacccgt-
acgcgtaatgaaagtgaacgtaggtgagagccct-tac--------gggtgcatcatcga
ccgatcctgatgttttcggatggatttgagtaagagcatagctgttgggacccgaaagat
ggtgaactatgcctgaatagggtgaagccagaggaaactctggtggaggctcgtagcggt
tctgacgtgcaaatcgatcgtcaaatttgggtataggggcgaaagactaatcga
>Su._paludigena_NRRL_Y-12697T
------------------------------------------------------------
------------------------------------------------------------
----------------------------------------------acgag---------
-------------------------------------------------t----------
---a-a-agtcc----------------tt---------cg--ggact------------
---------------tt------------ct-----------------------------
------------------------------------------------------------
----ta--------tc-------caa-----aca-cct--gtgaaaat------------
--taa------t---------------------ttttgctt-tgg---------------
--gaat-----t------------------------------------------------
---------------taat-t--------------a--------t-----t-ccc-----
----------aa--caa-------tca-----a-aa-----cc---------ac-----t
------aa-----gt-----t--g--------t--ctt--t-------------------
------------tgtctgaa-----------t-----gat--ta--tttaa-----a---
-------aatcaaaactttcaacaacggatctcttggttctcgcatcgatgaagaacgca
gcga---aacgc----------gatatgtaatgtgaattgcag-actttgtgaatcatcg
aa-------tctttgaacgcacattgcgccctctgg-----------tattccgga----
---gggcatacctgtttgagcgtcagttct--ctctcaaaaaagatt-------------
-----tt--att-------tttt-ttggtat----------tg------c----------
-t-------------------------------------cg--ta------c--------
--------------------t-t-----------------------------ttct----
-------------t-aagt------------t-ga---------g---------------
-------------------------------------tgaaa-tgaa------t-tggca
---------ag-----------g--------------------c--ag------------
t-----tttcta----g-----ctat--------------------------caacgt--
-attagg---tttt------acc-----------------------attt-cg-------
------------------------------------------------------------
------------------------------------------------------------
------------------------------------------------------------
-ttgga------------------------------------------------------
------------------------------------------------------------
------------------------------------------------------------
------------------------------------------------------------
-----a------------------------------------------------------
------------------------------------------------------------
------------------------------------------------------------
------------------------------------------------------------
------------------------------------------------------------
------------------------------------------------------------
------------------------------------------------------------
------------------------------------------------------------
------------------------------------------------------------
----------------------------------------------------g-------
----------------------------------------------------ag------
------------------------------------------------------------
------------------------------------------------------------
-----------------ca-----------------------------------------
------------------------------------------------------------
--------------------------------a---------------a-----------
------------------------------------------------------------
----------------------------------------aa------------------
-------------ga---------------------c-------a---------------
------------------------------agccg----------g--------------
---------gcg-------------at-a---------------------------t---
a-a----------ctgggtttt-------------------------a------------
---ccca--aat------------------------------------------------
------------------------------------------------------------
------------------------------------------------------------
------------------------------------------------------------
-------------------ataaaccaac---------agggattgccttagtaa--cgg
cgagtgaagcggcaaaagctcaaatttgaaatctggcag-c----aatgtccgagttgta
atttgaagagagtaactttgagttggg-tccttgcatatgttccttggaacaggacgtca
tagagggtgagaatcccg--ttctgtgaggtgaccc--ttctcttgtaaagtgccctcga
agagtcgagttgtttgggaatgcagctctaagtgggtggtaaattccatctaaagctaaa
tattggcgagagaccgatagcgaacaagtacagtgatggaaagatgaaaagaactttgaa
aagagagtgaaaaagtacgtgaaattgttgaaagggaagggcttgaaatcagacttg-g-
tattcagtgatcaactttctttcg-ggaatgtgcactcgctg-tttac-tgggccagtat
cggttttggcggtgggat-aatgg-tataggaatgtggctc---ct---cg---gagtg-
ttatagcctat-at--tgataccaccagctgggaccgagga-----ccgcgc--------
-------------t--ttt--agc---taggatactggcgtaatgattttaagccacccg
tcttgaaacacggaccaaggagtctaacgtctatgcgagtgtttgggtgtaaaacccgt-
acgcgtaatgaaagtgaatgtaggtgagagcttc-------------ggcgcatcatcga
ccgatcctgatgttttcggatggatttgagtaagagcatagctgttgggacccgaaagat
ggtgaactatgcctgaatagggtgaagccagaggaaactctggtggaggctcgtagcggt
tctgacgtgcaaatcgatcgtcaaatttgggtataggggcgaaagactaatcga
>Su._pinicola_CBS_10348T
a--------------------------------------------------------tc-
-----gtaacaaggtt-t------------------------ccgta---ggtg------
--aacctgcggaagga----------------tcatt--------aacgag---------
-------------------------------------------------t----------
---a-a-aagga----------------t--------c---t-tcctt------------
---------------tt------------cg-----------------------------
------------------------------------------------------------
----aa--------tc-------cca-----aca-cct--gtgaattt------------
--taa------ttta-------ttttattata-aattgctt-tgg---------------
--cagt-----t--------------a-------tt-----------------------t
attattaatt-----taa--t--------------a-a------c-----t-gcc-----
----------aa--caa-------tca-----a-aa-----cct--------at-----t
------at-----at-----t--------------aat--t-------------------
------------tgtctgata----ttttttt-----tga---aa-ttaaa-----a---
------taatcaaaactttcaacaacggatctcttggttctcgcatcgatgaagaacgca
gcga---aacgc----------gatatgtaatgtgaattgcagaattttgtgaatcatcg
aa-------tctttgaacgcacattgcgccctctgg-----------tattccgga----
---gggcatacctgtttgagcgtcagttca--ttctcaaa----ctt-------------
------a--a----------tgt-ttggtat----------tgg-----c----------
-t-------------------------------------tga-tt------a--------
------------------ggt-aata----t-------------------c---------
-------------t-tacc---ta-a-----t-ga--------gt---------------
-------------------------------------tgaaa-tata------t-tggct
---------aa-----------g--------------------c--at------------
tc----ttttta----g---tatttt------------------------a-caacgt--
-attagg---tttt------acc-----------------------aact-cg-------
------------------------------------------------------------
------------------------------------------------------------
------------------------------------------------------------
-ttggg------------------------------------------------------
------------------------------------------------------------
------------------------------------------------------------
------------------------------------------------------------
-----g------------------------------------------------------
------------------------------------------------------------
------------------------------------------------------------
------------------------------------------------------------
------------------------------------------------------------
------------------------------------------------------------
------------------------------------------------------------
------------------------------------------------------------
------------------------------------------------------------
----------------------------------------------------t-------
----------------------------------------------------ag------
------------------------------------------------------------
------------------------------------------------------------
-----------------ta-----------------------------------------
------------------------------------------------------------
-----------------ctt------------t---------------a-----------
------------------------------------------------------------
----------------------------------------ga------------------
-------------ag---------------------g-------a-----------aaa-
-----------------------------ttgctg----------g--------------
---------gcg------------gat-a---------------------------g---
a-a----------cagaatattttatt-at-----------------atta---ttattt
gacctca--aatca-----ggcaggactacccgctgaacttaag----------catatc
aataagcg----------------------------------------------------
------------------------------------------------------------
------------------------------------------------------------
-------------------gaaaaccaac---------agggattgccttagtaa--cgg
cgagtgaagcggcaaaagctcaaatttgaaatctggcac-cttc-ggtgtccgagttgta
atttgaagaaggtaactttgagtttgg-tccttgcatatgttccttggaacaggacgtca
tagagggtgagaatcccg--ttctgtgaggtggcca--ttctcttgtaaagtgctttcga
agagtcgagttgtttgggaatgcagctctaagtgggtggtaaattccatctaaagctaaa
tattggcgagagaccgatagcgaacaagtacagtgatggaaagatgaaaagaactttgaa
aagagagtgaaaaagtacgtgaaattgttgaaagggaagggcttgaaatcagacttg-g-
tattcagtgatcagctttctttcg-ggattgtgcactcgctgttttac-tgggccagtat
cggttttgacggtgagat-aatgg-tgttggaatgtggctc---ct---cg---gagtg-
ttatagccttc-at--tgatatcaccagtcgggaccgagga-----ccgcgc--------
-------------t--ttat-agc---taggatactggcgtaatgattttaagccacccg
tcttgaaacacggaccaaggagtctaacgtctatgcgagtgtttgggtgtaaaacccgt-
acgcgtaatgaaagtgaacgtaggtgagggcccc-t-c-----acggggtgcatcatcga
ccgatcctgaagttttcggatggatttgagtaagagcatagctgttgggacccgaaagat
ggtgaactatgcctgaatagggtgaagccagaggaaactctggtggaggctcgtagcggt
tctgacgtgcaaatcgatcgtcaaatttgggtataggggcgaaagactaatcga
>Su._qingdaonensis_CBS_11390T
----------------------------------------------------------c-
-----gtaacaaggtt-t------------------------ccgta---ggtg------
--aacctgcggaagga----------------tcatt--------aacgaa---------
------------------------------------------------------------
-----gctgtcg---------------------------aa--agaca------------
---------------ct------------tta----------------------------
------------------------------------------------------------
----ta-------cat-------cca-----aca-cct--gtgaac--------------
--caa------ctga-------c----------atttgctt-tgg---------------
--ctggaga--t--------------a-------ct------------------------
att-----tg-----tagt-g-----ga-------t-c------t-----g-gcc-----
----------aa--agga----tatca-----a-aa-----ctca----tattt-----t
------at-----a---------a----------aacc--a-------------------
------------tgtctgac-----------------tgt--taa-aaaaa-ga--a---
------aatttaaaactttcaacaacggatctcttggttctcgcatcgatgaagaacgca
gcga---attgc----------gataagtaatgtgaattgcagaa--ttgtgaatcatcg
aa-------tctttgaacgcacattgcaccctctgg-----------tattccgga----
---gggtatacctgtttgagcgtcagttca--ttctcaaa----cct-------------
------c--g----------tgt-ttggtgt----------tga-----t----------
-c-------------------------------------tga-tg------caa------
--------------aaa-aac-taaa----------------------------------
-a-------aa--a-gttt---gc-a-----c-gg--------at---------------
-------------------------------------tgaaa-agta------t-tggct
t--------gg-----------a--------------------c-tgg------------
a-----ctcctg----t---tgctat------------------------a-caacgt--
-attagg---tttt------acc-----------------------aact-cg-------
------------------------------------------------------------
------------------------------------------------------------
------------------------------------------------------------
-ttggc------------------------------------------------------
------------------------------------------------------------
------------------------------------------------------------
------------------------------------------------------------
-----c------------------------------------------------------
------------------------------------------------------------
------------------------------------------------------------
------------------------------------------------------------
------------------------------------------------------------
------------------------------------------------------------
------------------------------------------------------------
------------------------------------------------------------
------------------------------------------------------------
----------------------------------------------------t-------
----------------------------------------------------gg------
------------------------------------------------------------
------------------------------------------------------------
-----------------ca-----------------------------------------
------------------------------------------------------------
-----------------ta-----------------------------------------
------------------------------------------------------------
----------------------------------------ga------------------
-------------gt---------------------c-------t-----------gag-
-----------------------------tgtctg----------g--------------
---------gcg-------------at-a-------------------------------
--a----------ca--acct--tatc-attct--------------aatg-----tatt
gacctca--aatca-----ggtgagactacccgctgaacttaag----------catatc
------------------------------------------------------------
------------------------------------------------------------
------------------------------------------------------------
-------------------aaaaaccaac---------agggattgccttagtaa--cgg
cgagtgaagtggcaaaagctcaaatttgaaatctggcgt-cttt-ggcgtccgagttgta
atttgaagaaggtaactttgagattgg-cccctgcataagttccttggaacaggacgtca
tagagggtgagaatcccgtatatggtgggggaccca--atttcatgtaaagtgctttcga
agagtcgagttgtttgggaatgcagctctaagtgggtggtaaattccatctaaagctaaa
tattggcgagagaccgatagcgaacaagtacagtgatggaaagatgaaaagaactttgaa
aagagagtgaaaaagtacgtgaaattgttgaaagggaagggcatgagatcagacttg-g-
tattcggcgatcagcgttctctcg-gggatgtgcacttgcag-tttac-tgggccaatat
cagttttggcgggaggat-aatgg-cttgggaatgtggctc---tt---cg---gagtg-
ttatagcccaa-gc--tgatactgccagccgggactgagga-----ccgcgc--------
-------------t--ttt---gc---taggatattggcgtaatgatcttatgccac---
------------------------------------------------------------
------------------------------------------------------------
------------------------------------------------------------
------------------------------------------------------------
------------------------------------------------------
>Su._robnettiae_NYNU_201066T
------------------------------------------------------------
------------------------------------------------------------
-----------aagga----------------tcatt--------attgaa---------
----------a---t----------------------------------t----------
---a-tcttttc------------------------------------------------
------------------------------------------------------------
------------------------------------------------------------
----ta--------tt-------tct-----aca-cct--gtgaatta------------
--ta-------ttga------------------ctttgctt-ggg---------------
--tcgt-----t--------------t---------------------------------
-tc-----t-----------g--------------a-a------c-----g-gcc-----
----------cg--agga------ttt-----a-aa-----c----------tc-----t
------aa-----g---------a----------aatt--c-------------------
------------tgtctgaaa----cgttttt-----tat--taa-ttaaa-----a---
------aaattaaaattttcaacaacggatctcttggttctcgcatcgatgaagaacgca
gcga---aacgc----------gatatgtaatgtgaattgcag-attttgtgaatcatcg
aa-------tttttgaatgcacattgcactctctgg-----------tattccgga----
---gagtttacctgtttgagcgtcatttct--ttctcatc----tct-------------
------t---------------g-atggttt----------tgt-----g----------
-t-------------------------------------tgc-ta------c--------
------------------cct-ttt----------------------------ttt----
-------------t-aagg---gt-a-----t-ga--------ca---------------
-------------------------------------tgaaa-gaaa------t-tggca
---------ga-----------g--------------------c--at------------
c-----tttttg----c---taaata------------------------a-caacgt--
-attagg---tttt------tcc-----------------------aact-cg-------
------------------------------------------------------------
------------------------------------------------------------
------------------------------------------------------------
-ttggc------------------------------------------------------
------------------------------------------------------------
------------------------------------------------------------
------------------------------------------------------------
-----t------------------------------------------------------
------------------------------------------------------------
------------------------------------------------------------
------------------------------------------------------------
------------------------------------------------------------
------------------------------------------------------------
------------------------------------------------------------
------------------------------------------------------------
------------------------------------------------------------
--------------------------------------------------gtt-------
----------------------------------------------------tt------
------------------------------------------------------------
------------------------------------------------------------
-----------------gg-----------------------------------------
------------------------------------------------------------
-----------------ctt------------t---------------------------
------------------------------------------------------------
----------------------------------------ga------------------
-------------gaa--------------------g-----------------------
------------------------------cgctc----------g--------------
---------gcg-------------at-a-------------------------------
--t----------ca--actt--tatc-ttac---------------aa-------agtt
gacctca--aatca-----ggcaagactacccgctgaactt-------------------
------------------------------------------------------------
------------------------------------------------------------
------------------------------------------------------------
-------------------aaaaaccaac---------agggattgccttagtaa--cgg
cgagtgaagcggcaagagctcaaatttgaaatctggcac-cttt-ggtgtccgagttgta
atttgaagattgtatttttg-gttgac-ttctcgcataagttccttggaataggacgtca
tagagggtgagaatcccg--tatggtgtgaaatgtc--ttcctctgtaaaatactttcga
agagtcgagttgtttgggaatgcagctctaagtgggtggtaaattccatctaaagctaaa
tattggcgagagaccgatagcgaacaagtacagtgatggaaagatgaaaagaactttgaa
aagagagtgaaaaagtacgtgaaattgttgaaaaggaagggcttgagatcagacttg-g-
tgtattgtgatcaacttcctctcg-gggttgtgcactcgcag-tacac-tgggccagtat
cgattttggcggtgagat-aatgg-cattggaatgtggccc---ct---cg---gggtg-
ttatagccttt-gt--tgatatcaccagccgggatcgagga-----ccgcgc--------
-------------t--ttt--agc---taggatactggcgtaatgatcttaagccac---
------------------------------------------------------------
------------------------------------------------------------
------------------------------------------------------------
------------------------------------------------------------
------------------------------------------------------
>Su._robnettiae_NYNU_201005
------------------------------------------------------------
------------------------------------------------------------
-----------aagga----------------tcatt--------attgaa---------
----------a---t----------------------------------t----------
---a-tcttttc------------------------------------------------
------------------------------------------------------------
------------------------------------------------------------
----ta--------tt-------tct-----aca-cct--gtgaatta------------
--ta-------ttga------------------ctttgctt-ggg---------------
--tcgt-----t--------------t---------------------------------
-tc-----t-----------g--------------a-a------c-----g-gcc-----
----------cg--agga------ttt-----a-aa-----c----------tc-----t
------aa-----g---------a----------aatt--c-------------------
------------tgtctgaaa----cgttttt-----tat--taa-ttaaa-----a---
------aaattaaaattttcaacaacggatctcttggttctcgcatcgatgaagaacgca
gcga---aacgc----------gatatgtaatgtgaattgcag-attttgtgaatcatcg
aa-------tttttgaatgcacattgcactctctgg-----------tattccgga----
---gagtttacctgtttgagcgtcatttct--ttctcatc----tct-------------
------t---------------g-atggttt----------tgt-----g----------
-t-------------------------------------tgc-ta------c--------
------------------cct-ttt----------------------------ttt----
-------------t-aagg---gt-a-----t-ga--------ca---------------
-------------------------------------tgaaa-gaaa------t-tggca
---------ga-----------g--------------------c--at------------
c-----tttttg----c---taaata------------------------a-caacgt--
-attagg---tttt------tcc-----------------------aact-cg-------
------------------------------------------------------------
------------------------------------------------------------
------------------------------------------------------------
-ttggc------------------------------------------------------
------------------------------------------------------------
------------------------------------------------------------
------------------------------------------------------------
-----t------------------------------------------------------
------------------------------------------------------------
------------------------------------------------------------
------------------------------------------------------------
------------------------------------------------------------
------------------------------------------------------------
------------------------------------------------------------
------------------------------------------------------------
------------------------------------------------------------
--------------------------------------------------gtt-------
----------------------------------------------------tt------
------------------------------------------------------------
------------------------------------------------------------
-----------------gg-----------------------------------------
------------------------------------------------------------
-----------------ctt------------t---------------------------
------------------------------------------------------------
----------------------------------------ga------------------
-------------gaa--------------------g-----------------------
------------------------------cgctc----------g--------------
---------gcg-------------at-a-------------------------------
--t----------ca--actt--tatc-ttac---------------aa-------agtt
gacctca--aatca-----ggcaagactacccgctgaactt-------------------
------------------------------------------------------------
------------------------------------------------------------
------------------------------------------------------------
-------------------aaaaaccaac---------agggattgccttagtaa--cgg
cgagtgaagcggcaagagctcaaatttgaaatctggcac-cttt-ggtgtccgagttgta
atttgaagattgtatttttg-gttgac-ttctcgcataagttccttggaataggacgtca
tagagggtgagaatcccg--tatggtgtgaaatgtc--ttcctctgtaaaatactttcga
agagtcgagttgtttgggaatgcagctctaagtgggtggtaaattccatctaaagctaaa
tattggcgagagaccgatagcgaacaagtacagtgatggaaagatgaaaagaactttgaa
aagagagtgaaaaagtacgtgaaattgttgaaaaggaagggcttgagatcagacttg-g-
tgtattgtgatcaacttcctctcg-gggttgtgcactcgcag-tacac-tgggccagtat
cgattttggcggtgagat-aatgg-cattggaatgtggccc---ct---cg---gggtg-
ttatagccttt-gt--tgatatcaccagccgggatcgagga-----ccgcgc--------
-------------t--ttt--agc---taggatactggcgtaatgatcttaagccac---
------------------------------------------------------------
------------------------------------------------------------
------------------------------------------------------------
------------------------------------------------------------
------------------------------------------------------
>Su._smithiae_CBS_7522.2T
------------------------------------------------------------
------------------------------------------------------------
-----------acgaa--------------------------------------------
------------------------------------------------------------
-----gctgtcg---------------------------aa--agaca------------
---------------ct------------tta----------------------------
------------------------------------------------------------
----tt--------at-------cca-----aca-cct--gtgaaata------------
--caa------ttga-------c----------tattgctt-tgg---------------
--ctgg-----a--------------tgta------------------------------
-------at----------aa--------------t-c------t-----g-gcc-----
----------aa--agga------tta-----a-aa-----c----------tc-----a
------aacctttg---------a----------aatt--tgt-----------tt----
------------tgtctgata----tatttta-----aat--taa-----------a---
------aatttaaaactttcaacaacggatctcttggttctcgcatcgatgaagaacgca
gcga---attgc----------gataagtaatgtgaattgcagaa--ttgtgaatcatcg
aa-------tttttgaacgcacattgcaccctctgg-----------tattccgga----
---gggtatacctgtttgagcgtcagttct--ctctcaaa----cct-------------
------t--g----------tgt-ttggtat----------tga-----t----------
-c-------------------------------------tgc-ta------c--------
------------------aaa-ctt-----c-----------------------------
---------aa--a-ttgt---gt-a-----c-ag--------gt---------------
-------------------------------------tgaaa-tgta------t-tggca
---------ta-----------g--------------------a--ct------------
g-----attctg----a----gctat------------------------a-caacgt--
-attagg---tttt------acc-----------------------aact-cg-------
------------------------------------------------------------
------------------------------------------------------------
------------------------------------------------------------
-ttggc------------------------------------------------------
------------------------------------------------------------
------------------------------------------------------------
------------------------------------------------------------
-----t------------------------------------------------------
------------------------------------------------------------
------------------------------------------------------------
------------------------------------------------------------
------------------------------------------------------------
------------------------------------------------------------
------------------------------------------------------------
------------------------------------------------------------
------------------------------------------------------------
--------------------------------------------------att-------
----------------------------------------------------ag------
------------------------------------------------------------
------------------------------------------------------------
-----------------ag-----------------------------------------
------------------------------------------------------------
-----------------cag----------------------------------------
------------------------------------------------------------
----------------------------------------ga--tt---t----------
-------------taa--------------------t-----------------------
------------------------------tgtct----------g--------------
---------gcg-------------at-a---------------------------a---
a-a----------ca--attc-----------------------------------a---
-------------------------------ttctaca----------------------
------------------------------------------------------------
------------------------------------------------------------
------------------------------------------------------------
-------------------ataaaccaac---------agggattgccttagtaa--cgg
cgagtgaagtggcaaaagctcaaatttgaaatctggcgc-cttt-ggtgtccgagttgta
atttgaagaaggtaactttgagattgg-cccttgcataagttccttggaacaggacgtca
tagagggtgagaatcccg--tttatggtgaggtgcccaatttcttgtaaagtgctttcga
agagtcgagttgtttgggaatgcagctctaagtgggtggtaaattccatctaaggctaaa
tattggcgagagaccgatagcgaacaagtacagtgatggaaagatgaaaagaactttgaa
aagagagtgaaaaagtacgtgaaattgttgaaagggaagggcataagatcagacttg-g-
tattcagtgatcaactttctttcg-ggattgtgcactcgctg-tttac-tgggccaatat
cagttttggtggtaggat-aatga-tttaggaatgtggctc---ct---cg---gagtg-
ttatagcctag-gt--tgatactacctaccgggactgagga-----cagcgc--------
-------------t--ttt---gc---taggatattggcgtaatgatcttatgccacccg
tcttgaaacacggaccaaggagtctaacgtctatgcaagtgtttgggtgtaaaacccgt-
acgcgtaatgaaagtgaacgtaggtgagagcccc-t-t-------ggggtgcatcatcga
ccgatcctgatgtcttcggatggatttgagtatgagcatagctgttgggacccgaaagat
ggtgaactatgcctgaatagggtgaagccagaggaaactctggtggaggctcgtagcggt
tctgacgtgcaaatcgatcgtcaaatttgggtataggggcgaaagactaatcga
>Su._trypani_CBS_15876T
------------------------------------------------------------
------------------------------------------------------------
---------------------------------catt--------attg-----------
-------------------------------------------------t----------
---a-ttcaatt---------------------------aat-tttga------------
---------------a---------------a----------------------------
------------------------------------------------------------
-------------------------------aca-ctt--gtgaaatt------------
--ata------ttgt-tttt--t----------tcttgttt-ggg---------------
--tctg-----------------------a------------------------------
------aat-----------a-----------------------t-----g-gcc-----
----------ca--acg-------t-------a-aa-----c----------tc-----t
------ac---------------a--------t-aatt--t-------------------
------------tgtctgaa----------tc-----tat--tta-ctaag-----a---
------aattcaaaattttcaacaacggatctcttggttctcgcatcgatgaagaacgca
gcga---aaagc----------gatatgtaatgtgaattgcag-attttgtgaatcatcg
aa-------tttttgaatgcacattgcactctctgg-----------tattccggg----
---gagtatacctatttgagcgtcatttct--ttctcacg----taa-------------
------------------------atggttt----------tgc-----g----------
-t-------------------------------------tga-ta------t--------
------------------caa-ctt-----t------------------------t----
-------------g-tttg---at-a-----c-ag--------cg---------------
-------------------------------------ttaaa-gaaa------t-gggca
---------ga-----------g--------------------c--gt------------
c-----tctggc----t---tggtgt------------------------a-caacgt--
-attagg---tttt------acc-----------------------aact-cg-------
------------------------------------------------------------
------------------------------------------------------------
------------------------------------------------------------
-ttggc------------------------------------------------------
------------------------------------------------------------
------------------------------------------------------------
------------------------------------------------------------
-----t------------------------------------------------------
------------------------------------------------------------
------------------------------------------------------------
------------------------------------------------------------
------------------------------------------------------------
------------------------------------------------------------
------------------------------------------------------------
------------------------------------------------------------
------------------------------------------------------------
--------------------------------------------------tta-------
----------------------------------------------------tc------
------------------------------------------------------------
----------------------------------------c-------------------
-----------------gg-----------------------------------------
------------------------------------------------------------
-----------------ctt----------------------------------------
------------------------------------------------------------
----------------------------------------gt--tt---t----------
-------------aga--------------------c-----------------------
------------------------------tgctc----------g--------------
---------gcg-------------at-a-------------------------------
--g----------ca--acttt------tta----------------ta------catt-
-------------------------------ttggaaa----------------------
------------------------------------------------------------
------------------------------------------------------------
------------------------------------------------------------
-------------------agaaaccaac---------agggattgccttagtaa--cgg
cgagtgaagcggcaagagctcaaatttgaaatctggcgc-cctt-ggcgtccgagttgta
atttgaagatggtgtttttg-agtgag-tttgcacataagttcgttggaatacgacgtca
tagagggtgagaatcccg--tatggtgtgaattatc--attctctgtaaagcgccttcga
agagtcgagttgtttgggaatgcagctctaagtgggtggtaaattccatctaaagctaaa
tattggcgagagaccgatagcgaacaagtacagtgatggaaaggtgaaaagaactttgaa
aagagagtgaaaaagtacgtgaaattgttgaaaaggaagggctcgagatcagacttg-g-
tgtgctgtgatcagcagcctcttg-gggctgtgcactcgcag-tacac-tgggccagtat
cgattttgtctgtgagaa-aatgg-cattggaatgtggccc---ct---cg---gggtg-
ttatagccttt-gt--tgatatcacatgacgggatcgagga-----ccgcgc--------
-------------t--ttt--agc---taggata--------------------------
------------------------------------------------------------
------------------------------------------------------------
------------------------------------------------------------
------------------------------------------------------------
------------------------------------------------------
>Su._valdiviana_NRRL_Y-7791T
------------------------------------------------------------
------------------------------------------------------------
------------------------------------------------------------
-------------------------------------------------t----------
---a--------------------------------------------------------
---------------tt------------cta----------------------------
------------------------------------------------------------
----tc--------ca-------ttt-----aca-cct--gtgaacta------------
--ac-------tgga------------------ctttgctt-tgg---------------
--ttgt-----g--------tga---g--a----tc------------------------
---g-caa--------gat-t--------------t-c------t-----gcaac-----
----------ca--gact------ttt-------------------------tt-----c
------aa-----a---------a--ac------actt--tttt----------ataaa-
-aca--------tgtctgaa--------aaca-----aaa--ta--ctaa------a---
------agatcaaaactttcaacaacggatctcttggttctcgcatcgatgaagaacgca
gcga---aacgc----------gatatgtaatgtgaattgcagaattttgtgaatcatcg
aa-------tctttgaacgcacattgcgccctctgg-----------tattccgga----
---gggcatacctgtttgagcgtcatttct--ttctcaaa----cct-------------
------c--g----------tgt-ttggtat----------tgt-----c----------
-t-------------------------------------ggc-ta------c--------
------------------gat-tcc-----t----------------------tct----
----------g--g-gatt---gt-a-----c-ta--------gg---------------
-------------------------------------cgaaa-gaaa------t-tggca
a--------ga-----------g--------------------c--ag------------
t-----tctagg--------ccgttt------------------------a-caacgt--
-attagg---tttt------acc-----------------------aact-cg-------
------------------------------------------------------------
------------------------------------------------------------
------------------------------------------------------------
-ttggc------------------------------------------------------
------------------------------------------------------------
------------------------------------------------------------
------------------------------------------------------------
-----t------------------------------------------------------
------------------------------------------------------------
------------------------------------------------------------
------------------------------------------------------------
------------------------------------------------------------
------------------------------------------------------------
------------------------------------------------------------
------------------------------------------------------------
------------------------------------------------------------
--------------------------------------------------taa-------
----------------------------------------------------tg------
------------------------------------------------------------
------------------------------------------------------------
-----------------gt-----------------------------------------
------------------------------------------------------------
----------------gttt------------g---------------------------
------------------------------------------------------------
----------------------------------------ga------------------
-------------cgt--------------------a-----------------------
------------------------------cgctc----------g--------------
---------gcg-------------tt-a-------------------------------
-------------ca--acta--aatcttt-----------------aa------cgttt
gacctca--aatca-----ggcaagactacccgctgaacttaa-----------------
------------------------------------------------------------
------------------------------------------------------------
------------------------------------------------------------
-------------------gcatatcaataagcggaggagggattgccttagtag--cgg
cgagtgaagcggcaaaagctcaaatttgaaatctggcgc-cttt-ggtgtccgagttgta
atttgaagaaggtaacttttgagtagg-accttgcttatgttccttggaacaggacgtca
tagagggtgagaatcccg--tgtggcgaggcagcct--actcaatgtaaagtgctttcga
agagtcgagttgtttgggaatgcagctctaagtgggtggtaaattccatctaaagctaaa
tattggcgagagaccgatagcgaacaagtacagtgatggaaagatgaaaagaactttgaa
aagagagtgaaaaagtacgtgaaattgttgaaagggaagggctttagatcagacttg-g-
tattcagtgatcaactttctttcg-ggaatgtgcactcgctg-tttac-tgggccagtat
cggttttggcggtgggat-aatgg-cgtaggaatgtggctt---tt---cg---gagtg-
ttatagcctac-gt--tgataccaccagccgggaccgagga-----ccgcgc--------
-------------t--ttat-agc---taggatactggcgtaatgattttaagccacccg
tcttgaaacacggaccaaggagtctaacgtctatgcgagtgtttgggtgtaaaacccgt-
acgcgtaatgaaagtgaacgtaggtgagagccct-t-t-------ggggtgcatcatcga
ccgatcctgatgttctcggatggatttgagtaagagcatagctgttgggacccgaaagat
ggtgaactatgcctgaatagggtgaagccagaggaaactctggtggaggctcgtagcggt
tctgacgtgcaaatcgatcgtcaaatttgggtataggggcgaaagactaatcga
>Su._valenteae_CBS_14109T
------------------------------------------------------------
------------------------------------------------------------
----------gaagga----------------tcatt--------attgaa---------
----------a--------------------------------------t----------
--ta-tcttt--------------------------------------------------
----------------t------------ctt----------------------------
------------------------------------------------------------
----tt--------tt-------tct-----aca-cct--gtgaattt------------
--tta------ttga------------------ctttgctt-ggg---------------
--tcgc-----g----------c---t--t----tc------------------------
ttt----att------gg--a--------------a-c------c-----g-gcc-----
----------cg--agga------ttt-----a-aa-----c----------ac-----t
------aa-----g---------a----------aatt----------------tt----
------------tgtctgaaa----cgttttt-----tat--taa-ttaaa-----a---
------aaattaaaattttcaacaacggatctcttggttctcgcatcgatgaagaacgca
gcga---aacgc----------gatatgtaatgtgaattgcag-attttgtgaatcatcg
aa-------tttttgaatgcacattgcactctctgg-----------tattccgga----
---gagtttacctgtttgagcgtcatttct--ttctcatc----tct-------------
------t-------------tgg-atggttt----------tgt-----g----------
-t-------------------------------------tgc-ta------c--------
------------------ctg-cgt-----t----------------------att----
-------------t-gtag---gt-a-----t-ga--------ca---------------
-------------------------------------tgaaa-gaaa------t-tggca
---------ga-----------g--------------------c--at------------
c-----tttttg----c---taaata------------------------a-caacgt--
-attagg---tttt------tcc-----------------------aact-cg-------
------------------------------------------------------------
------------------------------------------------------------
------------------------------------------------------------
-ttggc------------------------------------------------------
------------------------------------------------------------
------------------------------------------------------------
------------------------------------------------------------
-----t------------------------------------------------------
------------------------------------------------------------
-----------------------------------------------------------g
------------------------------------------------------------
------------------------------------------------------------
------------------------------------------------------------
------------------------------------------------------------
------------------------------------------------------------
------------------------------------------------------------
--------------------------------------------------ttt-------
----------------------------------------------------tg------
------------------------------------------------------------
------------------------------------------------------------
-----------------gc-----------------------------------------
------------------------------------------------------------
-----------------att------------g---------------------------
------------------------------------------------------------
----------------------------------------ag------------------
-------------aa---------------------g-----------------------
------------------------------cgctc----------g--------------
---------gcg-------------at---------------------------------
------------------------------------------------------------
------------------------------------------------------------
------------------------------------------------------------
------------------------------------------------------------
------------------------------------------------------------
-----------------------atcaac-------------tttgctttaataagtcgg
cgagtgaagcggcaagagctcaaatttgaaatctggcac-cttt-ggtgtccgagttgta
atttgaagattgtatttttg-gaagac-ttctcgcataagttccttggaataggacgtca
tagagggtgagaatcccg--tatggtgtgaatcgtc--ttcctctgtaaaatactttcga
agagtcgagttgtttgggaatgcagctctaagtgggtggtaaattccatctaaagctaaa
tattggcgagagaccgatagcgaacaagtacagtgatggaaagatgaaaagaactttgaa
aagagagtgaaaaagtacgtgaaattgttgaaaaggaagggcttgagatcagacttg-g-
cgtattgtgatcagcttcctctcg-gggttgtgcactcgcag-tacgc-tgggccagtat
cgattttggcggtgagat-aatgg-cattggaatgtggctc---tt---cg---gagtg-
ttatagccttt-gt--tgatatcaccagccgggatcgagga-----ccgcgc--------
-------------t--ttt--agc---tag------------------------------
------------------------------------------------------------
------------------------------------------------------------
------------------------------------------------------------
------------------------------------------------------------
------------------------------------------------------
>Su._xiaquanensis_NYNU_161041T
------------------------------------------------------------
------------------------------------------------------------
-----------aagga----------------tcatt--------aacgag---------
-------------------------------------------------t----------
---a-aagtc-g---------------------------ca--agact------------
---------------tt------------ctt----------------------------
------------------------------------------------------------
----tt--------ca-------tcc----aaca-cct--gtgaattt------------
--aaaa----aaaca------------------ctttgctt-tgg---------------
--cctg-----a----------a-gac--a----tc------------------------
-tt----ttt------gg--a--------------t-t------t-----g-ggc-----
----------ca--acaa------tca-----a-aa----------------cc-----t
atttt-at-----t---------a----------attt----------------gt----
------------tgtctgag--------taaa-----gaa--ta--ttaa----------
------aattcaaaactttcaacaacggatctcttggttctcgcatcgatgaagaacgca
gcga---aacgc----------gatatgtaatgtgaattgcagaa-tttgtgaatcatcg
aa-------tctttgaacgcacattgcgccctctgg-----------tattccgga----
---gggcatacctgtttgagcgtcatttct--ttctcaaa----cat-------------
------t--a----------tgt-ttggtgt----------tga-----c----------
-c-------------------------------------tgc-ta------a--------
------------------ttt-ttt-----t----------------------ttta---
-t-------ta--a-aaaa---tt-a-----t-gg--------gt---------------
-------------------------------------tgaaa-taca------t-tggct
---------ag-----------g--------------------c--at------------
t-----ctagta----tt--tttttt------------------------a-caacgt--
-attagg---tttt------acc-----------------------aact-cg-------
------------------------------------------------------------
------------------------------------------------------------
------------------------------------------------------------
-ttggg------------------------------------------------------
------------------------------------------------------------
------------------------------------------------------------
------------------------------------------------------------
-----c------------------------------------------------------
------------------------------------------------------------
------------------------------------------------------------
------------------------------------------------------------
------------------------------------------------------------
------------------------------------------------------------
------------------------------------------------------------
------------------------------------------------------------
------------------------------------------------------------
--------------------------------------------------agg-------
----------------------------------------------------aa------
------------------------------------------------------------
------------------------------------------------------------
-----------------gt-----------------------------------------
------------------------------------------------------------
-----------------aca------------a---------------------------
------------------------------------------------------------
----------------------------------------ga------------------
-------------tat--------------------a-----------------------
------------------------------agccg----------g--------------
---------gcg-------------at-a-------------------------------
-------------ga--acag--aaattat-----------------aa------aattt
gacctca--aatca-----ggcaggactacccgctgaactt-------------------
------------------------------------------------------------
------------------------------------------------------------
------------------------------------------------------------
-------------------aaaaaccaac---------agggattgccttagtaa--cgg
cgagtgaagcggcaaaagctcaaatttgaaatctggtac-cttt-ggtgcccgagttgta
atttgaagaaggtaactttgagaatgg-tccttgcatatgttccttggaacaggacgtca
tagagggtgagaatcccg--ttctgtgaggtggcca--ttttcttgtaaagtgctttcga
agagtcgagttgtttgggaatgcagctctaagtgggtggtaaattccatctaaagctaaa
tattggcgagagaccgatagcgaacaagtacagtgatggaaagatgaaaagaactttgaa
aagagagtgaaaaagtacgtgaaattgttgaaagggaagggcttgaaatcagacttg-g-
tattcagtgatcaactatctttcg-ggattgtgcactcgctg-tttac-tgggccagtat
cggttttggcggtgagat-aatga-caatggaatgtggctc---ct---cg---gagtg-
ttatagccttt-gt--tgatatcaccagccgggaccgagga-----ccgcgc--------
-------------t--ttat-agc---taggatactggcgtaatgattttaagccac---
------------------------------------------------------------
------------------------------------------------------------
------------------------------------------------------------
------------------------------------------------------------
------------------------------------------------------
>Su._xylolytica_CBS_13493T
------------------------------------------------------------
------------------------------------------------------------
------------------------------------------------------------
------------------------------------------------------------
------------------------------------------------------------
---------------tt------------tct----------------------------
------------------------------------------------------------
----tt--------ca-------tcc-----aca-cct--gtgaattt------------
--aaac----attta-------------------tttgctt-tgg---------------
--cgggt----a----------g---t--a----tc------------------------
ctt----att------gt--g--------------c-t------c-----c-cgc-----
----------ca--acaa------tca-----a-aa----------------cc-----t
------at-----t---------a----------attt----------------gt----
------------tgtctgag--------tgaa-----gaa--ta--ttaa----------
------aattcaaaactttcaacaacggatctcttggttctcgcatcgatgaagaacgca
gcga---aacgc----------gatatgtaatgtgaattgcagaattttgtgaatcatcg
aa-------tctttgaacgcacattgcgccctctgg-----------tattccgga----
---gggcatacctgtttgagcgtcagttcc--ttctcaaa----ctt-------------
------t--a----------tgt-ttggtgt----------tga-----c----------
-c-------------------------------------tag-ta------t--------
------------------gtg-ttt-----t-----------------------------
-------------g-taac---at-a-----t-gg--------gt---------------
-------------------------------------tgaaa-taca------t-tggct
---------aa-----------g--------------------c--at------------
t-----ctttta--------gtattt------------------------a-caacgt--
-attagg---tttt------acc-----------------------aact-cg-------
------------------------------------------------------------
------------------------------------------------------------
------------------------------------------------------------
-ttgga------------------------------------------------------
------------------------------------------------------------
------------------------------------------------------------
------------------------------------------------------------
-----c------------------------------------------------------
------------------------------------------------------------
------------------------------------------------------------
------------------------------------------------------------
------------------------------------------------------------
------------------------------------------------------------
------------------------------------------------------------
------------------------------------------------------------
------------------------------------------------------------
--------------------------------------------------tgt-------
------------------------------------------------------------
------------------------------------------------------------
------------------------------------------------------------
-----------------gc-----------------------------------------
------------------------------------------------------------
-----------------ttg------------a---------------------------
------------------------------------------------------------
----------------------------------------ga------------------
-------------aa---------------------a-----------------------
------------------------------cgctg----------g--------------
---------gcg-------------at-a-------------------------------
-------------ga--acag--aactttt-----------------aa------aattt
gacctca--aatca-----ggcaggactacccgctgaacttaag----------catatc
aataagcggaggaaggatattaacgagtaagctgaaaagctttctttcatcaaactggtg
aatttaaacatttatttgctttggcgggtagtatctttattgtgctccgcaaatcaaacc
attaatttgttgtctgagttgaggaatattaaaacggaggaaa-----------------
-------------------agaaaccaac---------agggattgccttagtaa--cgg
cgagtgaagcggcaaaagctcaaatttgaaatctggcac-cttt-ggtgtccgagttgta
atttgaagaaggtaactttgagattgg-cccttgcatatgttccttggaacaggacgtca
tagagggtgagaatcccg--ttctgtggggtggcca--atttcttgtaaagtgctttcga
agagtcgagttgtttgggaatgcagctctaagtgggtggtaaattccatctaaagctaaa
tattggcgagagaccgatagcgaacaagtacagtgatggaaagatgaaaagaactttgaa
aagagagtgaaaaagtacgtgaaattgttgaaagggaagggcttgaaatcagacttg-g-
tattcagtgatcaactttctttcg-ggaatgtgcactcgctg-tttac-tgggccagtat
cggttttgacggtgagat-aattg-caaaggaatgtggctc---ct---cg---gagtg-
ttatagccttt-gt--tgatatcgccagttgggaccgagga-----ccgcgc--------
-------------t--ttt--agc---taggatactggcgtaatgattttaagccacccg
t-----------------------------------------------------------
------------------------------------------------------------
------------------------------------------------------------
------------------------------------------------------------
------------------------------------------------------
>Su._yunnanensis_NYNU_161059T
------------------------------------------------------------
------------------------------------------------------------
-----------aagga----------------tcatt--------aacga----------
---------------------------------------------------a--------
---a-aagtc-g---------------------------ca--agactt-----------
--------------att------------cta----------------------------
------------------------------------------------------------
----tc--------ca-------ttt-----aca-cct--gtgaactt------------
--at-------tgga------------------ctttgctt-tgg---------------
--ttgtt----t----------a-t-g--a----gg------------------------
-tc----gc-a--a--ga--t--------------t-t------c-----t-gga-----
----------ca--acca--------------g-ac----------------tt-----t
----t--t-----t------ca-aaaac------actt--tttt----------ataaa-
-aca--------tgtctgaa--------aaca-----aaa--ta--ctaa------a---
------agatcaaaactttcaacaacggatctcttggttctcgcatcgatgaagaacgca
gcga---aacgc----------gatatgtaatgtgaattgcagaattttgtgaatcatcg
aa-------tctttgaacgcacattgcgccctctgg-----------tattccgga----
---gggcatacctgtttgagcgtcatttct--ttctcaaa----cct-------------
------c--g----------tgt-ttggtat----------tgt-----t----------
-t-------------------------------------ggc-ta------c--------
------------------gat-tcc-----t----------------------tat----
----------g--g-gatt---gt-a-----c-ta--------gg---------------
-------------------------------------cgaaa-gaaa------t-tggca
---------ag----------ag--------------------c--ag------------
t-----tctagg--------ccgttt------------------------a-caacgt--
-attagg---tttt------acc-----------------------aact-cg-------
------------------------------------------------------------
------------------------------------------------------------
------------------------------------------------------------
-ttggc------------------------------------------------------
------------------------------------------------------------
------------------------------------------------------------
------------------------------------------------------------
-----t------------------------------------------------------
------------------------------------------------------------
------------------------------------------------------------
------------------------------------------------------------
------------------------------------------------------------
------------------------------------------------------------
------------------------------------------------------------
------------------------------------------------------------
------------------------------------------------------------
--------------------------------------------------taa-------
----------------------------------------------------tg------
------------------------------------------------------------
------------------------------------------------------------
-----------------gt-----------------------------------------
------------------------------------------------------------
----------------gttt------------g---------------------------
------------------------------------------------------------
----------------------------------------ga------------------
-------------cgt--------------------a-----------------------
------------------------------cgctc----------g--------------
---------gcg-------------tt-a-------------------------------
-------------ca--acta--aatcttt-----------------aa------cgttt
gacctca--aatca-----ggcaagactacccgctgaactt-------------------
------------------------------------------------------------
------------------------------------------------------------
------------------------------------------------------------
-------------------aaaaaccaac---------agggattgccttagtag--cgg
cgagtgaagcggcaaaagctcaaatttgaaatctggcgc-cttt-ggtgtccgagttgta
atttgaagaaggtaacttttgagtagg-accttgcttatgttccttggaacaggacgtca
tagagggtgagaatcccg--tatggcgaggcagcct--gctcaatgtaaagtgctttcga
agagtcgagttgtttgggaatgcagctctaagtgggtggtaaattccatctaaagctaaa
tattggcgagagaccgatagcgaacaagtacagtgatggaaagatgaaaagaactttgaa
aagagagtgaaaaagtacgtgaaattgttgaaagggaagggcttgagatcagacttg-g-
tattcagtgatcaactttctttcg-ggaatgtgcactcgctg-tttac-tgggccagtat
cggttttggcggtgggat-aattg-cgtaggaatgtggctt---tt---cg---gagtg-
ttatagcctac-gt--cgataccaccagctgggaccgagga-----ccgcgc--------
-------------t--ttt--tgc---taggatactggcgtaatgattttaagccac---
------------------------------------------------------------
------------------------------------------------------------
------------------------------------------------------------
------------------------------------------------------------
------------------------------------------------------
>Trichomonascus_petasosporus_CBS_9602T
---------------------------------------------------------a--
--------acaaggtt-t------------------------ccgta---ggtg------
--aacctgcggaagga----------------tcatt--------accgaa---------
------------------------------------------------------------
---a-ttga---------------------------------------------------
-----------------------------tta----------------------------
------------------------------------------------------------
----tt--------ca---------------tct-tct--gtgaattt------------
--ctt-----tgaaa------------------ttttgctt-tgg---------------
--ctctt----t----------g-------------------------------------
----------g--a--aa--c--------------t-t------a-----g-ggc-----
----------ca--acag------aaaa----a-ac----------------tc-----c
----t--------t---------aaa--------actt--ttta----------gtcaa-
-ac-----------actaag-----------------aaa--tc--ttaat---------
-----tgaatcaaaactttcaacaacggatctcttggttctcgcatcgatgaagaacgca
gcga---aatgc----------gatacgtaatgtgaattgcagaattttgtgaatcatcg
aa-------tctttgaacgcacattgcgccttttgg-----------tattccaga----
---aggcatgcttgtttgagcgtcatttct--ctctc-------ctt-------------
---------a----------cac-aagg--------------gt-----t----------
-t-------------------------------------tgt-tg------t--------
------------------aat-ctc-----t-------------------c---tc----
----------a--c-gaga---gt-a-----c-aa-------------------------
-------------------------------------tgaaa-ggaa------a-tggca
----------------------g--------------------t---g---------c--
t-----tcggag----c---ttgctt--------t-----------------aagtgt--
-tttagg---tcta------acc-----------------------aactaca-------
------------------------------------------------------------
------------------------------------------------------------
------------------------------------------------------------
-ctaat------------------------------------------------------
------------------------------------------------------------
------------------------------------------------------------
------------------------------------------------------------
------------------------------------------------------------
------------------------------------------------------------
------------------------------------------------------------
------------------------------------------------------------
------------------------------------------------------------
------------------------------------------------------------
------------------------------------------------------------
------------------------------------------------------------
------------------------------------------------------------
--------------------------------------------------tag-------
----------------------------------------------------ca------
------------------------------------------------------------
------------------------------------------------------------
-----------------gc-----------------------------------------
------------------------------------------------------------
--------------------------------t---------------------------
------------------------------------------------------------
----------------------------------------ct------------------
------------------------------------------------------------
------------------------------------------------------------
------------------------------------------------------------
------------------------------------------------------------
-------------------agcaaa-------gttggctt--------------------
------------------------------------------------------------
------------------------------------------------------------
------------------------------------------------------------
--------------------gaaaccaac---------agggattgcctcagtaa--cgg
cgagcgaagcggcaaaagctcaaatttgaaatctggcgc-tttc-agcgtccgagttgta
atttgaagaa-gcaactttggggttgg-cctttgcacatgttccttggaacaggacatca
tagagggtgagaatcccgtacatggtgaggtgccca--accctttgtaaagtgctttcca
agagtcgagttgtttgggaatgcagctctaagtgggtggtaaattccatctaaggctaaa
tattggcgagagaccgatagcgaacaagtacagtgatggaaagatgaaaagaactttgaa
aagagagtgaaatagtacgtgaaattgttgaaagggaagggcttgaaatcagacttg-g-
cttgtagtgatcaactgtctcttg-ggactgtgcactcgctg-cttgc-taggccaacat
cggttttggcggtaagat-aatgt-cagttgaatgtggctc--att---cg--tgagtg-
ttatagcttct-gt--cgatattgccagctgggaccgagga-----ctgcgc--------
-------------t--tta--tgc---taggatgttggcgtaatgattttaagccacccg
tcttgaaacacggaccaaggagtctaacgtctatgcgagtgtttgggtgtaaaacccgt-
acgcgtaatgaaagtgaacgtagaggagagcctt-cac--------gggtgcatcctcga
ccgatcctgatgtattcggatggatttgagtaagagcatagctgttgggacccgaaagat
ggtgaactatgcctgaatagggtgaagccagaggaaactctggtggaggctcgtagcgat
tctgacgtgcaaatcgatcgtcaaatttgggtataggggcgaaagactaatcga
>Z._bituminiphila_CBS_8813T
------------------------------------------------------------
------------------------------------------------------------
-----------------------------------tt--------actgaa---------
------------------------------------------------------------
------tga---------------------------------------------------
-----------------------------taa----------------------------
------------------------------------------------------------
----tt--------tc--------aa-----aca-ctt--gtgaattc------------
--aaa-----aataa------------------ttttgtttaggg---------------
--tagtt----t----------g-ttt--gtt--tgt------------------gccct
ttt----tttg--aaaaa--a------aaaacacacacacacaca-----caaat-----
----------tg--ccca--------------a-ag----------------at-----t
----t--t-----t------aa-aaaac------actt----tt-aattattaaaccaa-
------------tatctgag-----------a-----aaa--tt--ttaa------a---
-aaa-taaattaaaactttcaacaacggatctcttggttctcgcatcgatgaagaacgca
gcaa---aatgc----------gataagtaatgtgaattgcagaa--ttgtgaatcatcg
aa-------tctttgaacgcacattgcgccttttgg-----------tattccaaa----
---aggcatgcctgtttgagcgtcatttca--acttcaaa--aactt-------------
------t--attg------tttt-ttggtat----------tgg-----a-------aat
tc-------------------------------------tgt-tt------t--------
------------------ttt-ctc-----t-------------------tttttt----
----------a--a-gaga---aa-aaa-aat-ag-ttt----tc---------------
-------------------------------------tgaaa-ttta------a-tggtg
---------aa-t--------ct--------------------t---g------------
t-----ttcaaa--------ccaaat------------------------a-aaacgt--
-attaggtt-tttt------tcc-----------------------aact-cg-------
------------------------------------------------------------
------------------------------------------------------------
------------------------------------------------------------
-ttttc------------------------------------------------------
------------------------------------------------------------
------------------------------------------------------------
------------------------------------------------------------
-----caag---------------------------------------------------
------------------------------------------------------------
------------------------------------------------------------
------------------------------------------------------------
------------------------------------------------------------
------------------------------------------------------------
------------------------------------------------------------
------------------------------------------------------------
------------------------------------------------------------
------------------------------------------------------------
------------------------------------------------------------
------------------------------------------------------------
------------------------------------------------------------
-----------------gt-----------------------------------------
------------------------------------------------------------
---------------ttttt------------a---------------------------
------------------------------------------------------------
----------------------------------------ca------------------
-------------aa---------------------a-----------------------
------------------------------tggtt-------------------------
----------cct------------cc-t-------------------------------
-------------ta--atta-aaacccccc----------------aa----ttttttt
gacctca--aatca-----agtagga-tacccgctgactta-----------------tc
aataa-------------------------gct---------------------------
------------------------------------------------------------
------------------------------------gaggaaa-----------------
-------------------agaaaccaac---------agggattgccttagtag--cgg
cgagtgaagcggcaaaagctcaaatttgaaatctggcac-tttc-agtgtccgagttgta
atttgtagaa-gtaactttggatttgg-tccttgcataagttccttggaataggacgtca
tagagggtgagaatcccgtttatggtgaggatacca--tttctttgtaaagtgctttcga
agagtcgagttgtttgggaatgcagctctaagtgggtggtaaattccatctaaagctaaa
tattggcgagagaccgatagcgaacaagtactgtgaaggaaagatgaaaagaactttgaa
aagagagtgaaaaagtacgtgaaattgttgaaagggaagggcttgaaatcagacttg-g-
tattcagtgatcaattacctttcg-gggtggtgcactcgctg-tttac-tgggccaacat
cggtttgagcggtaggat-aatga-ctttggaatgtggctc---tt---cg---gagtg-
ttatagccttt-gt--tgatactaccagttcggaccgagga-----ccgcgt--------
-------------c--tttt-gac---taggatgttggcgtaatggttttaagccacccg
tcttgaaacacgg-----------------------------------------------
------------------------------------------------------------
------------------------------------------------------------
------------------------------------------------------------
------------------------------------------------------
>Z._hellenicus_CBS_5839T
------------------------------------------------------------
------------------------------------------------------------
--------------ga----------------tcatt--------attgaa---------
-------------------------------------------------t-t--------
---t-ttgat------------------t--------tt-a-------------------
-----------------a-----------caa----------------------------
------------------------------------------------------------
----tc--------ct--------ac-----att-ctt--gtgaactt------------
--tat-------aaa------------------ctttgctt-ggg---------------
--taat-----a----------g---t--at---tg------------------------
----------g--a--ga--c-----t--------t-t------a-----t-tgt-----
----------ta--ccca--------------a-ag----------------tt-----t
----t--t-----ta-----ca-aaaac------actt--tatt-aaaaaaaacaccaa-
aacg--------attctgaa-----------------a-a--tt--ttaa------aaa-
-aat-taaattaaaactttcaacaacggatctcttggttctcgcatcgatgaagaacgca
gcaa---aatgc----------gataagtaatgtgaattgcagaa--ttgtgaatcatcg
aa-------tctttgaacgcacattgcgccttttgg-----------tattccaaa----
---aggcatgcctgtttgagcgtgattacatcttcttaaatcaactt-------------
------t--attgtttga-cttt-aaggtat----------tgg-----a-------aat
tt-------------------------------------tg--ta------c--------
------------------t-a--tt-----t-------------------t--t------
---------------aagc------a-----c-aa-ttt----tc---------------
-------------------------------------tgaaa-taca------t-tggtg
----------a-t--------ct--------------------t---g------------
tgaaattccaat----t---tataaa------------------------a-aaacgt--
-attagg---tttt------atc-----------------------cact-cg-------
------------------------------------------------------------
------------------------------------------------------------
------------------------------------------------------------
-ttttt------------------------------------------------------
------------------------------------------------------------
------------------------------------------------------------
------------------------------------------------------------
-----taa----------------------------------------------------
------------------------------------------------------------
------------------------------------------------------------
------------------------------------------------------------
------------------------------------------------------------
------------------------------------------------------------
------------------------------------------------------------
------------------------------------------------------------
------------------------------------------------------------
--------------------------------------------------tta-------
----------------------------------------------------ta------
------------------------------------------------------------
----------------------------------------at------------------
-----------------attga---------------------c----------------
------------------------------------------------------------
---------------ttttc------------a---------------------------
------------------------------------------------------------
----------------------------------------ca------------------
-------------aat----------------ttata-----------------------
------------------------------agatc-------------------------
----------tgt------------cc-a-------------------------------
-------------ta--att-----tgtttt----------------at----cactttc
cacctca--aatca-----agtaggactacccgctgaactt-------------------
------------------------------------------------------------
------------------------------------------------------------
------------------------------------------------------------
-------------------aaaaaccaac---------agggattgccttagtag--cgg
cgagtgaagcggcaaaagctcaaatttgaaatctggtac-tttc-agtatccgagttgta
atttgtagaa-gcaactttggtgatgg-tctttgcataagttccttggaataggacgtca
tagagggtgagaatcccgtatatggtgaagaaccca---cactatgtaaagtgctttcga
agagtcgagttgtttgggaatgcagctcaaagtgggtggtaaattccatctaaagctaaa
tattggcgagagaccgatagcgaacaagtactgtgaaggaaagatgaaaagaactttgaa
aagagagtgaaaaagtacgtgaaattgttgaaagggaagggatctaaatcagacatg-g-
tattttgtgatcaacagtctttcg-ggattgtgcactcgcat-tttac-taggccagcat
cggttagaagggggtaaa-aaaga-ttttggaatgtggctc---ct---cg---gagtg-
ttatagccaaa-gt--taattgccccatttctgaccgagga-----ccgcgt--------
-------------c--tttt-gac---taggatgctggcgtaatggttttgatccacccg
tcttgaaacacggaccaaggagtctaacgtctatgcgagtgtttgggtgtaaaacccgt-
acgcgtaatgaaagtgaacgtaggtgagagcctt-t-t--------aggtgcatcatcga
ccgatcctgatgttttcagatggatttgagtaagagcatagctgttgggacccgaaagat
ggtgaactatgcctgaatagggtgaagccagaggaaactctggtggaggctcgtagcggt
tctgacgtgcaaatcgatcgtcaaatttgggtataggggcgaaagactaatcga
>Z._myrae_CBS_4099T
------------------------------------------------------------
------------------------------------------------------------
---------------------------------catt--------attgaa---------
-------------------------------------------------t-t--------
---t-atgat------------------t--------ta-a-------------------
-----------------a-----------caa----------------------------
------------------------------------------------------------
----tc--------tt--------at-----att-ctt--gtgaactt------------
--tat-------aaa------------------ctttgctt-ggg---------------
--tgat-----a----------g---t--at---tg------------------------
----------g--a--ga--c-----t--------t-t------a-----c-tgt-----
----------tg--ccca--------------a-ag----------------tt-----t
----t--t-----ta-----ca-aaaac------actt--tattaaaaaaaaacaccaa-
aacg--------attctgaa-----------------a-a--tt--ttta------aaa-
-aat-taaattaaaactttcaacaacggatctcttggttctcgcatcgatgaagaacgca
gcaa---aatgc----------gataagtaatgtgaattgcagaa--ttgtgaatcatcg
aa-------tctttgaacgcacattgcgccttttgg-----------tattccaaa----
---aggcatgcctgtttgagcgtgattacatcttcttaaatcaactt-------------
------t--attgtttgaatttt-aaggtat----------tgg-----a-------aat
tt-------------------------------------tg--ta------c--------
------------------t-a-att-----t-------------------t--t------
---------------tagt------a-----c-aa-ttt----tc---------------
-------------------------------------tgaaa-taca------t-tggtg
----------a-t--------ct--------------------t---g------------
tgaaattccaat----t---tataaa------------------------a-aaacgt--
-attagg---tttt------atc-----------------------cact-cg-------
------------------------------------------------------------
------------------------------------------------------------
------------------------------------------------------------
-ttttt------------------------------------------------------
------------------------------------------------------------
------------------------------------------------------------
------------------------------------------------------------
------aa----------------------------------------------------
------------------------------------------------------------
------------------------------------------------------------
------------------------------------------------------------
------------------------------------------------------------
------------------------------------------------------------
------------------------------------------------------------
------------------------------------------------------------
------------------------------------------------------------
--------------------------------------------------tta-------
----------------------------------------------------ta------
------------------------------------------------------------
----------------------------------------tt------------------
-----------------attga---------------------c----------------
------------------------------------------------------------
---------------ttttc------------g---------------------------
------------------------------------------------------------
----------------------------------------ca------------------
-------------aat----------------ttat------------------------
------------------------------agatc-------------------------
----------tgt------------cc-a-------------------------------
-------------aa--att-----tgtttt----------------at----cactttc
cacctca--aatca-----agtaggactacccgctgaactt-------------------
------------------------------------------------------------
------------------------------------------------------------
------------------------------------------------------------
-------------------aaaaaccaac---------agggattgccttagtag--cgg
cgagtgaagcggcaaaagctcaaatttgaaatctggtac-tttc-agtatccgagttgta
atttgtagaa-gcaactttggtgatgg-tctttgcataagttccttggaataggacgtca
tagagggtgagaatcccgtttatggtgaagaaccca---cactatgtaaagtgctttcga
agagtcgagttgtttgggaatgcagctcaaagtgggtggtaaattccatctaaagctaaa
tattggcgagagaccgatagcgaacaagtactgtgaaggaaagatgaaaagaactttgaa
aagagagtgaaaaagtacgtgaaattgttgaaagggaagggatctaaatcagacatg-g-
tattttgtgatcaacagtctttcg-ggactgtgcactcgcat-tttac-taggccagcat
cggttagaagggggtaaa-aaaga-ttttggaatgtggctc---ct---cg---gagtg-
ttatagccaag-gt--taattgccccatttctgaccgagga-----ccgcgt--------
-------------c--tttt-gac---taggatgctggcgtaatggttttgatccacccg
tcttgaaacacggaccaaggagtctaacgtctatgcgagtgtttgggtgtaaaacccgt-
acgcgtaatgaaagtgaacgtaggtgagagcctt-t-t-----t-aaggtgcatcatcga
ccgatcctgatgttttcagatggatttgagtaagagcatagctgttgggacccgaaagat
ggtgaactatgcctgaatagggtgaagccagaggaaactctggtggaggctcgtagcggt
tctgacgtgcaaatcgatcgtcaaatttgggtataggggcgaaagactaatcga
>Z._polysorbophila_CBS_7317T
------------------------------------------------------------
------------------------------------------------------------
----------------------------------------------ctgaa---------
---------------------------------------------------t--------
---g-ataat------------------t-------------------------------
------------------------------------------------------------
------------------------------------------------------------
--------------tc---------a-----aca-ctt--gtgaat--------------
--tat-------aaat----ta-----------atttgttt-ggg---------------
--tgtt-----t----------t---t--c------------------------------
----------g--a--aa--g-----------------------a-----g-aaa-----
----------tg--ccca--------------a-ag----------------at-----t
----t--t-----tt-----aa-aaaac------actta-ttttaa--------accaa-
------------tatctgag-----------a-----aaa--tt--ttaa----------
taaa-taaattaaaactttcaacaacggatctcttggttctcgcatcgatgaagaacgca
gcaa---aatgc----------gataagtaatgtgaattgcagaa--ttgtgaatcatcg
aa-------tctttgaacgcacattgcgccttttgg-----------aattccgaa----
---aggcatgcctgtttgagcgtcatttca--acttca-----actt-------------
------t--att----g-------ttggtat----------tgg-----a-------aag
tc-------------------------------------tagtca------t--------
------------------a-a-att-----t-------------------t--t------
---------------gtgg------t-----t-gg-ttt----tc---------------
-------------------------------------tgaaa-atta------t-tggtg
---------aa-t--------ct--------------------t---g------------
t-----ttcaag----g---ccaaat------------------------a-aaacgt--
-attagg-t-tttt------tcc-----------------------aact-cg-------
------------------------------------------------------------
------------------------------------------------------------
------------------------------------------------------------
-ttttc------------------------------------------------------
------------------------------------------------------------
------------------------------------------------------------
------------------------------------------------------------
------------------------------------------------------------
------------------------------------------------------------
------------------------------------------------------------
------------------------------------------------------------
------------------------------------------------------------
------------------------------------------------------------
------------------------------------------------------------
------------------------------------------------------------
------------------------------------------------------------
------------------------------------------------------------
------------------------------------------------------------
------------------------------------------------------------
------------------------------------------------------------
---------------------------------------------caag-----------
------------------------------------------------------------
-------------gtttttt-----------ta---------------------------
------------------------------------------------------------
----------------------------------------ca------------------
------------aaatgg------------------------------------------
------------------------------------------------------------
------------------------------------------------------------
----------------------------ttc-------------------------tcct
ta-------a-----------------taacccccaatttt-------------------
------------------------------------------------------------
------------------------------------------------------------
------------------------------------------------------------
---------------------aaaccaac---------agggattgccttagtag--cgg
cgagtgaagcggcaaaagctcaaatttgaaatctggcac-tttc-agtgtccgagttgta
atttgtagaa-gcaactttggatttgg-tccttgcataagttccttggaataggacgtca
tagagggtgagaatcccgtttatggtgaggatacca--tttctttgtaaagtgctttcga
agagtcgagttgtttgggaatgcagctctaagtgggtggtaaattccatctaaagctaaa
tattggcgagagaccgatagcgaacaagtactgtgaaggaaagatgaaaagaactttgaa
aagagagtgaaaaagtacgtgaaattgttgaaagggaagggcttgaaatcagacttg-g-
tattcagtgatcaattacctttcg-gggtggtgcactcgctg-tttac-tgggccagcat
cggtttgagcggtaggat-aatga-ctttggaatgtggctc---tt---cg---gagtg-
ttatagccttt-gt--tgatactaccagtttggaccgagga-----ccgcgt--------
-------------c-------tttgactaggatgctggcgtaatggttttaagccacccg
tcttgaaacacggaccaaggagtctaacgtctatgcgagtgtttgggtgtaaaacccgt-
acgcgtaatgaaagtgaacgtaggtgagatccct-c-t--------gggtgcatcatcga
ccgatcctgatgttttcggatggatttgagtaagagcatagctgttgggacccgaaagat
ggtgaactatgcctgaatagggtgaagccagaggaaactctggtggaggctcgtagcggt
tctgacgtgcaaatcgatcgtcaaatttgggtataggggcgaaagactaatcga
>Z._detingensis_NYNU_201087T
------------------------------------------------------------
------------------------------------------------------------
-----------aagga----------------tcatt--------attgaa---------
--------taa--ct----------------------------------t-t--------
---t-ttgg-------------------a---g----ca-a---tccaa-----------
-----------------a-----------aaa----------------------------
------------------------------------------------------------
----tctct-----tc--------aa-----aca-cct--gtgaacga------------
--tat-------taaa----ca-----------ttttgctt-tgg---------------
--cttg-----g----------a--gt--c-----at-----------------------
-tc-------------gt--g-----------------------a-----t-ttc-----
----------ag--gcca--------------a-ag----------------gt-----t
----t--a-----ta-----atccaaac------tctt--tattta--------acta--
atga--------agtctgaa-----------------a----tt--gaaa------aa-t
ttaa-tttatcaaaactttcaacaacggatctcttggttctcgcatcgatgaagaacgca
gcga---aatgc----------gatacgtaatgtgaattgcagaa--ttgtgaatcatcg
aa-------tctttgaacgcacattgcgcctcctgg-----------tattccggg----
---aggcatgcctgtttgagcgtcatttct--ctcttaaa---acaa-------------
------tgtatt--ttg----tt-ttagtat----------tga-----g-------cat
at-------------------------------------tt--ct------t--------
------------------a-a-gc------------------------aat--t------
---------------aaga------a-----t-ag--------ct---------------
-------------------------------------tgaaa-tgaa------tatggca
aaagcgaacaa-a--------cc--------------------a---g------------
ttgaa-ggcttt----t---tcaatt------------------------a-caacgt--
-aatagg---tttt------acc-----------------------aact-cg-------
------------------------------------------------------------
------------------------------------------------------------
------------------------------------------------------------
-ttgga------------------------------------------------------
------------------------------------------------------------
------------------------------------------------------------
------------------------------------------------------------
-----cag----------------------------------------------------
------------------------------------------------------------
------------------------------------------------------------
------------------------------------------------------------
------------------------------------------------------------
------------------------------------------------------------
------------------------------------------------------------
------------------------------------------------------------
------------------------------------------------------------
--------------------------------------------------ttg-------
----------------------------------------------------aa------
------------------------------------------------------------
----------------------------------------ta------------------
-----------------gtcaa---------------------ttcaaa-----------
------------------------------------------------------------
-------------ttctctt-----------gg---------------------------
------------------------------------------------------------
----------------------------------------ta---tggtt----------
------------caatgc---------t----ttg-------------------------
------------------------------gcgtt-------------------------
---------ataa------------cc-a-------------------------------
--------------a--ctt--------ttt----------------a-a---aa-gttt
gacctca--aatca-----agcaagattacccgctgaactt-------------------
------------------------------------------------------------
------------------------------------------------------------
------------------------------------------------------------
-------------------aaaaaccaac---------agggattacctcagtaa--cgg
cgagtgaagcggtaaaagctcaaatttgaaatctggcgc-tttc-agcgtccgagttgta
atttgtagaaggtaactttgggtttgg-tcctggcgtaagtctcttggaatagagcttca
tggagggtgaaaatcccg--tgtcgctggatcgcca--ttcctatgtaaagtgccttcga
agagtcgagctgtttgggattgcagctctaagcgggtggtaaattccatctaaagctaaa
tattggcgagagaccgatagcgaacaagtacagtgatggaaagatgaaaagaactttgaa
aagagagtgaaaaagtacgtgaaattgttgaaagggaacggtttaaaatcagacttg-g-
tattcagtgatcagttttccttcg-gggaggtgcactcgctg-tttac-tgggccaacat
cgattcggagggtgagataaaagg-cggttgaacgtggctc---tt---cg---gagtg-
ttatagcttct-gtcataatatcatcattctggatcgagga-----ctgc----------
----------------tatt-aca-----ggatgttggcgtaatggttttaaactac---
------------------------------------------------------------
------------------------------------------------------------
------------------------------------------------------------
------------------------------------------------------------
------------------------------------------------------
>Z._detingensis_NYNU_201011
------------------------------------------------------------
------------------------------------------------------------
-----------aagga----------------tcatt--------attgaa---------
--------taa--ct----------------------------------t-t--------
---t-ttgg-------------------a---g----ca-a---tccaa-----------
-----------------a-----------aaa----------------------------
------------------------------------------------------------
----tctct-----tc--------aa-----aca-cct--gtgaacga------------
--tat-------taaa----ca-----------ttttgctt-tgg---------------
--cttg-----g----------a--gt--c-----at-----------------------
-tc-------------gt--g-----------------------a-----t-ttc-----
----------ag--gcca--------------a-ag----------------gt-----t
----t--a-----ta-----atccaaac------tctt--tattta--------acta--
atga--------agtctgaa-----------------a----tt--gaaa------aa-t
ttaa-tttatcaaaactttcaacaacggatctcttggttctcgcatcgatgaagaacgca
gcga---aatgc----------gatacgtaatgtgaattgcagaa--ttgtgaatcatcg
aa-------tctttgaacgcacattgcgcctcctgg-----------tattccggg----
---aggcatgcctgtttgagcgtcatttct--ctcttaaa---acaa-------------
------tgtatt--ttg----tt-ttagtat----------tga-----g-------cat
at-------------------------------------tt--ct------t--------
------------------a-a-gc------------------------aat--t------
---------------aaga------a-----t-ag--------ct---------------
-------------------------------------tgaaa-tgaa------tatggca
aaagcgaacaa-a--------cc--------------------a---g------------
ttgaa-ggcttt----t---tcaatt------------------------a-caacgt--
-aatagg---tttt------acc-----------------------aact-cg-------
------------------------------------------------------------
------------------------------------------------------------
------------------------------------------------------------
-ttgga------------------------------------------------------
------------------------------------------------------------
------------------------------------------------------------
------------------------------------------------------------
-----cag----------------------------------------------------
------------------------------------------------------------
------------------------------------------------------------
------------------------------------------------------------
------------------------------------------------------------
------------------------------------------------------------
------------------------------------------------------------
------------------------------------------------------------
------------------------------------------------------------
--------------------------------------------------ttg-------
----------------------------------------------------aa------
------------------------------------------------------------
----------------------------------------ta------------------
-----------------gtcaa---------------------ttcaaa-----------
------------------------------------------------------------
-------------ttctctt-----------gg---------------------------
------------------------------------------------------------
----------------------------------------ta---tggtt----------
------------caatgc---------t----ttg-------------------------
------------------------------gcgtt-------------------------
---------ataa------------cc-a-------------------------------
--------------a--ctt--------ttt----------------a-a---aa-gttt
gacctca--aatca-----agcaagattacccgctgaactt-------------------
------------------------------------------------------------
------------------------------------------------------------
------------------------------------------------------------
-------------------aaaaaccaac---------agggattacctcagtaa--cgg
cgagtgaagcggtaaaagctcaaatttgaaatctggcgc-tttc-agcgtccgagttgta
atttgtagaaggtaactttgggtttgg-tcctggcgtaagtctcttggaatagagcttca
tggagggtgaaaatcccg--tgtcgctggatcgcca--ttcctatgtaaagtgccttcga
agagtcgagctgtttgggattgcagctctaagcgggtggtaaattccatctaaagctaaa
tattggcgagagaccgatagcgaacaagtacagtgatggaaagatgaaaagaactttgaa
aagagagtgaaaaagtacgtgaaattgttgaaagggaacggtttaaaatcagacttg-g-
tattcagtgatcagttttccttcg-gggaggtgcactcgctg-tttac-tgggccaacat
cgattcggagggtgagataaaagg-cggttgaacgtggctc---tt---cg---gagtg-
ttatagcttct-gtcataatatcatcattctggatcgagga-----ctgc----------
----------------tatt-aca-----ggatgttggcgtaatggttttaaactac---
------------------------------------------------------------
------------------------------------------------------------
------------------------------------------------------------
------------------------------------------------------------
------------------------------------------------------
>Su_casensis_CCF6842
------------------------------------------------------------
------------------------------------------------------------
------------------------------------------------------------
------------------------------------------------------------
------------------------------------------------------------
------------------------------------------------------------
------------------------------------------------------------
------------------------at-----aca-cct--gtgaat--------------
--ctt-------tgac----tt-----------atttgctt-tgc---------------
--cctttttttt----------c-ttt--tt---tct-----------------------
-tc-------------gg--g----------------a-----aa-----gggaacgg--
-------ggggg--ggca--------------a-ag----------------ga-----t
----t--t-----c----------aaacttttt-tttt--ttttt--------tgttaaa
attt--------tgtctgaa-----------------a-----t--aatt------aa-t
ttaattaatttaaaactttcaacaacggatctcttggttctcgcatcgatgaagaacgca
gcga---aacgc----------gatatgtaatgtgaattgcagaattttgtgaatcatcg
aa-------tctttgaacgcacattgcgccctctgg-----------tattccgga----
---gggcatacctgtttgagcgtcatttct--ttctcaaa---actt-------------
--------------tag----tt-ttggtct----------tga-----t-------tga
t--------------------------------------ta--gc------t--------
------------------a-c-tt------------------------tat--t------
---------------gtgg------c-----t-at--tg----at---------------
-------------------------------------tgaaa-gaaa------t-tggca
------------t-----------------------------ag---g------------
c-----agttta----t---ttgttt-----------------------taacaacgt--
-attagg---ttct------acc-----------------------aact-cg-------
------------------------------------------------------------
------------------------------------------------------------
------------------------------------------------------------
-ttggc------------------------------------------------------
------------------------------------------------------------
------------------------------------------------------------
------------------------------------------------------------
-----caaa---------------------------------------------------
------------------------------------------------------------
---------------------------------------------------------aca
t-----------------------------------------------------------
------------------------------------------tttgaaca----------
------------------------------------------------------------
------------------------------------------------------------
------------------------------------------------------------
------------------------------------------------------------
---------------------------------------------atcgccta--gc---
----------------------------------------------------gg------
------------------------------------------------------------
------------------------------------------------------------
-------------------------------------------tacaa------------
------------------------------------------------------------
-------------atttttc-----------aa---------------------------
------------------------------------------------------------
------------------------------------------------------------
-------------aat----------------tt--------------------------
------------------------------ttaaa-------------------------
-----------aa------------tt---------------------------------
-----------------------------------------------------------t
gacctca--aatca-----ggcaagactacccgctgaacttaag----------catatc
aataa-------------------------gcg---------------------------
------------------------------------------------------------
------------------------------------gaggaaa-----------------
-------------------agaaaccaac---------agggattgccttagtaa--cgg
cgagtgaagcggcaaaagctcaaatttgaaatctgttac-cttt-ggtaaccgagttgta
atttgaagaaggtaactttgaattggg-tccttgcatatgttccttggaataggacgtca
tagagggtgagaatcccgtatatggtgaggagcccc--ttttcttgtaaagtgctttcga
agagtcgagttgtttgggaatgcagctctaagtgggtggtaaattccatctaaagctaaa
tattggcgagagaccgatagcgaacaagtacagtgatggaaagatgaaaagaactttgaa
aagagagtgaaaaagtacgtgaaattgttgaaagggaagggcttcggatcagacttg-g-
tatttagtgatcagcttcctttcg-gggttgtgcactcgctt-tttac-tgggccaatat
cagttttggcggtaggat-aatga-cattggaatgtggctc---ct---cg---gagtgt
ttatagacttt-gt--tgatactacctgccgggactgagga-----ccgcgc--------
-------------t--tttt-agc---taggatattggcgtaatgatctcaagccacccg
tcttgaaacacggaccaaggagtctaacatctatgcgagtgtttgagtgtaaaactcgt-
acgcgtaatgaaagtgaacgtaggtcagggccct-c-------a-cgggtgcatgatcga
ccgatcctgatgttctcggatggatttgagtaagagcatagctgttgggacccgaaagat
ggtgaactatgcctgaatagggtgaagccagaggaaactctggtggaggctcgtagcggt
tctgacgtgcaaatcgatcgtcaaatttgggtataggggcgaaagactaatcga
>Su._bonitensis_CBS_14270T
------------------------------------------------------------
------------------------------------------------------------
------------------------------------------------------------
---------------------------------------------------c--------
---c-gtag-------------------g--tg----aa-----cctgc-----------
-----------------g-----------gaa----------------------------
----------------ggatcatt---------------aatga---------atgcaat
agcattt----------------------------act--gtgaaggg------------
---------------------g-----------atttgttt-tgc---------------
--ta-------g----------c-------------------------------------
--------------------------------------------------cgagc-----
----------ta---gca--------------a---------------------------
------------------------------------------taag--------cactt-
------------tatattag--------attac--tta-----t--ataa---------c
taaa-taaattaaaactttcaacaacggatctctaggttctcgcatcgatgaagaacgca
gcga---aacgc----------gatatgtaatgtgaattgcagaa---tgtgaatcatcg
aa-------tctttgaacgcacattgcaccctctgg-----------cattccgga----
---gggtatacctgtttgagcgtcagttct--ttctcaaa---ggc--------------
---------------aa----ct-ttggtat----------tgg-----c-------tga
at---aagg--------gtatcgg----ctgaaagatattg--gt------tag------
--------------tccgg-t-gtaa----taag---------------at--t------
---------------ccat------ct--agctga--------ccataaa-------tc-
------------------------tctt----gacgttgacctcaaa------tcaggta
agactacccgc-t-----gaacttaagcatatcaataagcggag---gaaaagaaaccaa
cagg--gattgc----c---ttagtaacggcgagtga---------------a-------
------------------------------------------------------------
------------------------------------------------------------
------------------------------------------------------------
------------------------------------------------------------
------------------------------------------------------------
------------------------------------------------------------
------------------------------------------------------------
------------------------------------------------------------
------------------------------------------------------------
------------------------------------------------------------
------------------------------------------------------------
------------------------------------------------------------
------------------------------------------------------------
------------------------------------------------------------
------------------------------------------------------------
------------------------------------------------------------
------------------------------------------------------------
------------------------------------------------------------
------------------------------------------------------------
------------------------------------------------------------
------------------------------------------------------------
------------------------------------------------------------
------------------------------------------------------------
------------------------------------------------------------
------------------------------------------------------------
--------------------------gaaa----------gatattggttagt-------
-----------ccggtgt--aa-----taagatt--------------------------
------------------------------ccatcta--------gc----------t--
-----------ga------------ccat---------------------------a---
-------------aa--tct--------cttg---------------------ac--gtt
gacctca--aatca-----ggtaagactacccgctgaacttaag----------catatc
aataa-------------------------gcg---------------------------
------------------------------------------------------------
------------------------------------gaggaaa-----------------
-------------------agaaaccaac---------agggattgccttagtaa--cgg
cgagtgaagcggcaaaagctcaaatttgaaatctggcgc-------aagcccgagttgta
atttgaagaaggtaatttttggggagattgtttgcaaaagttccttggaagaggacgtca
cagagggtgagaatcccg--tgttgcgaaccgctcg---ccccttgtaaaatgctttcga
agagtcgagttgtttgggaatgcagctctaagtgggtggtaaattccatctaaagctaaa
tattggcgagagaccgatagcgaacaagtacagtgatggaaagatgaaaagaactttgaa
aagagagtgaaaaagtacgtgaaattgttgaaagggaagggttttaagagagactt--g-
ggggtagtgaacagccttctttcg-gggaggtgcactcgctg-ct-tc-tgggccaatat
gggtttgcggagtgagat-aaaag-ggtgggaatgtggcca---tt---cg---tggtg-
ttatagcctgc-cc--caatatcgctactgtggaccaagga-----acgcg---------
-------------a-------ttc---taggatattggcgtaatctctttaaaccacccg
tcttgaaac---------------------------------------------------
------------------------------------------------------------
------------------------------------------------------------
------------------------------------------------------------
------------------------------------------------------
>Su._carassensis_CBS_14107T
---------------------------------------------------------a--
--------acc--gtt-c------------------------tcagatgtcg--------
---------agaagctagtc----aaacttggtcgtttagaggaagtaaaagt-cg----
--taa---caaggtt----------------------------------t-c--------
---c-gtag-------------------g--tg----aa-----cctgc-----------
-----------------g-----------gaa----------------------------
----------------ggatcatt---------------aatga---------atgcgtc
agcattt----------------------------act--gtgaatta------------
---------------------t-----------atttgctt-tgg---------------
--cg-------a----------gg--a--gag--tt------------------------
--------------------------------------------t-----cgact-----
----------cg---cca--------------ac--------------------------
------------------------caac------------tactaa--------aattt-
------------tttgtgag---------tctt--tta-----t--atga----------
------aaattaaaactttcaacaacggacctcttggttctcgcatcgatgaagaacgca
gcga---aacgc----------gatatgtaatgtgaattgcagaa---tgtgaatcatcg
aa-------tctttgaacgcacattgcaccttctgg-----------tattccaga----
---aggtatacctgtttgagcgtcagttca--ttctcaaa---gga--------------
---------------aa----ct-ttggtat----------tgg-----c-------tga
at---aaga--------gtatcgg----ctgaaaggtatcg--gt------tag------
--------------tacga-t-gtaa----taag---------------at--t------
---------------tcat------ca--gaccaa--------ct-tgaa-------tc-
------------------------tctt-----ttgttgacctcaaa------tcaggta
agactacccgc-t-----gaacttaagcatatcaataagcggag---gaaaagaaaccaa
cagg--gattgc----c---tcagtaacggcgagtga---------------ag------
--cctgggt---------aatcttgt-----------------taaactc-cg-------
------------------------------------------------------------
---------tcgtgc---------------------------------------------
-------------------------------tggg-------------------------
gatag-------------------------------------------------------
-----------------------------------------------------------a
gcattg-----------------------caattattgct--------------------
------------------------------------------------------------
-----cttcaacgaggaat-----------------------------------------
------------------------------------------------------------
----tccta-----------gtaag--------cgt-aag--------------tcatta
gc----------------------------------------------------------
------------------------------------------ttgcgttg----------
-----------------------------a------------------------------
-----ttacgt----ccct-----------------------------------------
-----------------gcc---------------------------------ctttgta
cacaccgcccgtcgctactaccgattgaacggcttagtgagacttccggattgatattag
aggatgggcaaccgttctcagatgtcgagaagctagtcaaacttggtcgtttagaggaag
taaaagtcgtaacaaggtttccgtaggtgaacctgcggaaggatcattaatgaat-gc-g
tcagcattt-actgtgaattatatttgcttt-ggcgaggagagtttcgactcgcc-aacc
aactactaaaattttttgtgagtcttttatatgaaaa--ttaaaactttcaacaacggac
ctcttggttctcgcatcgatgaagaacgcagcgaaacgcgatatgtaatg-------tga
at-----tgcagaa---tgtgaatcatcga-------atctttga---------------
--acgcacattgcaccttct-----------ggtatt-------ccagaaggtatacctg
tttgagcgtcagttcattctcaaagga--aact--ttggtattgg--------------c
tgaataa--------gagtatcggctgaaa----------ggtatcggttagt-------
-----------acgatgt--aa-----taagatt--------------------------
------------------------------tcatcag--------ac----------c--
-----------aa------------ct-t---------------------------g---
-------------aa--tct--------ctt----------------------tt--gtt
gacctca--aatca-----ggtaagactacccgctgaacttaag----------catatc
aataa-------------------------gcg---------------------------
------------------------------------------------------------
------------------------------------gaggaaa-----------------
-------------------agaaaccaac---------agggattgcctcagtaa--cgg
cgagtgaagcggcaaaagctcaaatttgaaatctggcgc-------aagcccgagttgta
atttgaagaaggtaatttttggtagga-cgtggacaaaagtttcttggaacagaacgcca
tagagggtgagagccccg--ttttgtcttcctctcg---tgccttgtaaaatgccttcga
agagtcgagttgtttgggaatgcagctctaagtgggtggtaaattccatctaaagctaaa
tattggcgagagaccgatagcgaacaagtacagtgatggaaagatgaaaagaactttgaa
aagagagtgaaaaagtacgcgaaattgttgaaagggaagggttttaagagagacttg-g-
ggggtagcgaacaactttcctttg-gggaggtgcactcacta-ccacc-tgggccaatat
gggtttgtggagtgggat-aaaag-ggcaggaacgtggcca---tt---cg---tggtg-
ttatagcctgc-tc--caataccactaccgcagaccaagga-----aagcg---------
-------------a--t----ttc---taggatattggcgtaatttctttaaaccacccg
tcttgaaacacggaccaaggagtctaacgtctatgcgagtatttgggtgtcaaacccata
atgcgtaatgaaagtgaat-tagataagacggcatt-------t-tgccggcactatcga
ccgatcttgatgttttcggatggatttgagtaagagcatagctgttgggacccgaaagat
ggtgaactatgcctgaatagggtgaagtcagaggaaactctgatggaggctcgtagcggt
tctgacgtgcaaatcgatcgtcaaatttgggtataggggcgaaagactaa----
>Su._ligni_CBS_13482T
------------------------------------------------------------
---------------------------------------------------g--------
---------tctgggtaatc---------------tt--------gttaaactccgtcgt
gctggggatagagcattgcaattattgctctttaacgaggaattcctagtaag-------
---c-gcaa-------------------gtcat----ca-g---cttgc-----------
-----------------gttg-------atta-cgtccctgccctttgtacacaccgccc
gtcgctactaccgattgaatggcttagtgaggcttccggattgatattagaggatgggca
accgttttcagatgtcgagaagctag-----tcaaacttggtcatttagaggaagtaaaa
gtcgt-------aaca----ag-----------gtttccgt-aggtgaacctgcggaagg
atcatt--aaag----------a---a--gcgaata------------------------
-----------------g--c----------------t-----tt-----tgagt-gaat
ggnaaatgcttgggacga------ngnnccgggcga-----cc--------ggc-----c
----c--a-----a---------caaac------------tacnga--------aacat-
------------tg--tggg------------t--tta-----t--aacg----------
------aaattaaaactttcaacaacggatctcttggttctcgcatcgatgaagaacgca
gcga---aacgc----------gatatgtaatgtgaattgcagaa---tatgaatcattg
aa-------tctttgaacgcacattgcgccctctgg-----------tattccgga----
---gggcatacctgtttgagcgtcagttca--ttctcaag---agag-------------
--------------caa---tttcttggtgt----------tgg-----g-------gga
gt---gt--------ttgcacccc----ctgaaatgaattg--gt------tag------
--------------aagga-t-gtaa----taag---------------at--t------
---------------tcgt------cc--gactac--------cc-cagg-------cc-
------------------------tctc-----aatttgacctcaaa------tcaggta
agactacccgc-t-----gaacttaagcatatcaataagcggag---gaaaagaaaccaa
cagg--gattgc----c---ttagtaacggcgagtgaagcggcaaaagctc-aaatttga
aatctgg---cgc-----aagcccgagt---------------tgtaatt-tgaagaagg
taatttttgggg--agatgtgggcagaagttccttggaacaggacgtcgtagagggtgag
aatcccgttctgcgc---------------accgctctctccttgtaaaatgctttcgaa
gagtcgagttgtttgggaatgcagctctaagtgggtggtaaattccatctaaagctaaat
attggcgagagaccgatagcgaacaagtacagtgatggaaagatgaaaagaactttgaaa
agagagtgaaaaagtacgtgaaattgttgaaagggaagggttttaagggagacatgggga
gtagtgaacagctttcctttggggaggtgcactcgttgcttgctgggccagtatgggttt
tgggggcgggataaaagggtagcaatgtggccaaacttgtttggtgttataggctgcccc
aatgccgccactcgagaccaaggaacgcg-att----ctaggatactggcgtaatccctt
taaaccacccgtcttgaaacacggaccaaggagtctaacgtctatgcgagtattagggtg
taaaacccaggatgcgtaatgaaagtgaat-tagat-aagacggcgcaagctg-gcatta
tcgaccgatcctgaagtgttcggatggatttgagtaagagcatagctgttgggacccgaa
agatggtgaactatgcctgaatagggtgaagccaga-ggaaactctggtggaggctcgta
gcggttctgacgtgcaaatcgatcgtcaaatttgggtataggggcgaaagactaagtctg
ggtaatcttgttaaactccgtcgtgctggggatagagcattgcaattattgctctttaac
gaggaattcctagtaagcgcaagtcatcagcttgcgttgattacgtccctgccctttgta
cacaccgcccgtcgctactaccgattgaatggcttagtgaggcttccggattgatattag
aggatgggcaaccgttttcagatgtcgagaagctagtcaaacttggtcatttagaggaag
taaaagtcgtaacaaggtttccgtaggtgaacctgcggaaggatcattaaagaa--gcga
atagcttttga--gtgaatggnaaatgcttgggacgangnnccgggcgaccggcccaaca
aactacngaaacattgtggg-----tttataacgaaa--ttaaaactttcaacaacggat
ctcttggttctcgcatcgatgaagaacgcagcgaaacgcgatatgtaatg-------tga
at-----tgcagaa---tatgaatcattga-------atctttga---------------
--acgcacattgcgccctct-----------ggtatt-------ccggagggcatacctg
tttgagcgtcagttcattctcaagagagcaatttcttggtgttgg--------------g
ggagtgt--------ttgcaccccctgaaa----------tgaattggttaga-------
-----------aggatgt--aa-----taagatt--------------------------
------------------------------tcgtccg--------ac----------t--
-----------ac------------cc-c---------------------------a---
-------------gg--cct--------ctc----------------------aa--ttt
gacctca--aatca-----ggtaagactacccgctgaacttaag----------catatc
aataa-------------------------gcg---------------------------
------------------------------------------------------------
------------------------------------gaggaaa-----------------
-------------------agaaaccaac---------agggattgccttagtaa--cgg
cgagtgaagcggcaaaagctcaaatttgaaatctggcgc-------aagcccgagttgta
atttgaagaaggtaatttttggggaga-tgtgggcagaagttccttggaacaggacgtcg
tagagggtgagaatcccg--ttctgcgcaccgctct---ctccttgtaaaatgctttcga
agagtcgagttgtttgggaatgcagctctaagtgggtggtaaattccatctaaagctaaa
tattggcgagagaccgatagcgaacaagtacagtgatggaaagatgaaaagaactttgaa
aagagagtgaaaaagtacgtgaaattgttgaaagggaagggttttaagggagacatg-g-
ggagtagtgaacagctttcctttg-gggaggtgcactcgttg-cttgc-tgggccagtat
gggttttgggggcgggat-aaaag-ggtagcaatgtggcca-aact---tg-tttggtg-
ttataggctgc-cc--caatgccgccactcgagaccaagga-----acgcg---------
-------------a-------ttc---taggatactggcgtaatccctttaaaccacccg
tcttgaaacacggaccaaggagtctaacgtctatgcgagtattagggtgtaaaacccagg
atgcgtaatgaaagtgaat-tagataagacggcg-c-------a-agctggcattatcga
ccgatcctgaagtgttcggatggatttgagtaagagcatagctgttgggacccgaaagat
ggtgaactatgcctgaatagggtgaagccagaggaaactctggtggaggctcgtagcggt
tctgacgtgcaaatcgatcgtcaaatttgggtataggggcgaaagactaa----
>Su._xylanicola_CBS_12683T
------------------------------------------------------------
------------------------------------------------------------
---------acgag----------------------------------------------
-------------------------------------------------t----------
---a-aagt-------------------c---g----ca-a---gactt-----------
-----------------t-----------ctt-ttcatccaaca----------------
------------------------------------------------------------
-----------------------------------cct--gtgaacta------------
---aa-------aata-----------------tcttgctt-tgg---------------
--ct-------g----------g---t--tt---tc------------------------
--------------------------------------------g-------aat-----
----------ca--gcca--------------ac------------------aa-----t
----c--a----------------aaac----c-------taataa--------atttg-
---t--------tgtctgag---------------t-a-----a--agaa---------t
atta-aaattcaaaactttcaacaacggatctcttggttctcgcatcgatgaagaacgca
gcga---aacgc----------gatatgtaatgtgaattgcagaattttgtgaatcatcg
aa-------tctttgaacgcacattgcgccctctgg-----------tattccgga----
---gggcatacctgtttgagcgtcatttct--ttctcaaa---ctt--------------
--------------tat----gt-ttggtgt----------tgg-----c-------cca
gt---acagttttaactgtacggg----ttgaaatacattg--gc------taagcattt
--cagttcagtatttacaa-c-gtat----tagg---------------tt--tt-----
-------------a-ccaa------ct--cgttgg---g----ct-tacagactga-tct
aacgctgggcgatagaacagaaattata----aaatttgacctcaaa------tcaggca
ggactacccgc-t-----gaacttaagcatatcaataagcggag---gaaaagaaaccaa
cagg--gattgc----c---ttagtaacggcgagtgaagcggcaaaagctc-aaatttga
aatctgg---cacctttggtgtccgagt---------------tgtaatt-tgaagaggg
taacttt--gagtttggtccttgcatatgttccttggaacaggacgtcatagagggtgag
aatcccgttctgtga--------------ggtggccattctcttgtaaagtgccttcgaa
gagtcgagttgtttgggaatgcagctctaagtgggtggtaaattccatctaaagctaaat
attggcgagagaccgatagcgaacaagtacagtgatggaaagatgaaaagaactttgaaa
agagagtgaaaaagtacgtgaaattgttgaaagggaagggcttgaaatcagacttggtag
gcagtgatcaactatctcttgggattgtgcactcgctgtttactgggccagtatcggttt
tggcggtgagataatggcattggaatgtggctc--ttcgga--gtgttatagcctttgtt
gatatcaccagtcgggaccgaggaccgcgcatttttgctaggatactggcgtaatgattt
taagccacccgtcttgaaacacggaccaaggagtctaacgtctatgcgagtgtttgggtg
taaaaccc-gtacgcgtaatgaaagtgaacgtaggtgagggccccgcaaggggtgcatca
tcgaccgatcctgatgttttcggatggatttgagtaagagcatagctgttgggacccgaa
agatggtgaactatgcctgaatagggtgaagccaga-ggaaactctggtggaggctcgta
gcggttctgacgtgcaaatcgatcgtcaa-------------------------------
---------------------------------------------------atttgggta
tag-------------gggcgaa-----agacta----------------atc-------
-------------------------gaaacgag------------------taaagt---
------cgcaagactttct---tttc-------------atcc--aacacctg--tgaac
taaaaat-----------------------atct-tgct----ttgg---ctgg--tt--
ttcgaatc--a--gcca----------------acaa--------tcaa--aacctaata
aatt-------tgttgtctgagtaaagaatattaaaat-tcaaaactttcaacaacggat
ctcttggttctcgcatcgatgaagaacgcagcgaaacgcgatatgtaatg-------tga
at-----tgcagaattttgtgaatcatcga-------atctttga---------------
--acgcacattgcgccctct-----------ggtatt-------ccggagggcatacctg
tttgagcgtcatttctttctcaaactt-tatgt--ttggtgttgg--------------c
ccagtacagttttaactgtacgggttgaaa----------tacattggctaagcatttca
gttcagtatttacaacgt--at-----taggttt---------ta----------cca--
----------------------------actcgttgggcttacagac----------t--
-----------ga------------tc-t---------------------------a---
acg-------ctggg--cga--------taga----acagaaattata-a---aa--ttt
gacctca--aatca-----ggcaggactacccgctgaacttaag----------catatc
aataa-------------------------gcg---------------------------
------------------------------------------------------------
------------------------------------gaggaaa-----------------
-------------------agaaaccaac---------agggattgccttagtaa--cgg
cgagtgaagcggcaaaagctcaaatttgaaatctggcac-cttt-ggtgtccgagttgta
atttgaagagggtaactttgagtttgg-tccttgcatatgttccttggaacaggacgtca
tagagggtgagaatcccg--ttctgtgaggtggcca--ttctcttgtaaagtgccttcga
agagtcgagttgtttgggaatgcagctctaagtgggtggtaaattccatctaaagctaaa
tattggcgagagaccgatagcgaacaagtacagtgatggaaagatgaaaagaactttgaa
aagagagtgaaaaagtacgtgaaattgttgaaagggaagggcttgaaatcagacttg-g-
taggcagtgatcaactatctcttg-ggattgtgcactcgctg-tttac-tgggccagtat
cggttttggcggtgagat-aatgg-cattggaatgtggctc---tt---cg---gagtg-
ttatagccttt-gt--tgatatcaccagtcgggaccgagga-----ccgcgc--------
-------------a--tttt-tgc---taggatactggcgtaatgattttaagccacccg
tcttgaaacacggaccaaggagtctaacgtctatgcgagtgtttgggtgtaaaacccgt-
acgcgtaatgaaagtgaacgtaggtgagggccccgca------a-ggggtgcatcatcga
ccgatcctgatgttttcggatggatttgagtaagagcatagctgttgggacccgaaagat
ggtgaactatgcctgaatagggtgaagccagaggaaactctggtggaggctcgtagcggt
tctgacgtgcaaatcgatcgtcaaatttgggtataggggcgaaagactaatcga
>Sugiyamaella_bielyi_CBS_18148
------------------------------------------------------------
------------------------------------------------------------
-------------------------------------------------aa---------
-------------------------------------------------t-g--------
---a-aaag-------------------catct----ta-----gcttt-----------
-----------------t------------------------------------------
----------------------------------------ttga----------------
----------------------------------------gtgaac--------------
----a-------taaa-----------------tcatgctt-agg---------------
--ct-------g----------a---a--cg---ta------------------------
--------------------------------------------a-------gtt-----
----------tg--gcca--------------ac--------------------------
------------------------aaac------------tattaa--------acttt-
------------tg--tggg---------------t-a-----t--aaaa---------t
tgaa-aaatttaaaactttcaacaacggatctcttggttctcgcatcgatgaagaacgca
gcga---aacgc----------gatatgtaatgtgaattgcagaa---tgtgaatcatcg
aa-------tctttgaacgcacattgcgctctctgg-----------tattccaga----
---gagcatacctgtttgagcgtcagttca--ttctcaaa---gga--------------
---------------aa----ct-ttggtat----------tgg-----c-------tga
at---aaga--------gtattag----ctgaaagatattg--gt------tag------
--------------aacga-t-gtaa----taag---------------at--t------
---------------tcat------ct--agctaa--------ct-ttaa-------tc-
---------------------atttttt----taagttgacctcaaa------tcaggta
agattacccgc-t-----gaacttaagcatatcaataagcggag---gaaaagaaaccaa
cagg--gattgc----c---ttagtaacggcgagtgaagcggcaaaagctc-aaatttga
aatctga---cgc-----aagtccgagt---------------tgtaatt-tgaag----
------------------------------------------------------------
------------------------------------------------------------
------------------------------------------------------------
------------------------------------------------------------
------------------------------------------------------------
------------------------------------------------------------
------------------------------------------------------------
-----aagg---------------------------------------------------
------------------------------------------------------------
------------------------------------------------------------
------------------------------------------------------------
---------------------------------------------taat-----------
------------------------------------------------------------
------------------------------------------------------------
------------------------------------------------------------
------------------------------------------------------------
------------------------------------------------ttttg--g----
--------------------------------------------------ggag--at--
------------------------------------------------------------
------------------------------------------------------------
-----------------gttga-----------------------caaaa----------
------------------------------------------------------------
-------------gttcctt-----------g------------gaacaggac-------
------------------------------------------------------------
------------------------ctgaaa----------gatattggttagc-------
----------gttgatgt--aa-----taagatt--------------------------
------------------------------ccatcta--------gc----------g--
-----------aa------------cc-g---------------------------t---
-------------aa--tca--------tttct------------------------gtt
gacctca--aatca-----ggtaagactacccgctgaacttaag----------catatc
aataa-------------------------gcg---------------------------
------------------------------------------------------------
------------------------------------gaggaaa-----------------
-------------------agaaaccaac---------agggattgccttagtaa--cgg
cgagtgaagcggcaaaagctcaaatttgaaatctggcgc-------aagcccgagttgta
atttgaagaaggtaatttttggagaaa-agtctgcgtaagttccttggaataggacgtca
tagagggtgagaatcccg--tgatgcggaccgctgt---ctccttgtaaaatgctttcga
agagtcgagttgtttgggaatgcagctctaagtgggtggtaaattccatctaaagctaaa
tattggcgagagaccgatagcgaacaagtacagtgatggaaagatgaaaagaactttgaa
aagagagtgaaaaagtacgtgaaattgttgaaagggaagggttttaagagagacttg-g-
gtggtagtgaacagccttcctttg-gggaggtgcactcgctg-ctgcc-tgggccaatgt
gggtttgcggagtaggac-aaaag-ggcaggaatgtggcca---tt---cg---tggtg-
ttatagcctgc-cc--caatactgctactgcggaccaagga-----acgcg---------
-------------a-------ttc---taggacattggcgtaatctctttaaaccacccg
------------------------------------------------------------
------------------------------------------------------------
------------------------------------------------------------
------------------------------------------------------------
------------------------------------------------------
>D._transvaalensis_CBS_6663T
------------------------------------------------------------
------------------------------------------------------------
------------------------------------------------------------
------------------------------------------------------------
------------------------------------------------------------
------------------------------------------------------------
------------------------------------------------------------
------------------------------------------------------------
------------------------------------------------------------
------------------------------------------------------------
------------------------------------------------------------
------------------------------------------------------------
------------------------------------------------------------
------------------------------------------------------------
------------------------------------------------------------
------------------------------------------------------------
------------------------------------------------------------
------------------------------------------------------------
------------------------------------------------------------
------------------------------------------------------------
------------------------------------------------------------
------------------------------------------------------------
------------------------------------------------------------
------------------------------------------------------------
------------------------------------------------------------
------------------------------------------------------------
------------------------------------------------------------
------------------------------------------------------------
------------------------------------------------------------
------------------------------------------------------------
------------------------------------------------------------
------------------------------------------------------------
------------------------------------------------------------
------------------------------------------------------------
------------------------------------------------------------
------------------------------------------------------------
------------------------------------------------------------
------------------------------------------------------------
------------------------------------------------------------
------------------------------------------------------------
------------------------------------------------------------
------------------------------------------------------------
------------------------------------------------------------
------------------------------------------------------------
------------------------------------------------------------
------------------------------------------------------------
------------------------------------------------------------
------------------------------------------------------------
------------------------------------------------------------
------------------------------------------------------------
------------------------------------------------------------
------------------------------------------------------------
------------------------------------------------------------
------------------------------------------------------------
------------------------------------------------------------
------------------------------------------------------------
------------------------------------------------------------
------------------------------------------------------------
------------------------------------------------------------
---------------------aaaccaac---------agggattgccttagtaa--ctg
cgagtgaagcggcaaaagctcaaatttgaaatctggcgtccttg-ggcgtccgagttgta
atttgaagaaagtaactttgaggctgg-cccttgcatatgttccttggaacaggacgtca
tagagggtgagaatcccgtatatggtggggtgccca--gtttcttgtaaagtgctttcga
agagtcgagttgtttgggaatgcagctctaagtgggtggtaaattccatctaaagctaaa
tattggcgagagaccgatagcgaacaagtacagtgatggaaagatgaaaagaactttgaa
aagagagtgaaaaagtacgtgaaattgttgaaagggaagggcttgaaatcagacttg-g-
tattcagtgatcaactgcctcttg-gggttgtgcactcgctg-tttac-tgggccagcat
cggtttggacggtgagat-aatga-cattggaatgtggcttagctt---cggttgagtg-
ttatagccttt-gt--tgatatcaccagtctggaccgagga-----ccgcgc--------
-------------a--ttt--tgc---taggatgctggcgtaatgattttaagccacccg
tcttgaaacacggaccaaggagtctaacgtctatgcgagtgtttgggtgtaaaacccgt-
acgcgtaatgaaagtgaacgtaaatgagggccct-c-------a-cgggtgcatcattga
ccgatcctgatgttttcggatggatttgagtaagagcatagctgttgggacccgaaagat
ggtgaactatgcctgaatagggtgaagccagaggaaactctggtggaggctcgtagcggt
tctgacgtgcaaatcgatcgtcaaatttgggtataggggcgaaagactaatcga
>Sugiyamaella_americana_CBS_10352T
------------------------------------------------------------
------------------------------------------------------------
--------aacaagg---------------------------------------------
-------------tt----------------------------------t-c--------
---c-gtag-------------------g---t----ga-a---cctgc-----------
-----------------g-----------gaa----------------------------
----------------ggatcatt---------------atagagtgc---g--------
------taa-----gc--------at-----t-t-act--gtgaac--------------
-------------------------------------gg---cga---------------
-agcga-----a----------g---c--ag---ctt-----------------------
-t------------------------------------------a-----gctgc-----
----------tg-agcga------t------tg-------------------ct-----t
----tggc-----t----------aggcgac---------tagcc---------aacaa-
---a--------cttctaaa-----------ata-ttg-----t--gggtatta-----c
ta--tgaaattaaaactttcaacaacggatctcttggttctcgcatcgatgaagaacgca
gcga---aacgc----------gatatgtaatgtgaattgcagaa---tgtgaatcatcg
aa-------tctttgaacgcacattgcaccctctgg-----------tattccaga----
---gggtatacctgtttgagcgtcagttca--ttctcaaa---gga--------------
---------------aa----ct-ttggtat----------tgg-----c-------t--
------------------------------------------------------------
------------------g-a-ataa----------------------------------
-------------a-gtat------c--------g--------gc---------------
-------------------------------------tgaaa-ggaa-------------
------------------------------------------------------------
--------------------tt--------------------------------------
-----gg-----------------------------------------------------
------------------------------------------------------------
------------------------------------------------------------
------------------------------------------------------------
------------------------------------------------------------
------------------------------------------------------------
------------------------------------------------------------
------------------------------------------------------------
------------------------------------------------------------
------------------------------------------------------------
------------------------------------------------------------
------------------------------------------------------------
------------------------------------------------------------
------------------------------------------------------------
------------------------------------------------------------
------------------------------------------------------------
------------------------------------------------------------
------------------------------------------------------------
------------------------------------------------------------
------------------------------------------------------------
------------------------------------------------------------
------------------------------------------------------------
------------------------------------------------------------
----------------ttag----------------------------------------
------------------------------------------------------------
------------------------------------------------------------
----------aacgatgt--aa-----taagatt--------------------------
------------------------------tcatcta--------gc----------t--
-----------aa------------ct-a---------------------------g---
-------------aa--ctc-----------------------tct-a-a-------gtt
gacctca--aatca-----ggtaagactacccgctgaacttaag----------catatc
aataa-------------------------------------------------------
------------------------------------------------------------
------------------------------------------------------------
---------------------aaaccaac---------agggattgccttagtaa--cgg
cgagtgaagcggcaaaagctcaaatttgaaatctggcgc-------aagcccgagttgta
atttgaagaaggtaatttttgggaaga-tgtagacaaaagttccttggaacaggacgtca
tagagggtgagaatcccgt-tttgtt-tacctctct---ttccttgtaaaatgctttcga
agagtcgagttgtttgggaatgcagctctaagtgggtggtaaattccatctaaagctaaa
tattggcgagagaccgatagcgaacaagtacagtgatggaaagatgaaaagaactttgaa
aagagagtgaaaaagtacgtgaaattgttgaaagggaagggttttaagggagacttg-g-
ggggtaatgaacaattttcctttg-ggaaggtgcactcgtta-ttctc-tgggccaatat
gggtttgtggagtaggat-aaaag-ggaaggaatgtggcca---tt---cg---tggtg-
ttatagccttc-tc--caatactactaccgnngaccaagga-----aagcg---------
-------------a--t----ttc---taggatattggcgtaatccctttaaaccacccg
tcttgaaacacggaccaaggagtctaacgtctatgcgagtatttgggtgtaaaacccata
atgcgtaatgaaagtgaat-tagataagacggcg-c-------a-agctggcattatcga
ccgatcctgaagttctcggatggatttgagtaagagcatagctgttgggacccgaaagat
ggtgaactatgcctgaatagggtgaagccagaggaaactctggtggaggctcgtagcggt
tctgacgtgcaaatcgatcgtcaaatttgggtataggggcgaaagactaatc--
>Z._oftunensis_CBS_8129T
------------------------------------------------------------
------------------------------------------------------------
------------------------------------------------------------
------------------------------------------------------------
------------------------------------------------------------
------------------------------------------------------------
------------------------------------------------------------
------------------------------------------------------------
------------------------------------------------------------
------------------------------------------------------------
------------------------------------------------------------
------------------------------------------------------------
------------------------------------------------------------
------------------------------------------------------------
------------------------------------------------------------
------------------------------------------------------------
------------------------------------------------------------
------------------------------------------------------------
------------------------------------------------------------
------------------------------------------------------------
------------------------------------------------------------
------------------------------------------------------------
------------------------------------------------------------
------------------------------------------------------------
------------------------------------------------------------
------------------------------------------------------------
------------------------------------------------------------
------------------------------------------------------------
------------------------------------------------------------
------------------------------------------------------------
------------------------------------------------------------
------------------------------------------------------------
------------------------------------------------------------
------------------------------------------------------------
------------------------------------------------------------
------------------------------------------------------------
------------------------------------------------------------
------------------------------------------------------------
------------------------------------------------------------
------------------------------------------------------------
------------------------------------------------------------
------------------------------------------------------------
------------------------------------------------------------
------------------------------------------------------------
------------------------------------------------------------
------------------------------------------------------------
------------------------------------------------------------
------------------------------------------------------------
------------------------------------------------------------
------------------------------------------------------------
------------------------------------------------------------
------------------------------------------------------------
------------------------------------------------------------
------------------------------------------------------------
------------------------------------------------------------
------------------------------------------------------------
------------------------------------------------------------
------------------------------------------------------------
------------------------------------------------------------
---------------------aaaccaac---------agggattgccttagtag--cgg
cgagtgaagcggcaaaagctcaaatttgaaatctggtgc-tttc-agtacccgagttgta
atttgtag-aggtaactttgaacatga-gtcttgcataagttccttggaacaggacgtca
tagagggtgagaatcccgtttatggcaagaccccca--gttt-atgtaaagtgccttcga
agagtcgagttgtttgggaatgcagctctaagtgggtggtaaattccatctaaagctaaa
tatttgcgagagaccgatagcgaacaagtacagtgatggaaagatgaaaagaactttgaa
aagagagtgaaaaagtacgtgaaattgttgaaagggaagggcttgaaatcagacatg-g-
tattcagtgatcaacttcctttcg-gggttgtgcacttgctg-tttac-cgggccaacat
cagtttagagggtaggat-aatgg-tgaaagaatgtagctt--gtt---ta--caagtg-
ttatagctttt-at--tgatactgccactttggactgagga-----ccgcgc--------
-------------a--ttt--tgc---taggatgttggcgtaatggttttaagccacccg
tcttgaaacacggaccaaggagtctaacgcctatgcgagtgtttgggtgtaaaacccgt-
acgcgtaatgaaagtgaacgtagatgagggcctg-t-------a-tgggtgcatcatcga
ccgatcctgatgttttcagatggatttgagtaagagcatagttgttgggacccgaaagat
ggtgaactatgcctgaatagggtgaagccagaggaaactctggtggaggctcgtagcggt
tctgacgtgcaaatcgatcgtcgaatttgggtataggggcgaaagactaatcga
>Z._tannicola_CBS_6065T
------------------------------------------------------------
------------------------------------------------------------
---------acaagg---------------------------------------------
-------------tt----------------------------------t-c--------
---c-gtag-------------------g---t----ga-a---cctgc-----------
-----------------g-----------gaa----------------------------
----------------ggatcatt---------------attgaattt---ga-------
--tttttca-----tc--------at-----aat-tct--gtgaac--------------
---tt-------tata-----------------atttgctt-cca---------------
--tc-------a----------g---c--aa---cg------------------------
-------------a-----------------------a-----aa-----tttgt-----
----------tg--gtgg------t------cg-------------------tt-----t
----t--t-----t----------aaacacttt-aatt--ttttta--------aata--
---------------ctaaa-----------acc---a-----t--aagatttattaa-t
tg---aattttaaaactttcaacaacggatctcttggttctcgcatcgatgaagaacgca
gcaa---aatgc----------gatacgtagtgtgaattgcaaca--ttgtgaatcatcg
aa-------tctttgaacgcacattgcgccttttgg-----------tattccgaa----
---aggcatgtctgtttgagcgtcatttct--ttctcaaa---ata--------------
---------------aa-------------------------------------------
------------------------------------------------------------
------------------a-c---------------------------------------
------------------------------------------------------------
------------------------------------------------------------
------------t-----------------------------------------------
--------------------tt--------------------------------------
------------------------------------------------------------
------------------------------------------------------------
------------------------------------------------------------
------------------------------------------------------------
------------------------------------------------------------
------------------------------------------------------------
------------------------------------------------------------
------------------------------------------------------------
------------------------------------------------------------
------------------------------------------------------------
------------------------------------------------------------
------------------------------------------------------------
------------------------------------------------------------
------------------------------------------------------------
------------------------------------------------------------
------------------------------------------------------------
------------------------------------------------------------
------------------------------------------------------------
------------------------------------------------------------
------------------------------------------------------------
------------------------------------------------------------
------------------------------------------------------------
------------------------------------------------------------
----------------tttt----------------------------------------
------------------------------------------------------------
------------------------------------------------------------
---------------t--------------------------------------------
------------------------------ttaaa-------------------------
-----------aa------------aa---------------------------------
------------------------------------------------------------
------------------------------------------------------------
------------------------------------------------------------
------------------------------------------------------------
------------------------------------------------------------
---------------------------------------------------gtag--cgg
cgagtgaagcggcaaaagctcaaatttgaaatctggtac-tttc-ggtatccgagttgta
atttgtag-aggtaactttgaacatga-gtcttgcataagttccttggaaaaggacgtca
tagagggtgagaatcccgtttatggtaggaccccca---gtttgtgtaaagtgccttcga
agagtcgagttgtttgggaatgcagctctaagtgggtggtaaattccatctaaagctaaa
tatttgcgagagaccgatagcgaacaagtacagtgatggaaagatgaaaagaactttgaa
aagagagtgaaaaagtacgtgaaattgttgaaagggaagggctttaaatcagacatg-g-
tattcagtgatcagcttcctttcg-gggttgtgcactcgctg-tttac-cgggccaacat
cagtttagagggtaggat-aatag-taaaagaacgtagctt--gtt---ta--caagtg-
ttatagctttt-at--tgatactaccactctggactgagga-----ctgcgc--------
-------------a--ttttatgc---taggatgttggcgtaatggttttaagccacccg
tcttgaaacacggaccaaggagtctaacgcctatgcgagtgtttgggtgtaaaacccgt-
acgcgaaatgaaagtgaacgtaggtgagggcccg-t-------a-agggtgcatcatcga
ccgatcctgatgttttcagatggatttgagtaagagcatagttgytgggacccgaaagat
-----------------------------------------ggtg---------------
------------------------------------------------------
>Tortispora_ganteri_CBS_12581T
---------------------------------------------------------a--
--------acc---ct-c------------------------ttgct---ga--------
---------gcatgaaagttgtacaaacttggtcatttagaggaagtaaaagt-cg----
--taa---caaggta----------------------------------t-c--------
---t-gtag-------------------a---a----ga-a---tctgc-----------
-----------------a-----------gat----------------------------
----------------ggatcatt---------------ttcgagttt---at-------
-ttacattc-----tc--------ac-----c---ttt--gtgcaa--------------
---at-------tag------------------atgtggct-tgg---------------
--tc-------a----------g---c--g----c-------------------------
----------------------------------------------------tgc-----
----------tg--gcca--------------a-tg-----------------t-----t
----t--a-----t----------caattcaacaattt--taatt---------------
-------------ttctgaa-----------aca-a-a-----c--aaa----------c
aaaa-agtattaaaactttcagcaacggatctcttggttctcgcatcgatgaagaacgca
gcga---aacgc----------gatatgtaatgtgaattgcaagt-tttgtgaatcatcg
aa-------tttttgaacgcacattgcgccctttgg-----------cattccgaa----
---gggcatgcctgtctgagcgtcagtaca--ttctcata---ttct-------------
---------------------at-atggtga----------tggggctgt-------ccg
ttc--cgcg--------gacttct----ctgaaaagcattg--gc------aagcagccg
agcgtgtaaacggataggg-ttttac---tttga-----------tatcac--c------
---------------tcgt------tt--agt-gc---gt---ct-ttggtg-----ttg
g-cg---ggc---ccaat--aactcttcaactgactttgacatcaga------tcaggta
ggaatacccgc-t-----gaacttaagcatatcaataagcggag---gaaaagaaaccaa
cagg--gattgc----c---tcagtaacggcgag----------------c-gaatc---
--cttgac--cga----gaggtctgggtaatcttgttaaactccgtcgtgctggggata-
---------gag------ctttgcaattatt-----gctct-----tcaacgagga----
------attccttgtaagcacaagtcatcagcttgtgttg------aacgtgtccct---
--gcct-tt---------------------------------------------------
tgtaca----------------------------------------------cacc----
--------------------------------------------------------gccc
gtcgctactaccgattgaatggcttagtg---aggccttcgg--------acgt-gctct
ttagaggggca---------------------------acc--ct-------cttgc---
----tgagc-atgaaagtt-----------------------------------------
------------------------------------------------------------
----gtac------------------------------------------aaa--cttgg
tcattta--------------------gaggaagtaaaagt------cgtaaca------
----------aggtatc-------------tgtaga-agaatctgcaga-----------
--------------------------tgg-------------------------------
---------------------------------------------------atcattttc
gag-------------t--------------tta----------------ttt-------
------------------------------------------------------------
-----------acattctcacctttgtgca----aattagat---gtggcttg--gt---
--------------------------------cagcg------ctgctggccaatgtt--
-----------------------------------------------tatcaattcaaca
----attttaattttctg-aaacaaacaaacaaaaagtattaaaactttcagcaacggat
ctcttggttctcgcatcgatgaagaacgcagcgaaacgcgatatgtaatg-------tga
at-----tgcaagtt-ttgtgaatcatcga-------atttttga---------------
--acgcacattgcgcccttt-----------ggcatt-------ccgaagggcatgcctg
tctgagcgtcagtacattctcatattc---tat--atggtgatggggctgt--------c
cgt--------tccgcggacttctctgaaa----------agcattggcaagca------
gc-------cgagcgtgt--aaacggatagggttttactttgata----------tca--
----------------------------cctcgtttagt------gc----------gt-
--------ctttg------------gt-g---------------------------t---
-----------t-gg--cgg------g--ccc---aataactcttc-a-act-gac-ttt
gacatca--gatca-----ggtaggaatacccgctgaacttaag----------catatc
aataa-------------------------gcg---------------------------
------------------------------------------------------------
------------------------------------gaggaaa-----------------
-------------------agaaaccaac---------agggattgcctcagtaa--cgg
cgagcgaagcggcaaaagctcaaatttgaaatctggctc-cttt-ggagtccgagttgta
atttgaagaggat-actctggaagcat-tcgtagcatatgttccttggaacaggacgtca
tagagggtgacaaccccgttcatggttacgatttgt---ggacatgtagagttccttcta
agagtcgagttgtttgggaatgcagctctaagtgggtggtaggagccatctaaagctaaa
tattggcgagagaccgatagcgaacaagtacagtgatggaaagatgaaaagaactttgaa
aagagggtgaaacagtacgtgaaattgctgagagggaagcgtatgaaatcagacttg-a-
tttgtttcaatc-attgcctctcg-gggcggtgctcttg-gg-caagt-tgggccagcat
cagttttggcggcaggat-aatag-cttaggaatgtggctc---ct---cg---gagtg-
ttatagccttt-gt--tgatactgcctgccgggactgagga-----ccgcgc--------
----------------ttc--ggc---taggatgctggtaatatgatttt----------
------------------------------------------------------------
------------------------------------------------------------
------------------------------------------------------------
------------------------------------------------------------
------------------------------------------------------
>Tortispora_caseinolytica_CBS_7781T
---------------------------------------------------------a--
--------acc---ct-c------------------------ttgct---ga--------
---------gcatgaaagttgtacaaacttggtcatttagaggaagtaaaagt-cg----
--taa---caaggta----------------------------------t-c--------
---t-gtag-------------------a---a----ga-a---tctgc-----------
-----------------a-----------gat----------------------------
----------------ggatcatt---------------ttcgagttt---at-------
--tacattc-----tc--------ac-----c---ttt--gtgcaa--------------
----a-------tag------------------atgtggct-tgg---------------
--tc-------a----------g---c--g----c-------------------------
----------------------------------------------------cgc-----
----------tg--gcca--------------a-tg----------------tt-----t
----t--a-----t----------caattcaacaattt--tattt---------------
-------------ctctgaa-----------aca---a-----c--aaa----------c
aaaaaagtattaaaactttcagcaacggatctcttggttctcgcatcgatgaagaacgca
gcga---aacgc----------gatatgtaatgtgaattgcaagt-tttgtgaatcatcg
aa-------tttttgaacgcacattgcgccctttgg-----------cattccgaa----
---gggcatgcctgtctgagcgtcagtaca--ttctcata--------------------
-----------------------------------------------ttc-------c--
------------------------------------------------------------
------------------a-t-at------------------------------------
-----------------------------ggt-ga-------------------------
-------------------------------------------tggg-------------
--gctgtccgttc-----------------------------------------------
cgcg--gacttc----t---ctgaaaa-------------------------gcatt---
-----gg-----------------------------------------------------
------------------------------------------------------------
------------------------------------------------------------
------------------------------------------------------------
------------------------------------------------------------
------------------------------------------------------------
------------------------------------------------------------
------------------------------------------------------------
------------------------------------------------------------
------------------------------------------------------------
------------------------------------------------------------
------------------------------------------------------------
------------------------------------------------------------
------------------------------------------------------------
------------------------------------------------------------
------------------------------------------------------------
------------------------------------------------------------
------------------------------------------------------------
------------------------------------------------------------
------------------------------------------------------------
------------------------------------------------------------
---------------------------------------------caa------------
------------------------------------------------------------
-------------gcagccg-----------ag---------------------------
------------------------------------------------------------
------------------------------------------------------------
-------------cgtgt--aaacggatagggttttac-ttgata----------tca--
----------------------------cctcgtttagt------gc----------gt-
--------ctttg------------gt-g-------------------------------
-----------t-gg--cgg------g--ccc---aataactcttc-a-act-gac-ttt
gacatca--gatca-----ggtaggaatacccgctgaacttaag----------catatc
aataa-------------------------gcg---------------------------
------------------------------------------------------------
------------------------------------gaggaaaagaaaccaacagggatt
gcctcagtaacggcgagcgaaaaaccaac---------agggattgcctcagtaa--cgg
cgagcgaagcggcaaaagctcaaatttgaaatctggctc-cttt-ggagtccgagttgta
atttgaagaggat-actctggaagcat-tcgtagcatatgttccttggaacaggacgtca
tagagggtgacaaccccgttcatggttacgatttgt---ggacatgtagagttccttcta
agagtcgagttgtttgggaatgcagctctaagtgggtggtaggagccatctaaagctaaa
tattggcgagagaccgatagcgaacaagtacagtgatggaaagatgaaaagaactttgaa
aagagggtgaaaaagtacgtgaaattgctgagagggaagcgtatgaaatcagacttg-a-
tttgtttcaatc-attgcctctcg-gggcggtgctcttg-gg-cagat-tgggccagcat
cagttttggcggcaggat-aatag-cttaggaatgtggctc---ct---cg---gagtg-
ttatagccttt-gt--tgatactgcctgccgggactgagga-----ccgcgc--------
----------------ttc--ggc---taggatgctggtaatatgattttatacggcccg
tcttgaaacacggaccaaggagtctactatctatgcgagtgtttgggtgtaaaacccgt-
acgcgaaattaaagtgaacgtaggtaggagcttc-------------ggcgcactatcga
ccgatcctgatgttttcggatggatttgagtatgagcatagctggtggtacccgatagat
ggtgaactatgcctgaacaggatgaagccaaaggaaactttggtggaggtccgtcgtggt
tctgacgtgcaaatcgatcactgaatttgggcataggggcgaaagactaatcga
>Zygoascus_biomembranicola_CBS_14157T
------------------------------------------------------------
------------------------------------------------------------
------------------------------------------------------------
-------------tt----------------------------------t-c--------
---c-gtag-------------------g---t----ga-a---cctgc-----------
-----------------g-----------gaa----------------------------
----------------ggatcatt---------------actgaat--------------
--gataatt-----tc----a---ac-----a---ctt--gtgaat--------------
------------taaa----tt-t--------aatttgttt-ggg---------------
--tg-------a----------a---t--tt---c-------------------------
----------------------------------------------------ggt-----
----------tt--gccc--------------a-aa-----g---------att-----t
----t--t-----t----------aaaaacact----t--tattaa--------accaa-
------------tatctgag-----------------a--------aaatttta-----a
taaa-taaattaaaactttcaacaacggatctcttggttctcgcatcgatgaagaacgca
gcaa---aatgc----------gataagtaatgtgaattgcagaa--ttgtgaatcatcg
aa-------tctttgaacgcacattgcgccttttgg-----------tactccgaa----
---aggcatgcctgtttgagcgtcatttca--acttcaac---ttt--------------
---------------at----tg-ttggtat----------tggaatttc-------taa
ttctcttgg--------gaatcagttttctgaaatttaatg--gt------gaat-cttg
ttcaag--accaaataaaa-c-gtat----taggttttttccaactcgttt--tcc----
---------aa--g-gttt------tt--tactaaccggttctcc-ttaataaaacccc-
---------------------aatttt--------tttgacctcaaa------tcaagta
ggattacccgc-t-----gaacttaagcatatcaataagcggag---gaaaagaaaccaa
cagg--gattgc----c---ttagtagcggcgagtgaa----------ttt-ccgta---
-----gg---tg----------------------------------aacc-tg-------
------------------------------------------------------------
---------cggaag---------------------------------------------
--------g---------------------------------------------------
atcatt------------------------------------------------------
------------------------------------------------------------
-------------------------------------actga------------------
-------------------------------------------at---------------
-----gata-att-----------------------------------------------
-------------------------tcaa-------------------------------
-------c------------------------------------------ac-----ttg
t-----------------------------gaattaaa---------tttaat-------
----------ttgtttg-------------ggtga------atttcggt-----------
--------------------------ttg-------------------------------
---------------------------------------------------cc------c
aaa-------------g-------------at------------------ttt-------
------------------------------------------------------------
--------------ttaaaaacacttt--------attaaacc--aatatctg-------
-------------------------------------------agaaaatttta--at--
------------------------------------------------------------
-------------------------------aaataaa-ttaaaactttcaacaacggat
ctcttggttctcgcatcgatgaagaacgcagcaaaatgcgataagtaatg-------tga
at-----tgcagaa--ttgtgaatcatcga-------atctttga---------------
--acgcacattgcgcctttt-----------ggtact-------ccgaaaggcatgcctg
tttgagcgtcatttcaacttcaacttt--attg--ttggtattggaatttctaattctct
tgggaatc--------agtttt--ctgaaatttaatggtgaatcttgttcaa--------
----------gaccaaat-aaaacgtattaggtt--------------------------
------------------------------ttttcca--------ac----------t--
-----------cg------------tt-t---------------------------tcca
aggttttttact-aa--ccg------gttctccttaataaaacccc-a-att---ttttt
gacctca--aatca-----agtaggattacccgctgaacttaag----------catatc
aataa-------------------------gcg---------------------------
------------------------------------------------------------
------------------------------------gaggaaa-----------------
-------------------agaaaccaac---------agggattgccttagtag--cgg
cgagtgaagcggcaaaagctcaaatttgaaatctggcac-tttc-agtgtccgagttgta
atttgtagaa-gtaactttggatttgg-tccttgcataagttccttggaataggacgtca
tagagggtgagaatcccgtttatggtgaggatacca--tttctttgtaaagtgctttcga
agagtcgagttgtttgggaatgcagctctaagtgggtggtaaattccatctaaagctaaa
tattggcgagagaccgatagcgaacaagtactgtgaaggaaagatgaaaagaactttgaa
aagagagtgaaaaagtacgtgaaattgttgaaagggaagggcttgaaatcagacttg-g-
tattcagtgatcaattacctttcg-gggtggtgcactcgctg-tttac-tgggccaacat
cggtttgagcggtaggat-aatga-ctttggaatgtggctc---ct---cg---gagtg-
ttatagccttt-gt--tgatactaccagtttggaccgagga-----ccgcgt--------
-------------c--tttt-gac---taggatgttggcgtaatggttttaagccac---
------------------------------------------------------------
------------------------------------------------------------
------------------------------------------------------------
------------------------------------------------------------
------------------------------------------------------
>_Sugiyamaella_amazoniana_CBS_18112
------------------------------------------------------------
------------------------------------------------------------
----------tgcgg----------------------------------aa---------
------------gga----------------------------------t-cat------
taat-gagt-------------------g---c----ga-a---agcat-----------
-----------------t-----------ta-----------------------------
--------------------cg--------------------------------------
----------------------------------------gtgaa---------------
-------------aga----at-t--------a--ttgttt-tgg---------------
--ct-------a----------g---g--tt---t-------------------------
----------------------------------------------------aac-----
----------ta--gcca--------------g-tc-----t---------att-----c
----t--a-----t----------atacttatt----t--t-----------------a-
------------tgttt-----------------------------aaatttta------
------aaattaaaactttcaacaacggatctcttggttctcgcatcgatgaagaacgca
gcga---aacgc----------gatatgtaatgtgaattgcagaa---tgtgaatcatcg
aa-------tctttgaacgcacattgcaccctctgg-----------cattccgga----
---gggtatacctgtttgagcgtcagttca--ttctcaaa---gga--------------
---------------aa----ct-ttggtgt----------tgg-----c-------tga
at---aaga--------gtatcgg----ctgaaagatattg--gt------tagc-gttg
------------------a-t-gtaa----taag---------------at--tc-----
----------------cat------ct--agcgaa--------cc-gtaa-------tc-
---------------------atttct--------gttgacctcaaa------tcaggta
agactacccgc-t-----gaacttaagcatatcaataagcggag---gaaaagaaaccaa
cagg--gattgc----c---ttagtaacggcgagtgaagcggcaaaagctc-aaatttga
aatctgg---cgc-----aagcccgagt---------------tgtaatt-tgaag----
------------------------------------------------------------
--------aaggtaa----------------tttttggaga----aaa---gtctgc---
--gt---aa---------------------------------------------------
gttcct------------------------------------------------------
------------------------------------------------------------
-------------------tggaatag-g---acgtcataga------------------
----gg-------------------------------------gt---------------
-----gaga-atc-----------------------------------------------
-------------------------ccgtg------------------------------
----atgc------------------------------------------gga----ccg
ctgtctcc------------------ttgtaaatgaaaagca----tcttagc-------
----------ttttttg-------------agtgaacataaatcatgct-----------
--------------------------tag-------------------------------
---------------------------------------------------gc------t
gaa-------------c-------------gtaa----------------gtt-------
------------------------------------------------------------
--------------tggccaacaaact--------attaaact------tttg-------
-------------------------------------------tgggtataaaa--tt--
------------------------------------------------------------
-------------------------------gaaaaat-ttaaaactttcaacaacggat
ctcttggttctcgcatcgatgaagaacgcagcgaaacgcgatatgtaatg-------tga
at-----tgcagaa---tgtgaatcatcga-------atctttga---------------
--acgcacattgcgctctct-----------ggtatt-------ccagagagcatacctg
tttgagcgtcagttcattctcaaagga--aact--ttggtattgg--------------c
tgaataag--------agtattagctgaaa----------gatattggttag--------
----------aacgatgt-aa------taagatt--------------------------
------------------------------tcatcta--------gc----------t--
-----------aa------------ct-t-------------------------------
-----------t-aa--tca--------tttttttaa--------------------gtt
gacctca--aatca-----ggtaagattacccgctgaacttaag----------catatc
aataa-------------------------gcg---------------------------
------------------------------------------------------------
------------------------------------gaggaaa-----------------
-------------------agaaaccaac---------agggattgccttagtaa--cgg
cgagtgaagcggcaaaagctcaaatttgaaatctgacgc-------aagtccgagttgta
atttgaagaaggtaatttttggggaga-tgttgacaaaagttccttggaacaggac----
------------------------------------------------------------
------------------------------------------------------------
------------------------------------------------------------
------------------------------------------------------------
------------------------------------------------------------
------------------------------------------------------------
------------------------------------------------------------
------------------------------------------------------------
------------------------------------------------------------
------------------------------------------------------------
------------------------------------------------------------
------------------------------------------------------------
------------------------------------------------------
>Sp._silvicola_CBS_11952T
------------------------------------------------------------
----------c---ct-caa---------------------atcact-------------
---------ctttgg---------------------------------caa---cg----
-----------accc----------------------------------c-t--------
---t-gtcacagtaaamataggaggacag--ct----gaaag-aagctc-----------
-----------------------------tatt---------------------------
----------------agat----------------------------------------
------------------------ac-----a----------gga---------------
---------------------------------------gc-aga---------------
--tgat-acagt----------a---t--t-----a------------------------
-----------------g--a-----------------------a-----gatataaa--
---------ttt--gcca-------------gg---------------------------
---------------------------------------------a-------a---aa-
----------------tgga--------a--accm-----------aaa-----------
-----atgatagggg-----------gaat---------------tggaggt----ttta
tcaaggtaaagcaatatgatcagatacttatagaaatttgtggaa---aaaaggctatag
gtacagtattagtaggacctacacc-tgtcaacataattggacgaaatatgttgactcag
attggttgtac---tttaaatttcaagg-------ttaaa--------------------
--------------cag-------tggccat----------tga-----cagaagaaaaa
at---aaaa--------gcattaa----cagaaattt------gt------aaag-----
----------------aga-t-ggaagaggaagg--------------------------
---------aa-aa-atct------caaaaattgg---g----cc-tgaaaa-----tc-
-------------------------------------------catacaatactccagta
------tttgc-tataaagaa--aaaggacagcaccaaatggag---r-----aaattag
ta----gatttc----ag-r--------------------------------gagctya-
-ataaaagaactc----aggact-------------------------tt-tggga----
------------------------------------------------------------
--------agttcaa----------------tt---------------------------
------agg---------------------------------------------------
aatacc------------------------------------------------------
------------------------------------------------------------
gcatcca-------------------------------------------gcag-gttta
aaaaaga-----------------------------------------------------
-----aaaa-atc-----------------------------------------------
------------------------agtaac------------------------------
---agtac-----------------------------------------tag-----atg
t---------------------------------ggga----------------------
------------------------------gatgcatat--ttttcagt-----------
--------------------------t---------------------------------
---------------------------------------------------cctttagat
gaa-------------a----------------r----------------ctt-------
------------------------------------------------------------
--------------tagaaartatactgc------att-cacc---ataccta--gt---
--------------------------------at---a----aacaatgagaca--cc--
------------------------------------------------------------
------------------------------------------------------aggaat
c----agatatcagtacaatg-----tgctaccaca--------gggatggaaaggatca
ccggcaatat-------tccagagtagcatgacaaaaatcttagagccctttagaataaa
aaatccagaaatggttatct-----------atcaata-----catggatgac-------
-----------------------------------ttgt--atgta--------------
----------------ggatctgatttaga----------aata--gggcag--------
----------cacagaataaaaatag-aggagct----------a----------aga--
----------------------------rctcatc-------------------------
-----------tg------------tt---------------------------------
--g----------ag--ctg-----gg--------------------------gatttac
tacacca--gataaaaagcatcaraaggaacctcca-------------------atatc
aataa-------------------------gcg---------------------------
------------------------------------------------------------
------------------------------------gaggaaa-----------------
-------------------agaaaccaac---------cgggattgccttagtaa--cgg
cgagtgaagcggcaaaagctcaaatttgaaatctggcgc-cttt-ggtgtccgagttgta
atttgaagaaagtaacttttggaatga-gccttgcataagttccttggaataggacgtca
tagagggtgagaatcccgtttatggtggggtattca--tttcaatgtaaagtgctttcga
agagtcgagttgtttgggaatgcagctctaagtgggtggtaaattccatctaaagctaaa
tattggcgagagaccgatagcgaacaagtacagtgatggaaagatgaaaagaactttgaa
aagagagtgaaaaagtacgtgaaattgttgaaagggaagggcttgaaatcagacttg-g-
tattcagtgatcagcaatctcttg-gggttgtgcacttgctg-tttac-tgggccagcat
cggttttgacggtgggat-aatag-cttaggaatgtggctc---ct---cg---gagtgt
ttatagccttt-gt--tgataccaccagtcgagatcgagga-----ccgcgc--------
-------------a--ttt--tgc---taggatgctggcgtaatgattttaagccacccg
tcttgaaacacggacca-------------------------------------------
------------------------------------------------------------
------------------------------------------------------------
------------------------------------------------------------
------------------------------------------------------
