# Supplementary material for: The ambrosial mycobiota of Treptoplatypus oxyurus (Coleoptera, Platypodidae): a unique island of fungal diversity revealing Wilhelmdebeerea oxyuri gen. et sp. nov. (Ophiostomatales), and two new yeast species Blastobotrys sasensis sp. nov., and Sugiyamaella casensis sp. nov. (Dipodascales)
Source: IMA Fungus. 2026 Feb 16;17:e177075. doi: 10.3897/imafungus.17.177075 (PMC12930180; doi:10.3897/imafungus.17.177075)
Supplement: Supplementary material 11 — Curated alignment of ITS and LSU rDNA sequences used for phylogenetic analysis of Sugiyamaella [file imafungus-17-e177075-s011.fasta]

>Blastobotrys_indianensis_CBS_9600T
gtgaatttttctgattttgctttgg--gaatcaaaactttcaacaacggatctcttggtt
ctcgcatcgatgaagaacgcagcgaa--tgcatacgtaatgtgaattgcagaattttgtg
aatcatcgaa-ctttgaacgcacattgcgccttttgg--attccagaggcatgcttgttt
gagcgtcatttcttctcctta-gggttttc-------ggaggaaagg-aaagtgtttagg
ct-----------------------------------accactctgtgacctcaaaaacc
aac-gggattgcctcagtaa-ggcgagcgaagcggcaaaagctcaaatttgaaatctggc
gctttc-agcgtccgagttgtaatttgaagaa-gtaactttggagttgg-cctttgcaca
tgttccttggaacaggacatcatagagggtgagaatcccgtacatggtgaggtgccca-c
tctttgtaaagtactttccaagagtcgagttgtttgggaatgcagctctaagtgggtggt
aaattccatctaaggctaaatattggcgagagaccgatagcgaacaagtacagtgatgga
aagatgaaaagaactttgaaaagagagtgaaatagtacgtgaaattgttgaaagggaagg
gcttgaaatcagacttggcttgtagtgatcaactgtctcttg-ggactgtgcactcgctg
-cttgctaggccaacatcggttttggcggtaagataatgg-cagatgaatgtggctcaag
tg-ttatagcttct-g-tgatattgccagctgggaccgagg-actgcgc--taaggatgt
tggcgtaatgattttaagccacccgtcttgaaacacggaccaaggagtctaacgtctatg
cgagtgtttgggtgtaaaacccgt-acgcgtaatgaaagtgaacgtagaggagagcctt-
gggtgcatcctcgaccgatcctgaagtattcggatggatttgagtaagagcatagctgtt
gggacccgaaagatggtgaactatgcctgaatagggtgaagccagaggaaactctggtgg
aggctcgtagcgattctgacgtgcaaatcgatcgtcaaatttgggtataggggcgaaaga
ctaatcga
>Diddensiella_caesifluorescens_CBS_12613T
gtgaaca--ttttgacttactttgg-gaaatcaaaactttcaacaacggatctcttggtt
ctcgcatcgatgaagaacgcagcgaaacgcgatatgtaatgtgaattgcagaattttgtg
aatcatcgaatctttgaacgcacattgcgccctctggtattccggagggcatacctgttt
gagcgtcattactctctcaaa-tttggtttttcgaatgaaaagtaac-aacgtattaggt
tttaccaactcg---gtttgacctcaaatcaggcaggattacccgctgaacttaaaaacc
aacagggattgccttagtaactgcgagtgaagcggcaaaagctcaaatttgaaatctggc
gtctttgggcgtccgagttgtaatttgaagaaggtaactttgggattgg-cccttgcata
tgttccttggaacaggacgtcatagagggtgagaatcccgtatatggtgaggtgtccatt
cccttgtaaagtgccttcgaagagtcgagttgtttgggaatgcagctctaagtgggtggt
aaattccatctaaagctaaatattggcgagagaccgatagcgaacaagtacagtgatgga
aagatgaaaagaactttgaaaagagagtgaaaaagtacgtgaaattgttgaaagggaagg
gcttgaaatcagacttggtattcagtgatcaactgcctctcg-gggttgtgcactcgctg
-tttactgggccagcatcggtttgaacggtgagataataa-ctttggaacgtggctcgag
tg-ttatagccttt-gttgatatcaccagtttggaccgagg-accgcgcgaataggatgc
tggcgtaatgattttaagccac--------------------------------------
------------------------------------------------------------
------------------------------------------------------------
------------------------------------------------------------
------------------------------------------------------------
--------
>D._luoyangensis_NYNU_201074
gtgaactttattgattttactttgg-gaattcaaaactttcaacaacggatctcttggtt
ctcgcatcgatgaagaacgcagcgaaacgcgatatgtaatgtgaattgcagaattttgtg
aatcatcgaatctttgaacgcacattgcgccctctggtattccggagggcatacctgttt
gagcgtcatttccctctcaaa-tttggtatgtttgttgaaatgcaac-aacgtattaggt
tttaccaactcg---gtttgacctcaaatcaggcaggactacccgctgaacttaaaaacc
aacagggattgccttagtaactgcgagtgaagcggcaaaagctcaaatttgaaatctggc
gtctttgggcgtccgagttgtaatttgaagaaagtaactttgaggttgg-cccttgcata
tgttccttggaacaggacgtcatagagggtgagaatcccgtatatggtggggagcccaat
ttcttgtaaagtgctttcgaagagtcgagttgtttgggaatgcagctctaagtgggtggt
aaattccatctaaagctaaatattggcgagagaccgatagcgaacaagtacagtgatgga
aagatgaaaagaactttgaaaagagagtgaaaaagtacgtgaaattgttgaaagggaagg
gcttgaaatcagacttggtattcagtgatcaactgcctttcg-gggttgtgcactcgctg
-tttactgggccagcatcggtttggacggtgagataatag-cattggaatgtggcttgag
tg-ttatagccttt-gttgatatcaccagtctggaccgagg-accgcgcttttaggatgc
tggcgtaatgattttaagccac--------------------------------------
------------------------------------------------------------
------------------------------------------------------------
------------------------------------------------------------
------------------------------------------------------------
--------
>D._sanijacobensis_CBS_8183T
gtgaactttattgattttattttgg-gaattcaaaactttcaacaacggatctcttggtt
ctcgcatcgatgaagaacgcagcgaaacgcgatatgtaatgtgaattgcagaattttgtg
aatcatcgaatctttgaacgcacattgcgccctctggtattccggagggcatacctgttt
gagcgtcatttccttctcaaa-tttggtgtaagtgttgaaatgcaac-aacgtattaggt
tctaccaactcg---agttgacctcaaatcagcaga----------------tagcgact
aacagggattgccttagtaactgcgagtgaagcggcaaaagctcaaatttgaaatctggc
gtccttgggcgtccgagttgtaatttgaagaaggtaactttgagattgg-cccttgcata
tgttccttggaacaggacgtcatagagggtgagaatcccgtatatggtggggagtccaat
ttcttgtaaagtgctttcgaagagtcgagttgtttgggaatgcagctctaagtgggtggt
aaattccatctaaagctaaatattggcgagagaccgatagcgaacaagtacagtgatgga
aagatgaaaagaactttgaaaagagagtgaaaaagtacgtgaaattgttgaaagggaagg
gcttgaaatcagacttggtattcagtgatcaactgcctttcg-gggttgtgcactcgctg
-tttactgggccagcatcggtttgaacggtgagataatag-cattggaatgtggctcgag
tg-ttatagccttt-gttgatatcaccagtttggaccgagg-accgcgcttataggatgc
tggcgtaatgattttaagccacccgtcttgaaacacggaccaaggagtctaacgtctatg
------------------------------------------------------------
------------------------------------------------------------
------------------------------------------------------------
------------------------------------------------------------
--------
>Middelbovenomyces_petrohuensis_CBS_8173T
gtgaactttttaaacattgctttgc-gatattaaaactttcaacaacggatctcttggtt
ctcgcatcgatgaagaacgcagcgaaacgcgatatgtaatgtgaattgcagaattttgtg
aatcatcgaatctttgaacgcacattgcgccctctggtattccggagggcatatctgttt
gagcgtcatttctttctcaaa-tttggtttgaaaattgaaatgaaac-aacgtattaggt
tttaccaactcg---gtttgacctcaaatcagataagaatacccgctgaacttaaaaacc
aacagggattgccttagtaacggcgagtgaagcggcaaaagctcaaatttgaaatctggc
gtcttt-ggcgtctgagttgtaatttgaagaaggtaactttgggtttgg-cctttgttta
tattccttggaataggatgtcatagagggtgagaaccccgtattcgacaaggtgcccatt
cctatgtaaagtgctttcgaagagtcgagttgtttgggaatgcagctctaagtgggtggt
aaattccatctaaagctaaatattggcgagagaccgatagcgaacaagtacagtgatgga
aagatgaaaagaactttgaaaagagagtgaaaaagtacgtgaaattgttgaaagggaagg
gcttgaactcagacttggtattcagtgatcaactatctcttgtggattgtgcactcgctg
-tttactgggccaacatcggtttgaacggtgagataatga-ctttggaacgtggcttgag
tg-ttatagccttg-gttgatatcaccagtttggaccgagg-tctgcgcttttaggatgt
tggcgtaatgattttaagccgcccgtcttgaaacacggaccaaggagtctaacgtctatg
cgagtgtttgggtgtaaaacccgt-acgcgaaatgaaagtgaacgtaggtgagagccctc
gggtgcatcatcgaccgatcctgatgttttcggatggatttgagtaagagcatagctgtt
gggacccgaaagatggtgaactatgcctgaatagggtgaagccagaggaaactctggtgg
aggctcgtagcggttctgacgtgcaaatcgatcgtcaaatttgggtataggggcgaaaga
ctaatc-g
>Middelbovenomyces_tepae_CBS_5115T
gtgaatttattaaacattgc-ttgc-gatattaaaactttcaacaacggatctcttggtt
ctcgcatcgatgaagaacgcagcgaaacgcgatatgtaatgtgaattgcagaattttgtg
aatcatcgaatctttgaacgcacattgcgccctctggtattccggagggcatatctgttt
gagcgtcatttctttctcaaa-tttggttt---aattgaaatgaaac-aacgtattaggt
tttaccaactcg---agttgacctcaaatcagataagatt---------------aaacc
aacagggattgccttagtaacggcgagtgaagcggcaaaagctcaaatttgaaatctggc
gtcttt-ggcgtctgagttgtaatttgaagaaggtaactttgggtttgg-cctttgttta
tattccttggaacaggatgtcatagagggtgagaaccccgtattcgacaaggtgcccatt
cctatgtaaagtgctttcgaagagtcgagttgtttgggaatgcagctctaagtgggtggt
aaattccatctaaagctaaatattggcgagagaccgatagcgaacaagtacagtgatgga
aagatgaaaagaactttgaaaagagagtgaaaaagtacgtgaaattgttgaaagggaagg
gcttgaactcagacttggtattcagtgatcaactatctcttgtggattgtgcactcgctg
-tttactgggccaacatcggtttgaacggtgagataatga-ctctggaacgtggcttgag
tg-ttatagccttt-gttgatatcaccagtttggaccgagg-tctgcgcttttaggatgt
tggcgtaatgattttaagccgcccgtcttgaaacacggaccaaggagtctaacgtctatg
cgagtgtttgggtgtaaaacccgt-acgcgaaatgaaagtgaacgtaggtgagagccctc
gggtgcatcatcgaccgatcctgatgttttcggatggatttgagtaagagcatagctgtt
gggacccgaaagatggtgaactatgcctgaatagggtgaagccagaggaaactctggtgg
aggctcgtagcggttctgacgtgcaaatcgatcgtcaaatttgggtataggggcgaaaga
ctaatc-g
>Su._gymnensis_NRRL_Y-27117T
gtgaattt-aaattttttgctttgg-aaattcaaaactttcaacaacggatctcttggtt
ctcgcatcgatgaagaacgcagcgaaacgcgatatgtaatgtgaattgcagaattttgtg
aatcatcgaatctttgaacgcacattgcgccctctggtattccggagggcatacctgttt
gagcgtcagttcattctcaaa-ttggtata--ttgctgaaatataac-aacgtattaggt
tttaccaactcg-----ttgacctcaaatcaggcaggaatacccgctgaacttaaaaacc
ancagggattgccttagtaacggcgagtgaagcggcaaaagctcaaatttgaaatctggc
accttt-ggtgtccgagttgtaatttgaagaaggtaactttgagtttgg-tccttgcata
tgttccttggaacaggacgtcatagagggtgagaatcccg--ttctgtgaggtggccatt
ctcttgtaaagtgctttcgaagagtcgagttgtttgggaatgcagctctaagtgggtggt
aaattccatctaaagctaaatattggcgagagaccgatagcgaacaagtacagtgatgga
aagatgaaaagaactttgaaaagagagtgaaaaagtacgtgaaattgttgaaagggaagg
gcttgaaatcagacttggtattcagtgatcaactatctttcg-ggattgtgcactcgctg
-tttactgggccagtatcggttttgacggtgagataatgg-tgttggaatgtggctcgag
tg-ttatagccttc-attgatatcaccagttgggaccgagg-accgcgcttataggatac
tggcgtaatgattttaagccacccgtcttgaaacacggaccaaggagtctaacgtctatg
cgagtgtttgggtgtaaaacccgt-acgcgtaatgaaagtgaacgtaggtgagggccctc
gggtgcatcatcgaccgatcctgaagttttcggatggatttgagtaagagcatagctgtt
gggacccgaaagatggtgaactatgcctgaatagggtgaagccagaggaaactctggtgg
aggctcgtagcggttctgacgtgcaaatcgatcgtcaaatttgggtataggggcgaaaga
ctaatc-g
>Su._neomexicana_CBS_10349T
gtgaattaaaattattttgctttggaaaattcaaaactttcaacaacggatctcttggtt
ctcgcatcgatgaagaacgcagcgaaacgcgatatgtaatgtgaattgcagaattttgtg
aatcatcgaatctttgaacgcacattgcgccctctggtattccggagggcatacctgttt
gagcgtcagttcattctcaaa-ttggtatg--gtgttgaaatataac-aacgtattaggt
tttaccaactcg---ttttgacctcaaatcaggcaggactacccgctgaacttgaaaacc
aacagggattgccttagtaacggcgagtgaagcggcaaaagctcaaatttgaaatctggc
accttt-ggtgtccgagttgtaatttgaagaaggtaactttgagtttgg-tccttgcata
tgttccttggaacaggacgtcatagagggtgagaatcccg--ttctgtgaggtggccatt
ctcttgtaaagtgctttcgaagagtcgagttgtttgggaatgcagctctaagtgggtggt
aaattccatctaaagctaaatattggcgagagaccgatagcgaacaagtacagtgatgga
aagatgaaaagaactttgaaaagagagtgaaaaagtacgtgaaattgttgaaagggaagg
gcttgaaatcagacttggtattcagtgatcaactttctttcg-ggaatgtgcactcgctg
ttttactgggccagtatcggttttggcggtgagataatgg-tgttggaatgtggctcgag
tg-ttatagccttc-attgatatcaccagccgggaccgagg-accgcgcttgtaggatac
tggcgtaatgattttaagccacccgtcttgaaacacggaccaaggagtctaacgtctatg
cgagtgtttgggtgtaaaacccgt-acgcgtaatgaaagtgaacgtaggtgagggccccg
gggtgcatcatcgaccgatcctgaagttttcggatggatttgagtaagagcatagctgtt
gggacccgaaagatggtgaactatgcctgaatagggtgaagccagaggaaactctggtgg
aggctcgtagcggttctgacgtgcaaatcgatcgtcaaatttgggtataggggcgaaaga
ctaatc-g
>Su._pinicola_CBS_10348T
gtgaatt--aattaaattgctttgg-aaaatcaaaactttcaacaacggatctcttggtt
ctcgcatcgatgaagaacgcagcgaaacgcgatatgtaatgtgaattgcagaattttgtg
aatcatcgaatctttgaacgcacattgcgccctctggtattccggagggcatacctgttt
gagcgtcagttcattctcaaa-ttggtatt--tacctgaaatataac-aacgtattaggt
tttaccaactcg---atttgacctcaaatcaggcaggactacccgctgaacttgaaaacc
aacagggattgccttagtaacggcgagtgaagcggcaaaagctcaaatttgaaatctggc
accttc-ggtgtccgagttgtaatttgaagaaggtaactttgagtttgg-tccttgcata
tgttccttggaacaggacgtcatagagggtgagaatcccg--ttctgtgaggtggccatt
ctcttgtaaagtgctttcgaagagtcgagttgtttgggaatgcagctctaagtgggtggt
aaattccatctaaagctaaatattggcgagagaccgatagcgaacaagtacagtgatgga
aagatgaaaagaactttgaaaagagagtgaaaaagtacgtgaaattgttgaaagggaagg
gcttgaaatcagacttggtattcagtgatcagctttctttcg-ggattgtgcactcgctg
ttttactgggccagtatcggttttgacggtgagataatgg-tgttggaatgtggctcgag
tg-ttatagccttc-attgatatcaccagtcgggaccgagg-accgcgcttataggatac
tggcgtaatgattttaagccacccgtcttgaaacacggaccaaggagtctaacgtctatg
cgagtgtttgggtgtaaaacccgt-acgcgtaatgaaagtgaacgtaggtgagggccccg
gggtgcatcatcgaccgatcctgaagttttcggatggatttgagtaagagcatagctgtt
gggacccgaaagatggtgaactatgcctgaatagggtgaagccagaggaaactctggtgg
aggctcgtagcggttctgacgtgcaaatcgatcgtcaaatttgggtataggggcgaaaga
ctaatc-g
>Su._japonica_CBS_10554T
gtgaattaaatttattttgctttggaacattgaaaactttcaacaacggatctcttggtt
ctcgcatcgatgaagaacgcagcgaaacgcgatatgtaatgtgaattgcagaattttgtg
aatcatcgaatctttgaacgcacattgcgccctctggtattccggagggcatacctgttt
gagcgtcagttcattctcaac-ttggtata--gtggtgaaatataac-aacgtattaggt
tttaccaactcg-----------------------gaacagaaatctaaattt--aaacc
ancagggattgccttagtaacggcgagtgaagcggcaaaagctcaaatttgaaatctggc
ac--ta-gttgtccgagttgtaatttgaagaaggtatctttgggtttgg-tccttgcata
tgttccttggaacaggacgtcatagagggtgagaatcccg--ttctgtgaggtggccatt
ctcttgtaaagtgctttcgaagagtcgagttgtttgggaatgcagctctaagtgggtggt
aaattccatctaaagctaaatattggcgagagaccgatagcgaacaagtacagtgatgga
aagatgaaaagaactttgaaaagagagtgaaaaagtacgtgaaattgttgaaagggaagg
gcttgaaatcagacttggtattcagtgatcaactttctttcg-ggaatgtgcactcgctg
ttttactgggccagtatcggttttggcggtgagataatgg-tgtcggaatgtggctcgag
tg-ttatagccttc-attgatatcaccagccgggaccgagg-accgcgcttgtaggatac
tggcgtaatgattttaagccacccgtcttgaaacacggaccaaggagtctaacgtctatg
cgagtgtttgggtgtaaaacccgt-acgcgtaatgaaagtgaacgtaggtgagggccccg
gggtgcatcatcgaccgatcctgaagttttcggatggatttgagtaagagcatagctgtt
gggacccgaaagatggtgaactatgcctgaatagggtgaagccagaggaaactctggtgg
aggctcgtagcggttctgacgtgcaaatcgatcgtcaaatttgggtataggggcgaaaga
ctaatc-g
>Su._lignohabitans_NRRL_YB-1473T
gtgaataa-atttatcttgctttgg-aaattcaaaactttcaacaacggatctcttggtt
ctcgcatcgatgaagaacgcagcgaaacgcgatatgtaatgtgaattgcagaattttgtg
aatcatcgaatctttgaacgcacattgcgccctctggtattccggagggcatacttgttt
gagcgtcatttctttctcaaa-ttggtgta--aatttgaaatacaac-aacgtattaggt
tttaccaactcg-------gaacagaaattataaa------------------ataaacc
aacagggattgccttagtaacggcgagtgaagcggcaaaagctcaaatttgaaatctggc
accttt-ggtgtccgagttgtaatttgaagaaggtaactttgagtttgg-tccttgcata
tgttccttggaacaggacgtcatagagggtgagaatcccg--ttctgtgaggtggccatt
ctcttgtaaagtgctttcgaagagtcgagttgtttgggaatgcagctctaagtgggtggt
aaattccatctaaagctaaatattggcgagagaccgatagcgaacaagtacagtgatgga
aagatgaaaagaactttgaaaagagagtgaaaaagtacgtgaaattgttgaaagggaagg
gcttgaaatcagacttggtattcagtgatcaactatctttcg-ggattgtgcactcgctg
-tttactgggccagtatcggttttggcggtgagataatga-ctttggaatgtggctcgag
tg-ttatagccttt-gttgatatcaccagctgggaccgagg-accgcgcttttaggatac
tggcgtaatgattttaagccacccgtcttgaaacacggaccaaggagtctaacgtctatg
cgagtgtttgggtgtaaaacccgt-acgcgtaatgaaagtgaacgtaggtgagggccctc
gggtgcatcatcgaccgatcctgatgttttcggatggatttgagtaagagcatagctgtt
gggacccgaaagatggtgaactatgcctgaatagggtgaagccagaggaaactctggtgg
aggctcgtagcggttctgacgtgcaaatcgatcgtcaaatttgggtataggggcgaaaga
ctaatc-g
>Su._marionensis_NRRL_YB-1336T
gtgaatta-acaaactttgctttgg-aaattcaaaactttcaacaacggatctcttggtt
ctcgcatcgatgaagaacgcagcgaaacgcgatatgtaatgtgaattgcagaattttgtg
aatcatcgaatctttgaacgcacattgcgccctctggtattccggagggcatacctgttt
gagcgtcatttctttctcaaa-ttggtgtt--atgttgaaatacaac-aacgtattaggt
tttaccaactcg-------gaacagaaattataaa------------------ataaacc
aacagggattgccttagtaacggcgagtgaagcggcaaaagctcaaatttgaaatctggc
accttt-ggtgtccgagttgtaatttgaagaaggtaactttgagtttgg-tccttgcata
tgttccttggaacaggacgtcatagagggtgagaatcccg--ttctgtgaggtggccatt
ctcttgtaaagtgctttcgaagagtcgagttgtttgggaatgcagctctaagtgggtggt
aaattccatctaaagctaaatattggcgagagaccgatagcgaacaagtacagtgatgga
aagatgaaaagaactttgaaaagagagtgaaaaagtacgtgaaattgttgaaagggaagg
gcttgaaatcagacttggtattcagtgatcaactatctttcg-ggattgtgcactcgctg
-tttactgggccagtatcggttttgacggtgagataatga-ctttggaatgtggctcgag
tg-ttatagccttt-gttgatatcaccagttgggaccgagg-accgcgcttttaggatac
tggcgtaatgattttaagccacccgtcttgaaacacggaccaaggagtctaacgtctatg
cgagtgtttgggtgtaaaacccgt-acgcgtaatgaaagtgaacgtaggtgagggccctc
gggtgcatcatcgaccgatcctgatgttttcggatggatttgagtaagagcatagctgtt
gggacccgaaagatggtgaactatgcctgaatagggtgaagccagaggaaactctggtgg
aggctcgtagcggttctgacgtgcaaatcgatcgtcaaatttgggtataggggcgaaaga
ctaatc-g
>Su._novakii_NRRL_Y-27346T
gtgaaca--aacaaatttgctttgg-aaattcaaaactttcaacaacggatctcttggtt
ctcgcatcgatgaagaacgcagcgaaacgcgatatgtaatgtgaattgcagaattttgtg
aatcatcgaatctttgaacgcacattgcgccctctggtattccggagggcatacctgttt
gagcgtcagttccttctcaaa-ttggtgtg--aagctgaaatacaac-aacgtattaggt
tttaccaactcg---tttaaa--------------------------------ataaacc
aacagggattgccttagtaacggcgagtgaagcggcaaaagctcaaatttgaaatctggc
accttt-ggtgtccgagttgtaatttgaagaaggtaactttgagtttgg-tccttgcata
tgttccttggaacaggacgtcatagagggtgagaatcccg--ttctgtgaggtggccatt
ctcttgtaaagtgctttcgaagagtcgagttgtttgggaatgcagctctaagtgggtggt
aaattccatctaaagctaaatattggcgagagaccgatagcgaacaagtacagtgatgga
aagatgaaaagaactttgaaaagagagtgaaaaagtacgtgaaattgttgaaagggaagg
gcttgaaatcagacttggtattcagtgatcaactttctttcg-ggaatgtgcactcgctg
-tttactgggccagtatcggttttgacggtgagagaattg-caaaggaatgtggctcgag
tg-ttatagccttt-gtggatatcgccagttgggaccgagg-accgcgcttataggatac
tggcgtaatgattttaagccacccgtcttgaaacacggaccaaggagtctaacgtctatg
cgagtgtttgggtgtaaaacccgt-acgcgtaatgaaagtgaacgtaggtgagagccct-
gggtgcatcatcgaccgatcctgatgttttcggatggatttgagtaagagcatagctgtt
gggacccgaaagatggtgaactatgcctgaatagggtgaagccagaggaaactctggtgg
aggctcgtagcggttctgacgtgcaaatcgatcgtcaaatttgggtataggggcgaaaga
ctaatc-g
>D._transvaalensis_CBS_6663T
------------------------------------------------------------
------------------------------------------------------------
------------------------------------------------------------
------------------------------------------------------------
-------------------------------------------------------aaacc
aacagggattgccttagtaactgcgagtgaagcggcaaaagctcaaatttgaaatctggc
gtccttgggcgtccgagttgtaatttgaagaaagtaactttgaggctgg-cccttgcata
tgttccttggaacaggacgtcatagagggtgagaatcccgtatatggtggggtgcccagt
ttcttgtaaagtgctttcgaagagtcgagttgtttgggaatgcagctctaagtgggtggt
aaattccatctaaagctaaatattggcgagagaccgatagcgaacaagtacagtgatgga
aagatgaaaagaactttgaaaagagagtgaaaaagtacgtgaaattgttgaaagggaagg
gcttgaaatcagacttggtattcagtgatcaactgcctcttg-gggttgtgcactcgctg
-tttactgggccagcatcggtttggacggtgagataatga-cattggaatgtggcttgag
tg-ttatagccttt-gttgatatcaccagtctggaccgagg-accgcgcttttaggatgc
tggcgtaatgattttaagccacccgtcttgaaacacggaccaaggagtctaacgtctatg
cgagtgtttgggtgtaaaacccgt-acgcgtaatgaaagtgaacgtaaatgagggccctc
gggtgcatcattgaccgatcctgatgttttcggatggatttgagtaagagcatagctgtt
gggacccgaaagatggtgaactatgcctgaatagggtgaagccagaggaaactctggtgg
aggctcgtagcggttctgacgtgcaaatcgatcgtcaaatttgggtataggggcgaaaga
ctaatc-g
>Su._xylanicola_CBS_12683T
gtgaac---aaaattcttgctttggccaattcaaaactttcaacaacggatctcttggtt
ctcgcatcgatgaagaacgcagcgaaacgcgatatgtaatgtgaattgcagaattttgtg
aatcatcgaatctttgaacgcacattgcgccctctggtattccggagggcatacctgttt
gagcgtcatttctttctcaaa-ttggtgta--ccaatgacctcaaacaaatttatctggc
accgtcaatttg----tttgacctcaaatcaggcaggactacccgctgaacttagaaacc
aacagggattgccttagtaacggcgagtgaagcggcaaaagctcaaatttgaaatctggc
accttt-ggtgtccgagttgtaatttgaagagggtaactttgagtttgg-tccttgcata
tgttccttggaacaggacgtcatagagggtgagaatcccg--ttctgtgaggtggccatt
ctcttgtaaagtgccttcgaagagtcgagttgtttgggaatgcagctctaagtgggtggt
aaattccatctaaagctaaatattggcgagagaccgatagcgaacaagtacagtgatgga
aagatgaaaagaactttgaaaagagagtgaaaaagtacgtgaaattgttgaaagggaagg
gcttgaaatcagacttggtaggcagtgatcaactatctcttg-ggattgtgcactcgctg
-tttactgggccagtatcggttttggcggtgagataatgg-cattggaatgtggctcgag
tg-ttatagccttt-gttgatatcaccagtcgggaccgagg-accgcgcttttaggatac
tggcgtaatgattttaagccacccgtcttgaaacacggaccaaggagtctaacgtctatg
cgagtgtttgggtgtaaaacccgt-acgcgtaatgaaagtgaacgtaggtgagggccccg
gggtgcatcatcgaccgatcctgatgttttcggatggatttgagtaagagcatagctgtt
gggacccgaaagatggtgaactatgcctgaatagggtgaagccagaggaaactctggtgg
aggctcgtagcggttctgacgtgcaaatcgatcgtcaaatttgggtataggggcgaaaga
ctaatc-g
>Su._boreocaroliniensis_NRRL_YB-1835T
gtgaacttattggactttgctttgg--cgatcaaaactttcaacaacggatctcttggtt
ctcgcatcgatgaagaacgcagcgaaacgcgatatgtaatgtgaattgcagaattttgtg
aatcatcgaatctttgaacgcacattgcgccctctggtactccggagggcatacctgttt
gagcgtcatttctttctcaaa-ttggtgta--agttcgaaaggaaac-aacgtattaggt
tttaccaactcg---gtttgacctcaaatcaggcaagactacccgctgaacttgaaaacc
aacagggattgccttagtagcggcgagtgaagcggcaaaagctcaaatttgaaatctggc
gccttt-ggtgtccgagttgtaatttgaagaaggtaactttgagtggac-accttgctta
tgttccttggaacaggacgtcatagagggtgagaatcccg--tatggtggggcaagttca
ttcgtgtaaagtgctttcgaagagtcgagttgtttgggaatgcagctctaattgggtggt
aaattccatctaaagctaaatattggcgagagaccgatagcgaacaagtacagtgatgga
aagatgaaaagaactttgaaaagagagtgaaaaagtacgtgaaattgttgaaagggaagg
gcttgagatcagacttggtattcagtgatcaactttctttcg-ggaatgtgcactcgctg
-tttactgggccagtatcggttttggcggtgggataatgg-cgtaggaatgtggcttgag
tg-ttatagcctac-gttgataccaccagccgggaccgagg-accgcgcttttaggatac
tggcgtaatgattttaagccacccgtcttgaaacacggaccaaggagtctaacgtctatg
cgagtgtttgggtgtaaaacccgt-acgcgtaatgaaagtgaacgtaggtgagagccctt
gggtgcatcatcgaccgatcctgatgttctcggatggatttgagtaagagcatagctgtt
gggacccgaaagatggtgaactatgcctgaatagggtgaagccagaggaaactctggtgg
aggctcgtagcggttctgacgtgcaaatcgatcgtcaaatttgggtataggggcgaaaga
ctaatc-g
>Su._floridensis_NRRL_YB-3827T
gtgaacttattggactttgctttgg-ttgatcaaaactttcaacaacggatctcttggtt
ctcgcatcgatgaagaacgcagcgaaacgcgatatgtaatgtgaattgcagaattttgtg
aatcatcgaatctttgaacgcacattgcgccctctggtactccggagggcatacctgttt
gagcgtcatttctttctcaaa-ttggtgta--agttcgaaaggaaac-aacgtattaggt
tttaccaactcg---aatctataac----------------------------gtaaacc
aacagggattgccttagtagcggcgagtgaagcggcaaaagctcaaatttgaaatctggc
gccttt-ggtgtccgagttgtaatttgaagaaggtaactttgagtggac-accttgctta
tgttccttggaacaggacgtcatagagggtgagaatcccg--tatggtggggcaagttca
ttcatgtaaagtgctttcgaagagtcgagttgtttgggaatgcagctctaattgggtggt
aaattccatctaaagctaaatattggcgagagaccgatagcgaacaagtacagtgatgga
aagatgaaaagaactttgaaaagagagtgaaaaagtacgtgaaattgttgaaagggaagg
gcttgagatcagacttggtattcagtgatcaactttctttcg-ggaatgtgcactcgctg
-tttactgggccagtatcggttttggcggtgggataatga-cgtaggaatgtggcttgag
tg-ttatagcctgc-gttgataccaccagccgggaccgagg-accgcgcttttaggatac
tggcgtaatgattttaagccacccgtcttgaaacacggaccaaggagtctaacgtctatg
cgagtgtttgggtgtaaaacccgt-acgcgtaatgaaagtgaacgtaggtgagagccctt
gggtgcatcatcgaccgatcctgatgttctcggatggatttgagtaagagcatagctgtt
gggacccgaaagatggtgaactatgcctgaatagggtgaagccagaggaaactctggtgg
aggctcgtagcggttctgacgtgcaaatcgatcgtcaaatttgggtataggggcgaaaga
ctaatc-g
>Su._valdiviana_NRRL_Y-7791T
gtgaac---acggactttgctttggactgatcaaaactttcaacaacggatctcttggtt
ctcgcatcgatgaagaacgcagcgaaacgcgatatgtaatgtgaattgcagaattttgtg
aatcatcgaatctttgaacgcacattgcgccctctggtattccggagggcatacctgttt
gagcgtcatttctttctcaaa-ttggtatg--gattcgaaagaaaac-aacgtattaggt
tttaccaactcg---gtttgacctcaaatcaggcaagactacccgctgaacttgcatatc
aatagggattgccttagtagcggcgagtgaagcggcaaaagctcaaatttgaaatctggc
gccttt-ggtgtccgagttgtaatttgaagaaggtaacttttgagtagg-accttgctta
tgttccttggaacaggacgtcatagagggtgagaatcccg--tgtggcgaggcagcctac
tcaatgtaaagtgctttcgaagagtcgagttgtttgggaatgcagctctaagtgggtggt
aaattccatctaaagctaaatattggcgagagaccgatagcgaacaagtacagtgatgga
aagatgaaaagaactttgaaaagagagtgaaaaagtacgtgaaattgttgaaagggaagg
gctttagatcagacttggtattcagtgatcaactttctttcg-ggaatgtgcactcgctg
-tttactgggccagtatcggttttggcggtgggataatgg-cgtaggaatgtggcttgag
tg-ttatagcctac-gttgataccaccagccgggaccgagg-accgcgcttataggatac
tggcgtaatgattttaagccacccgtcttgaaacacggaccaaggagtctaacgtctatg
cgagtgtttgggtgtaaaacccgt-acgcgtaatgaaagtgaacgtaggtgagagccctg
gggtgcatcatcgaccgatcctgatgttctcggatggatttgagtaagagcatagctgtt
gggacccgaaagatggtgaactatgcctgaatagggtgaagccagaggaaactctggtgg
aggctcgtagcggttctgacgtgcaaatcgatcgtcaaatttgggtataggggcgaaaga
ctaatc-g
>Su._yunnanensis_NYNU_161059T
gtgaac---atggactttgctttggccagatcaaaactttcaacaacggatctcttggtt
ctcgcatcgatgaagaacgcagcgaaacgcgatatgtaatgtgaattgcagaattttgtg
aatcatcgaatctttgaacgcacattgcgccctctggtattccggagggcatacctgttt
gagcgtcatttctttctcaaa-ttggtatg--gattcgaaagaaaac-aacgtattaggt
tttaccaactcg---gtttgacctcaaatcaggcaagactacccgctgaacttaaaaacc
aacagggattgccttagtagcggcgagtgaagcggcaaaagctcaaatttgaaatctggc
gccttt-ggtgtccgagttgtaatttgaagaaggtaacttttgagtagg-accttgctta
tgttccttggaacaggacgtcatagagggtgagaatcccg--tatggcgaggcagcctgc
tcaatgtaaagtgctttcgaagagtcgagttgtttgggaatgcagctctaagtgggtggt
aaattccatctaaagctaaatattggcgagagaccgatagcgaacaagtacagtgatgga
aagatgaaaagaactttgaaaagagagtgaaaaagtacgtgaaattgttgaaagggaagg
gcttgagatcagacttggtattcagtgatcaactttctttcg-ggaatgtgcactcgctg
-tttactgggccagtatcggttttggcggtgggataattg-cgtaggaatgtggcttgag
tg-ttatagcctac-gtcgataccaccagctgggaccgagg-accgcgcttttaggatac
tggcgtaatgattttaagccac--------------------------------------
------------------------------------------------------------
------------------------------------------------------------
------------------------------------------------------------
------------------------------------------------------------
--------
>Su._xiaquanensis_NYNU_161041T
gtgaataa-aaacactttgctttggcaaattcaaaactttcaacaacggatctcttggtt
ctcgcatcgatgaagaacgcagcgaaacgcgatatgtaatgtgaattgcagaa-tttgtg
aatcatcgaatctttgaacgcacattgcgccctctggtattccggagggcatacctgttt
gagcgtcatttctttctcaaa-ttggtgta--aaaatgaaatacaac-aacgtattaggt
tttaccaactcg---atttgacctcaaatcaggcaggactacccgctgaacttaaaaacc
aacagggattgccttagtaacggcgagtgaagcggcaaaagctcaaatttgaaatctggt
accttt-ggtgcccgagttgtaatttgaagaaggtaactttgagaatgg-tccttgcata
tgttccttggaacaggacgtcatagagggtgagaatcccg--ttctgtgaggtggccatt
ttcttgtaaagtgctttcgaagagtcgagttgtttgggaatgcagctctaagtgggtggt
aaattccatctaaagctaaatattggcgagagaccgatagcgaacaagtacagtgatgga
aagatgaaaagaactttgaaaagagagtgaaaaagtacgtgaaattgttgaaagggaagg
gcttgaaatcagacttggtattcagtgatcaactatctttcg-ggattgtgcactcgctg
-tttactgggccagtatcggttttggcggtgagataatga-caatggaatgtggctcgag
tg-ttatagccttt-gttgatatcaccagccgggaccgagg-accgcgcttataggatac
tggcgtaatgattttaagccac--------------------------------------
------------------------------------------------------------
------------------------------------------------------------
------------------------------------------------------------
------------------------------------------------------------
--------
>Su._xylolytica_CBS_13493T
gtgaata--aacttatttgctttggcaaattcaaaactttcaacaacggatctcttggtt
ctcgcatcgatgaagaacgcagcgaaacgcgatatgtaatgtgaattgcagaattttgtg
aatcatcgaatctttgaacgcacattgcgccctctggtattccggagggcatacctgttt
gagcgtcagttccttctcaaa-ttggtgtg--taactgaaatacaac-aacgtattaggt
tttaccaactcg---atttgacctcaaatcaggcaggactacccgctgaacttagaaacc
aacagggattgccttagtaacggcgagtgaagcggcaaaagctcaaatttgaaatctggc
accttt-ggtgtccgagttgtaatttgaagaaggtaactttgagattgg-cccttgcata
tgttccttggaacaggacgtcatagagggtgagaatcccg--ttctgtggggtggccaat
ttcttgtaaagtgctttcgaagagtcgagttgtttgggaatgcagctctaagtgggtggt
aaattccatctaaagctaaatattggcgagagaccgatagcgaacaagtacagtgatgga
aagatgaaaagaactttgaaaagagagtgaaaaagtacgtgaaattgttgaaagggaagg
gcttgaaatcagacttggtattcagtgatcaactttctttcg-ggaatgtgcactcgctg
-tttactgggccagtatcggttttgacggtgagataattg-caaaggaatgtggctcgag
tg-ttatagccttt-gttgatatcgccagttgggaccgagg-accgcgcttttaggatac
tggcgtaatgattttaagccacccgt----------------------------------
------------------------------------------------------------
------------------------------------------------------------
------------------------------------------------------------
------------------------------------------------------------
--------
>Su._chilensis_CBS_8168T
gtgaattttatgaactttgctttgg-gaatttaaaactttcaacaacggatctcttggtt
ctcgcatcgatgaagaacgcagcgaattgcgataagtaatgtgaattgcagaa--ttgtg
aatcatcgaatttttgaacgcacattgcaccctctggtattccggggggtattcctgttt
gagcgtcagttctctctcaaa-ttggtata--aatttgaaatataac-aacgtattaggt
tttaccaactcg----------------------------------caaaacaataaacc
aacagggattgccttagtaacggcgagtgaagcggcaaaagctcaaatttgaaatctggc
gtcttt-ggcgtccgagttgtaatttgaagaaggtatctttgaggttgg-cccttgcata
agttccttggaacaggacgtcatagagggtgagaatcccgtttatggtgaggtgcccaac
ttcttgtaaagtgctttcgaagagtcgagttgtttgggaatgcagctctaagtgggtggt
aaattccatctaaagctaaatattggcgagagaccgatagcgaacaagtacagtgatgga
aagatgaaaagaactttgaaaagagagtgaaaaagtacgtgaaattgttgaaagggaagg
gcatgagatcagacttggtattcagtgatcaactttctttcg-ggattgtgcactcgctg
-tttactgggccaatatcagttttggcggtaggataatgg-cattggaatgtggctcgag
tg-ttatagccttt-gttgatactacctgctgggactgagg-acagcgc-tttaggatat
tggcgtaatgatcttatgccacccgtcttgaaacacggaccaaggagtctaacgtctatg
caagtgtttgggtgtaaaacccgt-acgcgtaatgaaagtgaacgtaggtgagagccctc
gggtgcatcatcgaccgatcctgatgtcttcggatggatttgagtatgagcatagctgtt
gggacccgaaagatggtgaactatgcctgaatagggtgaagccagaggaaactctggtgg
aggctcgtagcggttctgacgtgcaaatcgatcgtcaaatttgggtataggggcgaaaga
ctaatc-g
>Su._smithiae_CBS_7522.2T
gtgaaac--aatgatattgctttggggaatttaaaactttcaacaacggatctcttggtt
ctcgcatcgatgaagaacgcagcgaattgcgataagtaatgtgaattgcagaa--ttgtg
aatcatcgaatttttgaacgcacattgcaccctctggtattccggagggtatacctgttt
gagcgtcagttctctctcaaa-ttggtata--ttgttgaaatgtaac-aacgtattaggt
tttaccaactcg---attctac------------------------------aataaacc
aacagggattgccttagtaacggcgagtgaagtggcaaaagctcaaatttgaaatctggc
gccttt-ggtgtccgagttgtaatttgaagaaggtaactttgagattgg-cccttgcata
agttccttggaacaggacgtcatagagggtgagaatcccgtttatggtgaggtg--ccat
ttcttgtaaagtgctttcgaagagtcgagttgtttgggaatgcagctctaagtgggtggt
aaattccatctaaggctaaatattggcgagagaccgatagcgaacaagtacagtgatgga
aagatgaaaagaactttgaaaagagagtgaaaaagtacgtgaaattgttgaaagggaagg
gcataagatcagacttggtattcagtgatcaactttctttcg-ggattgtgcactcgctg
-tttactgggccaatatcagttttggtggtaggataatga-tttaggaatgtggctcgag
tg-ttatagcctag-gttgatactacctaccgggactgagg-acagcgcttttaggatat
tggcgtaatgatcttatgccacccgtcttgaaacacggaccaaggagtctaacgtctatg
caagtgtttgggtgtaaaacccgt-acgcgtaatgaaagtgaacgtaggtgagagccccg
gggtgcatcatcgaccgatcctgatgtcttcggatggatttgagtatgagcatagctgtt
gggacccgaaagatggtgaactatgcctgaatagggtgaagccagaggaaactctggtgg
aggctcgtagcggttctgacgtgcaaatcgatcgtcaaatttgggtataggggcgaaaga
ctaatc-g
>Su._castrensis_NRRL_Y-17329T
gtgaaat--tattaatttgctttgg-aaaatcaaaactttcaacaacggatctcttggtt
ctcgcatcgatgaagaacgcagcgaaacgcgatatgtaatgtgaattgcagac-tttgtg
aatcatcgaatctttgaacgcacattgcgccctctggtattccggagggcatacctgttt
gagcgtcagttctctctcaag-ttggtatt------ttgaaatgaac-aacgtattaggt
tttaccatttcg----------------------------------taaattattaaacc
aacagggattgccttagtaacggcgagtgaagcggcaaaagctcaaatttgaaatctggc
agc----aatgtccgagttgtaatttgaagagagtaactttgagttggg-tccttgcata
tgttccttggaacaggacgtcatagagggtgagaatcccg--ttctgtgaggtgaccctt
ctcttgtaaagtgccctcgaagagtcgagttgtttgggaatgcagctctaagtgggtggt
aaattccatctaaagctaaatattggcgagagaccgatagcgaacaagtacagtgatgga
aagatgaaaagaactttgaaaagagagtgaaaaagtacgtgaaattgttgaaagggaagg
gcttgaaatcagacttggtattcagtgatcaactttctttcg-ggattgtgcactcgctg
-tttactgggccagtatcggttttggcggtgggataatgg-tataggaatgtggctcgag
tg-ttatagcctat-attgataccaccagctgggaccgagg-accgcgcttttaggatac
tggcgtaatgattttaagccacccgtcttgaaacacggaccaaggagtctaacgtctatg
cgagtgtttgggtgtaaaacccgt-acgcgtaatgaaagtgaatgtaggtgagagcttc-
-ggcgcatcatcgaccgatcctgatgttttcggatggatttgagtaagagcatagctgtt
gggacccgaaagatggtgaactatgcctgaatagggtgaagccagaggaaactctggtgg
aggctcgtagcggttctgacgtgcaaatcgatcgtcaaatttgggtataggggcgaaaga
ctaatc-g
>Su._paludigena_NRRL_Y-12697T
gtgaa-----ataattttgctttgg-aaaatcaaaactttcaacaacggatctcttggtt
ctcgcatcgatgaagaacgcagcgaaacgcgatatgtaatgtgaattgcagac-tttgtg
aatcatcgaatctttgaacgcacattgcgccctctggtattccggagggcatacctgttt
gagcgtcagttctctctcaaa-ttggtatt--aagttgaaatg-aac-aacgtattaggt
tttaccatttcg----------------------------------cccaaatataaacc
aacagggattgccttagtaacggcgagtgaagcggcaaaagctcaaatttgaaatctggc
agc----aatgtccgagttgtaatttgaagagagtaactttgagttggg-tccttgcata
tgttccttggaacaggacgtcatagagggtgagaatcccg--ttctgtgaggtgaccctt
ctcttgtaaagtgccctcgaagagtcgagttgtttgggaatgcagctctaagtgggtggt
aaattccatctaaagctaaatattggcgagagaccgatagcgaacaagtacagtgatgga
aagatgaaaagaactttgaaaagagagtgaaaaagtacgtgaaattgttgaaagggaagg
gcttgaaatcagacttggtattcagtgatcaactttctttcg-ggaatgtgcactcgctg
-tttactgggccagtatcggttttggcggtgggataatgg-tataggaatgtggctcgag
tg-ttatagcctat-attgataccaccagctgggaccgagg-accgcgcttttaggatac
tggcgtaatgattttaagccacccgtcttgaaacacggaccaaggagtctaacgtctatg
cgagtgtttgggtgtaaaacccgt-acgcgtaatgaaagtgaatgtaggtgagagcttc-
-ggcgcatcatcgaccgatcctgatgttttcggatggatttgagtaagagcatagctgtt
gggacccgaaagatggtgaactatgcctgaatagggtgaagccagaggaaactctggtgg
aggctcgtagcggttctgacgtgcaaatcgatcgtcaaatttgggtataggggcgaaaga
ctaatc-g
>Su._cylindrica_NYNU_201067T
gtgaacca-aatgacatttgctttgggaatttaaaactttcaacaacggatctcttggtt
ctcgcatcgatgaagaacgcagcgaattgcgataagtaatgtgaattgcagaa--ttgtg
aatcatcgaatctttgaacgcacattgcaccctctggtattccggagggtatacctgttt
gagcgtcagttcattctcaaa-ttggtgtt--tttttgaaaagtaac-aacgtattaggt
tttaccaactcg---ttttgacctcaaatcaggtgagactacccgctgaacttaaaaacc
aaccgggattgccttagtaacggcgagtgaagtggcaaaagctcaaatttgaaatctggc
gtcttt-ggcgtccgagttgtaatttgaagaaggtaactttgagattgg-cccttgcata
agttccttggaacaggacgtcatagagggtgagaatcccgtatatggtgggggacccaat
ttcatgtaaagtgccttcgaagagtcgagttgtttgggaatgcagctctaagtgggtggt
aaattccatctaaagctaaatattggcgagagaccgatagcgaacaagtacagtgatgga
aagatgaaaagaactttgaaaagagagtgaaaaagtacgtgaaattgttgaaagggaagg
gcatgagatcagacttggtattcggcgatcagcgttctttcg-gggatgtgcactcgcag
-tttactgggccaatatcagttttggcggcaggataatgg-cttgggaatgtggctcgag
tg-ttatagcccaa-gctgatactgccagtcgggactgagg-accgcgcttataggatat
tggcgtaatgatcttatgccac--------------------------------------
------------------------------------------------------------
------------------------------------------------------------
------------------------------------------------------------
------------------------------------------------------------
--------
>Su._cylindrica_NYNU_201034
gtgaacca-aatgacatttgctttgggaatttaaaactttcaacaacggatctcttggtt
ctcgcatcgatgaagaacgcagcgaattgcgataagtaatgtgaattgcagaa--ttgtg
aatcatcgaatctttgaacgcacattgcaccctctggtattccggagggtatacctgttt
gagcgtcagttcattctcaaa-ttggtgtt--tttttgaaaagtaac-aacgtattaggt
tttaccaactcg---ttttgacctcaaatcaggtgagactacccgctgaacttaaaaacc
aaccgggattgccttagtaacggcgagtgaagtggcaaaagctcaaatttgaaatctggc
gtcttt-ggcgtccgagttgtaatttgaagaaggtaactttgagattgg-cccttgcata
agttccttggaacaggacgtcatagagggtgagaatcccgtatatggtgggggacccaat
ttcatgtaaagtgccttcgaagagtcgagttgtttgggaatgcagctctaagtgggtggt
aaattccatctaaagctaaatattggcgagagaccgatagcgaacaagtacagtgatgga
aagatgaaaagaactttgaaaagagagtgaaaaagtacgtgaaattgttgaaagggaagg
gcatgagatcagacttggtattcggcgatcagcgttctttcg-gggatgtgcactcgcag
-tttactgggccaatatcagttttggcggcaggataatgg-cttgggaatgtggctcgag
tg-ttatagcccaa-gctgatactgccagtcgggactgagg-accgcgcttataggatat
tggcgtaatgatcttatgccac--------------------------------------
------------------------------------------------------------
------------------------------------------------------------
------------------------------------------------------------
------------------------------------------------------------
--------
>Su._marilandica_NRRL_YB-1847T
gtgaacca-attgaatttgctttggggaatttaaaactttcaacaacggatctcttggtt
ctcgcatcgatgaagaacgcagcgaattgcgataagtaatgtgaattgcagaa--ttgtg
aatcatcgaatctttgaacgcacattgcaccctctggtattccggagggtatacctgttt
gagcgtcagttcattctcaaa-ttggtata--tttttgaaaagaaac-aacgtattaggt
tctaccaactcg---ttttgacctcaaatcaggtgagactacccgctgaacttgaaaacc
aacagggattgccttagtaacggcgagtgaagtggcaaaagctcaaatttgaaatctggc
gtcttt-ggcgtccgagttgtaatttgaagaaggtaactttgagattgg-cccctgcata
agttccttggaacaggacgtcatagagggtgagaatcccgtatatggtgggggacccaat
ttcatgtaaagtgctttcgaagagtcgagttgtttgggaatgcagctctaagtgggtggt
aaattccatctaaagctaaatattggcgagagaccgatagcgaacaagtacagtgatgga
aagatgaaaagaactttgaaaagagagtgaaaaagtacgtgaaattgttgaaagggaagg
gcatgagatcagacttggtattcggcgatcagcgttctttcg-gggatgtgcactcgcag
-tttactgggccaatatcagttttggcggcatgataatgg-cttgggaatgtggctcgag
tg-ttatagcccaa-gctgatagtgccagccgggactgagg-accgcgcttataggatat
tggcgtaatgatcttatgccacccgtcttgaaacacggaccaaggagtctaacgtctatg
caagtgtttgggtgtaaaacccgt-acgcgtaatgaaagtgaacgtaggtgagagccctg
gggtgcatcatcgaccgatcctgaagttctcggatggatttgagtaagagcatagctgtt
gggacccgaaagatggtgaactatgcctgaatagggtgaagccagaggaaactctggtgg
aggctcgtagcggttctgacgtgcaaatcgatcgtcaaatttgggtataggggcgaaaga
ctaatc-g
>Su._qingdaonensis_CBS_11390T
gtgaacc--aatgaatttgctttggggaatttaaaactttcaacaacggatctcttggtt
ctcgcatcgatgaagaacgcagcgaattgcgataagtaatgtgaattgcagaa--ttgtg
aatcatcgaatctttgaacgcacattgcaccctctggtattccggagggtatacctgttt
gagcgtcagttcattctcaaa-ttggtgta--gttttgaaaagtaac-aacgtattaggt
tttaccaactcg---tattgacctcaaatcaggtgagactacccgctgaacttaaaaacc
aacagggattgccttagtaacggcgagtgaagtggcaaaagctcaaatttgaaatctggc
gtcttt-ggcgtccgagttgtaatttgaagaaggtaactttgagattgg-cccctgcata
agttccttggaacaggacgtcatagagggtgagaatcccgtatatggtgggggacccaat
ttcatgtaaagtgctttcgaagagtcgagttgtttgggaatgcagctctaagtgggtggt
aaattccatctaaagctaaatattggcgagagaccgatagcgaacaagtacagtgatgga
aagatgaaaagaactttgaaaagagagtgaaaaagtacgtgaaattgttgaaagggaagg
gcatgagatcagacttggtattcggcgatcagcgttctctcg-gggatgtgcacttgcag
-tttactgggccaatatcagttttggcgggaggataatgg-cttgggaatgtggctcgag
tg-ttatagcccaa-gctgatactgccagccgggactgagg-accgcgcttttaggatat
tggcgtaatgatcttatgccac--------------------------------------
------------------------------------------------------------
------------------------------------------------------------
------------------------------------------------------------
------------------------------------------------------------
--------
>Su._mastotermitis_CBS_14182T
gtgaaaatattcttttttgctttggggaatttaaaactttcaacaacggatctcttggtt
ctcgcatcgatgaagaacgcagcgaaacgcgatatgtaatgtgaattgcagaattttgtg
aatcatcgaatctttgaacgcacattgcgccctctggtattccggagggcatacctgttt
gagcgtcatttctttctcaaa-ttggtata--gtattgaaagaaaac-aacgtattaggt
tttaccaactcg----tttgacctcaaatcaggcaagactacccgctgaacttagaaacc
aacagggattgccttagtaacggcgagtgaagcggcaaaagctcaaatttgaaatctggt
accttc-ggtatccgagttgtaatttgaagaaggtaactttgagttagg-tccttgcata
tgttccttggaacaggacgtcatagagggtgagaatcccgtatatggtgaggcctccttt
ctcttgtaaagtgctttcgaagagtcgagttgtttgggaatgcagctctaagtgggtggt
aaattccatctaaagctaaatattggcgagagaccgatagcgaacaagtacagtgatgga
aagatgaaaagaactttgaaaagagagtgaaaaagtacgtgaaattgttgaaagggaagg
gcatcagatcagacttggtattcagtgatcaactatctcttg-ggattgtgcactcgctg
-tttactgggccagtatcggttttggcggtaggataatgg-cattggaatgtagctcgag
tg-ttatagacttt-gttgatactacctgctgggaccgagg-accgcgcttttaggatac
tggcgtaatgatctcatgccacccgtctt-------------------------------
------------------------------------------------------------
------------------------------------------------------------
------------------------------------------------------------
------------------------------------------------------------
--------
>Su_casensis_CCF6842
gtgaatc--tttgaatttgctttgcgcaatttaaaactttcaacaacggatctcttggtt
ctcgcatcgatgaagaacgcagcgaaacgcgatatgtaatgtgaattgcagaattttgtg
aatcatcgaatctttgaacgcacattgcgccctctggtattccggagggcatacctgttt
gagcgtcatttctttctcaaa-ttggtctg---tggtgaaagaaaac-aacgtattaggt
tctaccaactcg------tgacctcaaatcaggcaagactacccgctgaacttagaaacc
aacagggattgccttagtaacggcgagtgaagcggcaaaagctcaaatttgaaatctgtt
accttt-ggtaaccgagttgtaatttgaagaaggtaactttgaattggg-tccttgcata
tgttccttggaataggacgtcatagagggtgagaatcccgtatatggtgaggagcccctt
ttcttgtaaagtgctttcgaagagtcgagttgtttgggaatgcagctctaagtgggtggt
aaattccatctaaagctaaatattggcgagagaccgatagcgaacaagtacagtgatgga
aagatgaaaagaactttgaaaagagagtgaaaaagtacgtgaaattgttgaaagggaagg
gcttcggatcagacttggtatttagtgatcagcttcctttcg-gggttgtgcactcgctt
-tttactgggccaatatcagttttggcggtaggataatga-cattggaatgtggctcgag
tgtttatagacttt-gttgatactacctgccgggactgagg-accgcgcttttaggatat
tggcgtaatgatctcaagccacccgtcttgaaacacggaccaaggagtctaacatctatg
cgagtgtttgagtgtaaaactcgt-acgcgtaatgaaagtgaacgtaggtcagggccctc
gggtgcatgatcgaccgatcctgatgttctcggatggatttgagtaagagcatagctgtt
gggacccgaaagatggtgaactatgcctgaatagggtgaagccagaggaaactctggtgg
aggctcgtagcggttctgacgtgcaaatcgatcgtcaaatttgggtataggggcgaaaga
ctaatc-g
>Spencermartinsiella_cellulosicola_CBS_11952T
gtgaa----ctgaaatttgctttggcataatcaaaactttcaacaacggatctcttggtt
ctcgcatcgatgaagaacgcagcaaaacgcgatatgtaatgtgaattgcagaattttgtg
aatcatcgaatttttgaacgcacattgcgccctctggtattccggagggcatacctgttt
gagcgtcatttcttcttcattaatggtttg-tacaactaaatataaa-agcgttctaggt
tt-accaactac---atttgacctcaaatcaggcaggaatacccgctgaacttgaaaacc
aacagggattgccttagtaacggcgagtgaagcggcaaaagctcaaatttgaaatctggc
gccttt-ggtgtccgagttgtaatttgaagaaagtaacttttgaaataa-gccttgcata
agttccttggaacaggacgtcatagagggtgagaatcccgtatatggtggggtatttatt
tcaatgtaaagtgctttcgaagagtcgagttgtttgggaatgcagctctaagtgggtggt
aaattccatctaaagctaaatattggcgagagaccgatagcgaacaagtacagtgatgga
aagatgaaaagaactttgaaaagagagtgaaaaagtacgtgaaattgttgaaagggaagg
gcttgaaatcagacttggtattcagtgatcagcaatctctcg-gggttgtgcacttgctg
-tttactgggccagcatcggttttgacggtgagataatag-cacttgaatgtggctcgag
tgtttatagcttgt-gtcgatatcatcagttgggatcgagg-accgcgc-tttaggatgc
tggcgtaatgattttaagccac--------------------------------------
------------------------------------------------------------
------------------------------------------------------------
------------------------------------------------------------
------------------------------------------------------------
--------
>Sp._europaea_CBS_11730T
gtgaa----tttatctttgctttggaataatcaaaactttcaacaacggatctcttggtt
ctcgcatcgatgaagaacgcagcaaaacgcgatatgtaatgtgaattgcagaattttgtg
aatcatcgaatttttgaacgcacattgcgccctttggtattccgaagggcatacctgttt
gagcgtcatttcttcttcatt-atggttta-gaaaactaaatg-aaa-agcgtcttaggt
tt-aacaactac---atttgacctcaaatcaggcaggaatacccgctgaacttaaaaacc
aactgggattgccttagtaacggcgagtgaagcggcaaaagctcaaatttgaaatctggc
gccttt-ggtgtccgagttgtaatttgaagaaagtaacttttggaatga-gccttgcata
agttccttggaacaggacgtcatagagggtgagaatcccgtatatggtggggtattcatt
tcaatgtaaagtgctttcgaagagtcgagttgtttgggaatgcagctctaagtgggtggt
aaattccatctaaagctaaatattggcgagagaccgatagcgaacaagtacagtgatgga
aagatgaaaagaactttgaaaagagagtgaaaaagtacgtgaaattgttgaaagggaagg
gcttgaaatcagacttggtattcagtgatcagcgatctttcg-gggttgtgcacttgctg
-tttactgggccagcatcggttttgacggtgggataagag-tacttgaatgtggctcgag
tgtttatagcctgt-gctgataccaccagttgagaccgagg-accgcgcttataggatgc
tggcgtaatgattttaagccacccgtcttgaaacacggaccaaggagtctaacgtctatg
cgagtgtttgggtgtaaaacccgt-acgcgtaatgaaagtgaacgtaggtgagggcccga
gggtgcatcatcgaccgatcctgatgttttcggatggatttgagtaagagcatagctgtt
gggacccgaaagatggtgaactatgcctgaatagggtgaagccagaggaaactctggtgg
aggctcgtagcggttctgacgtgcaaatcgatcgtcaaatttgggtataggggcgaaaga
ctaatc-g
>Sp._ligniputridi_CBS_12585T
gtgaac---ttatctattgctttggattaatcaaaactttcaacaacggatctcttggtt
ctcgcatcgatgaagaacgcagcaaaacgcgatatgtaatgtgaattgcagaattttgtg
aatcatcgaatttttgaacgcacattgcgccctttggtattccaaagggcatacctgttt
gagcgtcatttctttctcatt-atggtttg----aactaaatgtaaa-agcgttttaggt
tt-accaactac---atttgacctcaaatcaggcaggaatacccgctgaacttaaaaacc
aaccgggattgccttagtaacggcgagtgaagcggcaaaagctcaaatttgaaatctggc
gccttt-ggtgtccgagttgtaatttgaagaaagtaacttttggaatga-gccttgcata
agttccttggaaaaggacgtcatagagggtgagaatcccgtatatggtggggtattcatt
tcaatgtaaagtgctttcgaagagtcgagttgtttgggaatgcagctctaagtgggtggt
aaattccatctaaagctaaatattggcgagagaccgatagcgaacaagtacagtgatgga
aagatgaaaagaactttgaaaagagagtgaaaaagtacgtgaaattgttgaaagggaagg
gcttgaaatcagacttggtattcagtgatcagcgatctctcg-gggttgtgcacttgctg
-tttactgggccagcatcggttttgacggtgggataatag-cattggaatgtggctcgag
tgtttatagccttt-gttgatatcaccagttgagaccgagg-accgcgcttttaggatgc
tggcgtaatgattttaagccac--------------------------------------
------------------------------------------------------------
------------------------------------------------------------
------------------------------------------------------------
------------------------------------------------------------
--------
>Su._bahiana_CBS_13474T
gtgaatt--aaattctttgctttgg-aaaatcaaaactttcaacaacggatctcttggtt
ctcgcatcgatgaagaacgcagcgaaacgcgatatgtaatgtgaattgcagaa-tttgtg
aatcatcgaatctttgaacgcacattgcgccctctggtattccggagggcatacctgttt
gagcgtcatttctctctcaac-ttggtgtg---acacgaaatgaaac-aacgtattaggt
tttaccaactcg---------------------------cagctctggaggaaagaaacc
aacagggattgctttagtaacggcgagtgaagcggc-aaagctcaaatttgaaatctggc
actt----gtgtccgagttgtaatttgaagaaggtaactttgggattgg-tccttgcata
tgttccttggaacaggacgtcatagagggtgagaatcccg--ttctgtgaggtggccagt
ctcttgtaaagtgctttcgaagagtcgagttgtttgggaatgcagctctaagtgggtggt
aaattccatctaaagctaaatattggcgagagaccgatagcgaacaagtacagtgatgga
aagatgaaaagaactttgaaaagagagtgaaaaagtacgtgaaattgttgaaagggaagg
gcttgaaatcagacttggtattcagtgatcaactatctttcg-ggattgtgcactcgctg
-tttactgggccagtatcggttttgacggtgagataatgg-cattggaatgtggctcgag
tg-ttatagccttt-gttgatatcaccagtcgggaccgagg-accgcgcttttaggatac
tggcgtaatgattttaagccacccgtctt-------------------------------
------------------------------------------------------------
------------------------------------------------------------
------------------------------------------------------------
------------------------------------------------------------
--------
>Trichomonascus_petasosporus_CBS_9602T
gtgaatc--ttaaattttgctttggcagaatcaaaactttcaacaacggatctcttggtt
ctcgcatcgatgaagaacgcagcgaaatgcgatacgtaatgtgaattgcagaattttgtg
aatcatcgaatctttgaacgcacattgcgccttttggtattccagaaggcatgcttgttt
gagcgtcatttctctctcaag-gcgagatg---------aaaggaaa-agtgttttaggt
ctaaccaactca-------------------agcaaagttggc---------ttgaaacc
aacagggattgcctcagtaacggcgagcgaagcggcaaaagctcaaatttgaaatctggc
gctttc-agcgtccgagttgtaatttgaagaa-gcaactttggggttgg-cctttgcaca
tgttccttggaacaggacatcatagagggtgagaatcccgtacatggtgaggtgcccaac
cctttgtaaagtgctttccaagagtcgagttgtttgggaatgcagctctaagtgggtggt
aaattccatctaaggctaaatattggcgagagaccgatagcgaacaagtacagtgatgga
aagatgaaaagaactttgaaaagagagtgaaatagtacgtgaaattgttgaaagggaagg
gcttgaaatcagacttggcttgtagtgatcaactgtctcttg-ggactgtgcactcgctg
-cttgctaggccaacatcggttttggcggtaagataatgt-cagttgaatgtggctcgag
tg-ttatagcttct-gtcgatattgccagctgggaccgagg-actgcgcttataggatgt
tggcgtaatgattttaagccacccgtcttgaaacacggaccaaggagtctaacgtctatg
cgagtgtttgggtgtaaaacccgt-acgcgtaatgaaagtgaacgtagaggagagcctt-
gggtgcatcctcgaccgatcctgatgtattcggatggatttgagtaagagcatagctgtt
gggacccgaaagatggtgaactatgcctgaatagggtgaagccagaggaaactctggtgg
aggctcgtagcgattctgacgtgcaaatcgatcgtcaaatttgggtataggggcgaaaga
ctaatc-g
>Z._bituminiphila_CBS_8813T
gtgaata--aataattttgtttgggccaaattaaaactttcaacaacggatctcttggtt
ctcgcatcgatgaagaacgcagcaaaatgcgataagtaatgtgaattgcagaa--ttgtg
aatcatcgaatctttgaacgcacattgcgccttttggtattccaaaaggcatgcctgttt
gagcgtcatttcaacttcaaa-ttggtata--gagatgaaatttaaa-aacgtattaggt
ttttccaactcg---ttttgacctcaaatcaagtagga-tacccgctgacttaagaaacc
aacagggattgccttagtagcggcgagtgaagcggcaaaagctcaaatttgaaatctggc
actttc-agtgtccgagttgtaatttgtagaa-gtaactttggatttgg-tccttgcata
agttccttggaataggacgtcatagagggtgagaatcccgtttatggtgaggataccatt
tctttgtaaagtgctttcgaagagtcgagttgtttgggaatgcagctctaagtgggtggt
aaattccatctaaagctaaatattggcgagagaccgatagcgaacaagtactgtgaagga
aagatgaaaagaactttgaaaagagagtgaaaaagtacgtgaaattgttgaaagggaagg
gcttgaaatcagacttggtattcagtgatcaattacctttcg-gggtggtgcactcgctg
-tttactgggccaacatcggtttgagcggtaggataatga-ctttggaatgtggctcgag
tg-ttatagccttt-gttgatactaccagttcggaccgagg-accgcgtttttaggatgt
tggcgtaatggttttaagccacccgtcttgaaacacgg----------------------
------------------------------------------------------------
------------------------------------------------------------
------------------------------------------------------------
------------------------------------------------------------
--------
>Zygoascus_biomembranicola_CBS_14157T
gtga-----attaaatttgtttgggcccaattaaaactttcaacaacggatctcttggtt
ctcgcatcgatgaagaacgcagcaaaatgcgataagtaatgtgaattgcagaa--ttgtg
aatcatcgaatctttgaacgcacattgcgccttttggtactccgaaaggcatgcctgttt
gagcgtcatttcaacttcaac-ttggtatg--gttttg-acctcaaa-tccgtaggtg--
------aacctg---ttttgacctcaaatcaagtaggattacccgctgaacttagaaacc
aacagggattgccttagtagcggcgagtgaagcggcaaaagctcaaatttgaaatctggc
actttc-agtgtccgagttgtaatttgtagaa-gtaactttggatttgg-tccttgcata
agttccttggaataggacgtcatagagggtgagaatcccgtttatggtgaggataccatt
tctttgtaaagtgctttcgaagagtcgagttgtttgggaatgcagctctaagtgggtggt
aaattccatctaaagctaaatattggcgagagaccgatagcgaacaagtactgtgaagga
aagatgaaaagaactttgaaaagagagtgaaaaagtacgtgaaattgttgaaagggaagg
gcttgaaatcagacttggtattcagtgatcaattacctttcg-gggtggtgcactcgctg
-tttactgggccaacatcggtttgagcggtaggataatga-ctttggaatgtggctcgag
tg-ttatagccttt-gttgatactaccagtttggaccgagg-accgcgtttttaggatgt
tggcgtaatggttttaagccac--------------------------------------
------------------------------------------------------------
------------------------------------------------------------
------------------------------------------------------------
------------------------------------------------------------
--------
>Z._polysorbophila_CBS_7317T
gtgaatt--ataaaatttgtttgggccaaattaaaactttcaacaacggatctcttggtt
ctcgcatcgatgaagaacgcagcaaaatgcgataagtaatgtgaattgcagaa--ttgtg
aatcatcgaatctttgaacgcacattgcgccttttggaattccgaaaggcatgcctgttt
gagcgtcatttcaacttca---ttggtatg---tggtgaaaattaaa-aacgtattaggt
ttttccaactcg---tcctta-------------------ataacccccaattttaaacc
aacagggattgccttagtagcggcgagtgaagcggcaaaagctcaaatttgaaatctggc
actttc-agtgtccgagttgtaatttgtagaa-gcaactttggatttgg-tccttgcata
agttccttggaataggacgtcatagagggtgagaatcccgtttatggtgaggataccatt
tctttgtaaagtgctttcgaagagtcgagttgtttgggaatgcagctctaagtgggtggt
aaattccatctaaagctaaatattggcgagagaccgatagcgaacaagtactgtgaagga
aagatgaaaagaactttgaaaagagagtgaaaaagtacgtgaaattgttgaaagggaagg
gcttgaaatcagacttggtattcagtgatcaattacctttcg-gggtggtgcactcgctg
-tttactgggccagcatcggtttgagcggtaggataatga-ctttggaatgtggctcgag
tg-ttatagccttt-gttgatactaccagtttggaccgagg-accgcg---ttaggatgc
tggcgtaatggttttaagccacccgtcttgaaacacggaccaaggagtctaacgtctatg
cgagtgtttgggtgtaaaacccgt-acgcgtaatgaaagtgaacgtaggtgagatccct-
gggtgcatcatcgaccgatcctgatgttttcggatggatttgagtaagagcatagctgtt
gggacccgaaagatggtgaactatgcctgaatagggtgaagccagaggaaactctggtgg
aggctcgtagcggttctgacgtgcaaatcgatcgtcaaatttgggtataggggcgaaaga
ctaatc-g
>Z._oftunensis_CBS_8129T
------------------------------------------------------------
------------------------------------------------------------
------------------------------------------------------------
------------------------------------------------------------
-------------------------------------------------------aaacc
aacagggattgccttagtagcggcgagtgaagcggcaaaagctcaaatttgaaatctggt
gctttc-agtacccgagttgtaatttgtagag-gtaactttgaacatga-gtcttgcata
agttccttggaacaggacgtcatagagggtgagaatcccgtttatggcaagaccccca-g
tttatgtaaagtgccttcgaagagtcgagttgtttgggaatgcagctctaagtgggtggt
aaattccatctaaagctaaatatttgcgagagaccgatagcgaacaagtacagtgatgga
aagatgaaaagaactttgaaaagagagtgaaaaagtacgtgaaattgttgaaagggaagg
gcttgaaatcagacatggtattcagtgatcaacttcctttcg-gggttgtgcacttgctg
-tttaccgggccaacatcagtttagagggtaggataatgg-tgaaagaatgtagcttaag
tg-ttatagctttt-attgatactgccactttggactgagg-accgcgcttttaggatgt
tggcgtaatggttttaagccacccgtcttgaaacacggaccaaggagtctaacgcctatg
cgagtgtttgggtgtaaaacccgt-acgcgtaatgaaagtgaacgtagatgagggcctgt
gggtgcatcatcgaccgatcctgatgttttcagatggatttgagtaagagcatagttgtt
gggacccgaaagatggtgaactatgcctgaatagggtgaagccagaggaaactctggtgg
aggctcgtagcggttctgacgtgcaaatcgatcgtcgaatttgggtataggggcgaaaga
ctaatc-g
>Z._hellenicus_CBS_5839T
gtgaact--ataaactttgcttgggccaaattaaaactttcaacaacggatctcttggtt
ctcgcatcgatgaagaacgcagcaaaatgcgataagtaatgtgaattgcagaa--ttgtg
aatcatcgaatctttgaacgcacattgcgccttttggtattccaaaaggcatgcctgttt
gagcgtgattacattcttaaa-aaggtata---agctgaaatacaaa-aacgtattaggt
tttatccactcg---tttccacctcaaatcaagtaggactacccgctgaacttaaaaacc
aacagggattgccttagtagcggcgagtgaagcggcaaaagctcaaatttgaaatctggt
actttc-agtatccgagttgtaatttgtagaa-gcaactttggtgatgg-tctttgcata
agttccttggaataggacgtcatagagggtgagaatcccgtatatggtgaagaaccca-c
actatgtaaagtgctttcgaagagtcgagttgtttgggaatgcagctcaaagtgggtggt
aaattccatctaaagctaaatattggcgagagaccgatagcgaacaagtactgtgaagga
aagatgaaaagaactttgaaaagagagtgaaaaagtacgtgaaattgttgaaagggaagg
gatctaaatcagacatggtattttgtgatcaacagtctttcg-ggattgtgcactcgcat
-tttactaggccagcatcggttagaagggggtaaaaaaga-ttttggaatgtggctcgag
tg-ttatagccaaa-gttaattgccccatttctgaccgagg-accgcgtttttaggatgc
tggcgtaatggttttgatccacccgtcttgaaacacggaccaaggagtctaacgtctatg
cgagtgtttgggtgtaaaacccgt-acgcgtaatgaaagtgaacgtaggtgagagcctt-
aggtgcatcatcgaccgatcctgatgttttcagatggatttgagtaagagcatagctgtt
gggacccgaaagatggtgaactatgcctgaatagggtgaagccagaggaaactctggtgg
aggctcgtagcggttctgacgtgcaaatcgatcgtcaaatttgggtataggggcgaaaga
ctaatc-g
>Z._myrae_CBS_4099T
gtgaact--ataaactttgcttgggccaaattaaaactttcaacaacggatctcttggtt
ctcgcatcgatgaagaacgcagcaaaatgcgataagtaatgtgaattgcagaa--ttgtg
aatcatcgaatctttgaacgcacattgcgccttttggtattccaaaaggcatgcctgttt
gagcgtgattacattcttaaa-aaggtatt---agttgaaatacaaa-aacgtattaggt
tttatccactcg---tttccacctcaaatcaagtaggactacccgctgaacttaaaaacc
aacagggattgccttagtagcggcgagtgaagcggcaaaagctcaaatttgaaatctggt
actttc-agtatccgagttgtaatttgtagaa-gcaactttggtgatgg-tctttgcata
agttccttggaataggacgtcatagagggtgagaatcccgtttatggtgaagaaccca-c
actatgtaaagtgctttcgaagagtcgagttgtttgggaatgcagctcaaagtgggtggt
aaattccatctaaagctaaatattggcgagagaccgatagcgaacaagtactgtgaagga
aagatgaaaagaactttgaaaagagagtgaaaaagtacgtgaaattgttgaaagggaagg
gatctaaatcagacatggtattttgtgatcaacagtctttcg-ggactgtgcactcgcat
-tttactaggccagcatcggttagaagggggtaaaaaaga-ttttggaatgtggctcgag
tg-ttatagccaag-gttaattgccccatttctgaccgagg-accgcgtttttaggatgc
tggcgtaatggttttgatccacccgtcttgaaacacggaccaaggagtctaacgtctatg
cgagtgtttgggtgtaaaacccgt-acgcgtaatgaaagtgaacgtaggtgagagcctta
aggtgcatcatcgaccgatcctgatgttttcagatggatttgagtaagagcatagctgtt
gggacccgaaagatggtgaactatgcctgaatagggtgaagccagaggaaactctggtgg
aggctcgtagcggttctgacgtgcaaatcgatcgtcaaatttgggtataggggcgaaaga
ctaatc-g
>Su._ayubii_CBS_14108T
gtgcatttaaatgactttgctt-ggggaaattaaaaatttcaacaacggatctcttggtt
ctcgcatcgatgaagaacgcagcaaagcgcgatatgtagtgtgaattgcagat-tttgtg
aatcatcgaatttttgaatgcacattgcactctctggtattccggagagtttacctgttt
gagcgtcatttctttctcatc-atggttta-acatgtgaaagaaaac-aacgtattaggt
tttaccaactcg---agttgacctcaaatcaggcaagactacccgctgaacttagaaacc
aacagggattgccttagtaacggcgagtgaagcggcaagagctcaaatttgaaatctgac
actttc-agtgtccgagttgtaatttgaagattgtattttt-ggctgat-ttctcgcata
agttccttggaataggacgtcatagagggtgagaatcccg--tatggtgtgaatcgtcag
cctctgtaaaatactttcaaagagtcgagttgtttgggaatgcagctctaagtgggtggt
aaattccatctaaagctaaatattggcgagagaccgatagcgaacaagtacagtgatgga
aagatgaaaagaactttggaaagagagtgaaaaagtacgtaaaattgttggaatggaagg
gcttgagatcagacttggcgtgtagtgatcagcttcctctcg-gggttgtgcactcgcta
-tatgctgggccagcatcgattttggcggcgagataatgg-cattggaatgtggctcgag
tg-ttatagccttt-gttgatatcgcctgctgggatcgagg-acagca---ataggatgc
tggcgtaatgatcttaagccacccgtctt-------------------------------
------------------------------------------------------------
------------------------------------------------------------
------------------------------------------------------------
------------------------------------------------------------
--------
>Su._chuxiongenis_NYNU_181038T
gtgaatt-gtatgactttgctt-ggggaaattaaaattttcaacaacggatctcttggtt
ctcgcatcgatgaagaacgcagcgaaacgcgatatgtaatgtgaattgcagat-tttgtg
aatcatcgaatttttgaatgcacattgcactctctggtattccggagagtttacctgttt
gagcgtcatttctttctcatc-atggtttt--tttctgaaagaaaac-aacgtattaggt
ttttccaactcg---agttgacctcaaatcaggcaagactacccgctgaacttaaaaacc
aaccgggattgccttagtaacggcgagtgaagcggcaagagctcaaatttgaaatctggc
actttc-agtgtccgagttgtaatttgaagattgtatttttaggtagac-ttctcgcata
agttccttggaataggacgtcatagagggtgagaatcccg--tatggtgtgaagtgtctg
cctttgtaaaatgctttcgaagagtcgagttgtttgggaatgcagctctaagtgggtggt
aaattccatctaaagctaaatattggcgagagaccgatagcgaacaagtacagtgatgga
aagatgaaaagaactttgaaaagagagtgaaaaagtacgtgaaattgttgaaaaggaagg
gcttgagatcagacttggtgtattgtgatcagcttcctctcg-gggatgtgcactcgcag
-tacactgggccagtatcgattttggcggtgagataatgg-cattggaatgtggcccggg
tg-ttatagccttt-gttgatatcaccagccgggatcgagg-accgcgcttttaggatac
tggcgtaatgatcttaagccac--------------------------------------
------------------------------------------------------------
------------------------------------------------------------
------------------------------------------------------------
------------------------------------------------------------
--------
>Su._robnettiae_NYNU_201066T
gtgaat---tatgactttgcttgggggaaattaaaattttcaacaacggatctcttggtt
ctcgcatcgatgaagaacgcagcgaaacgcgatatgtaatgtgaattgcagat-tttgtg
aatcatcgaatttttgaatgcacattgcactctctggtattccggagagtttacctgttt
gagcgtcatttctttctcatc-atggtttt--aaggtgaaagaaaac-aacgtattaggt
ttttccaactcg---agttgacctcaaatcaggcaagactacccgctgaacttaaaaacc
aacagggattgccttagtaacggcgagtgaagcggcaagagctcaaatttgaaatctggc
accttt-ggtgtccgagttgtaatttgaagattgtattttt-ggttgac-ttctcgcata
agttccttggaataggacgtcatagagggtgagaatcccg--tatggtgtgaaatgtctt
cctctgtaaaatactttcgaagagtcgagttgtttgggaatgcagctctaagtgggtggt
aaattccatctaaagctaaatattggcgagagaccgatagcgaacaagtacagtgatgga
aagatgaaaagaactttgaaaagagagtgaaaaagtacgtgaaattgttgaaaaggaagg
gcttgagatcagacttggtgtattgtgatcaacttcctctcg-gggttgtgcactcgcag
-tacactgggccagtatcgattttggcggtgagataatgg-cattggaatgtggcccggg
tg-ttatagccttt-gttgatatcaccagccgggatcgagg-accgcgcttttaggatac
tggcgtaatgatcttaagccac--------------------------------------
------------------------------------------------------------
------------------------------------------------------------
------------------------------------------------------------
------------------------------------------------------------
--------
>Su._robnettiae_NYNU_201005
gtgaat---tatgactttgcttgggggaaattaaaattttcaacaacggatctcttggtt
ctcgcatcgatgaagaacgcagcgaaacgcgatatgtaatgtgaattgcagat-tttgtg
aatcatcgaatttttgaatgcacattgcactctctggtattccggagagtttacctgttt
gagcgtcatttctttctcatc-atggtttt--aaggtgaaagaaaac-aacgtattaggt
ttttccaactcg---agttgacctcaaatcaggcaagactacccgctgaacttaaaaacc
aacagggattgccttagtaacggcgagtgaagcggcaagagctcaaatttgaaatctggc
accttt-ggtgtccgagttgtaatttgaagattgtattttt-ggttgac-ttctcgcata
agttccttggaataggacgtcatagagggtgagaatcccg--tatggtgtgaaatgtctt
cctctgtaaaatactttcgaagagtcgagttgtttgggaatgcagctctaagtgggtggt
aaattccatctaaagctaaatattggcgagagaccgatagcgaacaagtacagtgatgga
aagatgaaaagaactttgaaaagagagtgaaaaagtacgtgaaattgttgaaaaggaagg
gcttgagatcagacttggtgtattgtgatcaacttcctctcg-gggttgtgcactcgcag
-tacactgggccagtatcgattttggcggtgagataatgg-cattggaatgtggcccggg
tg-ttatagccttt-gttgatatcaccagccgggatcgagg-accgcgcttttaggatac
tggcgtaatgatcttaagccac--------------------------------------
------------------------------------------------------------
------------------------------------------------------------
------------------------------------------------------------
------------------------------------------------------------
--------
>Su._valenteae_CBS_14109T
gtgaatt--tatgactttgcttgggggaaattaaaattttcaacaacggatctcttggtt
ctcgcatcgatgaagaacgcagcgaaacgcgatatgtaatgtgaattgcagat-tttgtg
aatcatcgaatttttgaatgcacattgcactctctggtattccggagagtttacctgttt
gagcgtcatttctttctcatc-atggtttt--gtagtgaaagaaaac-aacgtattaggt
ttttccaactcg------------------------------------------------
-atcaactttgctttaataacggcgagtgaagcggcaagagctcaaatttgaaatctggc
accttt-ggtgtccgagttgtaatttgaagattgtattttt-ggaagac-ttctcgcata
agttccttggaataggacgtcatagagggtgagaatcccg--tatggtgtgaatcgtctt
cctctgtaaaatactttcgaagagtcgagttgtttgggaatgcagctctaagtgggtggt
aaattccatctaaagctaaatattggcgagagaccgatagcgaacaagtacagtgatgga
aagatgaaaagaactttgaaaagagagtgaaaaagtacgtgaaattgttgaaaaggaagg
gcttgagatcagacttggcgtattgtgatcagcttcctctcg-gggttgtgcactcgcag
-tacgctgggccagtatcgattttggcggtgagataatgg-cattggaatgtggctcgag
tg-ttatagccttt-gttgatatcaccagccgggatcgagg-accgcgcttttag-----
------------------------------------------------------------
------------------------------------------------------------
------------------------------------------------------------
------------------------------------------------------------
------------------------------------------------------------
--------
>Su._trypani_CBS_15876T
gtgaaaa--tatgttcttgttt-gggcgattcaaaattttcaacaacggatctcttggtt
ctcgcatcgatgaagaacgcagcgaaaagcgatatgtaatgtgaattgcagat-tttgtg
aatcatcgaatttttgaatgcacattgcactctctggtattccggggagtatacctattt
gagcgtcatttctttctcacg-atggtttg--tttgttaaagaaaac-aacgtattaggt
tttaccaactcg---att----------------------------ttggaaaagaaacc
aacagggattgccttagtaacggcgagtgaagcggcaagagctcaaatttgaaatctggc
gccctt-ggcgtccgagttgtaatttgaagatggtgttttt-gagtgag-tttgcacata
agttcgttggaatacgacgtcatagagggtgagaatcccg--tatggtgtgaattatcat
tctctgtaaagcgccttcgaagagtcgagttgtttgggaatgcagctctaagtgggtggt
aaattccatctaaagctaaatattggcgagagaccgatagcgaacaagtacagtgatgga
aaggtgaaaagaactttgaaaagagagtgaaaaagtacgtgaaattgttgaaaaggaagg
gctcgagatcagacttggtgtgctgtgatcagcagcctcttg-gggctgtgcactcgcag
-tacactgggccagtatcgattttgtctgtgagaaaatgg-cattggaatgtggcccggg
tg-ttatagccttt-gttgatatcacatgacgggatcgagg-accgcgcttttaggata-
------------------------------------------------------------
------------------------------------------------------------
------------------------------------------------------------
------------------------------------------------------------
------------------------------------------------------------
--------
>Z._tannicola_CBS_6065T
gtgaac---tttatatttgcttccatggttttaaaactttcaacaacggatctcttggtt
ctcgcatcgatgaagaacgcagcaaaatgcgatacgtagtgtgaattgcaaca--ttgtg
aatcatcgaatctttgaacgcacattgcgccttttggtattccgaaaggcatgtctgttt
gagcgtcatttctttctcaa----------------------------------------
------------------------------------------------------------
---------------agtagcggcgagtgaagcggcaaaagctcaaatttgaaatctggt
actttc-ggtatccgagttgtaatttgtagag-gtaactttgaacatga-gtcttgcata
agttccttggaaaaggacgtcatagagggtgagaatcccgtttatggtaggaccccca-g
tttgtgtaaagtgccttcgaagagtcgagttgtttgggaatgcagctctaagtgggtggt
aaattccatctaaagctaaatatttgcgagagaccgatagcgaacaagtacagtgatgga
aagatgaaaagaactttgaaaagagagtgaaaaagtacgtgaaattgttgaaagggaagg
gctttaaatcagacatggtattcagtgatcagcttcctttcg-gggttgtgcactcgctg
-tttaccgggccaacatcagtttagagggtaggataatag-taaaagaacgtagcttaag
tg-ttatagctttt-attgatactaccactctggactgagg-actgcgcttttaggatgt
tggcgtaatggttttaagccacccgtcttgaaacacggaccaaggagtctaacgcctatg
cgagtgtttgggtgtaaaacccgt-acgcgaaatgaaagtgaacgtaggtgagggcccga
gggtgcatcatcgaccgatcctgatgttttcagatggatttgagtaagagcatagttgyt
gggacccgaaagatggtg------------------------------------------
------------------------------------------------------------
--------
>Z._detingensis_NYNU_201087T
gtgaact--attaattttgctttggccatatcaaaactttcaacaacggatctcttggtt
ctcgcatcgatgaagaacgcagcgaaatgcgatacgtaatgtgaattgcagaa--ttgtg
aatcatcgaatctttgaacgcacattgcgcctcctggtattccgggaggcatgcctgttt
gagcgtcatttctctcttaaa-ttagtata---agatgaaatgaaac-aacgtaataggt
tttaccaactcg---gtttgacctcaaatcaagcaagattacccgctgaacttaaaaacc
aacagggattacctcagtaacggcgagtgaagcggtaaaagctcaaatttgaaatctggc
gctttc-agcgtccgagttgtaatttgtagaaggtaactttgggtttgg-tcctggcgta
agtctcttggaatagagcttcatggagggtgaaaatcccg--tgtcgctggatcgccatt
cctatgtaaagtgccttcgaagagtcgagctgtttgggattgcagctctaagcgggtggt
aaattccatctaaagctaaatattggcgagagaccgatagcgaacaagtacagtgatgga
aagatgaaaagaactttgaaaagagagtgaaaaagtacgtgaaattgttgaaagggaacg
gtttaaaatcagacttggtattcagtgatcagttttccttcg-gggaggtgcactcgctg
-tttactgggccaacatcgattcggagggtgagataaaaggcggttgaacgtggctcgag
tg-ttatagcttct-gttaatatcatcattctggatcgagg-actgc----tatggatgt
tggcgtaatggttttaaactac--------------------------------------
------------------------------------------------------------
------------------------------------------------------------
------------------------------------------------------------
------------------------------------------------------------
--------
>Z._detingensis_NYNU_201011
gtgaact--attaattttgctttggccatatcaaaactttcaacaacggatctcttggtt
ctcgcatcgatgaagaacgcagcgaaatgcgatacgtaatgtgaattgcagaa--ttgtg
aatcatcgaatctttgaacgcacattgcgcctcctggtattccgggaggcatgcctgttt
gagcgtcatttctctcttaaa-ttagtata---agatgaaatgaaac-aacgtaataggt
tttaccaactcg---gtttgacctcaaatcaagcaagattacccgctgaacttaaaaacc
aacagggattacctcagtaacggcgagtgaagcggtaaaagctcaaatttgaaatctggc
gctttc-agcgtccgagttgtaatttgtagaaggtaactttgggtttgg-tcctggcgta
agtctcttggaatagagcttcatggagggtgaaaatcccg--tgtcgctggatcgccatt
cctatgtaaagtgccttcgaagagtcgagctgtttgggattgcagctctaagcgggtggt
aaattccatctaaagctaaatattggcgagagaccgatagcgaacaagtacagtgatgga
aagatgaaaagaactttgaaaagagagtgaaaaagtacgtgaaattgttgaaagggaacg
gtttaaaatcagacttggtattcagtgatcagttttccttcg-gggaggtgcactcgctg
-tttactgggccaacatcgattcggagggtgagataaaaggcggttgaacgtggctcgag
tg-ttatagcttct-gttaatatcatcattctggatcgagg-actgc----tatggatgt
tggcgtaatggttttaaactac--------------------------------------
------------------------------------------------------------
------------------------------------------------------------
------------------------------------------------------------
------------------------------------------------------------
--------
>Su._bullrunensis_CBS_11840T
gtgaatt--ttatattttgctttggaacttttaaaactttcaacaacggatctcttggtt
ctcgcatcgatgaagaacgcagcgaaacgcgatatgtaatgtgaattgcagaa---tgtg
aatcatcgaatctttgaacgcacattgcaccctctggtattccggagggtatacctgttt
gagcgtcagttcattctcaaa-ttggtatt--gaaaacgatgtaata-agtattatctag
---------------tgttgacctcaaatcaggtaagactacccgctgaacttagaaacc
aacagggattgccttagtaacggcgagtgaagcggcaaaagctcaaatttgaaatctggc
gt------aagcccgagttgtaatttgaagaaggtaatttttgataaga-tgtttacata
agttccttggaacaggacgccagagagggtgagagtcccg--tcttgtaa-accgctctt
ttcttgtaaaatgctttcgaagagtcgagttgtttgggaatgcagctctaagtgggtggt
aaattccatctaaagctaaatattggcgagagaccgatagcgaacaagtacagtgatgga
aagatgaaaagaactttgaaaagagagtgaaaaagtacgtgaaattgttgaaagggaagg
gttttaggggagacttggggggtaatgaacaattttccttcg-ggaaggtgcactcgttg
-ctctctgggccaatatgggtttgtggagtgagataaaag-ggtaggaatgtggccatgg
tg-ttatagcctgc-cccaatatcactaccgtagaccaagg-aacgcg---ataggatat
tggcgtaatccccttaaaccac--------------------------------------
------------------------------------------------------------
------------------------------------------------------------
------------------------------------------------------------
------------------------------------------------------------
--------
>Su._bonitensis_CBS_14270T
gtg--------aagatttgttttgcgcaaattaaaactttcaacaacggatctctaggtt
ctcgcatcgatgaagaacgcagcgaaacgcgatatgtaatgtgaattgcagaa---tgtg
aatcatcgaatctttgaacgcacattgcaccctctggcattccggagggtatacctgttt
gagcgtcagttctttctcaaa-ttggtatc---cattgacctcaaaa-------------
----------------gttgacctcaaatcaggtaagactacccgctgaacttagaaacc
aacagggattgccttagtaacggcgagtgaagcggcaaaagctcaaatttgaaatctggc
gc------aagcccgagttgtaatttgaagaaggtaatttttggggagattgtttgcaaa
agttccttggaagaggacgtcacagagggtgagaatcccg--tgttgcga-accgctcgc
cccttgtaaaatgctttcgaagagtcgagttgtttgggaatgcagctctaagtgggtggt
aaattccatctaaagctaaatattggcgagagaccgatagcgaacaagtacagtgatgga
aagatgaaaagaactttgaaaagagagtgaaaaagtacgtgaaattgttgaaagggaagg
gttttaagagagacttgg-gggtagtgaacagccttctttcg-gggaggtgcactcgctg
-ctt-ctgggccaatatgggtttgcggagtgagataaaag-ggtgggaatgtggccatgg
tg-ttatagcctgc-cccaatatcgctactgtggaccaagg-aacgcg----taggatat
tggcgtaatctctttaaaccacccgtcttgaaac--------------------------
------------------------------------------------------------
------------------------------------------------------------
------------------------------------------------------------
------------------------------------------------------------
--------
>Su._carassensis_CBS_14107T
gtg--------aatatttgctttggccaaattaaaactttcaacaacggacctcttggtt
ctcgcatcgatgaagaacgcagcgaaacgcgatatgtaatgtgaattgcagaa---tgtg
aatcatcgaatctttgaacgcacattgcaccttctggtattccagaaggtatacctgttt
gagcgtcagttcattctcaaa-ttggtatt---cattgacctcaaaa-gcct--------
-ggtctactcc----ggttgacctcaaatcaggtaagactacccgctgaacttagaaacc
aacagggattgcctcagtaacggcgagtgaagcggcaaaagctcaaatttgaaatctggc
gc------aagcccgagttgtaatttgaagaaggtaatttttggtagga-cgtggacaaa
agtttcttggaacagaacgccatagagggtgagagccccg--ttttgtct-tcctctcgt
gccttgtaaaatgccttcgaagagtcgagttgtttgggaatgcagctctaagtgggtggt
aaattccatctaaagctaaatattggcgagagaccgatagcgaacaagtacagtgatgga
aagatgaaaagaactttgaaaagagagtgaaaaagtacgcgaaattgttgaaagggaagg
gttttaagagagacttggggggtagcgaacaactttcctttg-gggaggtgcactcacta
-ccacctgggccaatatgggtttgtggagtgggataaaag-ggcaggaacgtggccatgg
tg-ttatagcctgc-tccaataccactaccgcagaccaagg-aaagcg---ttaggatat
tggcgtaatttctttaaaccacccgtcttgaaacacggaccaaggagtctaacgtctatg
cgagtatttgggtgtcaaacccataatgcgtaatgaaagtgaat-tagataagacggcat
gccggcactatcgaccgatcttgatgttttcggatggatttgagtaagagcatagctgtt
gggacccgaaagatggtgaactatgcctgaatagggtgaagtcagaggaaactctgatgg
aggctcgtagcggttctgacgtgcaaatcgatcgtcaaatttgggtataggggcgaaaga
ctaa----
>Sugiyamaella_americana_CBS_10352T
gtg--------------aacggcgacgaaattaaaactttcaacaacggatctcttggtt
ctcgcatcgatgaagaacgcagcgaaacgcgatatgtaatgtgaattgcagaa---tgtg
aatcatcgaatctttgaacgcacattgcaccctctggtattccagagggtatacctgttt
gagcgtcagttcattctcaaa-ttggtata--gtattgaaaggaagg-------------
----------------gttgacctcaaatcaggtaagactacccgctgaactt--aaacc
aacagggattgccttagtaacggcgagtgaagcggcaaaagctcaaatttgaaatctggc
gc------aagcccgagttgtaatttgaagaaggtaatttttgggaaga-tgtagacaaa
agttccttggaacaggacgtcatagagggtgagaatcccg--ttttgttt-acctctctt
tccttgtaaaatgctttcgaagagtcgagttgtttgggaatgcagctctaagtgggtggt
aaattccatctaaagctaaatattggcgagagaccgatagcgaacaagtacagtgatgga
aagatgaaaagaactttgaaaagagagtgaaaaagtacgtgaaattgttgaaagggaagg
gttttaagggagacttggggggtaatgaacaattttcctttg-ggaaggtgcactcgtta
-ttctctgggccaatatgggtttgtggagtaggataaaag-ggaaggaatgtggccatgg
tg-ttatagccttc-tccaatactactaccgnngaccaagg-aaagcg---ttaggatat
tggcgtaatccctttaaaccacccgtcttgaaacacggaccaaggagtctaacgtctatg
cgagtatttgggtgtaaaacccataatgcgtaatgaaagtgaat-tagataagacggcga
gctggcattatcgaccgatcctgaagttctcggatggatttgagtaagagcatagctgtt
gggacccgaaagatggtgaactatgcctgaatagggtgaagccagaggaaactctggtgg
aggctcgtagcggttctgacgtgcaaatcgatcgtcaaatttgggtataggggcgaaaga
ctaatc--
>Su._ligni_CBS_13482T
gtcattc--gtaacgtttccgtaggcgaaattaaaactttcaacaacggatctcttggtt
ctcgcatcgatgaagaacgcagcgaaacgcgatatgtaatgtgaattgcagaa---tatg
aatcattgaatctttgaacgcacattgcgccctctggtattccggagggcatacctgttt
gagcgtcagttcattctcaagcttggtgtt---cgttgacctcaaac-aaatttatctgg
cgcgccaattt----gtttgacctcaaatcaggtaagactacccgctgaacttagaaacc
aacagggattgccttagtaacggcgagtgaagcggcaaaagctcaaatttgaaatctggc
gc------aagcccgagttgtaatttgaagaaggtaatttttggggaga-tgtgggcaga
agttccttggaacaggacgtcgtagagggtgagaatcccg--ttctgcgc-accgctctc
tccttgtaaaatgctttcgaagagtcgagttgtttgggaatgcagctctaagtgggtggt
aaattccatctaaagctaaatattggcgagagaccgatagcgaacaagtacagtgatgga
aagatgaaaagaactttgaaaagagagtgaaaaagtacgtgaaattgttgaaagggaagg
gttttaagggagacatggggagtagtgaacagctttcctttg-gggaggtgcactcgttg
-cttgctgggccagtatgggttttgggggcgggataaaag-ggtagcaatgtggccatgg
tg-ttataggctgc-cccaatgccgccactcgagaccaagg-aacgcg----taggatac
tggcgtaatccctttaaaccacccgtcttgaaacacggaccaaggagtctaacgtctatg
cgagtattagggtgtaaaacccaggatgcgtaatgaaagtgaat-tagataagacggcga
gctggcattatcgaccgatcctgaagtgttcggatggatttgagtaagagcatagctgtt
gggacccgaaagatggtgaactatgcctgaatagggtgaagccagaggaaactctggtgg
aggctcgtagcggttctgacgtgcaaatcgatcgtcaaatttgggtataggggcgaaaga
ctaa----
>Sugiyamaella_bielyi_CBS_18148
gtgaa----cataatcatgcttaggccaatttaaaactttcaacaacggatctcttggtt
ctcgcatcgatgaagaacgcagcgaaacgcgatatgtaatgtgaattgcagaa---tgtg
aatcatcgaatctttgaacgcacattgcgctctctggtattccagagagcatacctgttt
gagcgtcagttcattctcaaa-ttggtatt---cattgacctcaaac-aaatttatctga
cgcgtcaattt----ggttgacctcaaatcaggtaagactacccgctgaacttagaaacc
aacagggattgccttagtaacggcgagtgaagcggcaaaagctcaaatttgaaatctggc
gc------aagcccgagttgtaatttgaagaaggtaatttttggagaaa-agtctgcgta
agttccttggaataggacgtcatagagggtgagaatcccg--tgatgcgg-accgctgtc
tccttgtaaaatgctttcgaagagtcgagttgtttgggaatgcagctctaagtgggtggt
aaattccatctaaagctaaatattggcgagagaccgatagcgaacaagtacagtgatgga
aagatgaaaagaactttgaaaagagagtgaaaaagtacgtgaaattgttgaaagggaagg
gttttaagagagacttgggtggtagtgaacagccttcctttg-gggaggtgcactcgctg
-ctgcctgggccaatgtgggtttgcggagtaggacaaaag-ggcaggaatgtggccatgg
tg-ttatagcctgc-cccaatactgctactgcggaccaagg-aacgcg----taggacat
tggcgtaatctctttaaaccacccg-----------------------------------
------------------------------------------------------------
------------------------------------------------------------
------------------------------------------------------------
------------------------------------------------------------
--------
>_Sugiyamaella_amazoniana_CBS_18112
gtg---------aaagttgttttggccaaattaaaactttcaacaacggatctcttggtt
ctcgcatcgatgaagaacgcagcgaaacgcgatatgtaatgtgaattgcagaa---tgtg
aatcatcgaatctttgaacgcacattgcaccctctggcattccggagggtatacctgttt
gagcgtcagttcattctcaaa-ttggtgt----cattgacctcaaac-aaatttatctgg
cgcgccaattt----ggttgacctcaaatcaggtaagattacccgctgaacttagaaacc
aacagggattgccttagtaacggcgagtgaagcggcaaaagctcaaatttgaaatctgac
gc------aagtccgagttgtaatttgaagaaggtaatttttggggaga-tgttgacaaa
agttccttggaacaggac------------------------------------------
------------------------------------------------------------
------------------------------------------------------------
------------------------------------------------------------
------------------------------------------------------------
------------------------------------------------------------
------------------------------------------------------------
------------------------------------------------------------
------------------------------------------------------------
------------------------------------------------------------
------------------------------------------------------------
------------------------------------------------------------
--------
>Tortispora_ganteri_CBS_12581T
gtgcaa---attagatgtggcttggccatattaaaactttcagcaacggatctcttggtt
ctcgcatcgatgaagaacgcagcgaaacgcgatatgtaatgtgaattgcaagt-tttgtg
aatcatcgaatttttgaacgcacattgcgccctttggcattccgaagggcatgcctgtct
gagcgtcagtacattctcata-atggtgat---cgttgacatcagac-gaatccttg---
---acgagtccgtgtgtttgacatcagatcaggtaggaatacccgctgaacttagaaacc
aacagggattgcctcagtaacggcgagcgaagcggcaaaagctcaaatttgaaatctggc
tccttt-ggagtccgagttgtaatttgaagaggat-actctggaagcat-tcgtagcata
tgttccttggaacaggacgtcatagagggtgacaaccccgttcatggttacg-atttgtg
gacatgtagagttccttctaagagtcgagttgtttgggaatgcagctctaagtgggtggt
aggagccatctaaagctaaatattggcgagagaccgatagcgaacaagtacagtgatgga
aagatgaaaagaactttgaaaagagggtgaaacagtacgtgaaattgctgagagggaagc
gtatgaaatcagacttgatttgtttcaatca-ttgcctctcg-gggcggtgctcttg-gg
-caagttgggccagcatcagttttggcggcaggataatag-cttaggaatgtggctcgag
tg-ttatagccttt-gttgatactgcctgccgggactgagg-accgcgcttctaggatgc
tggtaatatgatttt---------------------------------------------
------------------------------------------------------------
------------------------------------------------------------
------------------------------------------------------------
------------------------------------------------------------
--------
>Tortispora_caseinolytica_CBS_7781T
gtgca----aatagatgtggcttggccatattaaaactttcagcaacggatctcttggtt
ctcgcatcgatgaagaacgcagcgaaacgcgatatgtaatgtgaattgcaagt-tttgtg
aatcatcgaatttttgaacgcacattgcgccctttggcattccgaagggcatgcctgtct
gagcgtcagtacattctcata-tggggcat---tg-------------------------
---------------gtttgacatcagatcaggtaggaatacccgctgaacttaaaaacc
aacagggattgcctcagtaacggcgagcgaagcggcaaaagctcaaatttgaaatctggc
tccttt-ggagtccgagttgtaatttgaagaggat-actctggaagcat-tcgtagcata
tgttccttggaacaggacgtcatagagggtgacaaccccgttcatggttacg-atttgtg
gacatgtagagttccttctaagagtcgagttgtttgggaatgcagctctaagtgggtggt
aggagccatctaaagctaaatattggcgagagaccgatagcgaacaagtacagtgatgga
aagatgaaaagaactttgaaaagagggtgaaaaagtacgtgaaattgctgagagggaagc
gtatgaaatcagacttgatttgtttcaatca-ttgcctctcg-gggcggtgctcttg-gg
-cagattgggccagcatcagttttggcggcaggataatag-cttaggaatgtggctcgag
tg-ttatagccttt-gttgatactgcctgccgggactgagg-accgcgcttctaggatgc
tggtaatatgattttatacggcccgtcttgaaacacggaccaaggagtctactatctatg
cgagtgtttgggtgtaaaacccgt-acgcgaaattaaagtgaacgtaggtaggagcttc-
-ggcgcactatcgaccgatcctgatgttttcggatggatttgagtatgagcatagctggt
ggtacccgatagatggtgaactatgcctgaacaggatgaagccaaaggaaactttggtgg
aggtccgtcgtggttctgacgtgcaaatcgatcactgaatttgggcataggggcgaaaga
ctaatc-g
>D._luoyangensis_NYNU_201062T
gtgaactttattgattttactttgg-gaattcaaaactttcaacaacggatctcttggtt
ctcgcatcgatgaagaacgcagcgaaacgcgatatgtaatgtgaattgcagaattttgtg
aatcatcgaatctttgaacgcacattgcgccctctggtattccggagggcatacctgttt
gagcgtcatttccctctcaaatttggtatg-tttgttgaaatgcaac-aacgtattaggt
tttaccaactcg---gtttgacctcaaatcaggcaggactacccgctgaacttaaaaact
aacaaggattcccctagtaacggcgagtgaagtgggaaaagctcaactttgaaatctggc
accttc-ggtgtccgaattgtagtctcaagaa-gtgttttctgtgccgg-tccatgtatg
agtctgttggaacacagcgtcatagagggtgacaaccccgttcatgacatggataccggt
gctctgtgatacactctcgaagagtcgagttgtttgggaatgcagctcaaattgggtggt
aaattccatctaaagctaaatattggcgagagaccgatagcaaacaagtaccgtgaggga
aagatgaaaagcactttggaaagagagt-taacagtacgtgaaattgttgaaagggaaac
gattgaagtcagacgtgcgtgatgcggttcagccttggttcg-ccagggtgtattccgta
tctttgcaggccaacatcagtttcgatagtcggataaagattagttgaatgtggcacgtg
tg-ttatagcttctaattgaatacgattgttgggactgaggaagcgcgcttttaggatgt
tggtgaaatggctttaaacgac--------------------------------------
------------------------------------------------------------
------------------------------------------------------------
------------------------------------------------------------
------------------------------------------------------------
--------
>Sp._silvicola_CBS_11952T
gga------------------------------------------gcagaccagatag--
---ggggaattggaggttttatcaaaaagcgatacttatagaaatttgtggaa---aaaa
ggctataggttagtaggacctacacc-tgtcaacatatatgttgacggttgtac------
--------tttaaatttcaag-------------gttaaatggccat-aatctcatagag
ctyataaaactca-cttttgttactacaccagataaatcaraaggaacctccaagaaacc
aaccgggattgccttagtaacggcgagtgaagcggcaaaagctcaaatttgaaatctggc
gccttt-ggtgtccgagttgtaatttgaagaaagtaacttttggaatga-gccttgcata
agttccttggaataggacgtcatagagggtgagaatcccgtttatggtggggtattcatt
tcaatgtaaagtgctttcgaagagtcgagttgtttgggaatgcagctctaagtgggtggt
aaattccatctaaagctaaatattggcgagagaccgatagcgaacaagtacagtgatgga
aagatgaaaagaactttgaaaagagagtgaaaaagtacgtgaaattgttgaaagggaagg
gcttgaaatcagacttggtattcagtgatcagcaatctcttg-gggttgtgcacttgctg
-tttactgggccagcatcggttttgacggtgggataatag-cttaggaatgtggctcgag
tgtttatagccttt-gttgataccaccagtcgagatcgagg-accgcgcttttaggatgc
tggcgtaatgattttaagccacccgtcttgaaacacggacca------------------
------------------------------------------------------------
------------------------------------------------------------
------------------------------------------------------------
------------------------------------------------------------
--------
